# Supplementary material for: The molecular basis of dapsone activation of CYP2C9-catalyzed nonsteroidal anti-inflammatory drug oxidation
Source: J Biol Chem. 2023 Oct 20;299(12):105368. doi: 10.1016/j.jbc.2023.105368 (PMC10696402; doi:10.1016/j.jbc.2023.105368)
Supplement: CYP2C9-2Naproxen [file mmc3.zip › jbc_105368_CYP2C9-2Naproxen_mmc03.pdb]

CRYST1   72.439   72.439   72.439  90.00  90.00  90.00 P 1           1
ATOM      1  N   ARG A  26      51.186  38.402   0.064  1.00  0.00           N  
ATOM      2  CA  ARG A  26      51.261  38.425   1.533  1.00  0.00           C  
ATOM      3  C   ARG A  26      50.268  39.341   2.247  1.00  0.00           C  
ATOM      4  O   ARG A  26      49.965  40.419   1.744  1.00  0.00           O  
ATOM      5  CB  ARG A  26      52.699  38.781   1.928  1.00  0.00           C  
ATOM      6  CG  ARG A  26      53.685  37.642   1.659  1.00  0.00           C  
ATOM      7  CD  ARG A  26      54.952  37.763   2.514  1.00  0.00           C  
ATOM      8  NE  ARG A  26      56.020  38.271   1.648  1.00  0.00           N  
ATOM      9  CZ  ARG A  26      57.143  37.598   1.356  1.00  0.00           C  
ATOM     10  NH1 ARG A  26      57.466  36.396   1.855  1.00  0.00           N1+
ATOM     11  NH2 ARG A  26      57.867  38.079   0.334  1.00  0.00           N  
ATOM     12  N   GLY A  27      49.844  38.821   3.396  1.00  0.00           N  
ATOM     13  CA  GLY A  27      48.921  39.536   4.294  1.00  0.00           C  
ATOM     14  C   GLY A  27      47.574  39.660   3.589  1.00  0.00           C  
ATOM     15  O   GLY A  27      47.282  40.742   3.079  1.00  0.00           O  
ATOM     16  N   LYS A  28      46.684  38.673   3.513  1.00  0.00           N  
ATOM     17  CA  LYS A  28      45.297  38.806   3.035  1.00  0.00           C  
ATOM     18  C   LYS A  28      44.086  38.680   3.963  1.00  0.00           C  
ATOM     19  O   LYS A  28      43.439  37.632   4.013  1.00  0.00           O  
ATOM     20  CB  LYS A  28      45.057  37.980   1.776  1.00  0.00           C  
ATOM     21  CG  LYS A  28      43.837  38.448   0.977  1.00  0.00           C  
ATOM     22  CD  LYS A  28      43.117  37.419   0.110  1.00  0.00           C  
ATOM     23  CE  LYS A  28      44.013  37.030  -1.068  1.00  0.00           C  
ATOM     24  NZ  LYS A  28      43.372  36.111  -2.012  1.00  0.00           N1+
ATOM     25  N   LEU A  29      43.702  39.798   4.578  1.00  0.00           N  
ATOM     26  CA  LEU A  29      42.638  39.937   5.582  1.00  0.00           C  
ATOM     27  C   LEU A  29      41.233  39.485   5.176  1.00  0.00           C  
ATOM     28  O   LEU A  29      40.701  40.087   4.248  1.00  0.00           O  
ATOM     29  CB  LEU A  29      42.611  41.339   6.186  1.00  0.00           C  
ATOM     30  CG  LEU A  29      43.929  41.831   6.776  1.00  0.00           C  
ATOM     31  CD1 LEU A  29      43.655  43.219   7.368  1.00  0.00           C  
ATOM     32  CD2 LEU A  29      44.415  40.748   7.738  1.00  0.00           C  
ATOM     33  N   PRO A  30      40.694  38.490   5.883  1.00  0.00           N  
ATOM     34  CA  PRO A  30      39.400  37.948   5.442  1.00  0.00           C  
ATOM     35  C   PRO A  30      38.241  38.953   5.432  1.00  0.00           C  
ATOM     36  O   PRO A  30      38.216  39.802   6.316  1.00  0.00           O  
ATOM     37  CB  PRO A  30      39.082  36.838   6.445  1.00  0.00           C  
ATOM     38  CG  PRO A  30      40.403  36.496   7.140  1.00  0.00           C  
ATOM     39  CD  PRO A  30      41.234  37.777   7.052  1.00  0.00           C  
ATOM     40  N   PRO A  31      37.291  38.791   4.524  1.00  0.00           N  
ATOM     41  CA  PRO A  31      36.136  39.701   4.424  1.00  0.00           C  
ATOM     42  C   PRO A  31      35.187  39.461   5.606  1.00  0.00           C  
ATOM     43  O   PRO A  31      35.110  38.365   6.160  1.00  0.00           O  
ATOM     44  CB  PRO A  31      35.419  39.308   3.132  1.00  0.00           C  
ATOM     45  CG  PRO A  31      35.869  37.866   2.867  1.00  0.00           C  
ATOM     46  CD  PRO A  31      37.287  37.799   3.432  1.00  0.00           C  
ATOM     47  N   GLY A  32      34.556  40.528   6.077  1.00  0.00           N  
ATOM     48  CA  GLY A  32      33.797  40.504   7.336  1.00  0.00           C  
ATOM     49  C   GLY A  32      32.762  41.632   7.492  1.00  0.00           C  
ATOM     50  O   GLY A  32      32.650  42.474   6.607  1.00  0.00           O  
ATOM     51  N   PRO A  33      31.800  41.363   8.365  1.00  0.00           N  
ATOM     52  CA  PRO A  33      30.838  42.364   8.858  1.00  0.00           C  
ATOM     53  C   PRO A  33      31.385  43.233   9.988  1.00  0.00           C  
ATOM     54  O   PRO A  33      32.294  42.710  10.639  1.00  0.00           O  
ATOM     55  CB  PRO A  33      29.615  41.626   9.400  1.00  0.00           C  
ATOM     56  CG  PRO A  33      30.068  40.165   9.535  1.00  0.00           C  
ATOM     57  CD  PRO A  33      31.433  40.022   8.852  1.00  0.00           C  
ATOM     58  N   THR A  34      31.163  44.539   9.856  1.00  0.00           N  
ATOM     59  CA  THR A  34      31.374  45.526  10.921  1.00  0.00           C  
ATOM     60  C   THR A  34      30.352  45.501  12.061  1.00  0.00           C  
ATOM     61  O   THR A  34      29.158  45.399  11.785  1.00  0.00           O  
ATOM     62  CB  THR A  34      31.469  46.976  10.455  1.00  0.00           C  
ATOM     63  CG2 THR A  34      30.161  47.433   9.781  1.00  0.00           C  
ATOM     64  OG1 THR A  34      31.926  47.833  11.505  1.00  0.00           O  
ATOM     65  N   PRO A  35      30.744  45.531  13.323  1.00  0.00           N  
ATOM     66  CA  PRO A  35      29.850  45.583  14.489  1.00  0.00           C  
ATOM     67  C   PRO A  35      28.809  46.693  14.604  1.00  0.00           C  
ATOM     68  O   PRO A  35      29.197  47.795  14.998  1.00  0.00           O  
ATOM     69  CB  PRO A  35      30.734  45.430  15.729  1.00  0.00           C  
ATOM     70  CG  PRO A  35      31.839  44.545  15.161  1.00  0.00           C  
ATOM     71  CD  PRO A  35      32.066  45.016  13.725  1.00  0.00           C  
ATOM     72  N   LEU A  36      27.697  46.554  13.895  1.00  0.00           N  
ATOM     73  CA  LEU A  36      26.455  47.341  13.985  1.00  0.00           C  
ATOM     74  C   LEU A  36      25.757  47.112  15.323  1.00  0.00           C  
ATOM     75  O   LEU A  36      25.341  45.969  15.528  1.00  0.00           O  
ATOM     76  CB  LEU A  36      25.488  46.829  12.918  1.00  0.00           C  
ATOM     77  CG  LEU A  36      26.091  46.948  11.521  1.00  0.00           C  
ATOM     78  CD1 LEU A  36      25.192  46.220  10.515  1.00  0.00           C  
ATOM     79  CD2 LEU A  36      26.320  48.426  11.206  1.00  0.00           C  
ATOM     80  N   PRO A  37      25.506  48.209  16.040  1.00  0.00           N  
ATOM     81  CA  PRO A  37      24.744  48.140  17.299  1.00  0.00           C  
ATOM     82  C   PRO A  37      23.259  47.981  16.991  1.00  0.00           C  
ATOM     83  O   PRO A  37      22.610  48.874  16.459  1.00  0.00           O  
ATOM     84  CB  PRO A  37      24.854  49.454  18.067  1.00  0.00           C  
ATOM     85  CG  PRO A  37      26.294  49.716  17.626  1.00  0.00           C  
ATOM     86  CD  PRO A  37      26.302  49.440  16.120  1.00  0.00           C  
ATOM     87  N   VAL A  38      22.864  46.714  17.081  1.00  0.00           N  
ATOM     88  CA  VAL A  38      21.505  46.269  16.757  1.00  0.00           C  
ATOM     89  C   VAL A  38      20.603  45.679  17.845  1.00  0.00           C  
ATOM     90  O   VAL A  38      19.380  45.805  17.771  1.00  0.00           O  
ATOM     91  CB  VAL A  38      21.407  45.273  15.594  1.00  0.00           C  
ATOM     92  CG1 VAL A  38      21.716  45.883  14.222  1.00  0.00           C  
ATOM     93  CG2 VAL A  38      22.486  44.204  15.803  1.00  0.00           C  
ATOM     94  N   ILE A  39      21.175  45.107  18.894  1.00  0.00           N  
ATOM     95  CA  ILE A  39      20.438  44.290  19.871  1.00  0.00           C  
ATOM     96  C   ILE A  39      20.369  44.950  21.252  1.00  0.00           C  
ATOM     97  O   ILE A  39      21.439  45.123  21.827  1.00  0.00           O  
ATOM     98  CB  ILE A  39      21.015  42.894  20.134  1.00  0.00           C  
ATOM     99  CG1 ILE A  39      21.112  42.071  18.845  1.00  0.00           C  
ATOM    100  CG2 ILE A  39      20.065  42.136  21.052  1.00  0.00           C  
ATOM    101  CD  ILE A  39      21.955  40.798  18.957  1.00  0.00           C  
ATOM    102  N   GLY A  40      19.232  44.970  21.946  1.00  0.00           N  
ATOM    103  CA  GLY A  40      18.976  45.619  23.236  1.00  0.00           C  
ATOM    104  C   GLY A  40      19.129  47.150  23.179  1.00  0.00           C  
ATOM    105  O   GLY A  40      18.310  47.943  23.626  1.00  0.00           O  
ATOM    106  N   ASN A  41      20.388  47.489  22.922  1.00  0.00           N  
ATOM    107  CA  ASN A  41      20.839  48.884  22.994  1.00  0.00           C  
ATOM    108  C   ASN A  41      21.378  49.339  21.636  1.00  0.00           C  
ATOM    109  O   ASN A  41      22.213  48.665  21.025  1.00  0.00           O  
ATOM    110  CB  ASN A  41      21.987  48.868  24.011  1.00  0.00           C  
ATOM    111  CG  ASN A  41      23.062  49.963  24.094  1.00  0.00           C  
ATOM    112  ND2 ASN A  41      23.429  50.264  25.343  1.00  0.00           N  
ATOM    113  OD1 ASN A  41      23.591  50.490  23.120  1.00  0.00           O  
ATOM    114  N   ILE A  42      21.088  50.594  21.296  1.00  0.00           N  
ATOM    115  CA  ILE A  42      21.047  51.026  19.894  1.00  0.00           C  
ATOM    116  C   ILE A  42      22.299  51.786  19.440  1.00  0.00           C  
ATOM    117  O   ILE A  42      22.403  52.017  18.239  1.00  0.00           O  
ATOM    118  CB  ILE A  42      19.722  51.708  19.538  1.00  0.00           C  
ATOM    119  CG1 ILE A  42      19.248  52.910  20.357  1.00  0.00           C  
ATOM    120  CG2 ILE A  42      18.522  50.777  19.343  1.00  0.00           C  
ATOM    121  CD  ILE A  42      19.988  54.186  19.974  1.00  0.00           C  
ATOM    122  N   LEU A  43      23.046  52.285  20.419  1.00  0.00           N  
ATOM    123  CA  LEU A  43      24.210  53.170  20.239  1.00  0.00           C  
ATOM    124  C   LEU A  43      25.583  52.520  20.410  1.00  0.00           C  
ATOM    125  O   LEU A  43      26.372  52.526  19.465  1.00  0.00           O  
ATOM    126  CB  LEU A  43      24.117  54.388  21.171  1.00  0.00           C  
ATOM    127  CG  LEU A  43      24.483  55.641  20.390  1.00  0.00           C  
ATOM    128  CD1 LEU A  43      23.836  55.942  19.034  1.00  0.00           C  
ATOM    129  CD2 LEU A  43      24.278  56.826  21.339  1.00  0.00           C  
ATOM    130  N   GLN A  44      25.672  51.685  21.443  1.00  0.00           N  
ATOM    131  CA  GLN A  44      26.909  50.984  21.842  1.00  0.00           C  
ATOM    132  C   GLN A  44      27.108  49.522  21.441  1.00  0.00           C  
ATOM    133  O   GLN A  44      26.178  48.721  21.331  1.00  0.00           O  
ATOM    134  CB  GLN A  44      26.858  50.985  23.376  1.00  0.00           C  
ATOM    135  CG  GLN A  44      27.009  52.366  24.019  1.00  0.00           C  
ATOM    136  CD  GLN A  44      26.656  52.347  25.499  1.00  0.00           C  
ATOM    137  NE2 GLN A  44      27.475  53.109  26.230  1.00  0.00           N  
ATOM    138  OE1 GLN A  44      25.564  52.115  26.015  1.00  0.00           O  
ATOM    139  N   ILE A  45      28.388  49.269  21.234  1.00  0.00           N  
ATOM    140  CA  ILE A  45      28.801  47.922  20.794  1.00  0.00           C  
ATOM    141  C   ILE A  45      29.657  47.168  21.807  1.00  0.00           C  
ATOM    142  O   ILE A  45      30.596  47.722  22.386  1.00  0.00           O  
ATOM    143  CB  ILE A  45      29.342  47.914  19.366  1.00  0.00           C  
ATOM    144  CG1 ILE A  45      29.434  46.499  18.797  1.00  0.00           C  
ATOM    145  CG2 ILE A  45      30.743  48.523  19.255  1.00  0.00           C  
ATOM    146  CD  ILE A  45      28.069  45.940  18.362  1.00  0.00           C  
ATOM    147  N   GLY A  46      29.216  45.970  22.192  1.00  0.00           N  
ATOM    148  CA  GLY A  46      30.001  44.958  22.900  1.00  0.00           C  
ATOM    149  C   GLY A  46      30.261  43.738  22.025  1.00  0.00           C  
ATOM    150  O   GLY A  46      30.505  43.875  20.826  1.00  0.00           O  
ATOM    151  N   ILE A  47      30.293  42.508  22.544  1.00  0.00           N  
ATOM    152  CA  ILE A  47      30.845  41.385  21.771  1.00  0.00           C  
ATOM    153  C   ILE A  47      30.066  40.063  21.687  1.00  0.00           C  
ATOM    154  O   ILE A  47      29.768  39.642  20.568  1.00  0.00           O  
ATOM    155  CB  ILE A  47      32.306  41.143  22.165  1.00  0.00           C  
ATOM    156  CG1 ILE A  47      33.104  40.564  21.002  1.00  0.00           C  
ATOM    157  CG2 ILE A  47      32.666  40.346  23.420  1.00  0.00           C  
ATOM    158  CD  ILE A  47      33.542  41.726  20.116  1.00  0.00           C  
ATOM    159  N   LYS A  48      29.352  39.810  22.777  1.00  0.00           N  
ATOM    160  CA  LYS A  48      28.571  38.561  22.874  1.00  0.00           C  
ATOM    161  C   LYS A  48      27.245  38.450  22.129  1.00  0.00           C  
ATOM    162  O   LYS A  48      27.229  37.643  21.194  1.00  0.00           O  
ATOM    163  CB  LYS A  48      28.420  38.134  24.336  1.00  0.00           C  
ATOM    164  CG  LYS A  48      29.744  37.747  25.002  1.00  0.00           C  
ATOM    165  CD  LYS A  48      30.445  36.495  24.469  1.00  0.00           C  
ATOM    166  CE  LYS A  48      31.843  36.479  25.079  1.00  0.00           C  
ATOM    167  NZ  LYS A  48      32.531  35.186  25.179  1.00  0.00           N1+
ATOM    168  N   ASP A  49      26.423  39.485  22.140  1.00  0.00           N  
ATOM    169  CA  ASP A  49      25.142  39.680  21.448  1.00  0.00           C  
ATOM    170  C   ASP A  49      25.423  39.484  19.957  1.00  0.00           C  
ATOM    171  O   ASP A  49      24.882  38.557  19.352  1.00  0.00           O  
ATOM    172  CB  ASP A  49      24.425  40.924  21.967  1.00  0.00           C  
ATOM    173  CG  ASP A  49      25.349  42.141  21.942  1.00  0.00           C  
ATOM    174  OD1 ASP A  49      26.004  42.330  22.990  1.00  0.00           O  
ATOM    175  OD2 ASP A  49      25.260  42.881  20.942  1.00  0.00           O1-
ATOM    176  N   ILE A  50      26.050  40.456  19.301  1.00  0.00           N  
ATOM    177  CA  ILE A  50      26.553  40.407  17.927  1.00  0.00           C  
ATOM    178  C   ILE A  50      27.391  39.191  17.515  1.00  0.00           C  
ATOM    179  O   ILE A  50      27.083  38.633  16.460  1.00  0.00           O  
ATOM    180  CB  ILE A  50      27.346  41.661  17.546  1.00  0.00           C  
ATOM    181  CG1 ILE A  50      28.460  42.058  18.514  1.00  0.00           C  
ATOM    182  CG2 ILE A  50      26.362  42.808  17.303  1.00  0.00           C  
ATOM    183  CD  ILE A  50      29.858  41.927  17.910  1.00  0.00           C  
ATOM    184  N   SER A  51      28.137  38.565  18.420  1.00  0.00           N  
ATOM    185  CA  SER A  51      28.897  37.373  18.011  1.00  0.00           C  
ATOM    186  C   SER A  51      27.994  36.132  18.041  1.00  0.00           C  
ATOM    187  O   SER A  51      28.076  35.284  17.149  1.00  0.00           O  
ATOM    188  CB  SER A  51      30.237  37.116  18.707  1.00  0.00           C  
ATOM    189  OG  SER A  51      30.045  36.991  20.112  1.00  0.00           O  
ATOM    190  N   LYS A  52      27.117  36.052  19.030  1.00  0.00           N  
ATOM    191  CA  LYS A  52      26.200  34.892  19.065  1.00  0.00           C  
ATOM    192  C   LYS A  52      25.214  34.990  17.897  1.00  0.00           C  
ATOM    193  O   LYS A  52      25.153  34.032  17.120  1.00  0.00           O  
ATOM    194  CB  LYS A  52      25.285  35.072  20.285  1.00  0.00           C  
ATOM    195  CG  LYS A  52      25.191  33.714  20.984  1.00  0.00           C  
ATOM    196  CD  LYS A  52      24.151  33.843  22.107  1.00  0.00           C  
ATOM    197  CE  LYS A  52      23.851  32.480  22.741  1.00  0.00           C  
ATOM    198  NZ  LYS A  52      22.781  32.615  23.734  1.00  0.00           N1+
ATOM    199  N   SER A  53      24.477  36.090  17.791  1.00  0.00           N  
ATOM    200  CA  SER A  53      23.531  36.320  16.690  1.00  0.00           C  
ATOM    201  C   SER A  53      24.144  36.676  15.340  1.00  0.00           C  
ATOM    202  O   SER A  53      24.225  37.851  14.979  1.00  0.00           O  
ATOM    203  CB  SER A  53      22.550  37.390  17.187  1.00  0.00           C  
ATOM    204  OG  SER A  53      21.191  36.946  17.077  1.00  0.00           O  
ATOM    205  N   LEU A  54      24.447  35.665  14.520  1.00  0.00           N  
ATOM    206  CA  LEU A  54      25.167  35.736  13.241  1.00  0.00           C  
ATOM    207  C   LEU A  54      24.302  36.427  12.187  1.00  0.00           C  
ATOM    208  O   LEU A  54      24.771  37.384  11.578  1.00  0.00           O  
ATOM    209  CB  LEU A  54      25.635  34.415  12.639  1.00  0.00           C  
ATOM    210  CG  LEU A  54      26.469  33.423  13.449  1.00  0.00           C  
ATOM    211  CD1 LEU A  54      26.924  32.385  12.428  1.00  0.00           C  
ATOM    212  CD2 LEU A  54      27.661  34.113  14.130  1.00  0.00           C  
ATOM    213  N   THR A  55      23.133  35.839  11.938  1.00  0.00           N  
ATOM    214  CA  THR A  55      22.178  36.430  10.989  1.00  0.00           C  
ATOM    215  C   THR A  55      21.741  37.879  11.175  1.00  0.00           C  
ATOM    216  O   THR A  55      21.705  38.540  10.137  1.00  0.00           O  
ATOM    217  CB  THR A  55      20.934  35.574  10.751  1.00  0.00           C  
ATOM    218  CG2 THR A  55      21.317  34.262  10.059  1.00  0.00           C  
ATOM    219  OG1 THR A  55      20.278  35.341  11.997  1.00  0.00           O  
ATOM    220  N   ASN A  56      21.533  38.346  12.398  1.00  0.00           N  
ATOM    221  CA  ASN A  56      21.332  39.788  12.635  1.00  0.00           C  
ATOM    222  C   ASN A  56      22.384  40.708  12.011  1.00  0.00           C  
ATOM    223  O   ASN A  56      22.032  41.713  11.418  1.00  0.00           O  
ATOM    224  CB  ASN A  56      21.429  39.998  14.145  1.00  0.00           C  
ATOM    225  CG  ASN A  56      19.990  40.028  14.672  1.00  0.00           C  
ATOM    226  ND2 ASN A  56      19.718  39.197  15.678  1.00  0.00           N  
ATOM    227  OD1 ASN A  56      19.041  40.633  14.205  1.00  0.00           O  
ATOM    228  N   LEU A  57      23.646  40.288  12.131  1.00  0.00           N  
ATOM    229  CA  LEU A  57      24.784  40.960  11.501  1.00  0.00           C  
ATOM    230  C   LEU A  57      24.885  40.615  10.007  1.00  0.00           C  
ATOM    231  O   LEU A  57      24.663  41.533   9.229  1.00  0.00           O  
ATOM    232  CB  LEU A  57      26.104  40.641  12.205  1.00  0.00           C  
ATOM    233  CG  LEU A  57      26.903  41.914  12.448  1.00  0.00           C  
ATOM    234  CD1 LEU A  57      26.228  42.802  13.508  1.00  0.00           C  
ATOM    235  CD2 LEU A  57      28.339  41.603  12.901  1.00  0.00           C  
ATOM    236  N   SER A  58      25.075  39.334   9.702  1.00  0.00           N  
ATOM    237  CA  SER A  58      25.233  38.883   8.314  1.00  0.00           C  
ATOM    238  C   SER A  58      24.505  37.616   7.871  1.00  0.00           C  
ATOM    239  O   SER A  58      24.717  36.466   8.263  1.00  0.00           O  
ATOM    240  CB  SER A  58      26.729  38.810   7.975  1.00  0.00           C  
ATOM    241  OG  SER A  58      26.941  38.629   6.572  1.00  0.00           O  
ATOM    242  N   LYS A  59      23.752  37.874   6.801  1.00  0.00           N  
ATOM    243  CA  LYS A  59      23.132  36.806   6.007  1.00  0.00           C  
ATOM    244  C   LYS A  59      24.109  35.883   5.280  1.00  0.00           C  
ATOM    245  O   LYS A  59      23.854  34.689   5.132  1.00  0.00           O  
ATOM    246  CB  LYS A  59      22.297  37.369   4.860  1.00  0.00           C  
ATOM    247  CG  LYS A  59      20.807  37.280   5.184  1.00  0.00           C  
ATOM    248  CD  LYS A  59      19.981  38.054   4.146  1.00  0.00           C  
ATOM    249  CE  LYS A  59      18.540  37.582   4.276  1.00  0.00           C  
ATOM    250  NZ  LYS A  59      17.837  37.727   2.983  1.00  0.00           N1+
ATOM    251  N   VAL A  60      25.250  36.404   4.839  1.00  0.00           N  
ATOM    252  CA  VAL A  60      26.282  35.665   4.109  1.00  0.00           C  
ATOM    253  C   VAL A  60      27.510  35.151   4.859  1.00  0.00           C  
ATOM    254  O   VAL A  60      27.836  33.996   4.601  1.00  0.00           O  
ATOM    255  CB  VAL A  60      26.622  36.462   2.842  1.00  0.00           C  
ATOM    256  CG1 VAL A  60      27.426  37.735   3.066  1.00  0.00           C  
ATOM    257  CG2 VAL A  60      27.209  35.558   1.764  1.00  0.00           C  
ATOM    258  N   TYR A  61      28.010  35.848   5.871  1.00  0.00           N  
ATOM    259  CA  TYR A  61      29.159  35.417   6.674  1.00  0.00           C  
ATOM    260  C   TYR A  61      28.883  34.719   8.013  1.00  0.00           C  
ATOM    261  O   TYR A  61      28.061  35.170   8.806  1.00  0.00           O  
ATOM    262  CB  TYR A  61      30.114  36.550   7.047  1.00  0.00           C  
ATOM    263  CG  TYR A  61      30.774  37.200   5.822  1.00  0.00           C  
ATOM    264  CD1 TYR A  61      30.391  38.497   5.522  1.00  0.00           C  
ATOM    265  CD2 TYR A  61      31.417  36.370   4.908  1.00  0.00           C  
ATOM    266  CE1 TYR A  61      30.644  39.009   4.254  1.00  0.00           C  
ATOM    267  CE2 TYR A  61      31.567  36.826   3.609  1.00  0.00           C  
ATOM    268  CZ  TYR A  61      31.176  38.133   3.327  1.00  0.00           C  
ATOM    269  OH  TYR A  61      31.243  38.703   2.089  1.00  0.00           O  
ATOM    270  N   GLY A  62      29.542  33.566   8.124  1.00  0.00           N  
ATOM    271  CA  GLY A  62      29.387  32.583   9.200  1.00  0.00           C  
ATOM    272  C   GLY A  62      30.650  32.386  10.032  1.00  0.00           C  
ATOM    273  O   GLY A  62      31.008  33.270  10.814  1.00  0.00           O  
ATOM    274  N   PRO A  63      31.407  31.301   9.906  1.00  0.00           N  
ATOM    275  CA  PRO A  63      32.430  30.812  10.846  1.00  0.00           C  
ATOM    276  C   PRO A  63      33.584  31.813  10.958  1.00  0.00           C  
ATOM    277  O   PRO A  63      33.891  32.121  12.102  1.00  0.00           O  
ATOM    278  CB  PRO A  63      32.842  29.468  10.243  1.00  0.00           C  
ATOM    279  CG  PRO A  63      31.598  28.939   9.536  1.00  0.00           C  
ATOM    280  CD  PRO A  63      30.959  30.225   8.997  1.00  0.00           C  
ATOM    281  N   VAL A  64      34.112  32.325   9.852  1.00  0.00           N  
ATOM    282  CA  VAL A  64      35.205  33.291  10.065  1.00  0.00           C  
ATOM    283  C   VAL A  64      34.593  34.697  10.112  1.00  0.00           C  
ATOM    284  O   VAL A  64      34.730  35.494   9.190  1.00  0.00           O  
ATOM    285  CB  VAL A  64      36.391  33.207   9.106  1.00  0.00           C  
ATOM    286  CG1 VAL A  64      37.587  34.029   9.601  1.00  0.00           C  
ATOM    287  CG2 VAL A  64      36.918  31.771   9.103  1.00  0.00           C  
ATOM    288  N   PHE A  65      34.006  34.907  11.289  1.00  0.00           N  
ATOM    289  CA  PHE A  65      33.273  36.158  11.549  1.00  0.00           C  
ATOM    290  C   PHE A  65      34.193  37.295  11.976  1.00  0.00           C  
ATOM    291  O   PHE A  65      34.492  37.474  13.162  1.00  0.00           O  
ATOM    292  CB  PHE A  65      32.350  35.786  12.720  1.00  0.00           C  
ATOM    293  CG  PHE A  65      31.055  36.596  12.807  1.00  0.00           C  
ATOM    294  CD1 PHE A  65      30.034  36.456  11.873  1.00  0.00           C  
ATOM    295  CD2 PHE A  65      30.801  37.186  14.048  1.00  0.00           C  
ATOM    296  CE1 PHE A  65      28.798  36.990  12.195  1.00  0.00           C  
ATOM    297  CE2 PHE A  65      29.558  37.676  14.390  1.00  0.00           C  
ATOM    298  CZ  PHE A  65      28.563  37.597  13.419  1.00  0.00           C  
ATOM    299  N   THR A  66      34.930  37.762  10.977  1.00  0.00           N  
ATOM    300  CA  THR A  66      35.855  38.913  11.026  1.00  0.00           C  
ATOM    301  C   THR A  66      35.213  40.286  11.180  1.00  0.00           C  
ATOM    302  O   THR A  66      34.938  41.081  10.271  1.00  0.00           O  
ATOM    303  CB  THR A  66      36.718  38.956   9.759  1.00  0.00           C  
ATOM    304  CG2 THR A  66      38.146  39.330  10.161  1.00  0.00           C  
ATOM    305  OG1 THR A  66      36.843  37.676   9.122  1.00  0.00           O  
ATOM    306  N   LEU A  67      35.220  40.662  12.461  1.00  0.00           N  
ATOM    307  CA  LEU A  67      34.442  41.811  12.939  1.00  0.00           C  
ATOM    308  C   LEU A  67      35.379  43.006  13.051  1.00  0.00           C  
ATOM    309  O   LEU A  67      36.262  43.176  13.893  1.00  0.00           O  
ATOM    310  CB  LEU A  67      33.729  41.565  14.275  1.00  0.00           C  
ATOM    311  CG  LEU A  67      32.800  40.357  14.309  1.00  0.00           C  
ATOM    312  CD1 LEU A  67      31.890  40.290  15.536  1.00  0.00           C  
ATOM    313  CD2 LEU A  67      31.817  40.370  13.143  1.00  0.00           C  
ATOM    314  N   TYR A  68      35.293  43.817  11.998  1.00  0.00           N  
ATOM    315  CA  TYR A  68      35.915  45.093  11.650  1.00  0.00           C  
ATOM    316  C   TYR A  68      35.554  46.341  12.472  1.00  0.00           C  
ATOM    317  O   TYR A  68      34.699  47.119  12.052  1.00  0.00           O  
ATOM    318  CB  TYR A  68      35.826  45.375  10.150  1.00  0.00           C  
ATOM    319  CG  TYR A  68      36.819  44.469   9.416  1.00  0.00           C  
ATOM    320  CD1 TYR A  68      38.186  44.451   9.641  1.00  0.00           C  
ATOM    321  CD2 TYR A  68      36.293  43.684   8.390  1.00  0.00           C  
ATOM    322  CE1 TYR A  68      39.034  43.684   8.841  1.00  0.00           C  
ATOM    323  CE2 TYR A  68      37.138  43.015   7.506  1.00  0.00           C  
ATOM    324  CZ  TYR A  68      38.483  42.932   7.810  1.00  0.00           C  
ATOM    325  OH  TYR A  68      39.279  42.032   7.165  1.00  0.00           O  
ATOM    326  N   PHE A  69      36.290  46.556  13.558  1.00  0.00           N  
ATOM    327  CA  PHE A  69      36.164  47.788  14.349  1.00  0.00           C  
ATOM    328  C   PHE A  69      37.106  48.841  13.769  1.00  0.00           C  
ATOM    329  O   PHE A  69      38.320  48.766  13.942  1.00  0.00           O  
ATOM    330  CB  PHE A  69      36.634  47.599  15.796  1.00  0.00           C  
ATOM    331  CG  PHE A  69      35.637  46.767  16.614  1.00  0.00           C  
ATOM    332  CD1 PHE A  69      35.754  45.382  16.613  1.00  0.00           C  
ATOM    333  CD2 PHE A  69      34.624  47.432  17.299  1.00  0.00           C  
ATOM    334  CE1 PHE A  69      34.862  44.619  17.371  1.00  0.00           C  
ATOM    335  CE2 PHE A  69      33.655  46.641  17.897  1.00  0.00           C  
ATOM    336  CZ  PHE A  69      33.819  45.268  18.019  1.00  0.00           C  
ATOM    337  N   GLY A  70      36.572  49.591  12.816  1.00  0.00           N  
ATOM    338  CA  GLY A  70      37.273  50.510  11.910  1.00  0.00           C  
ATOM    339  C   GLY A  70      38.325  49.671  11.177  1.00  0.00           C  
ATOM    340  O   GLY A  70      37.920  48.888  10.311  1.00  0.00           O  
ATOM    341  N   LEU A  71      39.611  49.884  11.430  1.00  0.00           N  
ATOM    342  CA  LEU A  71      40.653  49.082  10.776  1.00  0.00           C  
ATOM    343  C   LEU A  71      41.402  48.174  11.770  1.00  0.00           C  
ATOM    344  O   LEU A  71      42.531  47.721  11.586  1.00  0.00           O  
ATOM    345  CB  LEU A  71      41.673  49.981  10.084  1.00  0.00           C  
ATOM    346  CG  LEU A  71      41.592  49.872   8.554  1.00  0.00           C  
ATOM    347  CD1 LEU A  71      40.320  50.549   8.056  1.00  0.00           C  
ATOM    348  CD2 LEU A  71      42.859  50.567   8.054  1.00  0.00           C  
ATOM    349  N   LYS A  72      40.582  47.559  12.621  1.00  0.00           N  
ATOM    350  CA  LYS A  72      41.114  46.530  13.519  1.00  0.00           C  
ATOM    351  C   LYS A  72      40.242  45.281  13.362  1.00  0.00           C  
ATOM    352  O   LYS A  72      39.017  45.412  13.339  1.00  0.00           O  
ATOM    353  CB  LYS A  72      40.959  46.821  15.014  1.00  0.00           C  
ATOM    354  CG  LYS A  72      41.308  48.231  15.494  1.00  0.00           C  
ATOM    355  CD  LYS A  72      41.158  48.289  17.016  1.00  0.00           C  
ATOM    356  CE  LYS A  72      41.879  49.547  17.509  1.00  0.00           C  
ATOM    357  NZ  LYS A  72      41.772  49.883  18.941  1.00  0.00           N1+
ATOM    358  N   PRO A  73      40.792  44.250  12.729  1.00  0.00           N  
ATOM    359  CA  PRO A  73      40.107  42.956  12.562  1.00  0.00           C  
ATOM    360  C   PRO A  73      39.982  42.198  13.885  1.00  0.00           C  
ATOM    361  O   PRO A  73      41.005  41.831  14.464  1.00  0.00           O  
ATOM    362  CB  PRO A  73      40.994  42.095  11.661  1.00  0.00           C  
ATOM    363  CG  PRO A  73      42.121  43.020  11.196  1.00  0.00           C  
ATOM    364  CD  PRO A  73      42.091  44.295  12.027  1.00  0.00           C  
ATOM    365  N   ILE A  74      38.809  41.868  14.407  1.00  0.00           N  
ATOM    366  CA  ILE A  74      38.591  41.048  15.608  1.00  0.00           C  
ATOM    367  C   ILE A  74      37.745  39.879  15.106  1.00  0.00           C  
ATOM    368  O   ILE A  74      36.563  40.017  14.806  1.00  0.00           O  
ATOM    369  CB  ILE A  74      37.918  41.775  16.775  1.00  0.00           C  
ATOM    370  CG1 ILE A  74      38.681  42.974  17.350  1.00  0.00           C  
ATOM    371  CG2 ILE A  74      37.718  40.747  17.893  1.00  0.00           C  
ATOM    372  CD  ILE A  74      38.091  43.695  18.555  1.00  0.00           C  
ATOM    373  N   VAL A  75      38.466  38.803  14.809  1.00  0.00           N  
ATOM    374  CA  VAL A  75      37.949  37.525  14.279  1.00  0.00           C  
ATOM    375  C   VAL A  75      37.247  36.702  15.365  1.00  0.00           C  
ATOM    376  O   VAL A  75      37.792  36.369  16.423  1.00  0.00           O  
ATOM    377  CB  VAL A  75      39.197  36.866  13.675  1.00  0.00           C  
ATOM    378  CG1 VAL A  75      38.774  35.610  12.909  1.00  0.00           C  
ATOM    379  CG2 VAL A  75      39.925  37.656  12.585  1.00  0.00           C  
ATOM    380  N   VAL A  76      35.964  36.382  15.218  1.00  0.00           N  
ATOM    381  CA  VAL A  76      35.244  35.465  16.109  1.00  0.00           C  
ATOM    382  C   VAL A  76      34.936  34.082  15.534  1.00  0.00           C  
ATOM    383  O   VAL A  76      34.010  33.825  14.757  1.00  0.00           O  
ATOM    384  CB  VAL A  76      33.991  36.185  16.607  1.00  0.00           C  
ATOM    385  CG1 VAL A  76      33.378  35.347  17.723  1.00  0.00           C  
ATOM    386  CG2 VAL A  76      34.374  37.440  17.405  1.00  0.00           C  
ATOM    387  N   LEU A  77      35.859  33.237  15.981  1.00  0.00           N  
ATOM    388  CA  LEU A  77      35.861  31.881  15.401  1.00  0.00           C  
ATOM    389  C   LEU A  77      34.763  30.914  15.863  1.00  0.00           C  
ATOM    390  O   LEU A  77      34.807  30.339  16.952  1.00  0.00           O  
ATOM    391  CB  LEU A  77      37.243  31.298  15.654  1.00  0.00           C  
ATOM    392  CG  LEU A  77      38.424  32.079  15.072  1.00  0.00           C  
ATOM    393  CD1 LEU A  77      39.716  31.591  15.723  1.00  0.00           C  
ATOM    394  CD2 LEU A  77      38.482  31.844  13.555  1.00  0.00           C  
ATOM    395  N   HIS A  78      33.805  30.770  14.953  1.00  0.00           N  
ATOM    396  CA  HIS A  78      32.569  30.031  15.236  1.00  0.00           C  
ATOM    397  C   HIS A  78      32.415  28.641  14.624  1.00  0.00           C  
ATOM    398  O   HIS A  78      33.148  28.365  13.684  1.00  0.00           O  
ATOM    399  CB  HIS A  78      31.359  30.929  14.941  1.00  0.00           C  
ATOM    400  CG  HIS A  78      31.111  32.019  15.975  1.00  0.00           C  
ATOM    401  CD2 HIS A  78      30.807  33.265  15.612  1.00  0.00           C  
ATOM    402  ND1 HIS A  78      30.911  31.880  17.286  1.00  0.00           N  
ATOM    403  CE1 HIS A  78      30.461  33.068  17.701  1.00  0.00           C  
ATOM    404  NE2 HIS A  78      30.281  33.887  16.659  1.00  0.00           N  
ATOM    405  N   GLY A  79      31.521  27.822  15.187  1.00  0.00           N  
ATOM    406  CA  GLY A  79      31.252  26.464  14.692  1.00  0.00           C  
ATOM    407  C   GLY A  79      31.764  25.316  15.559  1.00  0.00           C  
ATOM    408  O   GLY A  79      32.978  25.241  15.732  1.00  0.00           O  
ATOM    409  N   TYR A  80      30.901  24.320  15.694  1.00  0.00           N  
ATOM    410  CA  TYR A  80      31.046  23.207  16.654  1.00  0.00           C  
ATOM    411  C   TYR A  80      32.312  22.359  16.520  1.00  0.00           C  
ATOM    412  O   TYR A  80      33.177  22.504  17.390  1.00  0.00           O  
ATOM    413  CB  TYR A  80      29.780  22.349  16.576  1.00  0.00           C  
ATOM    414  CG  TYR A  80      29.776  21.217  17.606  1.00  0.00           C  
ATOM    415  CD1 TYR A  80      30.298  19.941  17.506  1.00  0.00           C  
ATOM    416  CD2 TYR A  80      29.269  21.596  18.848  1.00  0.00           C  
ATOM    417  CE1 TYR A  80      30.365  19.155  18.656  1.00  0.00           C  
ATOM    418  CE2 TYR A  80      29.335  20.796  19.978  1.00  0.00           C  
ATOM    419  CZ  TYR A  80      29.865  19.516  19.900  1.00  0.00           C  
ATOM    420  OH  TYR A  80      29.590  18.640  20.907  1.00  0.00           O  
ATOM    421  N   GLU A  81      32.574  21.760  15.364  1.00  0.00           N  
ATOM    422  CA  GLU A  81      33.701  20.853  15.109  1.00  0.00           C  
ATOM    423  C   GLU A  81      35.014  21.615  14.945  1.00  0.00           C  
ATOM    424  O   GLU A  81      36.070  21.196  15.420  1.00  0.00           O  
ATOM    425  CB  GLU A  81      33.409  20.089  13.816  1.00  0.00           C  
ATOM    426  CG  GLU A  81      31.994  19.511  13.770  1.00  0.00           C  
ATOM    427  CD  GLU A  81      31.029  20.410  12.985  1.00  0.00           C  
ATOM    428  OE1 GLU A  81      30.261  21.271  13.473  1.00  0.00           O  
ATOM    429  OE2 GLU A  81      31.016  20.286  11.747  1.00  0.00           O1-
ATOM    430  N   ALA A  82      34.938  22.730  14.235  1.00  0.00           N  
ATOM    431  CA  ALA A  82      36.137  23.563  14.044  1.00  0.00           C  
ATOM    432  C   ALA A  82      36.713  24.127  15.342  1.00  0.00           C  
ATOM    433  O   ALA A  82      37.904  23.943  15.584  1.00  0.00           O  
ATOM    434  CB  ALA A  82      35.785  24.776  13.180  1.00  0.00           C  
ATOM    435  N   VAL A  83      35.843  24.529  16.259  1.00  0.00           N  
ATOM    436  CA  VAL A  83      36.271  24.952  17.600  1.00  0.00           C  
ATOM    437  C   VAL A  83      36.890  23.796  18.398  1.00  0.00           C  
ATOM    438  O   VAL A  83      37.842  24.068  19.120  1.00  0.00           O  
ATOM    439  CB  VAL A  83      35.204  25.774  18.330  1.00  0.00           C  
ATOM    440  CG1 VAL A  83      35.460  26.098  19.800  1.00  0.00           C  
ATOM    441  CG2 VAL A  83      35.027  27.052  17.502  1.00  0.00           C  
ATOM    442  N   LYS A  84      36.290  22.609  18.400  1.00  0.00           N  
ATOM    443  CA  LYS A  84      36.803  21.446  19.134  1.00  0.00           C  
ATOM    444  C   LYS A  84      38.304  21.312  18.900  1.00  0.00           C  
ATOM    445  O   LYS A  84      38.993  20.720  19.740  1.00  0.00           O  
ATOM    446  CB  LYS A  84      36.287  20.097  18.637  1.00  0.00           C  
ATOM    447  CG  LYS A  84      34.804  19.863  18.905  1.00  0.00           C  
ATOM    448  CD  LYS A  84      34.469  18.370  18.798  1.00  0.00           C  
ATOM    449  CE  LYS A  84      34.596  17.827  17.376  1.00  0.00           C  
ATOM    450  NZ  LYS A  84      34.465  16.365  17.292  1.00  0.00           N1+
ATOM    451  N   GLU A  85      38.672  21.426  17.626  1.00  0.00           N  
ATOM    452  CA  GLU A  85      40.070  21.422  17.192  1.00  0.00           C  
ATOM    453  C   GLU A  85      40.869  22.643  17.652  1.00  0.00           C  
ATOM    454  O   GLU A  85      42.073  22.606  17.904  1.00  0.00           O  
ATOM    455  CB  GLU A  85      40.283  21.262  15.687  1.00  0.00           C  
ATOM    456  CG  GLU A  85      40.347  19.896  14.988  1.00  0.00           C  
ATOM    457  CD  GLU A  85      40.226  19.849  13.469  1.00  0.00           C  
ATOM    458  OE1 GLU A  85      39.665  18.848  12.953  1.00  0.00           O  
ATOM    459  OE2 GLU A  85      40.644  20.744  12.697  1.00  0.00           O1-
ATOM    460  N   ALA A  86      40.277  23.813  17.453  1.00  0.00           N  
ATOM    461  CA  ALA A  86      40.900  25.087  17.853  1.00  0.00           C  
ATOM    462  C   ALA A  86      41.136  25.287  19.353  1.00  0.00           C  
ATOM    463  O   ALA A  86      42.186  25.742  19.814  1.00  0.00           O  
ATOM    464  CB  ALA A  86      39.952  26.175  17.344  1.00  0.00           C  
ATOM    465  N   LEU A  87      40.262  24.616  20.101  1.00  0.00           N  
ATOM    466  CA  LEU A  87      40.406  24.558  21.567  1.00  0.00           C  
ATOM    467  C   LEU A  87      41.353  23.442  22.026  1.00  0.00           C  
ATOM    468  O   LEU A  87      42.306  23.746  22.736  1.00  0.00           O  
ATOM    469  CB  LEU A  87      39.022  24.550  22.229  1.00  0.00           C  
ATOM    470  CG  LEU A  87      39.063  24.620  23.761  1.00  0.00           C  
ATOM    471  CD1 LEU A  87      39.394  26.023  24.238  1.00  0.00           C  
ATOM    472  CD2 LEU A  87      37.790  24.130  24.460  1.00  0.00           C  
ATOM    473  N   ILE A  88      41.142  22.163  21.736  1.00  0.00           N  
ATOM    474  CA  ILE A  88      42.068  21.065  22.046  1.00  0.00           C  
ATOM    475  C   ILE A  88      43.308  20.916  21.172  1.00  0.00           C  
ATOM    476  O   ILE A  88      44.435  21.230  21.552  1.00  0.00           O  
ATOM    477  CB  ILE A  88      41.283  19.802  22.409  1.00  0.00           C  
ATOM    478  CG1 ILE A  88      40.164  19.953  23.442  1.00  0.00           C  
ATOM    479  CG2 ILE A  88      42.280  18.709  22.796  1.00  0.00           C  
ATOM    480  CD  ILE A  88      39.161  18.829  23.714  1.00  0.00           C  
ATOM    481  N   ASP A  89      43.148  20.337  19.985  1.00  0.00           N  
ATOM    482  CA  ASP A  89      44.228  19.933  19.073  1.00  0.00           C  
ATOM    483  C   ASP A  89      45.367  20.885  18.713  1.00  0.00           C  
ATOM    484  O   ASP A  89      46.495  20.653  19.147  1.00  0.00           O  
ATOM    485  CB  ASP A  89      43.630  19.330  17.802  1.00  0.00           C  
ATOM    486  CG  ASP A  89      43.241  17.862  18.011  1.00  0.00           C  
ATOM    487  OD1 ASP A  89      43.744  16.946  17.314  1.00  0.00           O  
ATOM    488  OD2 ASP A  89      42.269  17.606  18.748  1.00  0.00           O1-
ATOM    489  N   LEU A  90      45.053  22.114  18.327  1.00  0.00           N  
ATOM    490  CA  LEU A  90      45.954  23.245  18.105  1.00  0.00           C  
ATOM    491  C   LEU A  90      46.392  24.030  19.347  1.00  0.00           C  
ATOM    492  O   LEU A  90      45.540  24.487  20.113  1.00  0.00           O  
ATOM    493  CB  LEU A  90      45.219  24.270  17.234  1.00  0.00           C  
ATOM    494  CG  LEU A  90      45.116  23.846  15.769  1.00  0.00           C  
ATOM    495  CD1 LEU A  90      43.876  23.006  15.470  1.00  0.00           C  
ATOM    496  CD2 LEU A  90      45.114  25.211  15.089  1.00  0.00           C  
ATOM    497  N   GLY A  91      47.690  24.116  19.585  1.00  0.00           N  
ATOM    498  CA  GLY A  91      48.262  24.956  20.650  1.00  0.00           C  
ATOM    499  C   GLY A  91      49.099  26.223  20.513  1.00  0.00           C  
ATOM    500  O   GLY A  91      48.603  27.356  20.510  1.00  0.00           O  
ATOM    501  N   GLU A  92      50.368  25.996  20.200  1.00  0.00           N  
ATOM    502  CA  GLU A  92      51.376  27.054  20.095  1.00  0.00           C  
ATOM    503  C   GLU A  92      51.084  28.204  19.123  1.00  0.00           C  
ATOM    504  O   GLU A  92      51.331  29.360  19.444  1.00  0.00           O  
ATOM    505  CB  GLU A  92      52.781  26.491  19.872  1.00  0.00           C  
ATOM    506  CG  GLU A  92      53.648  26.497  21.134  1.00  0.00           C  
ATOM    507  CD  GLU A  92      53.134  25.494  22.164  1.00  0.00           C  
ATOM    508  OE1 GLU A  92      52.510  25.938  23.143  1.00  0.00           O  
ATOM    509  OE2 GLU A  92      53.288  24.279  21.900  1.00  0.00           O1-
ATOM    510  N   GLU A  93      50.411  27.935  18.001  1.00  0.00           N  
ATOM    511  CA  GLU A  93      49.860  28.905  17.048  1.00  0.00           C  
ATOM    512  C   GLU A  93      49.057  30.031  17.695  1.00  0.00           C  
ATOM    513  O   GLU A  93      49.370  31.185  17.376  1.00  0.00           O  
ATOM    514  CB  GLU A  93      48.922  28.279  16.021  1.00  0.00           C  
ATOM    515  CG  GLU A  93      48.163  27.056  16.553  1.00  0.00           C  
ATOM    516  CD  GLU A  93      48.859  25.713  16.288  1.00  0.00           C  
ATOM    517  OE1 GLU A  93      49.743  25.336  17.082  1.00  0.00           O  
ATOM    518  OE2 GLU A  93      48.543  25.191  15.198  1.00  0.00           O1-
ATOM    519  N   PHE A  94      48.279  29.814  18.750  1.00  0.00           N  
ATOM    520  CA  PHE A  94      47.491  30.805  19.496  1.00  0.00           C  
ATOM    521  C   PHE A  94      48.115  31.365  20.784  1.00  0.00           C  
ATOM    522  O   PHE A  94      47.444  31.651  21.778  1.00  0.00           O  
ATOM    523  CB  PHE A  94      46.217  30.105  19.984  1.00  0.00           C  
ATOM    524  CG  PHE A  94      45.164  29.765  18.925  1.00  0.00           C  
ATOM    525  CD1 PHE A  94      43.852  29.902  19.364  1.00  0.00           C  
ATOM    526  CD2 PHE A  94      45.468  29.042  17.771  1.00  0.00           C  
ATOM    527  CE1 PHE A  94      42.818  29.447  18.558  1.00  0.00           C  
ATOM    528  CE2 PHE A  94      44.394  28.648  16.975  1.00  0.00           C  
ATOM    529  CZ  PHE A  94      43.064  28.906  17.305  1.00  0.00           C  
ATOM    530  N   SER A  95      49.437  31.305  20.888  1.00  0.00           N  
ATOM    531  CA  SER A  95      50.184  31.731  22.073  1.00  0.00           C  
ATOM    532  C   SER A  95      50.228  33.241  22.321  1.00  0.00           C  
ATOM    533  O   SER A  95      50.625  33.583  23.442  1.00  0.00           O  
ATOM    534  CB  SER A  95      51.648  31.278  22.033  1.00  0.00           C  
ATOM    535  OG  SER A  95      52.572  31.804  21.074  1.00  0.00           O  
ATOM    536  N   GLY A  96      49.889  34.175  21.435  1.00  0.00           N  
ATOM    537  CA  GLY A  96      49.981  35.619  21.695  1.00  0.00           C  
ATOM    538  C   GLY A  96      48.741  36.233  22.352  1.00  0.00           C  
ATOM    539  O   GLY A  96      47.649  35.672  22.263  1.00  0.00           O  
ATOM    540  N   ARG A  97      48.842  37.363  23.062  1.00  0.00           N  
ATOM    541  CA  ARG A  97      47.673  37.923  23.757  1.00  0.00           C  
ATOM    542  C   ARG A  97      47.035  39.113  23.036  1.00  0.00           C  
ATOM    543  O   ARG A  97      47.635  40.088  22.609  1.00  0.00           O  
ATOM    544  CB  ARG A  97      48.092  38.213  25.202  1.00  0.00           C  
ATOM    545  CG  ARG A  97      48.301  37.065  26.197  1.00  0.00           C  
ATOM    546  CD  ARG A  97      47.103  36.117  26.135  1.00  0.00           C  
ATOM    547  NE  ARG A  97      46.234  36.427  27.290  1.00  0.00           N  
ATOM    548  CZ  ARG A  97      45.046  35.895  27.609  1.00  0.00           C  
ATOM    549  NH1 ARG A  97      44.460  35.071  26.735  1.00  0.00           N1+
ATOM    550  NH2 ARG A  97      44.379  36.218  28.725  1.00  0.00           N  
ATOM    551  N   GLY A  98      45.700  39.072  23.044  1.00  0.00           N  
ATOM    552  CA  GLY A  98      44.886  40.023  22.281  1.00  0.00           C  
ATOM    553  C   GLY A  98      44.191  41.067  23.158  1.00  0.00           C  
ATOM    554  O   GLY A  98      43.031  41.320  22.838  1.00  0.00           O  
ATOM    555  N   ILE A  99      44.812  41.496  24.254  1.00  0.00           N  
ATOM    556  CA  ILE A  99      44.278  42.560  25.115  1.00  0.00           C  
ATOM    557  C   ILE A  99      45.227  43.762  25.157  1.00  0.00           C  
ATOM    558  O   ILE A  99      46.328  43.627  25.685  1.00  0.00           O  
ATOM    559  CB  ILE A  99      43.901  42.067  26.519  1.00  0.00           C  
ATOM    560  CG1 ILE A  99      43.042  40.796  26.611  1.00  0.00           C  
ATOM    561  CG2 ILE A  99      43.227  43.185  27.307  1.00  0.00           C  
ATOM    562  CD  ILE A  99      43.989  39.676  27.029  1.00  0.00           C  
ATOM    563  N   PHE A 100      44.712  44.874  24.649  1.00  0.00           N  
ATOM    564  CA  PHE A 100      45.474  46.133  24.516  1.00  0.00           C  
ATOM    565  C   PHE A 100      45.198  47.105  25.660  1.00  0.00           C  
ATOM    566  O   PHE A 100      44.097  47.645  25.745  1.00  0.00           O  
ATOM    567  CB  PHE A 100      45.326  46.716  23.108  1.00  0.00           C  
ATOM    568  CG  PHE A 100      45.684  45.601  22.129  1.00  0.00           C  
ATOM    569  CD1 PHE A 100      44.578  45.000  21.546  1.00  0.00           C  
ATOM    570  CD2 PHE A 100      46.951  45.026  22.008  1.00  0.00           C  
ATOM    571  CE1 PHE A 100      44.744  43.807  20.854  1.00  0.00           C  
ATOM    572  CE2 PHE A 100      47.096  43.945  21.136  1.00  0.00           C  
ATOM    573  CZ  PHE A 100      46.007  43.281  20.599  1.00  0.00           C  
ATOM    574  N   PRO A 101      46.254  47.316  26.436  1.00  0.00           N  
ATOM    575  CA  PRO A 101      46.171  48.355  27.477  1.00  0.00           C  
ATOM    576  C   PRO A 101      45.904  49.744  26.903  1.00  0.00           C  
ATOM    577  O   PRO A 101      46.335  50.098  25.800  1.00  0.00           O  
ATOM    578  CB  PRO A 101      47.509  48.264  28.209  1.00  0.00           C  
ATOM    579  CG  PRO A 101      47.902  46.796  28.117  1.00  0.00           C  
ATOM    580  CD  PRO A 101      47.374  46.416  26.742  1.00  0.00           C  
ATOM    581  N   LEU A 102      45.308  50.526  27.798  1.00  0.00           N  
ATOM    582  CA  LEU A 102      44.995  51.944  27.551  1.00  0.00           C  
ATOM    583  C   LEU A 102      45.688  52.918  28.505  1.00  0.00           C  
ATOM    584  O   LEU A 102      46.440  53.808  28.114  1.00  0.00           O  
ATOM    585  CB  LEU A 102      43.474  52.127  27.513  1.00  0.00           C  
ATOM    586  CG  LEU A 102      43.037  53.562  27.188  1.00  0.00           C  
ATOM    587  CD1 LEU A 102      43.413  53.943  25.755  1.00  0.00           C  
ATOM    588  CD2 LEU A 102      41.569  53.736  27.561  1.00  0.00           C  
ATOM    589  N   ALA A 103      45.752  52.523  29.768  1.00  0.00           N  
ATOM    590  CA  ALA A 103      46.357  53.423  30.767  1.00  0.00           C  
ATOM    591  C   ALA A 103      47.877  53.354  30.945  1.00  0.00           C  
ATOM    592  O   ALA A 103      48.467  54.331  31.427  1.00  0.00           O  
ATOM    593  CB  ALA A 103      45.707  53.173  32.127  1.00  0.00           C  
ATOM    594  N   GLU A 104      48.499  52.184  30.843  1.00  0.00           N  
ATOM    595  CA  GLU A 104      49.959  52.143  30.720  1.00  0.00           C  
ATOM    596  C   GLU A 104      50.088  51.211  29.503  1.00  0.00           C  
ATOM    597  O   GLU A 104      50.033  49.988  29.624  1.00  0.00           O  
ATOM    598  CB  GLU A 104      50.512  51.363  31.914  1.00  0.00           C  
ATOM    599  CG  GLU A 104      52.039  51.238  31.962  1.00  0.00           C  
ATOM    600  CD  GLU A 104      52.803  52.411  31.351  1.00  0.00           C  
ATOM    601  OE1 GLU A 104      52.918  53.428  32.066  1.00  0.00           O  
ATOM    602  OE2 GLU A 104      53.109  52.409  30.138  1.00  0.00           O1-
ATOM    603  N   ARG A 105      50.637  51.848  28.469  1.00  0.00           N  
ATOM    604  CA  ARG A 105      50.751  51.204  27.159  1.00  0.00           C  
ATOM    605  C   ARG A 105      51.872  50.203  26.865  1.00  0.00           C  
ATOM    606  O   ARG A 105      52.782  50.450  26.073  1.00  0.00           O  
ATOM    607  CB  ARG A 105      50.422  52.180  26.030  1.00  0.00           C  
ATOM    608  CG  ARG A 105      48.970  52.607  25.796  1.00  0.00           C  
ATOM    609  CD  ARG A 105      48.949  53.973  25.102  1.00  0.00           C  
ATOM    610  NE  ARG A 105      49.427  55.038  25.997  1.00  0.00           N  
ATOM    611  CZ  ARG A 105      48.803  56.217  26.088  1.00  0.00           C  
ATOM    612  NH1 ARG A 105      47.838  56.586  25.225  1.00  0.00           N1+
ATOM    613  NH2 ARG A 105      48.803  56.705  27.335  1.00  0.00           N  
ATOM    614  N   ALA A 106      51.940  49.189  27.724  1.00  0.00           N  
ATOM    615  CA  ALA A 106      52.867  48.057  27.728  1.00  0.00           C  
ATOM    616  C   ALA A 106      52.202  46.722  28.089  1.00  0.00           C  
ATOM    617  O   ALA A 106      51.506  46.575  29.088  1.00  0.00           O  
ATOM    618  CB  ALA A 106      53.930  48.535  28.725  1.00  0.00           C  
ATOM    619  N   ASN A 107      52.339  45.793  27.149  1.00  0.00           N  
ATOM    620  CA  ASN A 107      52.003  44.403  27.480  1.00  0.00           C  
ATOM    621  C   ASN A 107      53.087  43.830  28.405  1.00  0.00           C  
ATOM    622  O   ASN A 107      54.123  43.451  27.871  1.00  0.00           O  
ATOM    623  CB  ASN A 107      51.653  43.559  26.258  1.00  0.00           C  
ATOM    624  CG  ASN A 107      50.272  43.879  25.685  1.00  0.00           C  
ATOM    625  ND2 ASN A 107      49.169  43.193  25.964  1.00  0.00           N  
ATOM    626  OD1 ASN A 107      50.124  44.960  25.124  1.00  0.00           O  
ATOM    627  N   ARG A 108      52.895  43.825  29.725  1.00  0.00           N  
ATOM    628  CA  ARG A 108      53.912  43.369  30.683  1.00  0.00           C  
ATOM    629  C   ARG A 108      54.415  41.963  30.357  1.00  0.00           C  
ATOM    630  O   ARG A 108      53.588  41.081  30.128  1.00  0.00           O  
ATOM    631  CB  ARG A 108      53.344  43.526  32.092  1.00  0.00           C  
ATOM    632  CG  ARG A 108      51.881  43.092  32.246  1.00  0.00           C  
ATOM    633  CD  ARG A 108      51.333  43.279  33.658  1.00  0.00           C  
ATOM    634  NE  ARG A 108      49.904  42.955  33.796  1.00  0.00           N  
ATOM    635  CZ  ARG A 108      49.003  43.852  34.213  1.00  0.00           C  
ATOM    636  NH1 ARG A 108      49.319  45.148  34.177  1.00  0.00           N1+
ATOM    637  NH2 ARG A 108      47.730  43.505  34.447  1.00  0.00           N  
ATOM    638  N   GLY A 109      55.738  41.853  30.503  1.00  0.00           N  
ATOM    639  CA  GLY A 109      56.476  40.606  30.265  1.00  0.00           C  
ATOM    640  C   GLY A 109      56.036  39.312  30.950  1.00  0.00           C  
ATOM    641  O   GLY A 109      55.336  38.477  30.389  1.00  0.00           O  
ATOM    642  N   PHE A 110      56.620  39.185  32.144  1.00  0.00           N  
ATOM    643  CA  PHE A 110      56.401  38.112  33.127  1.00  0.00           C  
ATOM    644  C   PHE A 110      55.161  38.400  33.976  1.00  0.00           C  
ATOM    645  O   PHE A 110      55.293  39.247  34.854  1.00  0.00           O  
ATOM    646  CB  PHE A 110      57.617  37.914  34.030  1.00  0.00           C  
ATOM    647  CG  PHE A 110      58.826  37.235  33.388  1.00  0.00           C  
ATOM    648  CD1 PHE A 110      60.022  37.949  33.302  1.00  0.00           C  
ATOM    649  CD2 PHE A 110      58.917  35.890  33.053  1.00  0.00           C  
ATOM    650  CE1 PHE A 110      61.185  37.320  32.884  1.00  0.00           C  
ATOM    651  CE2 PHE A 110      60.076  35.222  32.686  1.00  0.00           C  
ATOM    652  CZ  PHE A 110      61.263  35.958  32.649  1.00  0.00           C  
ATOM    653  N   GLY A 111      54.024  37.778  33.694  1.00  0.00           N  
ATOM    654  CA  GLY A 111      52.758  37.977  34.428  1.00  0.00           C  
ATOM    655  C   GLY A 111      51.680  36.955  34.046  1.00  0.00           C  
ATOM    656  O   GLY A 111      51.997  35.826  33.673  1.00  0.00           O  
ATOM    657  N   ILE A 112      50.444  37.394  34.299  1.00  0.00           N  
ATOM    658  CA  ILE A 112      49.291  36.501  34.174  1.00  0.00           C  
ATOM    659  C   ILE A 112      48.417  36.801  32.954  1.00  0.00           C  
ATOM    660  O   ILE A 112      48.614  36.199  31.906  1.00  0.00           O  
ATOM    661  CB  ILE A 112      48.533  36.388  35.507  1.00  0.00           C  
ATOM    662  CG1 ILE A 112      49.361  35.858  36.673  1.00  0.00           C  
ATOM    663  CG2 ILE A 112      47.246  35.585  35.310  1.00  0.00           C  
ATOM    664  CD  ILE A 112      49.041  36.164  38.131  1.00  0.00           C  
ATOM    665  N   VAL A 113      47.716  37.935  32.927  1.00  0.00           N  
ATOM    666  CA  VAL A 113      46.708  38.247  31.902  1.00  0.00           C  
ATOM    667  C   VAL A 113      47.230  38.739  30.549  1.00  0.00           C  
ATOM    668  O   VAL A 113      46.946  38.108  29.531  1.00  0.00           O  
ATOM    669  CB  VAL A 113      45.607  39.199  32.366  1.00  0.00           C  
ATOM    670  CG1 VAL A 113      44.487  39.267  31.323  1.00  0.00           C  
ATOM    671  CG2 VAL A 113      45.014  38.774  33.711  1.00  0.00           C  
ATOM    672  N   PHE A 114      47.996  39.833  30.575  1.00  0.00           N  
ATOM    673  CA  PHE A 114      48.402  40.496  29.326  1.00  0.00           C  
ATOM    674  C   PHE A 114      49.682  39.956  28.696  1.00  0.00           C  
ATOM    675  O   PHE A 114      50.258  40.530  27.772  1.00  0.00           O  
ATOM    676  CB  PHE A 114      48.619  41.977  29.653  1.00  0.00           C  
ATOM    677  CG  PHE A 114      47.397  42.824  30.011  1.00  0.00           C  
ATOM    678  CD1 PHE A 114      46.669  43.624  29.137  1.00  0.00           C  
ATOM    679  CD2 PHE A 114      46.998  42.682  31.331  1.00  0.00           C  
ATOM    680  CE1 PHE A 114      45.562  44.326  29.616  1.00  0.00           C  
ATOM    681  CE2 PHE A 114      45.834  43.302  31.769  1.00  0.00           C  
ATOM    682  CZ  PHE A 114      45.171  44.210  30.947  1.00  0.00           C  
ATOM    683  N   SER A 115      50.072  38.749  29.097  1.00  0.00           N  
ATOM    684  CA  SER A 115      51.375  38.117  28.813  1.00  0.00           C  
ATOM    685  C   SER A 115      51.440  37.034  27.738  1.00  0.00           C  
ATOM    686  O   SER A 115      50.673  36.076  27.862  1.00  0.00           O  
ATOM    687  CB  SER A 115      52.085  37.636  30.074  1.00  0.00           C  
ATOM    688  OG  SER A 115      52.385  38.819  30.836  1.00  0.00           O  
ATOM    689  N   ASN A 116      52.491  37.042  26.922  1.00  0.00           N  
ATOM    690  CA  ASN A 116      52.807  36.143  25.805  1.00  0.00           C  
ATOM    691  C   ASN A 116      53.300  34.763  26.224  1.00  0.00           C  
ATOM    692  O   ASN A 116      54.167  34.648  27.090  1.00  0.00           O  
ATOM    693  CB  ASN A 116      53.757  36.711  24.738  1.00  0.00           C  
ATOM    694  CG  ASN A 116      53.095  37.776  23.861  1.00  0.00           C  
ATOM    695  ND2 ASN A 116      53.357  39.060  24.111  1.00  0.00           N  
ATOM    696  OD1 ASN A 116      52.593  37.504  22.777  1.00  0.00           O  
ATOM    697  N   GLY A 117      52.763  33.772  25.518  1.00  0.00           N  
ATOM    698  CA  GLY A 117      53.071  32.333  25.508  1.00  0.00           C  
ATOM    699  C   GLY A 117      54.277  31.907  26.344  1.00  0.00           C  
ATOM    700  O   GLY A 117      54.087  31.218  27.354  1.00  0.00           O  
ATOM    701  N   LYS A 118      55.528  32.062  25.915  1.00  0.00           N  
ATOM    702  CA  LYS A 118      56.656  31.438  26.626  1.00  0.00           C  
ATOM    703  C   LYS A 118      56.880  32.024  28.031  1.00  0.00           C  
ATOM    704  O   LYS A 118      56.976  31.260  28.992  1.00  0.00           O  
ATOM    705  CB  LYS A 118      57.871  31.424  25.702  1.00  0.00           C  
ATOM    706  CG  LYS A 118      57.754  30.199  24.787  1.00  0.00           C  
ATOM    707  CD  LYS A 118      59.078  29.866  24.100  1.00  0.00           C  
ATOM    708  CE  LYS A 118      59.552  31.035  23.241  1.00  0.00           C  
ATOM    709  NZ  LYS A 118      60.683  30.637  22.391  1.00  0.00           N1+
ATOM    710  N   LYS A 119      56.978  33.349  28.080  1.00  0.00           N  
ATOM    711  CA  LYS A 119      56.911  34.115  29.336  1.00  0.00           C  
ATOM    712  C   LYS A 119      55.667  33.847  30.179  1.00  0.00           C  
ATOM    713  O   LYS A 119      55.825  33.701  31.383  1.00  0.00           O  
ATOM    714  CB  LYS A 119      56.754  35.560  28.866  1.00  0.00           C  
ATOM    715  CG  LYS A 119      57.848  36.589  29.159  1.00  0.00           C  
ATOM    716  CD  LYS A 119      59.246  36.222  28.673  1.00  0.00           C  
ATOM    717  CE  LYS A 119      60.412  37.121  29.098  1.00  0.00           C  
ATOM    718  NZ  LYS A 119      61.649  36.669  28.436  1.00  0.00           N1+
ATOM    719  N   TRP A 120      54.479  33.670  29.598  1.00  0.00           N  
ATOM    720  CA  TRP A 120      53.338  33.247  30.426  1.00  0.00           C  
ATOM    721  C   TRP A 120      53.518  31.814  30.921  1.00  0.00           C  
ATOM    722  O   TRP A 120      53.392  31.462  32.100  1.00  0.00           O  
ATOM    723  CB  TRP A 120      52.125  33.269  29.497  1.00  0.00           C  
ATOM    724  CG  TRP A 120      50.902  32.717  30.239  1.00  0.00           C  
ATOM    725  CD1 TRP A 120      50.158  33.392  31.104  1.00  0.00           C  
ATOM    726  CD2 TRP A 120      50.324  31.477  29.981  1.00  0.00           C  
ATOM    727  CE2 TRP A 120      49.175  31.481  30.765  1.00  0.00           C  
ATOM    728  CE3 TRP A 120      50.565  30.367  29.181  1.00  0.00           C  
ATOM    729  NE1 TRP A 120      49.085  32.663  31.381  1.00  0.00           N  
ATOM    730  CZ2 TRP A 120      48.258  30.438  30.777  1.00  0.00           C  
ATOM    731  CZ3 TRP A 120      49.737  29.252  29.285  1.00  0.00           C  
ATOM    732  CH2 TRP A 120      48.573  29.310  30.034  1.00  0.00           C  
ATOM    733  N   LYS A 121      54.057  30.929  30.087  1.00  0.00           N  
ATOM    734  CA  LYS A 121      54.391  29.574  30.532  1.00  0.00           C  
ATOM    735  C   LYS A 121      55.393  29.425  31.674  1.00  0.00           C  
ATOM    736  O   LYS A 121      55.190  28.596  32.552  1.00  0.00           O  
ATOM    737  CB  LYS A 121      54.953  28.850  29.311  1.00  0.00           C  
ATOM    738  CG  LYS A 121      55.116  27.353  29.588  1.00  0.00           C  
ATOM    739  CD  LYS A 121      55.610  26.793  28.246  1.00  0.00           C  
ATOM    740  CE  LYS A 121      55.854  25.289  28.358  1.00  0.00           C  
ATOM    741  NZ  LYS A 121      56.038  24.890  26.954  1.00  0.00           N1+
ATOM    742  N   GLU A 122      56.289  30.395  31.864  1.00  0.00           N  
ATOM    743  CA  GLU A 122      57.233  30.417  32.990  1.00  0.00           C  
ATOM    744  C   GLU A 122      56.535  30.824  34.292  1.00  0.00           C  
ATOM    745  O   GLU A 122      56.655  30.176  35.327  1.00  0.00           O  
ATOM    746  CB  GLU A 122      58.376  31.387  32.681  1.00  0.00           C  
ATOM    747  CG  GLU A 122      59.222  30.974  31.472  1.00  0.00           C  
ATOM    748  CD  GLU A 122      60.158  29.776  31.624  1.00  0.00           C  
ATOM    749  OE1 GLU A 122      59.716  28.643  31.341  1.00  0.00           O  
ATOM    750  OE2 GLU A 122      61.359  30.079  31.825  1.00  0.00           O1-
ATOM    751  N   ILE A 123      55.760  31.901  34.311  1.00  0.00           N  
ATOM    752  CA  ILE A 123      54.968  32.340  35.469  1.00  0.00           C  
ATOM    753  C   ILE A 123      53.973  31.276  35.956  1.00  0.00           C  
ATOM    754  O   ILE A 123      53.948  30.990  37.155  1.00  0.00           O  
ATOM    755  CB  ILE A 123      54.419  33.729  35.141  1.00  0.00           C  
ATOM    756  CG1 ILE A 123      55.556  34.747  35.086  1.00  0.00           C  
ATOM    757  CG2 ILE A 123      53.361  34.195  36.139  1.00  0.00           C  
ATOM    758  CD  ILE A 123      56.366  35.066  36.348  1.00  0.00           C  
ATOM    759  N   ARG A 124      53.357  30.584  35.011  1.00  0.00           N  
ATOM    760  CA  ARG A 124      52.532  29.384  35.221  1.00  0.00           C  
ATOM    761  C   ARG A 124      52.899  28.423  36.348  1.00  0.00           C  
ATOM    762  O   ARG A 124      52.026  28.175  37.178  1.00  0.00           O  
ATOM    763  CB  ARG A 124      52.160  28.644  33.941  1.00  0.00           C  
ATOM    764  CG  ARG A 124      50.846  29.188  33.386  1.00  0.00           C  
ATOM    765  CD  ARG A 124      49.612  28.848  34.222  1.00  0.00           C  
ATOM    766  NE  ARG A 124      48.389  29.586  33.898  1.00  0.00           N  
ATOM    767  CZ  ARG A 124      47.128  29.131  33.820  1.00  0.00           C  
ATOM    768  NH1 ARG A 124      46.831  27.830  33.932  1.00  0.00           N1+
ATOM    769  NH2 ARG A 124      46.148  30.042  33.779  1.00  0.00           N  
ATOM    770  N   ARG A 125      54.154  28.019  36.528  1.00  0.00           N  
ATOM    771  CA  ARG A 125      54.708  27.170  37.591  1.00  0.00           C  
ATOM    772  C   ARG A 125      54.568  27.781  38.988  1.00  0.00           C  
ATOM    773  O   ARG A 125      54.034  27.182  39.921  1.00  0.00           O  
ATOM    774  CB  ARG A 125      56.119  26.771  37.160  1.00  0.00           C  
ATOM    775  CG  ARG A 125      56.169  26.322  35.698  1.00  0.00           C  
ATOM    776  CD  ARG A 125      57.164  25.158  35.656  1.00  0.00           C  
ATOM    777  NE  ARG A 125      58.506  25.716  35.882  1.00  0.00           N  
ATOM    778  CZ  ARG A 125      59.294  25.370  36.911  1.00  0.00           C  
ATOM    779  NH1 ARG A 125      58.925  24.527  37.876  1.00  0.00           N1+
ATOM    780  NH2 ARG A 125      60.595  25.704  36.837  1.00  0.00           N  
ATOM    781  N   PHE A 126      54.996  29.035  39.141  1.00  0.00           N  
ATOM    782  CA  PHE A 126      54.779  29.842  40.343  1.00  0.00           C  
ATOM    783  C   PHE A 126      53.287  29.977  40.641  1.00  0.00           C  
ATOM    784  O   PHE A 126      52.811  29.568  41.704  1.00  0.00           O  
ATOM    785  CB  PHE A 126      55.598  31.133  40.191  1.00  0.00           C  
ATOM    786  CG  PHE A 126      55.469  32.202  41.283  1.00  0.00           C  
ATOM    787  CD1 PHE A 126      55.477  33.529  40.903  1.00  0.00           C  
ATOM    788  CD2 PHE A 126      55.830  31.799  42.569  1.00  0.00           C  
ATOM    789  CE1 PHE A 126      55.898  34.544  41.746  1.00  0.00           C  
ATOM    790  CE2 PHE A 126      56.168  32.847  43.424  1.00  0.00           C  
ATOM    791  CZ  PHE A 126      56.255  34.173  43.041  1.00  0.00           C  
ATOM    792  N   SER A 127      52.587  30.365  39.578  1.00  0.00           N  
ATOM    793  CA  SER A 127      51.186  30.775  39.776  1.00  0.00           C  
ATOM    794  C   SER A 127      50.217  29.687  40.238  1.00  0.00           C  
ATOM    795  O   SER A 127      49.529  29.803  41.243  1.00  0.00           O  
ATOM    796  CB  SER A 127      50.459  31.537  38.657  1.00  0.00           C  
ATOM    797  OG  SER A 127      50.356  30.783  37.446  1.00  0.00           O  
ATOM    798  N   LEU A 128      50.271  28.537  39.573  1.00  0.00           N  
ATOM    799  CA  LEU A 128      49.603  27.339  40.093  1.00  0.00           C  
ATOM    800  C   LEU A 128      49.839  26.848  41.528  1.00  0.00           C  
ATOM    801  O   LEU A 128      48.911  26.395  42.188  1.00  0.00           O  
ATOM    802  CB  LEU A 128      49.876  26.122  39.200  1.00  0.00           C  
ATOM    803  CG  LEU A 128      49.275  26.209  37.798  1.00  0.00           C  
ATOM    804  CD1 LEU A 128      49.634  24.961  36.986  1.00  0.00           C  
ATOM    805  CD2 LEU A 128      47.761  26.098  38.015  1.00  0.00           C  
ATOM    806  N   MET A 129      51.119  26.981  41.863  1.00  0.00           N  
ATOM    807  CA  MET A 129      51.534  26.598  43.222  1.00  0.00           C  
ATOM    808  C   MET A 129      50.905  27.553  44.238  1.00  0.00           C  
ATOM    809  O   MET A 129      50.411  27.078  45.259  1.00  0.00           O  
ATOM    810  CB  MET A 129      53.065  26.715  43.285  1.00  0.00           C  
ATOM    811  CG  MET A 129      53.566  26.146  44.616  1.00  0.00           C  
ATOM    812  SD  MET A 129      55.395  26.166  44.674  1.00  0.00           S  
ATOM    813  CE  MET A 129      55.567  25.534  46.334  1.00  0.00           C  
ATOM    814  N   THR A 130      50.787  28.855  43.986  1.00  0.00           N  
ATOM    815  CA  THR A 130      50.239  29.786  44.979  1.00  0.00           C  
ATOM    816  C   THR A 130      48.716  29.907  44.974  1.00  0.00           C  
ATOM    817  O   THR A 130      48.117  29.861  46.042  1.00  0.00           O  
ATOM    818  CB  THR A 130      50.733  31.201  44.692  1.00  0.00           C  
ATOM    819  CG2 THR A 130      52.248  31.353  44.546  1.00  0.00           C  
ATOM    820  OG1 THR A 130      50.212  31.674  43.442  1.00  0.00           O  
ATOM    821  N   LEU A 131      48.069  29.914  43.799  1.00  0.00           N  
ATOM    822  CA  LEU A 131      46.614  29.920  43.596  1.00  0.00           C  
ATOM    823  C   LEU A 131      45.783  28.709  44.020  1.00  0.00           C  
ATOM    824  O   LEU A 131      44.625  28.544  43.640  1.00  0.00           O  
ATOM    825  CB  LEU A 131      46.414  30.449  42.178  1.00  0.00           C  
ATOM    826  CG  LEU A 131      46.679  31.954  42.167  1.00  0.00           C  
ATOM    827  CD1 LEU A 131      47.470  32.429  40.945  1.00  0.00           C  
ATOM    828  CD2 LEU A 131      45.309  32.628  42.099  1.00  0.00           C  
ATOM    829  N   ARG A 132      46.239  28.082  45.097  1.00  0.00           N  
ATOM    830  CA  ARG A 132      45.786  26.829  45.706  1.00  0.00           C  
ATOM    831  C   ARG A 132      45.628  26.829  47.227  1.00  0.00           C  
ATOM    832  O   ARG A 132      46.622  26.847  47.954  1.00  0.00           O  
ATOM    833  CB  ARG A 132      46.717  25.728  45.198  1.00  0.00           C  
ATOM    834  CG  ARG A 132      46.222  25.327  43.812  1.00  0.00           C  
ATOM    835  CD  ARG A 132      46.988  24.129  43.230  1.00  0.00           C  
ATOM    836  NE  ARG A 132      46.592  24.079  41.815  1.00  0.00           N  
ATOM    837  CZ  ARG A 132      47.053  23.240  40.892  1.00  0.00           C  
ATOM    838  NH1 ARG A 132      48.088  22.416  41.127  1.00  0.00           N1+
ATOM    839  NH2 ARG A 132      46.459  23.319  39.687  1.00  0.00           N  
ATOM    840  N   ASN A 133      44.440  26.446  47.716  1.00  0.00           N  
ATOM    841  CA  ASN A 133      44.112  26.102  49.107  1.00  0.00           C  
ATOM    842  C   ASN A 133      44.930  24.934  49.662  1.00  0.00           C  
ATOM    843  O   ASN A 133      45.334  25.087  50.821  1.00  0.00           O  
ATOM    844  CB  ASN A 133      42.639  25.810  49.399  1.00  0.00           C  
ATOM    845  CG  ASN A 133      42.049  24.739  48.469  1.00  0.00           C  
ATOM    846  ND2 ASN A 133      41.853  23.506  48.919  1.00  0.00           N  
ATOM    847  OD1 ASN A 133      41.979  24.965  47.261  1.00  0.00           O  
ATOM    848  N   PHE A 134      45.207  23.924  48.857  1.00  0.00           N  
ATOM    849  CA  PHE A 134      46.009  22.783  49.326  1.00  0.00           C  
ATOM    850  C   PHE A 134      47.337  22.566  48.596  1.00  0.00           C  
ATOM    851  O   PHE A 134      48.366  22.836  49.222  1.00  0.00           O  
ATOM    852  CB  PHE A 134      45.085  21.565  49.249  1.00  0.00           C  
ATOM    853  CG  PHE A 134      44.265  21.322  50.510  1.00  0.00           C  
ATOM    854  CD1 PHE A 134      44.271  19.975  50.863  1.00  0.00           C  
ATOM    855  CD2 PHE A 134      43.585  22.260  51.270  1.00  0.00           C  
ATOM    856  CE1 PHE A 134      43.342  19.611  51.827  1.00  0.00           C  
ATOM    857  CE2 PHE A 134      42.728  21.878  52.302  1.00  0.00           C  
ATOM    858  CZ  PHE A 134      42.565  20.515  52.536  1.00  0.00           C  
ATOM    859  N   GLY A 135      47.308  21.996  47.396  1.00  0.00           N  
ATOM    860  CA  GLY A 135      48.416  21.743  46.466  1.00  0.00           C  
ATOM    861  C   GLY A 135      49.847  21.463  46.927  1.00  0.00           C  
ATOM    862  O   GLY A 135      50.388  20.387  47.184  1.00  0.00           O  
ATOM    863  N   MET A 136      50.607  22.541  47.126  1.00  0.00           N  
ATOM    864  CA  MET A 136      51.891  22.588  47.833  1.00  0.00           C  
ATOM    865  C   MET A 136      51.959  23.785  48.779  1.00  0.00           C  
ATOM    866  O   MET A 136      52.255  24.913  48.385  1.00  0.00           O  
ATOM    867  CB  MET A 136      53.073  22.545  46.862  1.00  0.00           C  
ATOM    868  CG  MET A 136      54.436  22.371  47.540  1.00  0.00           C  
ATOM    869  SD  MET A 136      54.579  20.782  48.430  1.00  0.00           S  
ATOM    870  CE  MET A 136      54.532  19.535  47.162  1.00  0.00           C  
ATOM    871  N   GLY A 137      51.552  23.544  50.018  1.00  0.00           N  
ATOM    872  CA  GLY A 137      51.408  24.684  50.930  1.00  0.00           C  
ATOM    873  C   GLY A 137      49.963  24.826  51.411  1.00  0.00           C  
ATOM    874  O   GLY A 137      49.159  25.323  50.631  1.00  0.00           O  
ATOM    875  N   LYS A 138      49.570  24.066  52.430  1.00  0.00           N  
ATOM    876  CA  LYS A 138      48.230  24.135  53.039  1.00  0.00           C  
ATOM    877  C   LYS A 138      47.959  25.523  53.620  1.00  0.00           C  
ATOM    878  O   LYS A 138      47.820  25.733  54.824  1.00  0.00           O  
ATOM    879  CB  LYS A 138      47.943  23.027  54.049  1.00  0.00           C  
ATOM    880  CG  LYS A 138      47.288  21.881  53.270  1.00  0.00           C  
ATOM    881  CD  LYS A 138      46.816  20.649  54.038  1.00  0.00           C  
ATOM    882  CE  LYS A 138      45.388  20.687  54.598  1.00  0.00           C  
ATOM    883  NZ  LYS A 138      44.955  19.474  55.302  1.00  0.00           N1+
ATOM    884  N   ARG A 139      47.304  26.228  52.703  1.00  0.00           N  
ATOM    885  CA  ARG A 139      46.995  27.633  53.000  1.00  0.00           C  
ATOM    886  C   ARG A 139      45.615  27.902  53.605  1.00  0.00           C  
ATOM    887  O   ARG A 139      44.640  27.391  53.058  1.00  0.00           O  
ATOM    888  CB  ARG A 139      47.086  28.493  51.739  1.00  0.00           C  
ATOM    889  CG  ARG A 139      48.511  28.638  51.184  1.00  0.00           C  
ATOM    890  CD  ARG A 139      48.257  28.910  49.700  1.00  0.00           C  
ATOM    891  NE  ARG A 139      49.514  29.007  48.936  1.00  0.00           N  
ATOM    892  CZ  ARG A 139      50.012  27.961  48.262  1.00  0.00           C  
ATOM    893  NH1 ARG A 139      49.429  26.781  48.063  1.00  0.00           N1+
ATOM    894  NH2 ARG A 139      51.332  28.032  47.994  1.00  0.00           N  
ATOM    895  N   SER A 140      45.536  28.716  54.662  1.00  0.00           N  
ATOM    896  CA  SER A 140      44.298  28.910  55.433  1.00  0.00           C  
ATOM    897  C   SER A 140      43.431  30.064  54.929  1.00  0.00           C  
ATOM    898  O   SER A 140      43.582  31.214  55.353  1.00  0.00           O  
ATOM    899  CB  SER A 140      44.568  29.004  56.932  1.00  0.00           C  
ATOM    900  OG  SER A 140      45.566  30.017  57.133  1.00  0.00           O  
ATOM    901  N   ILE A 141      42.557  29.713  53.991  1.00  0.00           N  
ATOM    902  CA  ILE A 141      41.760  30.630  53.161  1.00  0.00           C  
ATOM    903  C   ILE A 141      40.281  30.487  53.540  1.00  0.00           C  
ATOM    904  O   ILE A 141      39.617  31.512  53.667  1.00  0.00           O  
ATOM    905  CB  ILE A 141      42.068  30.244  51.712  1.00  0.00           C  
ATOM    906  CG1 ILE A 141      43.521  30.411  51.245  1.00  0.00           C  
ATOM    907  CG2 ILE A 141      41.186  31.231  50.933  1.00  0.00           C  
ATOM    908  CD  ILE A 141      43.821  29.927  49.828  1.00  0.00           C  
ATOM    909  N   GLU A 142      39.823  29.271  53.829  1.00  0.00           N  
ATOM    910  CA  GLU A 142      38.379  29.151  54.103  1.00  0.00           C  
ATOM    911  C   GLU A 142      37.969  29.879  55.387  1.00  0.00           C  
ATOM    912  O   GLU A 142      36.956  30.564  55.386  1.00  0.00           O  
ATOM    913  CB  GLU A 142      38.056  27.659  54.152  1.00  0.00           C  
ATOM    914  CG  GLU A 142      36.574  27.303  54.290  1.00  0.00           C  
ATOM    915  CD  GLU A 142      36.374  25.803  54.510  1.00  0.00           C  
ATOM    916  OE1 GLU A 142      36.720  25.008  53.622  1.00  0.00           O  
ATOM    917  OE2 GLU A 142      36.121  25.330  55.644  1.00  0.00           O1-
ATOM    918  N   ASP A 143      38.725  29.688  56.467  1.00  0.00           N  
ATOM    919  CA  ASP A 143      38.571  30.452  57.724  1.00  0.00           C  
ATOM    920  C   ASP A 143      38.274  31.941  57.571  1.00  0.00           C  
ATOM    921  O   ASP A 143      37.323  32.467  58.140  1.00  0.00           O  
ATOM    922  CB  ASP A 143      39.862  30.405  58.538  1.00  0.00           C  
ATOM    923  CG  ASP A 143      39.812  30.947  59.967  1.00  0.00           C  
ATOM    924  OD1 ASP A 143      39.626  30.045  60.809  1.00  0.00           O  
ATOM    925  OD2 ASP A 143      40.049  32.152  60.182  1.00  0.00           O1-
ATOM    926  N   ARG A 144      39.117  32.655  56.835  1.00  0.00           N  
ATOM    927  CA  ARG A 144      38.904  34.051  56.416  1.00  0.00           C  
ATOM    928  C   ARG A 144      37.569  34.367  55.740  1.00  0.00           C  
ATOM    929  O   ARG A 144      36.816  35.130  56.356  1.00  0.00           O  
ATOM    930  CB  ARG A 144      40.226  34.503  55.780  1.00  0.00           C  
ATOM    931  CG  ARG A 144      40.423  35.942  55.326  1.00  0.00           C  
ATOM    932  CD  ARG A 144      40.013  36.999  56.357  1.00  0.00           C  
ATOM    933  NE  ARG A 144      39.942  38.307  55.705  1.00  0.00           N  
ATOM    934  CZ  ARG A 144      38.820  38.984  55.444  1.00  0.00           C  
ATOM    935  NH1 ARG A 144      37.611  38.457  55.687  1.00  0.00           N1+
ATOM    936  NH2 ARG A 144      38.869  40.277  55.095  1.00  0.00           N  
ATOM    937  N   VAL A 145      37.330  33.669  54.641  1.00  0.00           N  
ATOM    938  CA  VAL A 145      36.018  33.562  53.981  1.00  0.00           C  
ATOM    939  C   VAL A 145      34.867  33.212  54.917  1.00  0.00           C  
ATOM    940  O   VAL A 145      34.007  34.102  54.933  1.00  0.00           O  
ATOM    941  CB  VAL A 145      36.216  32.688  52.736  1.00  0.00           C  
ATOM    942  CG1 VAL A 145      34.937  32.792  51.903  1.00  0.00           C  
ATOM    943  CG2 VAL A 145      37.372  33.131  51.849  1.00  0.00           C  
ATOM    944  N   GLN A 146      34.960  32.197  55.772  1.00  0.00           N  
ATOM    945  CA  GLN A 146      33.942  31.888  56.787  1.00  0.00           C  
ATOM    946  C   GLN A 146      33.565  32.987  57.783  1.00  0.00           C  
ATOM    947  O   GLN A 146      32.367  33.243  57.906  1.00  0.00           O  
ATOM    948  CB  GLN A 146      34.188  30.601  57.569  1.00  0.00           C  
ATOM    949  CG  GLN A 146      33.922  29.347  56.734  1.00  0.00           C  
ATOM    950  CD  GLN A 146      34.031  28.116  57.638  1.00  0.00           C  
ATOM    951  NE2 GLN A 146      33.298  27.005  57.538  1.00  0.00           N  
ATOM    952  OE1 GLN A 146      34.569  28.219  58.735  1.00  0.00           O  
ATOM    953  N   GLU A 147      34.559  33.534  58.486  1.00  0.00           N  
ATOM    954  CA  GLU A 147      34.303  34.691  59.364  1.00  0.00           C  
ATOM    955  C   GLU A 147      33.725  35.944  58.705  1.00  0.00           C  
ATOM    956  O   GLU A 147      32.669  36.422  59.129  1.00  0.00           O  
ATOM    957  CB  GLU A 147      35.670  35.049  59.938  1.00  0.00           C  
ATOM    958  CG  GLU A 147      35.501  35.934  61.178  1.00  0.00           C  
ATOM    959  CD  GLU A 147      36.143  35.598  62.524  1.00  0.00           C  
ATOM    960  OE1 GLU A 147      37.060  34.754  62.621  1.00  0.00           O  
ATOM    961  OE2 GLU A 147      35.545  36.044  63.529  1.00  0.00           O1-
ATOM    962  N   GLU A 148      34.079  36.185  57.455  1.00  0.00           N  
ATOM    963  CA  GLU A 148      33.463  37.142  56.520  1.00  0.00           C  
ATOM    964  C   GLU A 148      32.005  36.869  56.159  1.00  0.00           C  
ATOM    965  O   GLU A 148      31.130  37.699  56.368  1.00  0.00           O  
ATOM    966  CB  GLU A 148      34.335  37.288  55.262  1.00  0.00           C  
ATOM    967  CG  GLU A 148      33.871  38.211  54.145  1.00  0.00           C  
ATOM    968  CD  GLU A 148      34.098  39.700  54.412  1.00  0.00           C  
ATOM    969  OE1 GLU A 148      34.727  40.427  53.609  1.00  0.00           O  
ATOM    970  OE2 GLU A 148      33.677  40.161  55.497  1.00  0.00           O1-
ATOM    971  N   ALA A 149      31.742  35.624  55.775  1.00  0.00           N  
ATOM    972  CA  ALA A 149      30.347  35.218  55.545  1.00  0.00           C  
ATOM    973  C   ALA A 149      29.497  35.223  56.814  1.00  0.00           C  
ATOM    974  O   ALA A 149      28.443  35.848  56.815  1.00  0.00           O  
ATOM    975  CB  ALA A 149      30.186  33.885  54.796  1.00  0.00           C  
ATOM    976  N   ARG A 150      29.998  34.706  57.928  1.00  0.00           N  
ATOM    977  CA  ARG A 150      29.287  34.791  59.215  1.00  0.00           C  
ATOM    978  C   ARG A 150      29.002  36.241  59.628  1.00  0.00           C  
ATOM    979  O   ARG A 150      27.839  36.541  59.921  1.00  0.00           O  
ATOM    980  CB  ARG A 150      29.911  34.059  60.392  1.00  0.00           C  
ATOM    981  CG  ARG A 150      28.919  33.467  61.390  1.00  0.00           C  
ATOM    982  CD  ARG A 150      28.380  32.163  60.804  1.00  0.00           C  
ATOM    983  NE  ARG A 150      27.300  31.615  61.648  1.00  0.00           N  
ATOM    984  CZ  ARG A 150      26.041  31.314  61.291  1.00  0.00           C  
ATOM    985  NH1 ARG A 150      25.670  31.139  60.017  1.00  0.00           N1+
ATOM    986  NH2 ARG A 150      25.109  31.120  62.240  1.00  0.00           N  
ATOM    987  N   CYS A 151      29.967  37.135  59.477  1.00  0.00           N  
ATOM    988  CA  CYS A 151      29.752  38.557  59.773  1.00  0.00           C  
ATOM    989  C   CYS A 151      28.643  39.254  58.973  1.00  0.00           C  
ATOM    990  O   CYS A 151      27.952  40.120  59.508  1.00  0.00           O  
ATOM    991  CB  CYS A 151      31.040  39.347  59.562  1.00  0.00           C  
ATOM    992  SG  CYS A 151      31.038  41.084  60.152  1.00  0.00           S  
ATOM    993  N   LEU A 152      28.565  38.915  57.695  1.00  0.00           N  
ATOM    994  CA  LEU A 152      27.477  39.350  56.804  1.00  0.00           C  
ATOM    995  C   LEU A 152      26.069  38.961  57.245  1.00  0.00           C  
ATOM    996  O   LEU A 152      25.294  39.848  57.607  1.00  0.00           O  
ATOM    997  CB  LEU A 152      27.802  38.919  55.370  1.00  0.00           C  
ATOM    998  CG  LEU A 152      26.697  39.535  54.511  1.00  0.00           C  
ATOM    999  CD1 LEU A 152      27.131  40.898  53.977  1.00  0.00           C  
ATOM   1000  CD2 LEU A 152      26.149  38.439  53.591  1.00  0.00           C  
ATOM   1001  N   VAL A 153      25.926  37.748  57.777  1.00  0.00           N  
ATOM   1002  CA  VAL A 153      24.604  37.393  58.318  1.00  0.00           C  
ATOM   1003  C   VAL A 153      24.238  37.827  59.732  1.00  0.00           C  
ATOM   1004  O   VAL A 153      23.091  37.693  60.152  1.00  0.00           O  
ATOM   1005  CB  VAL A 153      24.338  35.886  58.227  1.00  0.00           C  
ATOM   1006  CG1 VAL A 153      24.259  35.304  56.812  1.00  0.00           C  
ATOM   1007  CG2 VAL A 153      25.192  35.074  59.210  1.00  0.00           C  
ATOM   1008  N   GLU A 154      25.192  38.396  60.478  1.00  0.00           N  
ATOM   1009  CA  GLU A 154      24.916  39.109  61.730  1.00  0.00           C  
ATOM   1010  C   GLU A 154      24.721  40.614  61.538  1.00  0.00           C  
ATOM   1011  O   GLU A 154      24.426  41.259  62.542  1.00  0.00           O  
ATOM   1012  CB  GLU A 154      25.982  38.758  62.769  1.00  0.00           C  
ATOM   1013  CG  GLU A 154      26.033  37.278  63.124  1.00  0.00           C  
ATOM   1014  CD  GLU A 154      24.862  36.804  63.988  1.00  0.00           C  
ATOM   1015  OE1 GLU A 154      24.545  37.473  64.997  1.00  0.00           O  
ATOM   1016  OE2 GLU A 154      24.472  35.616  63.892  1.00  0.00           O1-
ATOM   1017  N   GLU A 155      25.397  41.152  60.524  1.00  0.00           N  
ATOM   1018  CA  GLU A 155      25.282  42.569  60.126  1.00  0.00           C  
ATOM   1019  C   GLU A 155      23.880  42.945  59.648  1.00  0.00           C  
ATOM   1020  O   GLU A 155      23.539  44.126  59.708  1.00  0.00           O  
ATOM   1021  CB  GLU A 155      26.220  42.926  58.969  1.00  0.00           C  
ATOM   1022  CG  GLU A 155      27.577  43.200  59.604  1.00  0.00           C  
ATOM   1023  CD  GLU A 155      28.703  43.704  58.679  1.00  0.00           C  
ATOM   1024  OE1 GLU A 155      28.684  44.936  58.521  1.00  0.00           O  
ATOM   1025  OE2 GLU A 155      29.720  42.978  58.693  1.00  0.00           O1-
ATOM   1026  N   LEU A 156      23.277  42.029  58.886  1.00  0.00           N  
ATOM   1027  CA  LEU A 156      21.883  42.109  58.448  1.00  0.00           C  
ATOM   1028  C   LEU A 156      21.080  41.007  59.152  1.00  0.00           C  
ATOM   1029  O   LEU A 156      20.703  40.005  58.553  1.00  0.00           O  
ATOM   1030  CB  LEU A 156      21.855  42.056  56.919  1.00  0.00           C  
ATOM   1031  CG  LEU A 156      22.417  43.196  56.070  1.00  0.00           C  
ATOM   1032  CD1 LEU A 156      22.454  42.721  54.616  1.00  0.00           C  
ATOM   1033  CD2 LEU A 156      21.461  44.376  56.212  1.00  0.00           C  
ATOM   1034  N   ARG A 157      20.697  41.369  60.370  1.00  0.00           N  
ATOM   1035  CA  ARG A 157      19.804  40.498  61.140  1.00  0.00           C  
ATOM   1036  C   ARG A 157      18.734  41.338  61.848  1.00  0.00           C  
ATOM   1037  O   ARG A 157      17.553  41.016  61.693  1.00  0.00           O  
ATOM   1038  CB  ARG A 157      20.498  39.617  62.182  1.00  0.00           C  
ATOM   1039  CG  ARG A 157      19.595  38.552  62.812  1.00  0.00           C  
ATOM   1040  CD  ARG A 157      18.882  37.602  61.852  1.00  0.00           C  
ATOM   1041  NE  ARG A 157      19.868  36.848  61.051  1.00  0.00           N  
ATOM   1042  CZ  ARG A 157      20.035  35.518  61.070  1.00  0.00           C  
ATOM   1043  NH1 ARG A 157      19.262  34.701  61.793  1.00  0.00           N1+
ATOM   1044  NH2 ARG A 157      20.874  35.077  60.117  1.00  0.00           N  
ATOM   1045  N   LYS A 158      19.198  42.463  62.361  1.00  0.00           N  
ATOM   1046  CA  LYS A 158      18.347  43.435  63.073  1.00  0.00           C  
ATOM   1047  C   LYS A 158      17.163  44.017  62.290  1.00  0.00           C  
ATOM   1048  O   LYS A 158      16.106  44.375  62.809  1.00  0.00           O  
ATOM   1049  CB  LYS A 158      19.176  44.567  63.685  1.00  0.00           C  
ATOM   1050  CG  LYS A 158      18.675  45.028  65.049  1.00  0.00           C  
ATOM   1051  CD  LYS A 158      19.473  46.145  65.736  1.00  0.00           C  
ATOM   1052  CE  LYS A 158      18.711  46.761  66.916  1.00  0.00           C  
ATOM   1053  NZ  LYS A 158      19.651  47.595  67.662  1.00  0.00           N1+
ATOM   1054  N   THR A 159      17.418  44.368  61.026  1.00  0.00           N  
ATOM   1055  CA  THR A 159      16.553  45.178  60.153  1.00  0.00           C  
ATOM   1056  C   THR A 159      15.180  44.651  59.745  1.00  0.00           C  
ATOM   1057  O   THR A 159      15.042  43.465  59.439  1.00  0.00           O  
ATOM   1058  CB  THR A 159      17.289  45.773  58.946  1.00  0.00           C  
ATOM   1059  CG2 THR A 159      17.941  44.856  57.903  1.00  0.00           C  
ATOM   1060  OG1 THR A 159      16.525  46.816  58.335  1.00  0.00           O  
ATOM   1061  N   LYS A 160      14.148  45.480  59.644  1.00  0.00           N  
ATOM   1062  CA  LYS A 160      12.821  45.102  59.131  1.00  0.00           C  
ATOM   1063  C   LYS A 160      12.793  44.467  57.738  1.00  0.00           C  
ATOM   1064  O   LYS A 160      12.189  43.418  57.531  1.00  0.00           O  
ATOM   1065  CB  LYS A 160      11.796  46.233  59.177  1.00  0.00           C  
ATOM   1066  CG  LYS A 160      10.391  45.632  59.184  1.00  0.00           C  
ATOM   1067  CD  LYS A 160       9.412  46.810  59.290  1.00  0.00           C  
ATOM   1068  CE  LYS A 160       7.962  46.446  58.964  1.00  0.00           C  
ATOM   1069  NZ  LYS A 160       7.175  47.694  58.905  1.00  0.00           N1+
ATOM   1070  N   ALA A 161      13.172  45.255  56.736  1.00  0.00           N  
ATOM   1071  CA  ALA A 161      13.251  44.814  55.331  1.00  0.00           C  
ATOM   1072  C   ALA A 161      14.109  45.786  54.521  1.00  0.00           C  
ATOM   1073  O   ALA A 161      13.584  46.865  54.236  1.00  0.00           O  
ATOM   1074  CB  ALA A 161      11.798  44.844  54.852  1.00  0.00           C  
ATOM   1075  N   SER A 162      15.291  45.349  54.102  1.00  0.00           N  
ATOM   1076  CA  SER A 162      16.230  46.285  53.453  1.00  0.00           C  
ATOM   1077  C   SER A 162      16.378  46.260  51.930  1.00  0.00           C  
ATOM   1078  O   SER A 162      16.958  45.317  51.394  1.00  0.00           O  
ATOM   1079  CB  SER A 162      17.582  46.229  54.157  1.00  0.00           C  
ATOM   1080  OG  SER A 162      18.484  47.296  53.844  1.00  0.00           O  
ATOM   1081  N   PRO A 163      16.006  47.360  51.289  1.00  0.00           N  
ATOM   1082  CA  PRO A 163      16.338  47.497  49.873  1.00  0.00           C  
ATOM   1083  C   PRO A 163      17.808  47.772  49.530  1.00  0.00           C  
ATOM   1084  O   PRO A 163      18.202  48.946  49.586  1.00  0.00           O  
ATOM   1085  CB  PRO A 163      15.482  48.701  49.483  1.00  0.00           C  
ATOM   1086  CG  PRO A 163      15.333  49.563  50.729  1.00  0.00           C  
ATOM   1087  CD  PRO A 163      15.233  48.496  51.820  1.00  0.00           C  
ATOM   1088  N   CYS A 164      18.431  46.753  48.944  1.00  0.00           N  
ATOM   1089  CA  CYS A 164      19.826  46.925  48.536  1.00  0.00           C  
ATOM   1090  C   CYS A 164      20.071  46.182  47.226  1.00  0.00           C  
ATOM   1091  O   CYS A 164      19.348  45.260  46.847  1.00  0.00           O  
ATOM   1092  CB  CYS A 164      20.772  46.457  49.643  1.00  0.00           C  
ATOM   1093  SG  CYS A 164      20.970  47.578  51.081  1.00  0.00           S  
ATOM   1094  N   ASP A 165      21.009  46.736  46.463  1.00  0.00           N  
ATOM   1095  CA  ASP A 165      21.741  46.064  45.380  1.00  0.00           C  
ATOM   1096  C   ASP A 165      22.636  44.930  45.869  1.00  0.00           C  
ATOM   1097  O   ASP A 165      23.507  45.151  46.717  1.00  0.00           O  
ATOM   1098  CB  ASP A 165      22.487  47.033  44.473  1.00  0.00           C  
ATOM   1099  CG  ASP A 165      22.756  46.422  43.094  1.00  0.00           C  
ATOM   1100  OD1 ASP A 165      23.693  45.589  43.021  1.00  0.00           O  
ATOM   1101  OD2 ASP A 165      22.216  46.903  42.084  1.00  0.00           O1-
ATOM   1102  N   PRO A 166      22.537  43.721  45.315  1.00  0.00           N  
ATOM   1103  CA  PRO A 166      23.403  42.554  45.522  1.00  0.00           C  
ATOM   1104  C   PRO A 166      24.907  42.798  45.453  1.00  0.00           C  
ATOM   1105  O   PRO A 166      25.587  42.522  46.436  1.00  0.00           O  
ATOM   1106  CB  PRO A 166      22.949  41.536  44.467  1.00  0.00           C  
ATOM   1107  CG  PRO A 166      21.439  41.798  44.429  1.00  0.00           C  
ATOM   1108  CD  PRO A 166      21.367  43.320  44.519  1.00  0.00           C  
ATOM   1109  N   THR A 167      25.308  43.657  44.515  1.00  0.00           N  
ATOM   1110  CA  THR A 167      26.723  43.764  44.144  1.00  0.00           C  
ATOM   1111  C   THR A 167      27.744  44.053  45.248  1.00  0.00           C  
ATOM   1112  O   THR A 167      28.725  43.308  45.316  1.00  0.00           O  
ATOM   1113  CB  THR A 167      27.035  44.799  43.059  1.00  0.00           C  
ATOM   1114  CG2 THR A 167      26.566  44.334  41.680  1.00  0.00           C  
ATOM   1115  OG1 THR A 167      26.473  46.087  43.325  1.00  0.00           O  
ATOM   1116  N   PHE A 168      27.654  45.143  46.000  1.00  0.00           N  
ATOM   1117  CA  PHE A 168      28.549  45.616  47.072  1.00  0.00           C  
ATOM   1118  C   PHE A 168      28.319  44.833  48.362  1.00  0.00           C  
ATOM   1119  O   PHE A 168      29.309  44.731  49.091  1.00  0.00           O  
ATOM   1120  CB  PHE A 168      28.571  47.144  47.171  1.00  0.00           C  
ATOM   1121  CG  PHE A 168      27.196  47.735  46.869  1.00  0.00           C  
ATOM   1122  CD1 PHE A 168      26.178  47.691  47.816  1.00  0.00           C  
ATOM   1123  CD2 PHE A 168      26.889  48.318  45.641  1.00  0.00           C  
ATOM   1124  CE1 PHE A 168      24.901  48.150  47.527  1.00  0.00           C  
ATOM   1125  CE2 PHE A 168      25.619  48.790  45.343  1.00  0.00           C  
ATOM   1126  CZ  PHE A 168      24.626  48.780  46.316  1.00  0.00           C  
ATOM   1127  N   ILE A 169      27.154  44.217  48.525  1.00  0.00           N  
ATOM   1128  CA  ILE A 169      26.762  43.432  49.698  1.00  0.00           C  
ATOM   1129  C   ILE A 169      27.553  42.117  49.718  1.00  0.00           C  
ATOM   1130  O   ILE A 169      28.117  41.778  50.750  1.00  0.00           O  
ATOM   1131  CB  ILE A 169      25.233  43.370  49.829  1.00  0.00           C  
ATOM   1132  CG1 ILE A 169      24.630  44.768  49.959  1.00  0.00           C  
ATOM   1133  CG2 ILE A 169      24.697  42.500  50.963  1.00  0.00           C  
ATOM   1134  CD  ILE A 169      25.122  45.610  51.140  1.00  0.00           C  
ATOM   1135  N   LEU A 170      27.748  41.562  48.526  1.00  0.00           N  
ATOM   1136  CA  LEU A 170      28.177  40.171  48.316  1.00  0.00           C  
ATOM   1137  C   LEU A 170      29.529  40.011  47.621  1.00  0.00           C  
ATOM   1138  O   LEU A 170      29.810  40.663  46.621  1.00  0.00           O  
ATOM   1139  CB  LEU A 170      27.132  39.416  47.485  1.00  0.00           C  
ATOM   1140  CG  LEU A 170      25.891  38.968  48.261  1.00  0.00           C  
ATOM   1141  CD1 LEU A 170      24.958  38.404  47.192  1.00  0.00           C  
ATOM   1142  CD2 LEU A 170      26.139  38.161  49.542  1.00  0.00           C  
ATOM   1143  N   GLY A 171      30.224  38.994  48.135  1.00  0.00           N  
ATOM   1144  CA  GLY A 171      31.447  38.485  47.502  1.00  0.00           C  
ATOM   1145  C   GLY A 171      32.686  39.316  47.821  1.00  0.00           C  
ATOM   1146  O   GLY A 171      32.814  40.454  47.360  1.00  0.00           O  
ATOM   1147  N   CYS A 172      33.693  38.781  48.504  1.00  0.00           N  
ATOM   1148  CA  CYS A 172      34.846  39.596  48.897  1.00  0.00           C  
ATOM   1149  C   CYS A 172      36.204  39.159  48.322  1.00  0.00           C  
ATOM   1150  O   CYS A 172      37.225  39.416  48.956  1.00  0.00           O  
ATOM   1151  CB  CYS A 172      34.934  39.511  50.422  1.00  0.00           C  
ATOM   1152  SG  CYS A 172      33.608  40.447  51.258  1.00  0.00           S  
ATOM   1153  N   ALA A 173      36.213  38.438  47.196  1.00  0.00           N  
ATOM   1154  CA  ALA A 173      37.348  37.961  46.389  1.00  0.00           C  
ATOM   1155  C   ALA A 173      38.644  38.776  46.465  1.00  0.00           C  
ATOM   1156  O   ALA A 173      39.663  38.118  46.591  1.00  0.00           O  
ATOM   1157  CB  ALA A 173      37.037  37.479  44.973  1.00  0.00           C  
ATOM   1158  N   PRO A 174      38.637  40.097  46.277  1.00  0.00           N  
ATOM   1159  CA  PRO A 174      39.788  40.939  46.628  1.00  0.00           C  
ATOM   1160  C   PRO A 174      40.302  40.832  48.063  1.00  0.00           C  
ATOM   1161  O   PRO A 174      41.434  40.400  48.247  1.00  0.00           O  
ATOM   1162  CB  PRO A 174      39.449  42.352  46.140  1.00  0.00           C  
ATOM   1163  CG  PRO A 174      38.226  42.232  45.233  1.00  0.00           C  
ATOM   1164  CD  PRO A 174      37.591  40.890  45.621  1.00  0.00           C  
ATOM   1165  N   CYS A 175      39.522  41.175  49.093  1.00  0.00           N  
ATOM   1166  CA  CYS A 175      39.852  41.090  50.517  1.00  0.00           C  
ATOM   1167  C   CYS A 175      40.097  39.707  51.128  1.00  0.00           C  
ATOM   1168  O   CYS A 175      40.658  39.580  52.215  1.00  0.00           O  
ATOM   1169  CB  CYS A 175      38.871  41.796  51.444  1.00  0.00           C  
ATOM   1170  SG  CYS A 175      38.674  43.610  51.212  1.00  0.00           S  
ATOM   1171  N   ASN A 176      39.372  38.717  50.627  1.00  0.00           N  
ATOM   1172  CA  ASN A 176      39.564  37.304  50.970  1.00  0.00           C  
ATOM   1173  C   ASN A 176      40.681  36.643  50.144  1.00  0.00           C  
ATOM   1174  O   ASN A 176      41.853  36.970  50.278  1.00  0.00           O  
ATOM   1175  CB  ASN A 176      38.219  36.581  50.830  1.00  0.00           C  
ATOM   1176  CG  ASN A 176      37.147  36.649  51.916  1.00  0.00           C  
ATOM   1177  ND2 ASN A 176      35.881  36.434  51.576  1.00  0.00           N  
ATOM   1178  OD1 ASN A 176      37.460  36.970  53.061  1.00  0.00           O  
ATOM   1179  N   VAL A 177      40.262  35.962  49.078  1.00  0.00           N  
ATOM   1180  CA  VAL A 177      41.081  34.939  48.411  1.00  0.00           C  
ATOM   1181  C   VAL A 177      42.361  35.447  47.755  1.00  0.00           C  
ATOM   1182  O   VAL A 177      43.422  35.019  48.221  1.00  0.00           O  
ATOM   1183  CB  VAL A 177      40.205  34.050  47.527  1.00  0.00           C  
ATOM   1184  CG1 VAL A 177      39.016  33.329  48.188  1.00  0.00           C  
ATOM   1185  CG2 VAL A 177      39.615  34.865  46.386  1.00  0.00           C  
ATOM   1186  N   ILE A 178      42.210  36.568  47.069  1.00  0.00           N  
ATOM   1187  CA  ILE A 178      43.377  37.219  46.446  1.00  0.00           C  
ATOM   1188  C   ILE A 178      44.372  37.729  47.488  1.00  0.00           C  
ATOM   1189  O   ILE A 178      45.588  37.575  47.336  1.00  0.00           O  
ATOM   1190  CB  ILE A 178      42.865  38.254  45.439  1.00  0.00           C  
ATOM   1191  CG1 ILE A 178      41.980  37.601  44.373  1.00  0.00           C  
ATOM   1192  CG2 ILE A 178      44.088  38.892  44.787  1.00  0.00           C  
ATOM   1193  CD  ILE A 178      41.304  38.685  43.523  1.00  0.00           C  
ATOM   1194  N   CYS A 179      43.870  38.540  48.403  1.00  0.00           N  
ATOM   1195  CA  CYS A 179      44.691  39.032  49.521  1.00  0.00           C  
ATOM   1196  C   CYS A 179      45.434  37.983  50.353  1.00  0.00           C  
ATOM   1197  O   CYS A 179      46.610  38.137  50.665  1.00  0.00           O  
ATOM   1198  CB  CYS A 179      43.881  39.879  50.511  1.00  0.00           C  
ATOM   1199  SG  CYS A 179      44.820  40.722  51.829  1.00  0.00           S  
ATOM   1200  N   SER A 180      44.728  36.916  50.728  1.00  0.00           N  
ATOM   1201  CA  SER A 180      45.377  35.870  51.530  1.00  0.00           C  
ATOM   1202  C   SER A 180      46.381  34.998  50.777  1.00  0.00           C  
ATOM   1203  O   SER A 180      47.009  34.140  51.395  1.00  0.00           O  
ATOM   1204  CB  SER A 180      44.296  35.070  52.258  1.00  0.00           C  
ATOM   1205  OG  SER A 180      43.307  35.890  52.882  1.00  0.00           O  
ATOM   1206  N   ILE A 181      46.214  34.965  49.452  1.00  0.00           N  
ATOM   1207  CA  ILE A 181      47.260  34.412  48.587  1.00  0.00           C  
ATOM   1208  C   ILE A 181      48.458  35.274  48.180  1.00  0.00           C  
ATOM   1209  O   ILE A 181      49.582  34.773  48.068  1.00  0.00           O  
ATOM   1210  CB  ILE A 181      46.765  33.690  47.331  1.00  0.00           C  
ATOM   1211  CG1 ILE A 181      45.982  34.398  46.222  1.00  0.00           C  
ATOM   1212  CG2 ILE A 181      46.017  32.410  47.713  1.00  0.00           C  
ATOM   1213  CD  ILE A 181      46.913  34.751  45.054  1.00  0.00           C  
ATOM   1214  N   ILE A 182      48.293  36.590  48.132  1.00  0.00           N  
ATOM   1215  CA  ILE A 182      49.426  37.439  47.742  1.00  0.00           C  
ATOM   1216  C   ILE A 182      50.141  37.957  49.000  1.00  0.00           C  
ATOM   1217  O   ILE A 182      51.362  37.777  48.982  1.00  0.00           O  
ATOM   1218  CB  ILE A 182      48.984  38.564  46.799  1.00  0.00           C  
ATOM   1219  CG1 ILE A 182      48.301  37.891  45.603  1.00  0.00           C  
ATOM   1220  CG2 ILE A 182      50.098  39.448  46.220  1.00  0.00           C  
ATOM   1221  CD  ILE A 182      47.540  38.932  44.767  1.00  0.00           C  
ATOM   1222  N   PHE A 183      49.415  38.418  50.008  1.00  0.00           N  
ATOM   1223  CA  PHE A 183      49.913  39.183  51.161  1.00  0.00           C  
ATOM   1224  C   PHE A 183      49.853  38.362  52.458  1.00  0.00           C  
ATOM   1225  O   PHE A 183      49.128  37.378  52.490  1.00  0.00           O  
ATOM   1226  CB  PHE A 183      49.228  40.549  51.111  1.00  0.00           C  
ATOM   1227  CG  PHE A 183      49.423  41.600  50.021  1.00  0.00           C  
ATOM   1228  CD1 PHE A 183      48.381  42.455  49.702  1.00  0.00           C  
ATOM   1229  CD2 PHE A 183      50.554  41.544  49.213  1.00  0.00           C  
ATOM   1230  CE1 PHE A 183      48.397  43.150  48.500  1.00  0.00           C  
ATOM   1231  CE2 PHE A 183      50.595  42.274  48.037  1.00  0.00           C  
ATOM   1232  CZ  PHE A 183      49.483  43.016  47.644  1.00  0.00           C  
ATOM   1233  N   HIS A 184      50.641  38.823  53.426  1.00  0.00           N  
ATOM   1234  CA  HIS A 184      50.724  38.135  54.720  1.00  0.00           C  
ATOM   1235  C   HIS A 184      49.638  38.607  55.681  1.00  0.00           C  
ATOM   1236  O   HIS A 184      49.024  37.846  56.427  1.00  0.00           O  
ATOM   1237  CB  HIS A 184      52.130  38.387  55.275  1.00  0.00           C  
ATOM   1238  CG  HIS A 184      52.561  39.854  55.290  1.00  0.00           C  
ATOM   1239  CD2 HIS A 184      53.168  40.383  56.350  1.00  0.00           C  
ATOM   1240  ND1 HIS A 184      52.470  40.748  54.306  1.00  0.00           N  
ATOM   1241  CE1 HIS A 184      53.082  41.857  54.728  1.00  0.00           C  
ATOM   1242  NE2 HIS A 184      53.522  41.609  55.956  1.00  0.00           N  
ATOM   1243  N   LYS A 185      49.297  39.890  55.585  1.00  0.00           N  
ATOM   1244  CA  LYS A 185      48.375  40.645  56.450  1.00  0.00           C  
ATOM   1245  C   LYS A 185      46.924  40.142  56.527  1.00  0.00           C  
ATOM   1246  O   LYS A 185      46.432  39.758  55.468  1.00  0.00           O  
ATOM   1247  CB  LYS A 185      48.237  42.103  56.025  1.00  0.00           C  
ATOM   1248  CG  LYS A 185      49.572  42.841  55.856  1.00  0.00           C  
ATOM   1249  CD  LYS A 185      50.436  42.779  57.110  1.00  0.00           C  
ATOM   1250  CE  LYS A 185      50.146  43.961  58.051  1.00  0.00           C  
ATOM   1251  NZ  LYS A 185      50.773  43.702  59.360  1.00  0.00           N1+
ATOM   1252  N   ARG A 186      46.377  39.825  57.696  1.00  0.00           N  
ATOM   1253  CA  ARG A 186      44.933  39.581  57.737  1.00  0.00           C  
ATOM   1254  C   ARG A 186      44.090  40.559  58.564  1.00  0.00           C  
ATOM   1255  O   ARG A 186      44.445  41.082  59.620  1.00  0.00           O  
ATOM   1256  CB  ARG A 186      44.550  38.197  58.283  1.00  0.00           C  
ATOM   1257  CG  ARG A 186      45.147  37.101  57.396  1.00  0.00           C  
ATOM   1258  CD  ARG A 186      44.647  35.719  57.803  1.00  0.00           C  
ATOM   1259  NE  ARG A 186      45.445  34.781  57.007  1.00  0.00           N  
ATOM   1260  CZ  ARG A 186      45.405  33.435  57.043  1.00  0.00           C  
ATOM   1261  NH1 ARG A 186      44.558  32.780  57.838  1.00  0.00           N1+
ATOM   1262  NH2 ARG A 186      46.109  32.708  56.160  1.00  0.00           N  
ATOM   1263  N   PHE A 187      42.925  40.778  57.957  1.00  0.00           N  
ATOM   1264  CA  PHE A 187      42.046  41.792  58.560  1.00  0.00           C  
ATOM   1265  C   PHE A 187      40.560  41.416  58.544  1.00  0.00           C  
ATOM   1266  O   PHE A 187      40.165  40.522  57.806  1.00  0.00           O  
ATOM   1267  CB  PHE A 187      42.223  43.126  57.828  1.00  0.00           C  
ATOM   1268  CG  PHE A 187      42.063  43.171  56.308  1.00  0.00           C  
ATOM   1269  CD1 PHE A 187      43.218  42.948  55.571  1.00  0.00           C  
ATOM   1270  CD2 PHE A 187      40.821  43.495  55.754  1.00  0.00           C  
ATOM   1271  CE1 PHE A 187      43.071  42.819  54.191  1.00  0.00           C  
ATOM   1272  CE2 PHE A 187      40.753  43.441  54.369  1.00  0.00           C  
ATOM   1273  CZ  PHE A 187      41.830  43.053  53.599  1.00  0.00           C  
ATOM   1274  N   ASP A 188      39.853  42.049  59.480  1.00  0.00           N  
ATOM   1275  CA  ASP A 188      38.420  41.848  59.758  1.00  0.00           C  
ATOM   1276  C   ASP A 188      37.593  43.026  59.232  1.00  0.00           C  
ATOM   1277  O   ASP A 188      36.793  42.988  58.302  1.00  0.00           O  
ATOM   1278  CB  ASP A 188      38.210  41.694  61.262  1.00  0.00           C  
ATOM   1279  CG  ASP A 188      39.106  42.381  62.309  1.00  0.00           C  
ATOM   1280  OD1 ASP A 188      39.007  43.601  62.512  1.00  0.00           O  
ATOM   1281  OD2 ASP A 188      39.980  41.644  62.824  1.00  0.00           O1-
ATOM   1282  N   TYR A 189      37.929  44.192  59.797  1.00  0.00           N  
ATOM   1283  CA  TYR A 189      37.449  45.513  59.383  1.00  0.00           C  
ATOM   1284  C   TYR A 189      38.316  45.924  58.189  1.00  0.00           C  
ATOM   1285  O   TYR A 189      39.542  45.807  58.233  1.00  0.00           O  
ATOM   1286  CB  TYR A 189      37.629  46.458  60.576  1.00  0.00           C  
ATOM   1287  CG  TYR A 189      36.621  47.601  60.676  1.00  0.00           C  
ATOM   1288  CD1 TYR A 189      36.886  48.782  59.997  1.00  0.00           C  
ATOM   1289  CD2 TYR A 189      35.572  47.617  61.595  1.00  0.00           C  
ATOM   1290  CE1 TYR A 189      36.073  49.911  60.038  1.00  0.00           C  
ATOM   1291  CE2 TYR A 189      34.796  48.766  61.684  1.00  0.00           C  
ATOM   1292  CZ  TYR A 189      34.955  49.877  60.861  1.00  0.00           C  
ATOM   1293  OH  TYR A 189      34.091  50.930  60.985  1.00  0.00           O  
ATOM   1294  N   LYS A 190      37.652  46.485  57.182  1.00  0.00           N  
ATOM   1295  CA  LYS A 190      38.247  46.829  55.890  1.00  0.00           C  
ATOM   1296  C   LYS A 190      39.090  48.103  55.979  1.00  0.00           C  
ATOM   1297  O   LYS A 190      38.831  49.065  56.686  1.00  0.00           O  
ATOM   1298  CB  LYS A 190      37.285  46.643  54.713  1.00  0.00           C  
ATOM   1299  CG  LYS A 190      36.895  45.201  54.389  1.00  0.00           C  
ATOM   1300  CD  LYS A 190      35.816  45.087  53.308  1.00  0.00           C  
ATOM   1301  CE  LYS A 190      35.695  43.608  52.940  1.00  0.00           C  
ATOM   1302  NZ  LYS A 190      34.738  43.368  51.849  1.00  0.00           N1+
ATOM   1303  N   ASP A 191      40.310  47.691  55.640  1.00  0.00           N  
ATOM   1304  CA  ASP A 191      41.504  48.553  55.631  1.00  0.00           C  
ATOM   1305  C   ASP A 191      41.575  49.730  54.665  1.00  0.00           C  
ATOM   1306  O   ASP A 191      41.289  49.546  53.481  1.00  0.00           O  
ATOM   1307  CB  ASP A 191      42.782  47.743  55.407  1.00  0.00           C  
ATOM   1308  CG  ASP A 191      44.128  48.440  55.599  1.00  0.00           C  
ATOM   1309  OD1 ASP A 191      44.457  48.769  56.757  1.00  0.00           O  
ATOM   1310  OD2 ASP A 191      44.880  48.579  54.612  1.00  0.00           O1-
ATOM   1311  N   GLN A 192      41.678  50.930  55.220  1.00  0.00           N  
ATOM   1312  CA  GLN A 192      41.528  52.157  54.419  1.00  0.00           C  
ATOM   1313  C   GLN A 192      42.297  52.188  53.091  1.00  0.00           C  
ATOM   1314  O   GLN A 192      41.672  52.271  52.032  1.00  0.00           O  
ATOM   1315  CB  GLN A 192      41.848  53.372  55.287  1.00  0.00           C  
ATOM   1316  CG  GLN A 192      41.087  54.631  54.855  1.00  0.00           C  
ATOM   1317  CD  GLN A 192      41.321  55.932  55.640  1.00  0.00           C  
ATOM   1318  NE2 GLN A 192      40.593  56.204  56.724  1.00  0.00           N  
ATOM   1319  OE1 GLN A 192      42.091  56.779  55.192  1.00  0.00           O  
ATOM   1320  N   GLN A 193      43.604  51.995  53.225  1.00  0.00           N  
ATOM   1321  CA  GLN A 193      44.562  51.921  52.115  1.00  0.00           C  
ATOM   1322  C   GLN A 193      44.302  50.764  51.156  1.00  0.00           C  
ATOM   1323  O   GLN A 193      44.317  50.903  49.938  1.00  0.00           O  
ATOM   1324  CB  GLN A 193      46.020  51.836  52.576  1.00  0.00           C  
ATOM   1325  CG  GLN A 193      46.652  53.137  53.090  1.00  0.00           C  
ATOM   1326  CD  GLN A 193      48.134  52.915  53.396  1.00  0.00           C  
ATOM   1327  NE2 GLN A 193      48.399  52.059  54.376  1.00  0.00           N  
ATOM   1328  OE1 GLN A 193      49.029  53.406  52.708  1.00  0.00           O  
ATOM   1329  N   PHE A 194      44.090  49.596  51.764  1.00  0.00           N  
ATOM   1330  CA  PHE A 194      43.774  48.422  50.957  1.00  0.00           C  
ATOM   1331  C   PHE A 194      42.529  48.735  50.117  1.00  0.00           C  
ATOM   1332  O   PHE A 194      42.534  48.556  48.904  1.00  0.00           O  
ATOM   1333  CB  PHE A 194      43.518  47.244  51.904  1.00  0.00           C  
ATOM   1334  CG  PHE A 194      43.174  45.903  51.259  1.00  0.00           C  
ATOM   1335  CD1 PHE A 194      44.230  45.050  50.968  1.00  0.00           C  
ATOM   1336  CD2 PHE A 194      41.904  45.593  50.757  1.00  0.00           C  
ATOM   1337  CE1 PHE A 194      44.009  43.928  50.180  1.00  0.00           C  
ATOM   1338  CE2 PHE A 194      41.685  44.462  49.980  1.00  0.00           C  
ATOM   1339  CZ  PHE A 194      42.743  43.609  49.679  1.00  0.00           C  
ATOM   1340  N   LEU A 195      41.475  49.317  50.692  1.00  0.00           N  
ATOM   1341  CA  LEU A 195      40.274  49.757  49.960  1.00  0.00           C  
ATOM   1342  C   LEU A 195      40.396  50.786  48.845  1.00  0.00           C  
ATOM   1343  O   LEU A 195      39.745  50.602  47.818  1.00  0.00           O  
ATOM   1344  CB  LEU A 195      39.087  50.136  50.850  1.00  0.00           C  
ATOM   1345  CG  LEU A 195      37.969  49.096  51.023  1.00  0.00           C  
ATOM   1346  CD1 LEU A 195      37.048  48.964  49.803  1.00  0.00           C  
ATOM   1347  CD2 LEU A 195      38.575  47.724  51.311  1.00  0.00           C  
ATOM   1348  N   ASN A 196      41.267  51.772  49.070  1.00  0.00           N  
ATOM   1349  CA  ASN A 196      41.682  52.687  48.001  1.00  0.00           C  
ATOM   1350  C   ASN A 196      42.344  51.925  46.854  1.00  0.00           C  
ATOM   1351  O   ASN A 196      41.855  52.056  45.731  1.00  0.00           O  
ATOM   1352  CB  ASN A 196      42.648  53.754  48.511  1.00  0.00           C  
ATOM   1353  CG  ASN A 196      42.019  54.652  49.591  1.00  0.00           C  
ATOM   1354  ND2 ASN A 196      42.712  54.968  50.674  1.00  0.00           N  
ATOM   1355  OD1 ASN A 196      40.859  55.056  49.544  1.00  0.00           O  
ATOM   1356  N   LEU A 197      43.242  51.005  47.205  1.00  0.00           N  
ATOM   1357  CA  LEU A 197      43.805  50.139  46.161  1.00  0.00           C  
ATOM   1358  C   LEU A 197      42.717  49.511  45.276  1.00  0.00           C  
ATOM   1359  O   LEU A 197      42.837  49.562  44.052  1.00  0.00           O  
ATOM   1360  CB  LEU A 197      44.685  49.006  46.718  1.00  0.00           C  
ATOM   1361  CG  LEU A 197      45.149  47.800  45.898  1.00  0.00           C  
ATOM   1362  CD1 LEU A 197      46.379  48.149  45.060  1.00  0.00           C  
ATOM   1363  CD2 LEU A 197      45.346  46.671  46.911  1.00  0.00           C  
ATOM   1364  N   MET A 198      41.612  49.170  45.925  1.00  0.00           N  
ATOM   1365  CA  MET A 198      40.469  48.553  45.232  1.00  0.00           C  
ATOM   1366  C   MET A 198      39.771  49.493  44.249  1.00  0.00           C  
ATOM   1367  O   MET A 198      39.740  49.151  43.063  1.00  0.00           O  
ATOM   1368  CB  MET A 198      39.546  48.010  46.325  1.00  0.00           C  
ATOM   1369  CG  MET A 198      40.111  46.734  46.931  1.00  0.00           C  
ATOM   1370  SD  MET A 198      39.077  45.986  48.240  1.00  0.00           S  
ATOM   1371  CE  MET A 198      37.513  45.863  47.382  1.00  0.00           C  
ATOM   1372  N   GLU A 199      39.229  50.625  44.686  1.00  0.00           N  
ATOM   1373  CA  GLU A 199      38.783  51.723  43.814  1.00  0.00           C  
ATOM   1374  C   GLU A 199      39.602  52.043  42.561  1.00  0.00           C  
ATOM   1375  O   GLU A 199      39.071  52.325  41.487  1.00  0.00           O  
ATOM   1376  CB  GLU A 199      38.724  53.062  44.546  1.00  0.00           C  
ATOM   1377  CG  GLU A 199      37.725  53.027  45.702  1.00  0.00           C  
ATOM   1378  CD  GLU A 199      37.381  54.363  46.371  1.00  0.00           C  
ATOM   1379  OE1 GLU A 199      36.225  54.381  46.837  1.00  0.00           O  
ATOM   1380  OE2 GLU A 199      38.300  55.188  46.539  1.00  0.00           O1-
ATOM   1381  N   LYS A 200      40.903  52.111  42.821  1.00  0.00           N  
ATOM   1382  CA  LYS A 200      41.927  52.433  41.807  1.00  0.00           C  
ATOM   1383  C   LYS A 200      42.222  51.322  40.804  1.00  0.00           C  
ATOM   1384  O   LYS A 200      42.465  51.602  39.631  1.00  0.00           O  
ATOM   1385  CB  LYS A 200      43.222  52.953  42.443  1.00  0.00           C  
ATOM   1386  CG  LYS A 200      42.946  54.372  42.931  1.00  0.00           C  
ATOM   1387  CD  LYS A 200      44.254  54.980  43.434  1.00  0.00           C  
ATOM   1388  CE  LYS A 200      44.040  56.228  44.298  1.00  0.00           C  
ATOM   1389  NZ  LYS A 200      43.471  57.423  43.663  1.00  0.00           N1+
ATOM   1390  N   LEU A 201      42.212  50.035  41.161  1.00  0.00           N  
ATOM   1391  CA  LEU A 201      42.153  48.869  40.267  1.00  0.00           C  
ATOM   1392  C   LEU A 201      40.894  48.760  39.403  1.00  0.00           C  
ATOM   1393  O   LEU A 201      40.935  48.342  38.246  1.00  0.00           O  
ATOM   1394  CB  LEU A 201      42.116  47.538  41.009  1.00  0.00           C  
ATOM   1395  CG  LEU A 201      43.427  47.297  41.760  1.00  0.00           C  
ATOM   1396  CD1 LEU A 201      43.161  46.237  42.835  1.00  0.00           C  
ATOM   1397  CD2 LEU A 201      44.428  46.710  40.754  1.00  0.00           C  
ATOM   1398  N   ASN A 202      39.782  49.078  40.055  1.00  0.00           N  
ATOM   1399  CA  ASN A 202      38.436  48.956  39.480  1.00  0.00           C  
ATOM   1400  C   ASN A 202      38.330  49.929  38.296  1.00  0.00           C  
ATOM   1401  O   ASN A 202      38.205  49.447  37.165  1.00  0.00           O  
ATOM   1402  CB  ASN A 202      37.421  49.245  40.583  1.00  0.00           C  
ATOM   1403  CG  ASN A 202      36.253  48.258  40.457  1.00  0.00           C  
ATOM   1404  ND2 ASN A 202      35.204  48.643  39.749  1.00  0.00           N  
ATOM   1405  OD1 ASN A 202      36.174  47.185  41.030  1.00  0.00           O  
ATOM   1406  N   GLU A 203      38.762  51.170  38.512  1.00  0.00           N  
ATOM   1407  CA  GLU A 203      38.909  52.134  37.404  1.00  0.00           C  
ATOM   1408  C   GLU A 203      39.689  51.650  36.183  1.00  0.00           C  
ATOM   1409  O   GLU A 203      39.037  51.413  35.167  1.00  0.00           O  
ATOM   1410  CB  GLU A 203      39.247  53.533  37.912  1.00  0.00           C  
ATOM   1411  CG  GLU A 203      39.063  54.642  36.872  1.00  0.00           C  
ATOM   1412  CD  GLU A 203      39.077  56.007  37.567  1.00  0.00           C  
ATOM   1413  OE1 GLU A 203      38.000  56.648  37.594  1.00  0.00           O  
ATOM   1414  OE2 GLU A 203      40.133  56.378  38.125  1.00  0.00           O1-
ATOM   1415  N   ASN A 204      40.850  51.037  36.388  1.00  0.00           N  
ATOM   1416  CA  ASN A 204      41.762  50.519  35.351  1.00  0.00           C  
ATOM   1417  C   ASN A 204      41.408  49.201  34.652  1.00  0.00           C  
ATOM   1418  O   ASN A 204      41.927  48.921  33.574  1.00  0.00           O  
ATOM   1419  CB  ASN A 204      43.160  50.534  35.950  1.00  0.00           C  
ATOM   1420  CG  ASN A 204      43.782  51.924  35.845  1.00  0.00           C  
ATOM   1421  ND2 ASN A 204      45.061  51.911  35.468  1.00  0.00           N  
ATOM   1422  OD1 ASN A 204      43.257  52.987  36.186  1.00  0.00           O  
ATOM   1423  N   ILE A 205      40.511  48.418  35.255  1.00  0.00           N  
ATOM   1424  CA  ILE A 205      39.872  47.317  34.520  1.00  0.00           C  
ATOM   1425  C   ILE A 205      38.592  47.831  33.861  1.00  0.00           C  
ATOM   1426  O   ILE A 205      38.383  47.654  32.664  1.00  0.00           O  
ATOM   1427  CB  ILE A 205      39.591  46.085  35.381  1.00  0.00           C  
ATOM   1428  CG1 ILE A 205      38.958  44.956  34.566  1.00  0.00           C  
ATOM   1429  CG2 ILE A 205      38.810  46.360  36.668  1.00  0.00           C  
ATOM   1430  CD  ILE A 205      39.060  43.561  35.196  1.00  0.00           C  
ATOM   1431  N   LYS A 206      37.864  48.784  34.447  1.00  0.00           N  
ATOM   1432  CA  LYS A 206      36.530  49.106  33.914  1.00  0.00           C  
ATOM   1433  C   LYS A 206      36.675  49.966  32.655  1.00  0.00           C  
ATOM   1434  O   LYS A 206      36.006  49.766  31.645  1.00  0.00           O  
ATOM   1435  CB  LYS A 206      35.468  49.652  34.868  1.00  0.00           C  
ATOM   1436  CG  LYS A 206      35.433  48.829  36.160  1.00  0.00           C  
ATOM   1437  CD  LYS A 206      35.004  47.394  35.847  1.00  0.00           C  
ATOM   1438  CE  LYS A 206      35.010  46.460  37.060  1.00  0.00           C  
ATOM   1439  NZ  LYS A 206      34.805  45.063  36.662  1.00  0.00           N1+
ATOM   1440  N   ILE A 207      37.757  50.741  32.563  1.00  0.00           N  
ATOM   1441  CA  ILE A 207      38.102  51.354  31.281  1.00  0.00           C  
ATOM   1442  C   ILE A 207      38.428  50.441  30.095  1.00  0.00           C  
ATOM   1443  O   ILE A 207      38.165  50.779  28.945  1.00  0.00           O  
ATOM   1444  CB  ILE A 207      39.173  52.407  31.579  1.00  0.00           C  
ATOM   1445  CG1 ILE A 207      40.496  51.853  32.115  1.00  0.00           C  
ATOM   1446  CG2 ILE A 207      38.712  53.463  32.588  1.00  0.00           C  
ATOM   1447  CD  ILE A 207      41.684  52.616  31.534  1.00  0.00           C  
ATOM   1448  N   LEU A 208      38.803  49.193  30.382  1.00  0.00           N  
ATOM   1449  CA  LEU A 208      38.888  48.186  29.321  1.00  0.00           C  
ATOM   1450  C   LEU A 208      37.593  47.501  28.863  1.00  0.00           C  
ATOM   1451  O   LEU A 208      37.254  47.491  27.684  1.00  0.00           O  
ATOM   1452  CB  LEU A 208      40.039  47.234  29.635  1.00  0.00           C  
ATOM   1453  CG  LEU A 208      41.334  47.656  28.923  1.00  0.00           C  
ATOM   1454  CD1 LEU A 208      41.915  48.943  29.497  1.00  0.00           C  
ATOM   1455  CD2 LEU A 208      42.293  46.502  29.191  1.00  0.00           C  
ATOM   1456  N   SER A 209      36.710  47.106  29.776  1.00  0.00           N  
ATOM   1457  CA  SER A 209      35.442  46.460  29.374  1.00  0.00           C  
ATOM   1458  C   SER A 209      34.406  47.470  28.868  1.00  0.00           C  
ATOM   1459  O   SER A 209      33.401  47.073  28.282  1.00  0.00           O  
ATOM   1460  CB  SER A 209      34.819  45.758  30.577  1.00  0.00           C  
ATOM   1461  OG  SER A 209      34.420  46.466  31.742  1.00  0.00           O  
ATOM   1462  N   SER A 210      34.589  48.742  29.203  1.00  0.00           N  
ATOM   1463  CA  SER A 210      33.617  49.785  28.854  1.00  0.00           C  
ATOM   1464  C   SER A 210      33.335  49.870  27.357  1.00  0.00           C  
ATOM   1465  O   SER A 210      34.228  50.185  26.561  1.00  0.00           O  
ATOM   1466  CB  SER A 210      34.177  51.161  29.237  1.00  0.00           C  
ATOM   1467  OG  SER A 210      33.202  52.065  29.781  1.00  0.00           O  
ATOM   1468  N   PRO A 211      32.106  49.638  26.923  1.00  0.00           N  
ATOM   1469  CA  PRO A 211      31.691  49.528  25.515  1.00  0.00           C  
ATOM   1470  C   PRO A 211      31.973  50.709  24.595  1.00  0.00           C  
ATOM   1471  O   PRO A 211      31.853  51.873  24.959  1.00  0.00           O  
ATOM   1472  CB  PRO A 211      30.229  49.057  25.528  1.00  0.00           C  
ATOM   1473  CG  PRO A 211      29.745  49.620  26.872  1.00  0.00           C  
ATOM   1474  CD  PRO A 211      30.940  49.527  27.819  1.00  0.00           C  
ATOM   1475  N   TRP A 212      32.179  50.252  23.361  1.00  0.00           N  
ATOM   1476  CA  TRP A 212      32.555  51.169  22.263  1.00  0.00           C  
ATOM   1477  C   TRP A 212      31.374  51.937  21.670  1.00  0.00           C  
ATOM   1478  O   TRP A 212      30.241  51.470  21.692  1.00  0.00           O  
ATOM   1479  CB  TRP A 212      33.297  50.362  21.196  1.00  0.00           C  
ATOM   1480  CG  TRP A 212      34.434  49.522  21.781  1.00  0.00           C  
ATOM   1481  CD1 TRP A 212      35.622  49.962  22.191  1.00  0.00           C  
ATOM   1482  CD2 TRP A 212      34.353  48.144  21.972  1.00  0.00           C  
ATOM   1483  CE2 TRP A 212      35.568  47.858  22.580  1.00  0.00           C  
ATOM   1484  CE3 TRP A 212      33.417  47.184  21.629  1.00  0.00           C  
ATOM   1485  NE1 TRP A 212      36.317  48.946  22.705  1.00  0.00           N  
ATOM   1486  CZ2 TRP A 212      35.927  46.536  22.835  1.00  0.00           C  
ATOM   1487  CZ3 TRP A 212      33.786  45.870  21.927  1.00  0.00           C  
ATOM   1488  CH2 TRP A 212      35.059  45.547  22.385  1.00  0.00           C  
ATOM   1489  N   ILE A 213      31.672  53.190  21.325  1.00  0.00           N  
ATOM   1490  CA  ILE A 213      30.768  54.012  20.514  1.00  0.00           C  
ATOM   1491  C   ILE A 213      31.551  54.416  19.261  1.00  0.00           C  
ATOM   1492  O   ILE A 213      32.374  55.322  19.345  1.00  0.00           O  
ATOM   1493  CB  ILE A 213      30.046  55.111  21.302  1.00  0.00           C  
ATOM   1494  CG1 ILE A 213      29.886  54.891  22.808  1.00  0.00           C  
ATOM   1495  CG2 ILE A 213      28.690  55.231  20.596  1.00  0.00           C  
ATOM   1496  CD  ILE A 213      29.309  56.153  23.470  1.00  0.00           C  
ATOM   1497  N   GLN A 214      31.241  53.763  18.146  1.00  0.00           N  
ATOM   1498  CA  GLN A 214      31.842  53.976  16.828  1.00  0.00           C  
ATOM   1499  C   GLN A 214      31.422  55.254  16.100  1.00  0.00           C  
ATOM   1500  O   GLN A 214      30.767  55.164  15.060  1.00  0.00           O  
ATOM   1501  CB  GLN A 214      31.540  52.729  15.995  1.00  0.00           C  
ATOM   1502  CG  GLN A 214      31.853  51.432  16.741  1.00  0.00           C  
ATOM   1503  CD  GLN A 214      31.179  50.311  15.947  1.00  0.00           C  
ATOM   1504  NE2 GLN A 214      29.857  50.207  16.022  1.00  0.00           N  
ATOM   1505  OE1 GLN A 214      31.830  49.647  15.133  1.00  0.00           O  
ATOM   1506  N   ILE A 215      31.738  56.394  16.713  1.00  0.00           N  
ATOM   1507  CA  ILE A 215      31.622  57.691  16.031  1.00  0.00           C  
ATOM   1508  C   ILE A 215      32.959  58.120  15.420  1.00  0.00           C  
ATOM   1509  O   ILE A 215      33.978  58.315  16.086  1.00  0.00           O  
ATOM   1510  CB  ILE A 215      31.122  58.816  16.928  1.00  0.00           C  
ATOM   1511  CG1 ILE A 215      29.815  58.327  17.568  1.00  0.00           C  
ATOM   1512  CG2 ILE A 215      30.809  60.085  16.132  1.00  0.00           C  
ATOM   1513  CD  ILE A 215      29.133  59.210  18.616  1.00  0.00           C  
ATOM   1514  N   CYS A 216      32.875  58.230  14.099  1.00  0.00           N  
ATOM   1515  CA  CYS A 216      33.994  58.536  13.187  1.00  0.00           C  
ATOM   1516  C   CYS A 216      35.151  57.540  13.187  1.00  0.00           C  
ATOM   1517  O   CYS A 216      36.283  57.897  12.860  1.00  0.00           O  
ATOM   1518  CB  CYS A 216      34.511  59.968  13.345  1.00  0.00           C  
ATOM   1519  SG  CYS A 216      33.567  60.982  12.163  1.00  0.00           S  
ATOM   1520  N   ASN A 217      34.796  56.261  13.214  1.00  0.00           N  
ATOM   1521  CA  ASN A 217      35.809  55.270  13.581  1.00  0.00           C  
ATOM   1522  C   ASN A 217      36.754  54.718  12.510  1.00  0.00           C  
ATOM   1523  O   ASN A 217      36.396  53.891  11.666  1.00  0.00           O  
ATOM   1524  CB  ASN A 217      35.132  54.192  14.434  1.00  0.00           C  
ATOM   1525  CG  ASN A 217      36.270  53.315  14.979  1.00  0.00           C  
ATOM   1526  ND2 ASN A 217      36.131  52.005  14.829  1.00  0.00           N  
ATOM   1527  OD1 ASN A 217      37.240  53.852  15.494  1.00  0.00           O  
ATOM   1528  N   ASN A 218      37.944  55.319  12.416  1.00  0.00           N  
ATOM   1529  CA  ASN A 218      39.101  54.916  11.612  1.00  0.00           C  
ATOM   1530  C   ASN A 218      39.796  53.735  12.305  1.00  0.00           C  
ATOM   1531  O   ASN A 218      39.901  52.659  11.720  1.00  0.00           O  
ATOM   1532  CB  ASN A 218      39.933  56.202  11.566  1.00  0.00           C  
ATOM   1533  CG  ASN A 218      40.891  56.194  10.371  1.00  0.00           C  
ATOM   1534  ND2 ASN A 218      40.385  56.307   9.153  1.00  0.00           N  
ATOM   1535  OD1 ASN A 218      42.089  56.126  10.663  1.00  0.00           O  
ATOM   1536  N   PHE A 219      40.231  53.878  13.552  1.00  0.00           N  
ATOM   1537  CA  PHE A 219      41.030  52.961  14.373  1.00  0.00           C  
ATOM   1538  C   PHE A 219      40.590  52.539  15.772  1.00  0.00           C  
ATOM   1539  O   PHE A 219      39.787  51.596  15.775  1.00  0.00           O  
ATOM   1540  CB  PHE A 219      42.484  53.438  14.440  1.00  0.00           C  
ATOM   1541  CG  PHE A 219      43.465  52.388  14.976  1.00  0.00           C  
ATOM   1542  CD1 PHE A 219      43.904  52.518  16.286  1.00  0.00           C  
ATOM   1543  CD2 PHE A 219      43.964  51.389  14.148  1.00  0.00           C  
ATOM   1544  CE1 PHE A 219      44.690  51.550  16.901  1.00  0.00           C  
ATOM   1545  CE2 PHE A 219      44.827  50.483  14.747  1.00  0.00           C  
ATOM   1546  CZ  PHE A 219      45.073  50.466  16.111  1.00  0.00           C  
ATOM   1547  N   SER A 220      40.592  53.490  16.690  1.00  0.00           N  
ATOM   1548  CA  SER A 220      40.060  53.375  18.062  1.00  0.00           C  
ATOM   1549  C   SER A 220      38.747  54.129  18.300  1.00  0.00           C  
ATOM   1550  O   SER A 220      38.852  55.334  18.508  1.00  0.00           O  
ATOM   1551  CB  SER A 220      41.142  53.597  19.120  1.00  0.00           C  
ATOM   1552  OG  SER A 220      42.283  52.766  18.907  1.00  0.00           O  
ATOM   1553  N   PRO A 221      37.601  53.471  18.406  1.00  0.00           N  
ATOM   1554  CA  PRO A 221      36.267  53.981  18.770  1.00  0.00           C  
ATOM   1555  C   PRO A 221      36.162  54.554  20.186  1.00  0.00           C  
ATOM   1556  O   PRO A 221      36.582  53.743  21.014  1.00  0.00           O  
ATOM   1557  CB  PRO A 221      35.339  52.776  18.630  1.00  0.00           C  
ATOM   1558  CG  PRO A 221      36.233  51.558  18.864  1.00  0.00           C  
ATOM   1559  CD  PRO A 221      37.526  52.017  18.191  1.00  0.00           C  
ATOM   1560  N   ILE A 222      35.339  55.556  20.484  1.00  0.00           N  
ATOM   1561  CA  ILE A 222      35.374  56.145  21.827  1.00  0.00           C  
ATOM   1562  C   ILE A 222      34.756  55.258  22.913  1.00  0.00           C  
ATOM   1563  O   ILE A 222      33.628  54.793  22.742  1.00  0.00           O  
ATOM   1564  CB  ILE A 222      34.895  57.596  21.892  1.00  0.00           C  
ATOM   1565  CG1 ILE A 222      33.543  57.805  21.194  1.00  0.00           C  
ATOM   1566  CG2 ILE A 222      35.935  58.585  21.345  1.00  0.00           C  
ATOM   1567  CD  ILE A 222      32.768  59.030  21.660  1.00  0.00           C  
ATOM   1568  N   ILE A 223      35.536  54.679  23.824  1.00  0.00           N  
ATOM   1569  CA  ILE A 223      35.018  53.857  24.930  1.00  0.00           C  
ATOM   1570  C   ILE A 223      34.121  54.593  25.924  1.00  0.00           C  
ATOM   1571  O   ILE A 223      34.473  55.711  26.300  1.00  0.00           O  
ATOM   1572  CB  ILE A 223      36.145  53.103  25.644  1.00  0.00           C  
ATOM   1573  CG1 ILE A 223      37.090  54.075  26.346  1.00  0.00           C  
ATOM   1574  CG2 ILE A 223      36.741  52.065  24.694  1.00  0.00           C  
ATOM   1575  CD  ILE A 223      38.086  53.296  27.216  1.00  0.00           C  
ATOM   1576  N   ASP A 224      33.146  53.905  26.498  1.00  0.00           N  
ATOM   1577  CA  ASP A 224      32.024  54.480  27.254  1.00  0.00           C  
ATOM   1578  C   ASP A 224      32.427  55.423  28.392  1.00  0.00           C  
ATOM   1579  O   ASP A 224      31.965  56.559  28.488  1.00  0.00           O  
ATOM   1580  CB  ASP A 224      30.895  53.537  27.657  1.00  0.00           C  
ATOM   1581  CG  ASP A 224      29.652  54.209  28.261  1.00  0.00           C  
ATOM   1582  OD1 ASP A 224      29.085  53.630  29.207  1.00  0.00           O  
ATOM   1583  OD2 ASP A 224      29.321  55.391  28.006  1.00  0.00           O1-
ATOM   1584  N   TYR A 225      33.241  54.832  29.269  1.00  0.00           N  
ATOM   1585  CA  TYR A 225      33.862  55.557  30.389  1.00  0.00           C  
ATOM   1586  C   TYR A 225      35.368  55.791  30.228  1.00  0.00           C  
ATOM   1587  O   TYR A 225      36.231  54.918  30.161  1.00  0.00           O  
ATOM   1588  CB  TYR A 225      33.740  54.835  31.731  1.00  0.00           C  
ATOM   1589  CG  TYR A 225      34.330  55.599  32.925  1.00  0.00           C  
ATOM   1590  CD1 TYR A 225      35.351  55.046  33.682  1.00  0.00           C  
ATOM   1591  CD2 TYR A 225      33.909  56.870  33.293  1.00  0.00           C  
ATOM   1592  CE1 TYR A 225      35.846  55.740  34.785  1.00  0.00           C  
ATOM   1593  CE2 TYR A 225      34.431  57.593  34.360  1.00  0.00           C  
ATOM   1594  CZ  TYR A 225      35.432  57.023  35.144  1.00  0.00           C  
ATOM   1595  OH  TYR A 225      35.935  57.685  36.219  1.00  0.00           O  
ATOM   1596  N   PHE A 226      35.722  57.069  30.098  1.00  0.00           N  
ATOM   1597  CA  PHE A 226      37.118  57.444  29.849  1.00  0.00           C  
ATOM   1598  C   PHE A 226      37.671  58.681  30.562  1.00  0.00           C  
ATOM   1599  O   PHE A 226      37.323  59.800  30.192  1.00  0.00           O  
ATOM   1600  CB  PHE A 226      37.167  57.474  28.314  1.00  0.00           C  
ATOM   1601  CG  PHE A 226      38.515  57.889  27.735  1.00  0.00           C  
ATOM   1602  CD1 PHE A 226      39.641  57.150  28.101  1.00  0.00           C  
ATOM   1603  CD2 PHE A 226      38.691  59.131  27.149  1.00  0.00           C  
ATOM   1604  CE1 PHE A 226      40.915  57.669  27.934  1.00  0.00           C  
ATOM   1605  CE2 PHE A 226      39.939  59.724  27.056  1.00  0.00           C  
ATOM   1606  CZ  PHE A 226      41.027  58.988  27.495  1.00  0.00           C  
ATOM   1607  N   PRO A 227      38.382  58.575  31.681  1.00  0.00           N  
ATOM   1608  CA  PRO A 227      38.836  59.699  32.519  1.00  0.00           C  
ATOM   1609  C   PRO A 227      40.060  60.451  31.998  1.00  0.00           C  
ATOM   1610  O   PRO A 227      40.270  60.442  30.785  1.00  0.00           O  
ATOM   1611  CB  PRO A 227      39.034  59.238  33.966  1.00  0.00           C  
ATOM   1612  CG  PRO A 227      38.905  57.709  33.956  1.00  0.00           C  
ATOM   1613  CD  PRO A 227      38.243  57.451  32.601  1.00  0.00           C  
ATOM   1614  N   GLY A 228      40.759  61.208  32.836  1.00  0.00           N  
ATOM   1615  CA  GLY A 228      42.138  61.692  32.662  1.00  0.00           C  
ATOM   1616  C   GLY A 228      43.249  60.637  32.685  1.00  0.00           C  
ATOM   1617  O   GLY A 228      43.769  60.351  33.766  1.00  0.00           O  
ATOM   1618  N   THR A 229      43.933  60.622  31.544  1.00  0.00           N  
ATOM   1619  CA  THR A 229      44.922  59.546  31.345  1.00  0.00           C  
ATOM   1620  C   THR A 229      46.216  59.715  32.133  1.00  0.00           C  
ATOM   1621  O   THR A 229      46.483  58.793  32.910  1.00  0.00           O  
ATOM   1622  CB  THR A 229      45.237  59.290  29.864  1.00  0.00           C  
ATOM   1623  CG2 THR A 229      45.580  60.553  29.067  1.00  0.00           C  
ATOM   1624  OG1 THR A 229      46.174  58.214  29.757  1.00  0.00           O  
ATOM   1625  N   HIS A 230      46.810  60.906  32.201  1.00  0.00           N  
ATOM   1626  CA  HIS A 230      47.731  61.229  33.293  1.00  0.00           C  
ATOM   1627  C   HIS A 230      47.204  61.384  34.721  1.00  0.00           C  
ATOM   1628  O   HIS A 230      47.445  60.537  35.582  1.00  0.00           O  
ATOM   1629  CB  HIS A 230      48.737  62.288  32.819  1.00  0.00           C  
ATOM   1630  CG  HIS A 230      48.226  63.716  32.601  1.00  0.00           C  
ATOM   1631  CD2 HIS A 230      48.947  64.827  32.647  1.00  0.00           C  
ATOM   1632  ND1 HIS A 230      46.944  63.983  32.357  1.00  0.00           N  
ATOM   1633  CE1 HIS A 230      46.915  65.274  32.072  1.00  0.00           C  
ATOM   1634  NE2 HIS A 230      48.106  65.807  32.328  1.00  0.00           N  
ATOM   1635  N   ASN A 231      46.539  62.513  34.906  1.00  0.00           N  
ATOM   1636  CA  ASN A 231      45.893  62.840  36.181  1.00  0.00           C  
ATOM   1637  C   ASN A 231      44.990  61.916  37.001  1.00  0.00           C  
ATOM   1638  O   ASN A 231      44.923  62.027  38.222  1.00  0.00           O  
ATOM   1639  CB  ASN A 231      45.262  64.238  36.121  1.00  0.00           C  
ATOM   1640  CG  ASN A 231      44.395  64.506  34.882  1.00  0.00           C  
ATOM   1641  ND2 ASN A 231      44.298  65.690  34.289  1.00  0.00           N  
ATOM   1642  OD1 ASN A 231      43.703  63.599  34.428  1.00  0.00           O  
ATOM   1643  N   LYS A 232      44.302  60.923  36.437  1.00  0.00           N  
ATOM   1644  CA  LYS A 232      43.626  59.844  37.177  1.00  0.00           C  
ATOM   1645  C   LYS A 232      44.161  58.458  36.817  1.00  0.00           C  
ATOM   1646  O   LYS A 232      44.818  57.842  37.650  1.00  0.00           O  
ATOM   1647  CB  LYS A 232      42.143  60.012  36.882  1.00  0.00           C  
ATOM   1648  CG  LYS A 232      41.255  59.147  37.776  1.00  0.00           C  
ATOM   1649  CD  LYS A 232      40.907  59.950  39.031  1.00  0.00           C  
ATOM   1650  CE  LYS A 232      40.098  59.188  40.083  1.00  0.00           C  
ATOM   1651  NZ  LYS A 232      38.709  59.071  39.600  1.00  0.00           N1+
ATOM   1652  N   LEU A 233      44.257  58.071  35.547  1.00  0.00           N  
ATOM   1653  CA  LEU A 233      44.632  56.735  35.048  1.00  0.00           C  
ATOM   1654  C   LEU A 233      46.040  56.194  35.306  1.00  0.00           C  
ATOM   1655  O   LEU A 233      46.227  55.092  35.824  1.00  0.00           O  
ATOM   1656  CB  LEU A 233      44.157  56.520  33.610  1.00  0.00           C  
ATOM   1657  CG  LEU A 233      42.630  56.618  33.511  1.00  0.00           C  
ATOM   1658  CD1 LEU A 233      42.166  56.197  32.122  1.00  0.00           C  
ATOM   1659  CD2 LEU A 233      41.843  55.723  34.459  1.00  0.00           C  
ATOM   1660  N   LEU A 234      47.046  56.999  34.981  1.00  0.00           N  
ATOM   1661  CA  LEU A 234      48.449  56.643  35.254  1.00  0.00           C  
ATOM   1662  C   LEU A 234      48.848  56.764  36.719  1.00  0.00           C  
ATOM   1663  O   LEU A 234      49.610  55.963  37.263  1.00  0.00           O  
ATOM   1664  CB  LEU A 234      49.360  57.499  34.375  1.00  0.00           C  
ATOM   1665  CG  LEU A 234      50.791  56.966  34.228  1.00  0.00           C  
ATOM   1666  CD1 LEU A 234      50.848  55.756  33.299  1.00  0.00           C  
ATOM   1667  CD2 LEU A 234      51.573  58.056  33.490  1.00  0.00           C  
ATOM   1668  N   LYS A 235      48.279  57.771  37.389  1.00  0.00           N  
ATOM   1669  CA  LYS A 235      48.305  57.967  38.843  1.00  0.00           C  
ATOM   1670  C   LYS A 235      47.707  56.807  39.643  1.00  0.00           C  
ATOM   1671  O   LYS A 235      48.260  56.352  40.645  1.00  0.00           O  
ATOM   1672  CB  LYS A 235      47.734  59.347  39.176  1.00  0.00           C  
ATOM   1673  CG  LYS A 235      48.686  60.519  38.943  1.00  0.00           C  
ATOM   1674  CD  LYS A 235      48.090  61.866  39.363  1.00  0.00           C  
ATOM   1675  CE  LYS A 235      49.144  62.895  38.931  1.00  0.00           C  
ATOM   1676  NZ  LYS A 235      48.831  64.253  39.402  1.00  0.00           N1+
ATOM   1677  N   ASN A 236      46.817  56.078  38.978  1.00  0.00           N  
ATOM   1678  CA  ASN A 236      46.263  54.799  39.432  1.00  0.00           C  
ATOM   1679  C   ASN A 236      47.391  53.755  39.406  1.00  0.00           C  
ATOM   1680  O   ASN A 236      47.531  53.092  40.426  1.00  0.00           O  
ATOM   1681  CB  ASN A 236      45.030  54.371  38.623  1.00  0.00           C  
ATOM   1682  CG  ASN A 236      43.772  55.236  38.789  1.00  0.00           C  
ATOM   1683  ND2 ASN A 236      42.869  55.066  37.830  1.00  0.00           N  
ATOM   1684  OD1 ASN A 236      43.550  56.050  39.682  1.00  0.00           O  
ATOM   1685  N   VAL A 237      48.127  53.679  38.299  1.00  0.00           N  
ATOM   1686  CA  VAL A 237      49.254  52.751  38.147  1.00  0.00           C  
ATOM   1687  C   VAL A 237      50.337  53.089  39.172  1.00  0.00           C  
ATOM   1688  O   VAL A 237      50.699  52.206  39.948  1.00  0.00           O  
ATOM   1689  CB  VAL A 237      49.932  52.676  36.781  1.00  0.00           C  
ATOM   1690  CG1 VAL A 237      50.809  51.422  36.747  1.00  0.00           C  
ATOM   1691  CG2 VAL A 237      48.881  52.645  35.663  1.00  0.00           C  
ATOM   1692  N   ALA A 238      50.763  54.346  39.273  1.00  0.00           N  
ATOM   1693  CA  ALA A 238      51.676  54.742  40.362  1.00  0.00           C  
ATOM   1694  C   ALA A 238      51.361  54.321  41.798  1.00  0.00           C  
ATOM   1695  O   ALA A 238      52.264  53.770  42.428  1.00  0.00           O  
ATOM   1696  CB  ALA A 238      51.610  56.265  40.258  1.00  0.00           C  
ATOM   1697  N   PHE A 239      50.080  54.284  42.126  1.00  0.00           N  
ATOM   1698  CA  PHE A 239      49.537  53.797  43.412  1.00  0.00           C  
ATOM   1699  C   PHE A 239      49.787  52.302  43.586  1.00  0.00           C  
ATOM   1700  O   PHE A 239      50.388  51.852  44.557  1.00  0.00           O  
ATOM   1701  CB  PHE A 239      48.070  54.223  43.411  1.00  0.00           C  
ATOM   1702  CG  PHE A 239      47.561  54.278  44.855  1.00  0.00           C  
ATOM   1703  CD1 PHE A 239      46.642  53.338  45.304  1.00  0.00           C  
ATOM   1704  CD2 PHE A 239      47.899  55.343  45.679  1.00  0.00           C  
ATOM   1705  CE1 PHE A 239      46.108  53.451  46.587  1.00  0.00           C  
ATOM   1706  CE2 PHE A 239      47.274  55.511  46.911  1.00  0.00           C  
ATOM   1707  CZ  PHE A 239      46.351  54.581  47.359  1.00  0.00           C  
ATOM   1708  N   MET A 240      49.281  51.592  42.573  1.00  0.00           N  
ATOM   1709  CA  MET A 240      49.425  50.149  42.344  1.00  0.00           C  
ATOM   1710  C   MET A 240      50.799  49.531  42.606  1.00  0.00           C  
ATOM   1711  O   MET A 240      51.017  49.096  43.739  1.00  0.00           O  
ATOM   1712  CB  MET A 240      48.949  49.796  40.929  1.00  0.00           C  
ATOM   1713  CG  MET A 240      47.422  49.836  40.894  1.00  0.00           C  
ATOM   1714  SD  MET A 240      46.857  49.165  39.284  1.00  0.00           S  
ATOM   1715  CE  MET A 240      45.567  50.277  38.771  1.00  0.00           C  
ATOM   1716  N   LYS A 241      51.779  50.146  41.943  1.00  0.00           N  
ATOM   1717  CA  LYS A 241      53.202  49.818  42.004  1.00  0.00           C  
ATOM   1718  C   LYS A 241      53.783  50.006  43.415  1.00  0.00           C  
ATOM   1719  O   LYS A 241      54.114  49.085  44.155  1.00  0.00           O  
ATOM   1720  CB  LYS A 241      53.965  50.723  41.042  1.00  0.00           C  
ATOM   1721  CG  LYS A 241      55.451  50.353  40.994  1.00  0.00           C  
ATOM   1722  CD  LYS A 241      56.207  51.404  40.190  1.00  0.00           C  
ATOM   1723  CE  LYS A 241      57.542  50.826  39.696  1.00  0.00           C  
ATOM   1724  NZ  LYS A 241      57.224  49.802  38.690  1.00  0.00           N1+
ATOM   1725  N   SER A 242      53.590  51.196  43.978  1.00  0.00           N  
ATOM   1726  CA  SER A 242      54.022  51.640  45.309  1.00  0.00           C  
ATOM   1727  C   SER A 242      53.502  50.814  46.486  1.00  0.00           C  
ATOM   1728  O   SER A 242      54.313  50.227  47.209  1.00  0.00           O  
ATOM   1729  CB  SER A 242      53.659  53.069  45.716  1.00  0.00           C  
ATOM   1730  OG  SER A 242      54.337  53.704  46.799  1.00  0.00           O  
ATOM   1731  N   TYR A 243      52.222  50.508  46.350  1.00  0.00           N  
ATOM   1732  CA  TYR A 243      51.475  49.710  47.334  1.00  0.00           C  
ATOM   1733  C   TYR A 243      52.006  48.289  47.546  1.00  0.00           C  
ATOM   1734  O   TYR A 243      52.256  47.718  48.597  1.00  0.00           O  
ATOM   1735  CB  TYR A 243      49.958  49.824  47.155  1.00  0.00           C  
ATOM   1736  CG  TYR A 243      49.147  49.440  48.392  1.00  0.00           C  
ATOM   1737  CD1 TYR A 243      48.634  48.145  48.364  1.00  0.00           C  
ATOM   1738  CD2 TYR A 243      49.004  50.246  49.507  1.00  0.00           C  
ATOM   1739  CE1 TYR A 243      47.973  47.588  49.453  1.00  0.00           C  
ATOM   1740  CE2 TYR A 243      48.462  49.691  50.662  1.00  0.00           C  
ATOM   1741  CZ  TYR A 243      47.983  48.392  50.581  1.00  0.00           C  
ATOM   1742  OH  TYR A 243      47.736  47.776  51.771  1.00  0.00           O  
ATOM   1743  N   ILE A 244      51.933  47.579  46.422  1.00  0.00           N  
ATOM   1744  CA  ILE A 244      52.442  46.219  46.188  1.00  0.00           C  
ATOM   1745  C   ILE A 244      53.933  46.144  46.524  1.00  0.00           C  
ATOM   1746  O   ILE A 244      54.326  45.236  47.256  1.00  0.00           O  
ATOM   1747  CB  ILE A 244      52.002  45.828  44.783  1.00  0.00           C  
ATOM   1748  CG1 ILE A 244      50.509  45.956  44.456  1.00  0.00           C  
ATOM   1749  CG2 ILE A 244      52.629  44.510  44.317  1.00  0.00           C  
ATOM   1750  CD  ILE A 244      50.249  45.641  42.984  1.00  0.00           C  
ATOM   1751  N   LEU A 245      54.821  47.042  46.100  1.00  0.00           N  
ATOM   1752  CA  LEU A 245      56.247  47.084  46.449  1.00  0.00           C  
ATOM   1753  C   LEU A 245      56.653  47.240  47.915  1.00  0.00           C  
ATOM   1754  O   LEU A 245      57.649  46.686  48.370  1.00  0.00           O  
ATOM   1755  CB  LEU A 245      57.030  48.110  45.621  1.00  0.00           C  
ATOM   1756  CG  LEU A 245      57.408  47.491  44.265  1.00  0.00           C  
ATOM   1757  CD1 LEU A 245      57.680  48.506  43.152  1.00  0.00           C  
ATOM   1758  CD2 LEU A 245      58.747  46.761  44.338  1.00  0.00           C  
ATOM   1759  N   GLU A 246      55.813  48.028  48.583  1.00  0.00           N  
ATOM   1760  CA  GLU A 246      55.808  48.159  50.052  1.00  0.00           C  
ATOM   1761  C   GLU A 246      55.440  46.907  50.844  1.00  0.00           C  
ATOM   1762  O   GLU A 246      56.081  46.517  51.821  1.00  0.00           O  
ATOM   1763  CB  GLU A 246      55.007  49.399  50.451  1.00  0.00           C  
ATOM   1764  CG  GLU A 246      55.214  49.937  51.875  1.00  0.00           C  
ATOM   1765  CD  GLU A 246      54.183  51.055  52.032  1.00  0.00           C  
ATOM   1766  OE1 GLU A 246      53.022  50.760  52.423  1.00  0.00           O  
ATOM   1767  OE2 GLU A 246      54.567  52.214  51.789  1.00  0.00           O1-
ATOM   1768  N   LYS A 247      54.391  46.280  50.304  1.00  0.00           N  
ATOM   1769  CA  LYS A 247      53.906  44.974  50.754  1.00  0.00           C  
ATOM   1770  C   LYS A 247      54.933  43.839  50.760  1.00  0.00           C  
ATOM   1771  O   LYS A 247      55.261  43.288  51.817  1.00  0.00           O  
ATOM   1772  CB  LYS A 247      52.676  44.630  49.913  1.00  0.00           C  
ATOM   1773  CG  LYS A 247      51.412  45.249  50.514  1.00  0.00           C  
ATOM   1774  CD  LYS A 247      50.917  44.435  51.706  1.00  0.00           C  
ATOM   1775  CE  LYS A 247      49.774  45.168  52.402  1.00  0.00           C  
ATOM   1776  NZ  LYS A 247      50.030  46.391  53.184  1.00  0.00           N1+
ATOM   1777  N   VAL A 248      55.718  43.916  49.690  1.00  0.00           N  
ATOM   1778  CA  VAL A 248      56.909  43.082  49.457  1.00  0.00           C  
ATOM   1779  C   VAL A 248      58.041  43.326  50.444  1.00  0.00           C  
ATOM   1780  O   VAL A 248      58.453  42.525  51.290  1.00  0.00           O  
ATOM   1781  CB  VAL A 248      57.387  43.078  48.005  1.00  0.00           C  
ATOM   1782  CG1 VAL A 248      58.301  41.873  47.794  1.00  0.00           C  
ATOM   1783  CG2 VAL A 248      56.295  42.961  46.942  1.00  0.00           C  
ATOM   1784  N   LYS A 249      58.609  44.527  50.403  1.00  0.00           N  
ATOM   1785  CA  LYS A 249      59.600  45.188  51.257  1.00  0.00           C  
ATOM   1786  C   LYS A 249      59.365  45.090  52.764  1.00  0.00           C  
ATOM   1787  O   LYS A 249      60.303  45.027  53.553  1.00  0.00           O  
ATOM   1788  CB  LYS A 249      59.817  46.621  50.776  1.00  0.00           C  
ATOM   1789  CG  LYS A 249      60.767  46.730  49.588  1.00  0.00           C  
ATOM   1790  CD  LYS A 249      61.349  48.147  49.678  1.00  0.00           C  
ATOM   1791  CE  LYS A 249      62.453  48.459  48.671  1.00  0.00           C  
ATOM   1792  NZ  LYS A 249      62.890  49.863  48.679  1.00  0.00           N1+
ATOM   1793  N   GLU A 250      58.103  44.994  53.179  1.00  0.00           N  
ATOM   1794  CA  GLU A 250      57.639  44.700  54.539  1.00  0.00           C  
ATOM   1795  C   GLU A 250      57.536  43.195  54.831  1.00  0.00           C  
ATOM   1796  O   GLU A 250      58.042  42.892  55.910  1.00  0.00           O  
ATOM   1797  CB  GLU A 250      56.301  45.423  54.691  1.00  0.00           C  
ATOM   1798  CG  GLU A 250      55.936  45.849  56.116  1.00  0.00           C  
ATOM   1799  CD  GLU A 250      55.201  44.628  56.684  1.00  0.00           C  
ATOM   1800  OE1 GLU A 250      54.089  44.338  56.184  1.00  0.00           O  
ATOM   1801  OE2 GLU A 250      55.752  43.930  57.558  1.00  0.00           O1-
ATOM   1802  N   HIS A 251      57.281  42.271  53.908  1.00  0.00           N  
ATOM   1803  CA  HIS A 251      57.323  40.831  54.169  1.00  0.00           C  
ATOM   1804  C   HIS A 251      58.658  40.151  53.831  1.00  0.00           C  
ATOM   1805  O   HIS A 251      58.872  39.565  52.776  1.00  0.00           O  
ATOM   1806  CB  HIS A 251      56.145  40.127  53.501  1.00  0.00           C  
ATOM   1807  CG  HIS A 251      55.852  38.643  53.711  1.00  0.00           C  
ATOM   1808  CD2 HIS A 251      54.834  38.121  53.022  1.00  0.00           C  
ATOM   1809  ND1 HIS A 251      56.310  37.804  54.630  1.00  0.00           N  
ATOM   1810  CE1 HIS A 251      55.486  36.768  54.549  1.00  0.00           C  
ATOM   1811  NE2 HIS A 251      54.613  36.931  53.557  1.00  0.00           N  
ATOM   1812  N   GLN A 252      59.640  40.583  54.616  1.00  0.00           N  
ATOM   1813  CA  GLN A 252      61.015  40.117  54.394  1.00  0.00           C  
ATOM   1814  C   GLN A 252      61.206  38.765  55.094  1.00  0.00           C  
ATOM   1815  O   GLN A 252      62.220  38.126  54.828  1.00  0.00           O  
ATOM   1816  CB  GLN A 252      61.935  41.038  55.215  1.00  0.00           C  
ATOM   1817  CG  GLN A 252      62.304  42.386  54.596  1.00  0.00           C  
ATOM   1818  CD  GLN A 252      63.245  42.071  53.426  1.00  0.00           C  
ATOM   1819  NE2 GLN A 252      64.548  41.986  53.670  1.00  0.00           N  
ATOM   1820  OE1 GLN A 252      62.868  41.960  52.262  1.00  0.00           O  
ATOM   1821  N   GLU A 253      60.417  38.396  56.089  1.00  0.00           N  
ATOM   1822  CA  GLU A 253      60.492  37.052  56.692  1.00  0.00           C  
ATOM   1823  C   GLU A 253      59.604  36.084  55.920  1.00  0.00           C  
ATOM   1824  O   GLU A 253      58.577  36.451  55.360  1.00  0.00           O  
ATOM   1825  CB  GLU A 253      60.101  37.201  58.169  1.00  0.00           C  
ATOM   1826  CG  GLU A 253      58.619  37.544  58.259  1.00  0.00           C  
ATOM   1827  CD  GLU A 253      58.230  38.934  57.740  1.00  0.00           C  
ATOM   1828  OE1 GLU A 253      58.926  39.906  58.092  1.00  0.00           O  
ATOM   1829  OE2 GLU A 253      57.311  39.030  56.894  1.00  0.00           O1-
ATOM   1830  N   SER A 254      59.908  34.819  56.212  1.00  0.00           N  
ATOM   1831  CA  SER A 254      59.116  33.634  55.855  1.00  0.00           C  
ATOM   1832  C   SER A 254      58.722  32.822  57.090  1.00  0.00           C  
ATOM   1833  O   SER A 254      59.634  32.334  57.761  1.00  0.00           O  
ATOM   1834  CB  SER A 254      59.923  32.707  54.938  1.00  0.00           C  
ATOM   1835  OG  SER A 254      59.085  31.610  54.569  1.00  0.00           O  
ATOM   1836  N   MET A 255      57.448  32.436  57.090  1.00  0.00           N  
ATOM   1837  CA  MET A 255      56.812  31.982  58.325  1.00  0.00           C  
ATOM   1838  C   MET A 255      57.092  30.518  58.668  1.00  0.00           C  
ATOM   1839  O   MET A 255      58.037  30.190  59.383  1.00  0.00           O  
ATOM   1840  CB  MET A 255      55.295  32.218  58.266  1.00  0.00           C  
ATOM   1841  CG  MET A 255      54.917  33.665  58.598  1.00  0.00           C  
ATOM   1842  SD  MET A 255      55.265  33.963  60.375  1.00  0.00           S  
ATOM   1843  CE  MET A 255      54.590  35.616  60.433  1.00  0.00           C  
ATOM   1844  N   ASP A 256      56.356  29.626  58.019  1.00  0.00           N  
ATOM   1845  CA  ASP A 256      56.312  28.193  58.363  1.00  0.00           C  
ATOM   1846  C   ASP A 256      57.287  27.346  57.542  1.00  0.00           C  
ATOM   1847  O   ASP A 256      57.351  27.661  56.360  1.00  0.00           O  
ATOM   1848  CB  ASP A 256      54.886  27.638  58.273  1.00  0.00           C  
ATOM   1849  CG  ASP A 256      54.857  26.123  58.499  1.00  0.00           C  
ATOM   1850  OD1 ASP A 256      54.111  25.495  57.729  1.00  0.00           O  
ATOM   1851  OD2 ASP A 256      55.551  25.594  59.400  1.00  0.00           O1-
ATOM   1852  N   MET A 257      58.255  26.801  58.277  1.00  0.00           N  
ATOM   1853  CA  MET A 257      59.235  25.883  57.684  1.00  0.00           C  
ATOM   1854  C   MET A 257      58.757  24.791  56.738  1.00  0.00           C  
ATOM   1855  O   MET A 257      59.649  24.313  56.032  1.00  0.00           O  
ATOM   1856  CB  MET A 257      60.198  25.261  58.707  1.00  0.00           C  
ATOM   1857  CG  MET A 257      61.247  26.303  59.082  1.00  0.00           C  
ATOM   1858  SD  MET A 257      60.644  27.452  60.375  1.00  0.00           S  
ATOM   1859  CE  MET A 257      61.612  26.815  61.727  1.00  0.00           C  
ATOM   1860  N   ASN A 258      57.566  24.263  57.005  1.00  0.00           N  
ATOM   1861  CA  ASN A 258      56.979  23.158  56.240  1.00  0.00           C  
ATOM   1862  C   ASN A 258      56.261  23.500  54.929  1.00  0.00           C  
ATOM   1863  O   ASN A 258      56.404  22.865  53.891  1.00  0.00           O  
ATOM   1864  CB  ASN A 258      56.034  22.368  57.150  1.00  0.00           C  
ATOM   1865  CG  ASN A 258      56.696  21.859  58.432  1.00  0.00           C  
ATOM   1866  ND2 ASN A 258      56.269  22.523  59.500  1.00  0.00           N  
ATOM   1867  OD1 ASN A 258      57.405  20.864  58.509  1.00  0.00           O  
ATOM   1868  N   ASN A 259      55.301  24.398  55.087  1.00  0.00           N  
ATOM   1869  CA  ASN A 259      54.504  24.936  53.969  1.00  0.00           C  
ATOM   1870  C   ASN A 259      54.754  26.376  53.527  1.00  0.00           C  
ATOM   1871  O   ASN A 259      54.516  27.386  54.197  1.00  0.00           O  
ATOM   1872  CB  ASN A 259      52.998  24.866  54.228  1.00  0.00           C  
ATOM   1873  CG  ASN A 259      52.408  23.489  54.524  1.00  0.00           C  
ATOM   1874  ND2 ASN A 259      52.361  23.160  55.812  1.00  0.00           N  
ATOM   1875  OD1 ASN A 259      51.601  22.897  53.811  1.00  0.00           O  
ATOM   1876  N   PRO A 260      55.121  26.467  52.253  1.00  0.00           N  
ATOM   1877  CA  PRO A 260      55.134  27.732  51.497  1.00  0.00           C  
ATOM   1878  C   PRO A 260      53.707  28.257  51.369  1.00  0.00           C  
ATOM   1879  O   PRO A 260      52.966  27.642  50.599  1.00  0.00           O  
ATOM   1880  CB  PRO A 260      55.640  27.324  50.102  1.00  0.00           C  
ATOM   1881  CG  PRO A 260      56.634  26.194  50.367  1.00  0.00           C  
ATOM   1882  CD  PRO A 260      55.936  25.479  51.533  1.00  0.00           C  
ATOM   1883  N   GLN A 261      53.597  29.533  51.722  1.00  0.00           N  
ATOM   1884  CA  GLN A 261      52.251  30.112  51.784  1.00  0.00           C  
ATOM   1885  C   GLN A 261      52.090  31.134  50.659  1.00  0.00           C  
ATOM   1886  O   GLN A 261      51.709  30.747  49.552  1.00  0.00           O  
ATOM   1887  CB  GLN A 261      51.800  30.458  53.203  1.00  0.00           C  
ATOM   1888  CG  GLN A 261      51.706  29.246  54.134  1.00  0.00           C  
ATOM   1889  CD  GLN A 261      51.490  29.702  55.580  1.00  0.00           C  
ATOM   1890  NE2 GLN A 261      52.486  30.177  56.316  1.00  0.00           N  
ATOM   1891  OE1 GLN A 261      50.326  29.796  55.981  1.00  0.00           O  
ATOM   1892  N   ASP A 262      51.958  32.411  51.008  1.00  0.00           N  
ATOM   1893  CA  ASP A 262      51.821  33.492  50.019  1.00  0.00           C  
ATOM   1894  C   ASP A 262      52.872  33.456  48.917  1.00  0.00           C  
ATOM   1895  O   ASP A 262      53.855  32.719  48.954  1.00  0.00           O  
ATOM   1896  CB  ASP A 262      51.477  34.801  50.741  1.00  0.00           C  
ATOM   1897  CG  ASP A 262      52.565  35.294  51.691  1.00  0.00           C  
ATOM   1898  OD1 ASP A 262      52.517  34.933  52.887  1.00  0.00           O  
ATOM   1899  OD2 ASP A 262      53.645  35.662  51.168  1.00  0.00           O1-
ATOM   1900  N   PHE A 263      52.479  34.141  47.842  1.00  0.00           N  
ATOM   1901  CA  PHE A 263      53.286  34.453  46.658  1.00  0.00           C  
ATOM   1902  C   PHE A 263      54.703  34.878  47.067  1.00  0.00           C  
ATOM   1903  O   PHE A 263      55.617  34.160  46.649  1.00  0.00           O  
ATOM   1904  CB  PHE A 263      52.508  35.464  45.809  1.00  0.00           C  
ATOM   1905  CG  PHE A 263      51.890  34.885  44.533  1.00  0.00           C  
ATOM   1906  CD1 PHE A 263      52.707  34.959  43.419  1.00  0.00           C  
ATOM   1907  CD2 PHE A 263      50.531  34.642  44.378  1.00  0.00           C  
ATOM   1908  CE1 PHE A 263      52.179  34.733  42.153  1.00  0.00           C  
ATOM   1909  CE2 PHE A 263      49.979  34.471  43.116  1.00  0.00           C  
ATOM   1910  CZ  PHE A 263      50.813  34.531  42.005  1.00  0.00           C  
ATOM   1911  N   ILE A 264      54.796  35.814  48.006  1.00  0.00           N  
ATOM   1912  CA  ILE A 264      56.079  36.325  48.506  1.00  0.00           C  
ATOM   1913  C   ILE A 264      56.827  35.240  49.279  1.00  0.00           C  
ATOM   1914  O   ILE A 264      58.047  35.261  49.226  1.00  0.00           O  
ATOM   1915  CB  ILE A 264      55.902  37.605  49.336  1.00  0.00           C  
ATOM   1916  CG1 ILE A 264      55.084  38.628  48.550  1.00  0.00           C  
ATOM   1917  CG2 ILE A 264      57.268  38.172  49.751  1.00  0.00           C  
ATOM   1918  CD  ILE A 264      54.777  39.895  49.342  1.00  0.00           C  
ATOM   1919  N   ASP A 265      56.185  34.649  50.291  1.00  0.00           N  
ATOM   1920  CA  ASP A 265      56.714  33.558  51.119  1.00  0.00           C  
ATOM   1921  C   ASP A 265      57.309  32.471  50.221  1.00  0.00           C  
ATOM   1922  O   ASP A 265      58.495  32.188  50.373  1.00  0.00           O  
ATOM   1923  CB  ASP A 265      55.646  33.015  52.058  1.00  0.00           C  
ATOM   1924  CG  ASP A 265      56.137  32.009  53.111  1.00  0.00           C  
ATOM   1925  OD1 ASP A 265      55.958  30.799  52.837  1.00  0.00           O  
ATOM   1926  OD2 ASP A 265      56.346  32.503  54.239  1.00  0.00           O1-
ATOM   1927  N   CYS A 266      56.562  31.869  49.297  1.00  0.00           N  
ATOM   1928  CA  CYS A 266      57.120  31.021  48.242  1.00  0.00           C  
ATOM   1929  C   CYS A 266      58.343  31.610  47.530  1.00  0.00           C  
ATOM   1930  O   CYS A 266      59.339  30.898  47.457  1.00  0.00           O  
ATOM   1931  CB  CYS A 266      56.017  30.784  47.210  1.00  0.00           C  
ATOM   1932  SG  CYS A 266      54.452  30.093  47.861  1.00  0.00           S  
ATOM   1933  N   PHE A 267      58.287  32.892  47.178  1.00  0.00           N  
ATOM   1934  CA  PHE A 267      59.413  33.555  46.515  1.00  0.00           C  
ATOM   1935  C   PHE A 267      60.674  33.525  47.393  1.00  0.00           C  
ATOM   1936  O   PHE A 267      61.730  33.279  46.809  1.00  0.00           O  
ATOM   1937  CB  PHE A 267      59.015  34.978  46.137  1.00  0.00           C  
ATOM   1938  CG  PHE A 267      60.030  36.112  46.001  1.00  0.00           C  
ATOM   1939  CD1 PHE A 267      60.906  36.084  44.922  1.00  0.00           C  
ATOM   1940  CD2 PHE A 267      60.250  37.052  47.008  1.00  0.00           C  
ATOM   1941  CE1 PHE A 267      61.969  36.986  44.874  1.00  0.00           C  
ATOM   1942  CE2 PHE A 267      61.260  38.007  46.946  1.00  0.00           C  
ATOM   1943  CZ  PHE A 267      62.162  37.906  45.896  1.00  0.00           C  
ATOM   1944  N   LEU A 268      60.604  33.932  48.657  1.00  0.00           N  
ATOM   1945  CA  LEU A 268      61.709  33.990  49.622  1.00  0.00           C  
ATOM   1946  C   LEU A 268      62.234  32.640  50.098  1.00  0.00           C  
ATOM   1947  O   LEU A 268      63.426  32.433  50.331  1.00  0.00           O  
ATOM   1948  CB  LEU A 268      61.350  34.759  50.897  1.00  0.00           C  
ATOM   1949  CG  LEU A 268      61.039  36.231  50.638  1.00  0.00           C  
ATOM   1950  CD1 LEU A 268      60.207  36.629  51.860  1.00  0.00           C  
ATOM   1951  CD2 LEU A 268      62.364  36.960  50.426  1.00  0.00           C  
ATOM   1952  N   MET A 269      61.346  31.649  50.176  1.00  0.00           N  
ATOM   1953  CA  MET A 269      61.755  30.260  50.433  1.00  0.00           C  
ATOM   1954  C   MET A 269      62.583  29.746  49.254  1.00  0.00           C  
ATOM   1955  O   MET A 269      63.716  29.319  49.479  1.00  0.00           O  
ATOM   1956  CB  MET A 269      60.448  29.488  50.589  1.00  0.00           C  
ATOM   1957  CG  MET A 269      60.622  28.056  51.113  1.00  0.00           C  
ATOM   1958  SD  MET A 269      61.363  26.800  50.015  1.00  0.00           S  
ATOM   1959  CE  MET A 269      59.931  26.612  48.973  1.00  0.00           C  
ATOM   1960  N   LYS A 270      61.998  29.852  48.060  1.00  0.00           N  
ATOM   1961  CA  LYS A 270      62.714  29.641  46.797  1.00  0.00           C  
ATOM   1962  C   LYS A 270      64.044  30.371  46.668  1.00  0.00           C  
ATOM   1963  O   LYS A 270      65.046  29.658  46.566  1.00  0.00           O  
ATOM   1964  CB  LYS A 270      61.782  29.977  45.625  1.00  0.00           C  
ATOM   1965  CG  LYS A 270      60.585  29.054  45.399  1.00  0.00           C  
ATOM   1966  CD  LYS A 270      59.755  29.414  44.166  1.00  0.00           C  
ATOM   1967  CE  LYS A 270      60.384  29.316  42.769  1.00  0.00           C  
ATOM   1968  NZ  LYS A 270      60.752  27.915  42.495  1.00  0.00           N1+
ATOM   1969  N   MET A 271      63.932  31.681  46.856  1.00  0.00           N  
ATOM   1970  CA  MET A 271      65.181  32.466  46.739  1.00  0.00           C  
ATOM   1971  C   MET A 271      66.326  31.978  47.624  1.00  0.00           C  
ATOM   1972  O   MET A 271      67.452  31.911  47.133  1.00  0.00           O  
ATOM   1973  CB  MET A 271      65.010  33.922  47.177  1.00  0.00           C  
ATOM   1974  CG  MET A 271      64.498  34.870  46.080  1.00  0.00           C  
ATOM   1975  SD  MET A 271      65.497  34.637  44.562  1.00  0.00           S  
ATOM   1976  CE  MET A 271      65.230  36.222  43.799  1.00  0.00           C  
ATOM   1977  N   GLU A 272      66.099  31.639  48.893  1.00  0.00           N  
ATOM   1978  CA  GLU A 272      67.094  30.976  49.740  1.00  0.00           C  
ATOM   1979  C   GLU A 272      67.680  29.609  49.359  1.00  0.00           C  
ATOM   1980  O   GLU A 272      68.823  29.564  48.902  1.00  0.00           O  
ATOM   1981  CB  GLU A 272      66.565  30.902  51.173  1.00  0.00           C  
ATOM   1982  CG  GLU A 272      67.053  32.056  52.048  1.00  0.00           C  
ATOM   1983  CD  GLU A 272      68.556  32.270  52.205  1.00  0.00           C  
ATOM   1984  OE1 GLU A 272      69.122  33.125  51.497  1.00  0.00           O  
ATOM   1985  OE2 GLU A 272      69.163  31.654  53.119  1.00  0.00           O1-
ATOM   1986  N   LYS A 273      66.739  28.678  49.199  1.00  0.00           N  
ATOM   1987  CA  LYS A 273      66.892  27.273  48.797  1.00  0.00           C  
ATOM   1988  C   LYS A 273      67.379  27.090  47.351  1.00  0.00           C  
ATOM   1989  O   LYS A 273      68.274  26.272  47.177  1.00  0.00           O  
ATOM   1990  CB  LYS A 273      65.585  26.552  49.115  1.00  0.00           C  
ATOM   1991  CG  LYS A 273      65.574  25.053  48.844  1.00  0.00           C  
ATOM   1992  CD  LYS A 273      64.340  24.470  49.543  1.00  0.00           C  
ATOM   1993  CE  LYS A 273      64.179  24.957  50.980  1.00  0.00           C  
ATOM   1994  NZ  LYS A 273      62.781  24.773  51.377  1.00  0.00           N1+
ATOM   1995  N   GLU A 274      66.847  27.781  46.348  1.00  0.00           N  
ATOM   1996  CA  GLU A 274      67.234  27.520  44.955  1.00  0.00           C  
ATOM   1997  C   GLU A 274      67.738  28.796  44.264  1.00  0.00           C  
ATOM   1998  O   GLU A 274      67.238  29.917  44.363  1.00  0.00           O  
ATOM   1999  CB  GLU A 274      66.113  26.847  44.166  1.00  0.00           C  
ATOM   2000  CG  GLU A 274      66.006  25.388  44.599  1.00  0.00           C  
ATOM   2001  CD  GLU A 274      65.045  24.440  43.872  1.00  0.00           C  
ATOM   2002  OE1 GLU A 274      64.190  24.963  43.121  1.00  0.00           O  
ATOM   2003  OE2 GLU A 274      65.394  23.240  43.814  1.00  0.00           O1-
ATOM   2004  N   LYS A 275      68.652  28.552  43.343  1.00  0.00           N  
ATOM   2005  CA  LYS A 275      69.456  29.555  42.622  1.00  0.00           C  
ATOM   2006  C   LYS A 275      69.170  29.551  41.117  1.00  0.00           C  
ATOM   2007  O   LYS A 275      69.493  28.594  40.412  1.00  0.00           O  
ATOM   2008  CB  LYS A 275      70.965  29.524  42.888  1.00  0.00           C  
ATOM   2009  CG  LYS A 275      71.199  29.626  44.390  1.00  0.00           C  
ATOM   2010  CD  LYS A 275      70.729  30.885  45.126  1.00  0.00           C  
ATOM   2011  CE  LYS A 275      71.037  30.767  46.619  1.00  0.00           C  
ATOM   2012  NZ  LYS A 275      70.339  31.761  47.456  1.00  0.00           N1+
ATOM   2013  N   HIS A 276      68.773  30.741  40.683  1.00  0.00           N  
ATOM   2014  CA  HIS A 276      68.372  30.997  39.300  1.00  0.00           C  
ATOM   2015  C   HIS A 276      69.031  32.263  38.736  1.00  0.00           C  
ATOM   2016  O   HIS A 276      69.366  33.206  39.450  1.00  0.00           O  
ATOM   2017  CB  HIS A 276      66.859  31.248  39.355  1.00  0.00           C  
ATOM   2018  CG  HIS A 276      66.147  30.346  38.343  1.00  0.00           C  
ATOM   2019  CD2 HIS A 276      65.137  30.705  37.552  1.00  0.00           C  
ATOM   2020  ND1 HIS A 276      66.189  29.020  38.263  1.00  0.00           N  
ATOM   2021  CE1 HIS A 276      65.271  28.605  37.398  1.00  0.00           C  
ATOM   2022  NE2 HIS A 276      64.552  29.646  37.001  1.00  0.00           N  
ATOM   2023  N   ASN A 277      69.304  32.173  37.436  1.00  0.00           N  
ATOM   2024  CA  ASN A 277      69.704  33.366  36.673  1.00  0.00           C  
ATOM   2025  C   ASN A 277      68.835  33.881  35.520  1.00  0.00           C  
ATOM   2026  O   ASN A 277      68.177  33.171  34.761  1.00  0.00           O  
ATOM   2027  CB  ASN A 277      71.140  33.228  36.169  1.00  0.00           C  
ATOM   2028  CG  ASN A 277      72.244  33.242  37.227  1.00  0.00           C  
ATOM   2029  ND2 ASN A 277      73.234  32.356  37.167  1.00  0.00           N  
ATOM   2030  OD1 ASN A 277      72.315  34.115  38.080  1.00  0.00           O  
ATOM   2031  N   GLN A 278      68.975  35.202  35.374  1.00  0.00           N  
ATOM   2032  CA  GLN A 278      68.330  36.175  34.493  1.00  0.00           C  
ATOM   2033  C   GLN A 278      68.201  35.730  33.033  1.00  0.00           C  
ATOM   2034  O   GLN A 278      69.192  35.336  32.429  1.00  0.00           O  
ATOM   2035  CB  GLN A 278      69.087  37.500  34.675  1.00  0.00           C  
ATOM   2036  CG  GLN A 278      70.552  37.613  34.263  1.00  0.00           C  
ATOM   2037  CD  GLN A 278      71.526  36.863  35.179  1.00  0.00           C  
ATOM   2038  NE2 GLN A 278      72.712  36.408  34.772  1.00  0.00           N  
ATOM   2039  OE1 GLN A 278      71.194  36.665  36.340  1.00  0.00           O  
ATOM   2040  N   PRO A 279      66.967  35.825  32.538  1.00  0.00           N  
ATOM   2041  CA  PRO A 279      65.702  36.270  33.133  1.00  0.00           C  
ATOM   2042  C   PRO A 279      64.867  35.224  33.879  1.00  0.00           C  
ATOM   2043  O   PRO A 279      65.056  34.042  33.591  1.00  0.00           O  
ATOM   2044  CB  PRO A 279      64.894  36.934  32.019  1.00  0.00           C  
ATOM   2045  CG  PRO A 279      65.223  35.914  30.929  1.00  0.00           C  
ATOM   2046  CD  PRO A 279      66.709  35.592  31.106  1.00  0.00           C  
ATOM   2047  N   SER A 280      64.414  35.694  35.048  1.00  0.00           N  
ATOM   2048  CA  SER A 280      63.923  34.766  36.081  1.00  0.00           C  
ATOM   2049  C   SER A 280      62.431  34.963  36.356  1.00  0.00           C  
ATOM   2050  O   SER A 280      62.027  36.106  36.588  1.00  0.00           O  
ATOM   2051  CB  SER A 280      64.711  35.140  37.337  1.00  0.00           C  
ATOM   2052  OG  SER A 280      64.272  34.325  38.419  1.00  0.00           O  
ATOM   2053  N   GLU A 281      61.711  33.877  36.626  1.00  0.00           N  
ATOM   2054  CA  GLU A 281      60.262  33.784  36.867  1.00  0.00           C  
ATOM   2055  C   GLU A 281      59.892  34.487  38.172  1.00  0.00           C  
ATOM   2056  O   GLU A 281      58.781  34.944  38.421  1.00  0.00           O  
ATOM   2057  CB  GLU A 281      59.829  32.362  37.250  1.00  0.00           C  
ATOM   2058  CG  GLU A 281      60.088  31.364  36.133  1.00  0.00           C  
ATOM   2059  CD  GLU A 281      61.447  30.658  36.057  1.00  0.00           C  
ATOM   2060  OE1 GLU A 281      62.499  31.318  35.920  1.00  0.00           O  
ATOM   2061  OE2 GLU A 281      61.393  29.445  36.363  1.00  0.00           O1-
ATOM   2062  N   PHE A 282      60.813  34.481  39.139  1.00  0.00           N  
ATOM   2063  CA  PHE A 282      60.499  34.921  40.503  1.00  0.00           C  
ATOM   2064  C   PHE A 282      61.408  36.015  41.072  1.00  0.00           C  
ATOM   2065  O   PHE A 282      62.431  35.774  41.709  1.00  0.00           O  
ATOM   2066  CB  PHE A 282      60.365  33.724  41.436  1.00  0.00           C  
ATOM   2067  CG  PHE A 282      61.603  32.832  41.583  1.00  0.00           C  
ATOM   2068  CD1 PHE A 282      62.229  32.814  42.825  1.00  0.00           C  
ATOM   2069  CD2 PHE A 282      62.032  31.980  40.572  1.00  0.00           C  
ATOM   2070  CE1 PHE A 282      63.442  32.138  42.962  1.00  0.00           C  
ATOM   2071  CE2 PHE A 282      63.152  31.191  40.804  1.00  0.00           C  
ATOM   2072  CZ  PHE A 282      63.889  31.285  41.975  1.00  0.00           C  
ATOM   2073  N   THR A 283      60.934  37.248  40.917  1.00  0.00           N  
ATOM   2074  CA  THR A 283      61.609  38.439  41.453  1.00  0.00           C  
ATOM   2075  C   THR A 283      60.580  39.299  42.191  1.00  0.00           C  
ATOM   2076  O   THR A 283      59.441  39.383  41.737  1.00  0.00           O  
ATOM   2077  CB  THR A 283      62.360  39.218  40.379  1.00  0.00           C  
ATOM   2078  CG2 THR A 283      63.467  38.398  39.718  1.00  0.00           C  
ATOM   2079  OG1 THR A 283      61.462  39.706  39.373  1.00  0.00           O  
ATOM   2080  N   ILE A 284      61.052  40.224  43.027  1.00  0.00           N  
ATOM   2081  CA  ILE A 284      60.205  41.377  43.398  1.00  0.00           C  
ATOM   2082  C   ILE A 284      59.595  42.089  42.194  1.00  0.00           C  
ATOM   2083  O   ILE A 284      58.381  42.295  42.120  1.00  0.00           O  
ATOM   2084  CB  ILE A 284      60.942  42.392  44.269  1.00  0.00           C  
ATOM   2085  CG1 ILE A 284      61.578  41.678  45.459  1.00  0.00           C  
ATOM   2086  CG2 ILE A 284      59.902  43.376  44.797  1.00  0.00           C  
ATOM   2087  CD  ILE A 284      62.683  42.495  46.138  1.00  0.00           C  
ATOM   2088  N   GLU A 285      60.374  42.208  41.121  1.00  0.00           N  
ATOM   2089  CA  GLU A 285      59.981  42.792  39.824  1.00  0.00           C  
ATOM   2090  C   GLU A 285      58.805  42.136  39.104  1.00  0.00           C  
ATOM   2091  O   GLU A 285      58.021  42.880  38.516  1.00  0.00           O  
ATOM   2092  CB  GLU A 285      61.244  42.990  38.977  1.00  0.00           C  
ATOM   2093  CG  GLU A 285      61.076  43.986  37.830  1.00  0.00           C  
ATOM   2094  CD  GLU A 285      62.346  43.906  36.992  1.00  0.00           C  
ATOM   2095  OE1 GLU A 285      63.322  44.603  37.360  1.00  0.00           O  
ATOM   2096  OE2 GLU A 285      62.423  42.938  36.214  1.00  0.00           O1-
ATOM   2097  N   SER A 286      58.866  40.813  38.977  1.00  0.00           N  
ATOM   2098  CA  SER A 286      57.796  39.932  38.480  1.00  0.00           C  
ATOM   2099  C   SER A 286      56.537  39.976  39.342  1.00  0.00           C  
ATOM   2100  O   SER A 286      55.403  39.907  38.863  1.00  0.00           O  
ATOM   2101  CB  SER A 286      58.264  38.478  38.424  1.00  0.00           C  
ATOM   2102  OG  SER A 286      58.478  37.735  39.625  1.00  0.00           O  
ATOM   2103  N   LEU A 287      56.699  40.103  40.654  1.00  0.00           N  
ATOM   2104  CA  LEU A 287      55.592  40.056  41.612  1.00  0.00           C  
ATOM   2105  C   LEU A 287      54.706  41.302  41.604  1.00  0.00           C  
ATOM   2106  O   LEU A 287      53.491  41.214  41.824  1.00  0.00           O  
ATOM   2107  CB  LEU A 287      55.964  39.852  43.080  1.00  0.00           C  
ATOM   2108  CG  LEU A 287      56.396  38.397  43.251  1.00  0.00           C  
ATOM   2109  CD1 LEU A 287      57.523  38.176  44.259  1.00  0.00           C  
ATOM   2110  CD2 LEU A 287      55.130  37.597  43.591  1.00  0.00           C  
ATOM   2111  N   GLU A 288      55.181  42.433  41.085  1.00  0.00           N  
ATOM   2112  CA  GLU A 288      54.274  43.557  40.839  1.00  0.00           C  
ATOM   2113  C   GLU A 288      53.109  43.271  39.887  1.00  0.00           C  
ATOM   2114  O   GLU A 288      52.004  43.785  40.044  1.00  0.00           O  
ATOM   2115  CB  GLU A 288      55.226  44.600  40.231  1.00  0.00           C  
ATOM   2116  CG  GLU A 288      54.529  45.943  40.015  1.00  0.00           C  
ATOM   2117  CD  GLU A 288      55.666  46.808  39.472  1.00  0.00           C  
ATOM   2118  OE1 GLU A 288      55.626  47.144  38.268  1.00  0.00           O  
ATOM   2119  OE2 GLU A 288      56.454  47.245  40.328  1.00  0.00           O1-
ATOM   2120  N   ASN A 289      53.411  42.406  38.931  1.00  0.00           N  
ATOM   2121  CA  ASN A 289      52.508  42.193  37.788  1.00  0.00           C  
ATOM   2122  C   ASN A 289      51.453  41.160  38.179  1.00  0.00           C  
ATOM   2123  O   ASN A 289      50.300  41.403  37.841  1.00  0.00           O  
ATOM   2124  CB  ASN A 289      53.277  41.683  36.566  1.00  0.00           C  
ATOM   2125  CG  ASN A 289      54.406  42.567  36.021  1.00  0.00           C  
ATOM   2126  ND2 ASN A 289      55.501  41.992  35.556  1.00  0.00           N  
ATOM   2127  OD1 ASN A 289      54.208  43.744  35.723  1.00  0.00           O  
ATOM   2128  N   THR A 290      51.970  40.020  38.627  1.00  0.00           N  
ATOM   2129  CA  THR A 290      51.155  38.899  39.114  1.00  0.00           C  
ATOM   2130  C   THR A 290      49.988  39.411  39.953  1.00  0.00           C  
ATOM   2131  O   THR A 290      48.817  39.243  39.591  1.00  0.00           O  
ATOM   2132  CB  THR A 290      51.972  37.863  39.880  1.00  0.00           C  
ATOM   2133  CG2 THR A 290      52.904  37.062  38.956  1.00  0.00           C  
ATOM   2134  OG1 THR A 290      52.568  38.514  41.006  1.00  0.00           O  
ATOM   2135  N   ALA A 291      50.328  40.195  40.969  1.00  0.00           N  
ATOM   2136  CA  ALA A 291      49.472  40.862  41.964  1.00  0.00           C  
ATOM   2137  C   ALA A 291      48.366  41.722  41.355  1.00  0.00           C  
ATOM   2138  O   ALA A 291      47.166  41.558  41.610  1.00  0.00           O  
ATOM   2139  CB  ALA A 291      50.313  41.691  42.934  1.00  0.00           C  
ATOM   2140  N   VAL A 292      48.797  42.598  40.454  1.00  0.00           N  
ATOM   2141  CA  VAL A 292      47.886  43.570  39.843  1.00  0.00           C  
ATOM   2142  C   VAL A 292      46.943  42.931  38.815  1.00  0.00           C  
ATOM   2143  O   VAL A 292      45.746  43.196  38.917  1.00  0.00           O  
ATOM   2144  CB  VAL A 292      48.647  44.812  39.372  1.00  0.00           C  
ATOM   2145  CG1 VAL A 292      49.221  44.614  37.966  1.00  0.00           C  
ATOM   2146  CG2 VAL A 292      47.719  46.024  39.315  1.00  0.00           C  
ATOM   2147  N   ASP A 293      47.465  41.981  38.041  1.00  0.00           N  
ATOM   2148  CA  ASP A 293      46.800  41.015  37.154  1.00  0.00           C  
ATOM   2149  C   ASP A 293      45.683  40.267  37.893  1.00  0.00           C  
ATOM   2150  O   ASP A 293      44.556  40.233  37.414  1.00  0.00           O  
ATOM   2151  CB  ASP A 293      47.787  39.932  36.709  1.00  0.00           C  
ATOM   2152  CG  ASP A 293      48.565  40.210  35.418  1.00  0.00           C  
ATOM   2153  OD1 ASP A 293      47.822  40.359  34.413  1.00  0.00           O  
ATOM   2154  OD2 ASP A 293      49.800  40.073  35.351  1.00  0.00           O1-
ATOM   2155  N   LEU A 294      45.994  39.687  39.039  1.00  0.00           N  
ATOM   2156  CA  LEU A 294      44.976  39.081  39.919  1.00  0.00           C  
ATOM   2157  C   LEU A 294      43.885  39.967  40.530  1.00  0.00           C  
ATOM   2158  O   LEU A 294      42.693  39.832  40.254  1.00  0.00           O  
ATOM   2159  CB  LEU A 294      45.610  38.412  41.138  1.00  0.00           C  
ATOM   2160  CG  LEU A 294      46.377  37.157  40.721  1.00  0.00           C  
ATOM   2161  CD1 LEU A 294      46.919  36.432  41.963  1.00  0.00           C  
ATOM   2162  CD2 LEU A 294      45.391  36.233  40.009  1.00  0.00           C  
ATOM   2163  N   PHE A 295      44.272  41.036  41.211  1.00  0.00           N  
ATOM   2164  CA  PHE A 295      43.402  42.053  41.816  1.00  0.00           C  
ATOM   2165  C   PHE A 295      42.400  42.665  40.836  1.00  0.00           C  
ATOM   2166  O   PHE A 295      41.184  42.560  40.994  1.00  0.00           O  
ATOM   2167  CB  PHE A 295      44.171  43.097  42.631  1.00  0.00           C  
ATOM   2168  CG  PHE A 295      44.471  42.777  44.097  1.00  0.00           C  
ATOM   2169  CD1 PHE A 295      43.451  42.817  45.041  1.00  0.00           C  
ATOM   2170  CD2 PHE A 295      45.769  42.443  44.458  1.00  0.00           C  
ATOM   2171  CE1 PHE A 295      43.663  42.556  46.383  1.00  0.00           C  
ATOM   2172  CE2 PHE A 295      45.969  42.020  45.761  1.00  0.00           C  
ATOM   2173  CZ  PHE A 295      44.955  42.150  46.705  1.00  0.00           C  
ATOM   2174  N   GLY A 296      42.941  42.979  39.655  1.00  0.00           N  
ATOM   2175  CA  GLY A 296      42.179  43.600  38.574  1.00  0.00           C  
ATOM   2176  C   GLY A 296      41.152  42.648  37.956  1.00  0.00           C  
ATOM   2177  O   GLY A 296      39.939  42.864  38.076  1.00  0.00           O  
ATOM   2178  N   ALA A 297      41.554  41.407  37.726  1.00  0.00           N  
ATOM   2179  CA  ALA A 297      40.661  40.322  37.273  1.00  0.00           C  
ATOM   2180  C   ALA A 297      39.586  40.004  38.317  1.00  0.00           C  
ATOM   2181  O   ALA A 297      38.397  40.040  37.997  1.00  0.00           O  
ATOM   2182  CB  ALA A 297      41.442  39.023  37.097  1.00  0.00           C  
ATOM   2183  N   GLY A 298      40.011  39.884  39.569  1.00  0.00           N  
ATOM   2184  CA  GLY A 298      39.095  39.380  40.601  1.00  0.00           C  
ATOM   2185  C   GLY A 298      38.044  40.352  41.157  1.00  0.00           C  
ATOM   2186  O   GLY A 298      37.273  39.931  42.014  1.00  0.00           O  
ATOM   2187  N   THR A 299      38.350  41.619  40.905  1.00  0.00           N  
ATOM   2188  CA  THR A 299      37.616  42.805  41.361  1.00  0.00           C  
ATOM   2189  C   THR A 299      36.117  42.481  41.464  1.00  0.00           C  
ATOM   2190  O   THR A 299      35.440  42.763  42.446  1.00  0.00           O  
ATOM   2191  CB  THR A 299      37.702  44.118  40.579  1.00  0.00           C  
ATOM   2192  CG2 THR A 299      38.999  44.838  40.954  1.00  0.00           C  
ATOM   2193  OG1 THR A 299      37.625  44.002  39.152  1.00  0.00           O  
ATOM   2194  N   GLU A 300      35.585  42.314  40.257  1.00  0.00           N  
ATOM   2195  CA  GLU A 300      34.157  41.991  40.120  1.00  0.00           C  
ATOM   2196  C   GLU A 300      33.958  40.657  39.394  1.00  0.00           C  
ATOM   2197  O   GLU A 300      33.887  40.610  38.172  1.00  0.00           O  
ATOM   2198  CB  GLU A 300      33.511  43.218  39.468  1.00  0.00           C  
ATOM   2199  CG  GLU A 300      33.239  44.319  40.486  1.00  0.00           C  
ATOM   2200  CD  GLU A 300      32.487  45.427  39.742  1.00  0.00           C  
ATOM   2201  OE1 GLU A 300      31.331  45.132  39.356  1.00  0.00           O  
ATOM   2202  OE2 GLU A 300      33.012  46.517  39.440  1.00  0.00           O1-
ATOM   2203  N   THR A 301      34.083  39.567  40.144  1.00  0.00           N  
ATOM   2204  CA  THR A 301      33.919  38.170  39.704  1.00  0.00           C  
ATOM   2205  C   THR A 301      32.851  37.365  40.434  1.00  0.00           C  
ATOM   2206  O   THR A 301      31.994  36.702  39.846  1.00  0.00           O  
ATOM   2207  CB  THR A 301      35.177  37.322  39.875  1.00  0.00           C  
ATOM   2208  CG2 THR A 301      36.180  37.702  38.783  1.00  0.00           C  
ATOM   2209  OG1 THR A 301      35.681  37.385  41.221  1.00  0.00           O  
ATOM   2210  N   THR A 302      32.929  37.220  41.755  1.00  0.00           N  
ATOM   2211  CA  THR A 302      31.852  36.591  42.540  1.00  0.00           C  
ATOM   2212  C   THR A 302      30.545  37.383  42.616  1.00  0.00           C  
ATOM   2213  O   THR A 302      29.485  36.769  42.801  1.00  0.00           O  
ATOM   2214  CB  THR A 302      32.342  36.243  43.945  1.00  0.00           C  
ATOM   2215  CG2 THR A 302      33.174  34.972  44.106  1.00  0.00           C  
ATOM   2216  OG1 THR A 302      32.991  37.365  44.538  1.00  0.00           O  
ATOM   2217  N   SER A 303      30.616  38.705  42.639  1.00  0.00           N  
ATOM   2218  CA  SER A 303      29.438  39.540  42.915  1.00  0.00           C  
ATOM   2219  C   SER A 303      28.628  39.575  41.613  1.00  0.00           C  
ATOM   2220  O   SER A 303      27.423  39.785  41.653  1.00  0.00           O  
ATOM   2221  CB  SER A 303      29.654  40.991  43.365  1.00  0.00           C  
ATOM   2222  OG  SER A 303      30.377  41.760  42.397  1.00  0.00           O  
ATOM   2223  N   THR A 304      29.243  39.690  40.433  1.00  0.00           N  
ATOM   2224  CA  THR A 304      28.498  39.582  39.168  1.00  0.00           C  
ATOM   2225  C   THR A 304      27.572  38.373  39.080  1.00  0.00           C  
ATOM   2226  O   THR A 304      26.362  38.555  38.987  1.00  0.00           O  
ATOM   2227  CB  THR A 304      29.420  39.567  37.946  1.00  0.00           C  
ATOM   2228  CG2 THR A 304      30.032  40.958  37.890  1.00  0.00           C  
ATOM   2229  OG1 THR A 304      30.338  38.467  37.978  1.00  0.00           O  
ATOM   2230  N   THR A 305      28.109  37.176  39.339  1.00  0.00           N  
ATOM   2231  CA  THR A 305      27.424  35.874  39.295  1.00  0.00           C  
ATOM   2232  C   THR A 305      26.353  35.593  40.350  1.00  0.00           C  
ATOM   2233  O   THR A 305      25.188  35.438  39.988  1.00  0.00           O  
ATOM   2234  CB  THR A 305      28.428  34.715  39.358  1.00  0.00           C  
ATOM   2235  CG2 THR A 305      29.266  34.415  38.115  1.00  0.00           C  
ATOM   2236  OG1 THR A 305      29.279  35.012  40.467  1.00  0.00           O  
ATOM   2237  N   LEU A 306      26.739  35.910  41.582  1.00  0.00           N  
ATOM   2238  CA  LEU A 306      25.765  35.944  42.690  1.00  0.00           C  
ATOM   2239  C   LEU A 306      24.580  36.900  42.532  1.00  0.00           C  
ATOM   2240  O   LEU A 306      23.505  36.405  42.864  1.00  0.00           O  
ATOM   2241  CB  LEU A 306      26.432  36.404  43.980  1.00  0.00           C  
ATOM   2242  CG  LEU A 306      26.991  35.184  44.715  1.00  0.00           C  
ATOM   2243  CD1 LEU A 306      28.262  35.474  45.516  1.00  0.00           C  
ATOM   2244  CD2 LEU A 306      25.898  34.777  45.707  1.00  0.00           C  
ATOM   2245  N   ARG A 307      24.796  38.031  41.875  1.00  0.00           N  
ATOM   2246  CA  ARG A 307      23.791  39.048  41.519  1.00  0.00           C  
ATOM   2247  C   ARG A 307      22.769  38.429  40.566  1.00  0.00           C  
ATOM   2248  O   ARG A 307      21.628  38.217  40.958  1.00  0.00           O  
ATOM   2249  CB  ARG A 307      24.576  40.179  40.841  1.00  0.00           C  
ATOM   2250  CG  ARG A 307      23.738  41.418  40.506  1.00  0.00           C  
ATOM   2251  CD  ARG A 307      24.538  42.407  39.672  1.00  0.00           C  
ATOM   2252  NE  ARG A 307      23.867  43.710  39.687  1.00  0.00           N  
ATOM   2253  CZ  ARG A 307      24.051  44.833  38.983  1.00  0.00           C  
ATOM   2254  NH1 ARG A 307      24.910  44.924  37.959  1.00  0.00           N1+
ATOM   2255  NH2 ARG A 307      23.596  45.978  39.510  1.00  0.00           N  
ATOM   2256  N   TYR A 308      23.238  37.968  39.410  1.00  0.00           N  
ATOM   2257  CA  TYR A 308      22.409  37.160  38.503  1.00  0.00           C  
ATOM   2258  C   TYR A 308      21.858  35.823  39.011  1.00  0.00           C  
ATOM   2259  O   TYR A 308      20.765  35.461  38.568  1.00  0.00           O  
ATOM   2260  CB  TYR A 308      23.127  37.092  37.146  1.00  0.00           C  
ATOM   2261  CG  TYR A 308      22.306  36.993  35.854  1.00  0.00           C  
ATOM   2262  CD1 TYR A 308      21.439  38.028  35.548  1.00  0.00           C  
ATOM   2263  CD2 TYR A 308      22.398  35.902  34.991  1.00  0.00           C  
ATOM   2264  CE1 TYR A 308      20.742  38.065  34.342  1.00  0.00           C  
ATOM   2265  CE2 TYR A 308      21.590  35.849  33.865  1.00  0.00           C  
ATOM   2266  CZ  TYR A 308      20.753  36.918  33.554  1.00  0.00           C  
ATOM   2267  OH  TYR A 308      20.103  36.943  32.359  1.00  0.00           O  
ATOM   2268  N   ALA A 309      22.493  35.251  40.023  1.00  0.00           N  
ATOM   2269  CA  ALA A 309      21.936  34.045  40.659  1.00  0.00           C  
ATOM   2270  C   ALA A 309      20.641  34.292  41.437  1.00  0.00           C  
ATOM   2271  O   ALA A 309      19.611  33.871  40.917  1.00  0.00           O  
ATOM   2272  CB  ALA A 309      23.000  33.428  41.561  1.00  0.00           C  
ATOM   2273  N   LEU A 310      20.736  35.325  42.271  1.00  0.00           N  
ATOM   2274  CA  LEU A 310      19.619  35.873  43.059  1.00  0.00           C  
ATOM   2275  C   LEU A 310      18.468  36.430  42.222  1.00  0.00           C  
ATOM   2276  O   LEU A 310      17.337  36.037  42.509  1.00  0.00           O  
ATOM   2277  CB  LEU A 310      20.112  36.934  44.050  1.00  0.00           C  
ATOM   2278  CG  LEU A 310      21.097  36.512  45.144  1.00  0.00           C  
ATOM   2279  CD1 LEU A 310      21.333  37.613  46.170  1.00  0.00           C  
ATOM   2280  CD2 LEU A 310      20.700  35.147  45.717  1.00  0.00           C  
ATOM   2281  N   LEU A 311      18.783  37.105  41.116  1.00  0.00           N  
ATOM   2282  CA  LEU A 311      17.815  37.508  40.088  1.00  0.00           C  
ATOM   2283  C   LEU A 311      17.072  36.387  39.361  1.00  0.00           C  
ATOM   2284  O   LEU A 311      15.846  36.438  39.401  1.00  0.00           O  
ATOM   2285  CB  LEU A 311      18.424  38.464  39.070  1.00  0.00           C  
ATOM   2286  CG  LEU A 311      18.038  39.928  39.297  1.00  0.00           C  
ATOM   2287  CD1 LEU A 311      18.955  40.640  40.297  1.00  0.00           C  
ATOM   2288  CD2 LEU A 311      18.102  40.659  37.952  1.00  0.00           C  
ATOM   2289  N   LEU A 312      17.880  35.377  39.040  1.00  0.00           N  
ATOM   2290  CA  LEU A 312      17.308  34.266  38.269  1.00  0.00           C  
ATOM   2291  C   LEU A 312      16.488  33.306  39.139  1.00  0.00           C  
ATOM   2292  O   LEU A 312      15.539  32.722  38.620  1.00  0.00           O  
ATOM   2293  CB  LEU A 312      18.342  33.437  37.500  1.00  0.00           C  
ATOM   2294  CG  LEU A 312      18.574  34.197  36.191  1.00  0.00           C  
ATOM   2295  CD1 LEU A 312      19.823  33.689  35.481  1.00  0.00           C  
ATOM   2296  CD2 LEU A 312      17.310  34.106  35.315  1.00  0.00           C  
ATOM   2297  N   LEU A 313      16.816  33.116  40.412  1.00  0.00           N  
ATOM   2298  CA  LEU A 313      16.109  32.432  41.504  1.00  0.00           C  
ATOM   2299  C   LEU A 313      14.744  33.095  41.703  1.00  0.00           C  
ATOM   2300  O   LEU A 313      13.755  32.377  41.865  1.00  0.00           O  
ATOM   2301  CB  LEU A 313      16.890  32.516  42.808  1.00  0.00           C  
ATOM   2302  CG  LEU A 313      18.099  31.571  42.879  1.00  0.00           C  
ATOM   2303  CD1 LEU A 313      19.259  32.143  43.689  1.00  0.00           C  
ATOM   2304  CD2 LEU A 313      17.734  30.167  43.377  1.00  0.00           C  
ATOM   2305  N   LEU A 314      14.591  34.411  41.698  1.00  0.00           N  
ATOM   2306  CA  LEU A 314      13.254  35.029  41.690  1.00  0.00           C  
ATOM   2307  C   LEU A 314      12.497  34.814  40.385  1.00  0.00           C  
ATOM   2308  O   LEU A 314      11.323  34.480  40.487  1.00  0.00           O  
ATOM   2309  CB  LEU A 314      13.485  36.526  41.917  1.00  0.00           C  
ATOM   2310  CG  LEU A 314      13.930  36.729  43.369  1.00  0.00           C  
ATOM   2311  CD1 LEU A 314      14.669  38.068  43.445  1.00  0.00           C  
ATOM   2312  CD2 LEU A 314      12.771  36.785  44.365  1.00  0.00           C  
ATOM   2313  N   LYS A 315      13.081  34.904  39.189  1.00  0.00           N  
ATOM   2314  CA  LYS A 315      12.428  34.614  37.908  1.00  0.00           C  
ATOM   2315  C   LYS A 315      11.945  33.159  37.799  1.00  0.00           C  
ATOM   2316  O   LYS A 315      10.902  32.876  37.212  1.00  0.00           O  
ATOM   2317  CB  LYS A 315      13.359  35.080  36.777  1.00  0.00           C  
ATOM   2318  CG  LYS A 315      13.522  36.586  36.560  1.00  0.00           C  
ATOM   2319  CD  LYS A 315      12.223  37.297  36.178  1.00  0.00           C  
ATOM   2320  CE  LYS A 315      11.745  36.891  34.775  1.00  0.00           C  
ATOM   2321  NZ  LYS A 315      10.592  37.585  34.200  1.00  0.00           N1+
ATOM   2322  N   HIS A 316      12.617  32.212  38.439  1.00  0.00           N  
ATOM   2323  CA  HIS A 316      12.294  30.773  38.375  1.00  0.00           C  
ATOM   2324  C   HIS A 316      11.772  30.154  39.669  1.00  0.00           C  
ATOM   2325  O   HIS A 316      12.521  30.188  40.640  1.00  0.00           O  
ATOM   2326  CB  HIS A 316      13.514  30.089  37.746  1.00  0.00           C  
ATOM   2327  CG  HIS A 316      13.353  28.647  37.277  1.00  0.00           C  
ATOM   2328  CD2 HIS A 316      14.328  27.800  36.936  1.00  0.00           C  
ATOM   2329  ND1 HIS A 316      12.242  28.071  36.825  1.00  0.00           N  
ATOM   2330  CE1 HIS A 316      12.474  26.826  36.405  1.00  0.00           C  
ATOM   2331  NE2 HIS A 316      13.803  26.684  36.431  1.00  0.00           N  
ATOM   2332  N   PRO A 317      10.464  29.914  39.638  1.00  0.00           N  
ATOM   2333  CA  PRO A 317       9.720  29.755  40.893  1.00  0.00           C  
ATOM   2334  C   PRO A 317      10.123  28.774  41.998  1.00  0.00           C  
ATOM   2335  O   PRO A 317      10.203  29.165  43.162  1.00  0.00           O  
ATOM   2336  CB  PRO A 317       8.246  29.604  40.516  1.00  0.00           C  
ATOM   2337  CG  PRO A 317       8.399  28.956  39.132  1.00  0.00           C  
ATOM   2338  CD  PRO A 317       9.577  29.674  38.479  1.00  0.00           C  
ATOM   2339  N   GLU A 318      10.338  27.509  41.647  1.00  0.00           N  
ATOM   2340  CA  GLU A 318      10.515  26.407  42.593  1.00  0.00           C  
ATOM   2341  C   GLU A 318      11.964  26.108  43.007  1.00  0.00           C  
ATOM   2342  O   GLU A 318      12.261  25.555  44.058  1.00  0.00           O  
ATOM   2343  CB  GLU A 318      10.002  25.163  41.868  1.00  0.00           C  
ATOM   2344  CG  GLU A 318       8.693  25.337  41.089  1.00  0.00           C  
ATOM   2345  CD  GLU A 318       8.234  24.018  40.470  1.00  0.00           C  
ATOM   2346  OE1 GLU A 318       8.200  22.987  41.164  1.00  0.00           O  
ATOM   2347  OE2 GLU A 318       8.146  24.047  39.222  1.00  0.00           O1-
ATOM   2348  N   VAL A 319      12.874  26.326  42.062  1.00  0.00           N  
ATOM   2349  CA  VAL A 319      14.310  26.201  42.336  1.00  0.00           C  
ATOM   2350  C   VAL A 319      14.731  26.928  43.617  1.00  0.00           C  
ATOM   2351  O   VAL A 319      15.537  26.350  44.349  1.00  0.00           O  
ATOM   2352  CB  VAL A 319      15.243  26.545  41.178  1.00  0.00           C  
ATOM   2353  CG1 VAL A 319      15.139  25.470  40.098  1.00  0.00           C  
ATOM   2354  CG2 VAL A 319      14.884  27.978  40.747  1.00  0.00           C  
ATOM   2355  N   THR A 320      14.188  28.108  43.909  1.00  0.00           N  
ATOM   2356  CA  THR A 320      14.383  28.695  45.237  1.00  0.00           C  
ATOM   2357  C   THR A 320      14.117  27.802  46.450  1.00  0.00           C  
ATOM   2358  O   THR A 320      15.113  27.555  47.123  1.00  0.00           O  
ATOM   2359  CB  THR A 320      13.559  29.965  45.415  1.00  0.00           C  
ATOM   2360  CG2 THR A 320      14.148  31.213  44.743  1.00  0.00           C  
ATOM   2361  OG1 THR A 320      12.178  29.692  45.163  1.00  0.00           O  
ATOM   2362  N   ALA A 321      12.857  27.395  46.587  1.00  0.00           N  
ATOM   2363  CA  ALA A 321      12.409  26.341  47.509  1.00  0.00           C  
ATOM   2364  C   ALA A 321      13.362  25.141  47.582  1.00  0.00           C  
ATOM   2365  O   ALA A 321      13.863  24.690  48.613  1.00  0.00           O  
ATOM   2366  CB  ALA A 321      10.937  25.958  47.281  1.00  0.00           C  
ATOM   2367  N   LYS A 322      13.733  24.597  46.428  1.00  0.00           N  
ATOM   2368  CA  LYS A 322      14.586  23.410  46.315  1.00  0.00           C  
ATOM   2369  C   LYS A 322      16.032  23.466  46.811  1.00  0.00           C  
ATOM   2370  O   LYS A 322      16.615  22.538  47.360  1.00  0.00           O  
ATOM   2371  CB  LYS A 322      14.532  22.911  44.873  1.00  0.00           C  
ATOM   2372  CG  LYS A 322      13.187  22.218  44.619  1.00  0.00           C  
ATOM   2373  CD  LYS A 322      12.659  22.124  43.186  1.00  0.00           C  
ATOM   2374  CE  LYS A 322      11.267  21.543  42.930  1.00  0.00           C  
ATOM   2375  NZ  LYS A 322      11.203  20.116  43.300  1.00  0.00           N1+
ATOM   2376  N   VAL A 323      16.584  24.649  46.563  1.00  0.00           N  
ATOM   2377  CA  VAL A 323      17.871  25.151  47.065  1.00  0.00           C  
ATOM   2378  C   VAL A 323      17.764  25.344  48.582  1.00  0.00           C  
ATOM   2379  O   VAL A 323      18.680  24.797  49.194  1.00  0.00           O  
ATOM   2380  CB  VAL A 323      18.370  26.359  46.273  1.00  0.00           C  
ATOM   2381  CG1 VAL A 323      19.726  26.887  46.758  1.00  0.00           C  
ATOM   2382  CG2 VAL A 323      18.545  25.982  44.805  1.00  0.00           C  
ATOM   2383  N   GLN A 324      16.754  26.043  49.073  1.00  0.00           N  
ATOM   2384  CA  GLN A 324      16.464  26.131  50.512  1.00  0.00           C  
ATOM   2385  C   GLN A 324      16.423  24.747  51.173  1.00  0.00           C  
ATOM   2386  O   GLN A 324      17.258  24.432  52.017  1.00  0.00           O  
ATOM   2387  CB  GLN A 324      15.169  26.932  50.621  1.00  0.00           C  
ATOM   2388  CG  GLN A 324      15.185  27.675  51.956  1.00  0.00           C  
ATOM   2389  CD  GLN A 324      13.789  28.246  52.223  1.00  0.00           C  
ATOM   2390  NE2 GLN A 324      13.064  27.517  53.066  1.00  0.00           N  
ATOM   2391  OE1 GLN A 324      13.310  29.225  51.654  1.00  0.00           O  
ATOM   2392  N   GLU A 325      15.788  23.794  50.486  1.00  0.00           N  
ATOM   2393  CA  GLU A 325      15.816  22.369  50.835  1.00  0.00           C  
ATOM   2394  C   GLU A 325      17.227  21.777  50.808  1.00  0.00           C  
ATOM   2395  O   GLU A 325      17.519  20.926  51.640  1.00  0.00           O  
ATOM   2396  CB  GLU A 325      14.810  21.753  49.855  1.00  0.00           C  
ATOM   2397  CG  GLU A 325      14.362  20.312  50.132  1.00  0.00           C  
ATOM   2398  CD  GLU A 325      13.081  20.040  49.339  1.00  0.00           C  
ATOM   2399  OE1 GLU A 325      13.096  19.001  48.631  1.00  0.00           O  
ATOM   2400  OE2 GLU A 325      12.032  20.620  49.680  1.00  0.00           O1-
ATOM   2401  N   GLU A 326      17.959  22.060  49.731  1.00  0.00           N  
ATOM   2402  CA  GLU A 326      19.305  21.480  49.669  1.00  0.00           C  
ATOM   2403  C   GLU A 326      20.245  21.986  50.771  1.00  0.00           C  
ATOM   2404  O   GLU A 326      20.697  21.114  51.516  1.00  0.00           O  
ATOM   2405  CB  GLU A 326      19.889  21.524  48.249  1.00  0.00           C  
ATOM   2406  CG  GLU A 326      21.016  20.536  47.946  1.00  0.00           C  
ATOM   2407  CD  GLU A 326      21.228  20.515  46.426  1.00  0.00           C  
ATOM   2408  OE1 GLU A 326      22.103  21.356  46.124  1.00  0.00           O  
ATOM   2409  OE2 GLU A 326      20.614  19.716  45.689  1.00  0.00           O1-
ATOM   2410  N   ILE A 327      20.138  23.270  51.094  1.00  0.00           N  
ATOM   2411  CA  ILE A 327      20.829  23.834  52.264  1.00  0.00           C  
ATOM   2412  C   ILE A 327      20.242  23.220  53.544  1.00  0.00           C  
ATOM   2413  O   ILE A 327      20.982  22.525  54.244  1.00  0.00           O  
ATOM   2414  CB  ILE A 327      20.774  25.357  52.213  1.00  0.00           C  
ATOM   2415  CG1 ILE A 327      21.487  25.828  50.944  1.00  0.00           C  
ATOM   2416  CG2 ILE A 327      21.553  26.049  53.337  1.00  0.00           C  
ATOM   2417  CD  ILE A 327      20.813  27.016  50.245  1.00  0.00           C  
ATOM   2418  N   GLU A 328      18.919  23.139  53.628  1.00  0.00           N  
ATOM   2419  CA  GLU A 328      18.201  22.600  54.796  1.00  0.00           C  
ATOM   2420  C   GLU A 328      18.337  21.124  55.160  1.00  0.00           C  
ATOM   2421  O   GLU A 328      18.599  20.807  56.319  1.00  0.00           O  
ATOM   2422  CB  GLU A 328      16.728  23.027  54.824  1.00  0.00           C  
ATOM   2423  CG  GLU A 328      16.636  24.529  55.104  1.00  0.00           C  
ATOM   2424  CD  GLU A 328      15.153  24.883  55.009  1.00  0.00           C  
ATOM   2425  OE1 GLU A 328      14.466  24.951  56.056  1.00  0.00           O  
ATOM   2426  OE2 GLU A 328      14.650  25.149  53.890  1.00  0.00           O1-
ATOM   2427  N   ARG A 329      18.391  20.320  54.096  1.00  0.00           N  
ATOM   2428  CA  ARG A 329      18.663  18.886  54.253  1.00  0.00           C  
ATOM   2429  C   ARG A 329      20.095  18.447  54.554  1.00  0.00           C  
ATOM   2430  O   ARG A 329      20.331  17.351  55.042  1.00  0.00           O  
ATOM   2431  CB  ARG A 329      17.902  18.028  53.229  1.00  0.00           C  
ATOM   2432  CG  ARG A 329      18.342  17.933  51.771  1.00  0.00           C  
ATOM   2433  CD  ARG A 329      17.295  17.129  51.002  1.00  0.00           C  
ATOM   2434  NE  ARG A 329      17.577  16.866  49.585  1.00  0.00           N  
ATOM   2435  CZ  ARG A 329      16.758  16.292  48.685  1.00  0.00           C  
ATOM   2436  NH1 ARG A 329      15.503  15.934  48.965  1.00  0.00           N1+
ATOM   2437  NH2 ARG A 329      17.234  15.843  47.520  1.00  0.00           N  
ATOM   2438  N   VAL A 330      21.024  19.311  54.160  1.00  0.00           N  
ATOM   2439  CA  VAL A 330      22.455  18.960  54.285  1.00  0.00           C  
ATOM   2440  C   VAL A 330      23.058  19.768  55.429  1.00  0.00           C  
ATOM   2441  O   VAL A 330      23.408  19.283  56.510  1.00  0.00           O  
ATOM   2442  CB  VAL A 330      23.164  19.094  52.931  1.00  0.00           C  
ATOM   2443  CG1 VAL A 330      24.572  18.484  52.955  1.00  0.00           C  
ATOM   2444  CG2 VAL A 330      22.459  18.326  51.825  1.00  0.00           C  
ATOM   2445  N   ILE A 331      23.294  21.049  55.172  1.00  0.00           N  
ATOM   2446  CA  ILE A 331      23.888  22.034  56.094  1.00  0.00           C  
ATOM   2447  C   ILE A 331      22.860  22.453  57.151  1.00  0.00           C  
ATOM   2448  O   ILE A 331      23.176  22.313  58.328  1.00  0.00           O  
ATOM   2449  CB  ILE A 331      24.416  23.299  55.419  1.00  0.00           C  
ATOM   2450  CG1 ILE A 331      25.113  22.892  54.117  1.00  0.00           C  
ATOM   2451  CG2 ILE A 331      25.419  24.102  56.241  1.00  0.00           C  
ATOM   2452  CD  ILE A 331      25.190  24.110  53.202  1.00  0.00           C  
ATOM   2453  N   GLY A 332      21.764  23.151  56.885  1.00  0.00           N  
ATOM   2454  CA  GLY A 332      20.705  23.544  57.823  1.00  0.00           C  
ATOM   2455  C   GLY A 332      20.523  25.068  57.847  1.00  0.00           C  
ATOM   2456  O   GLY A 332      21.164  25.832  57.127  1.00  0.00           O  
ATOM   2457  N   ARG A 333      19.609  25.459  58.734  1.00  0.00           N  
ATOM   2458  CA  ARG A 333      19.327  26.880  58.975  1.00  0.00           C  
ATOM   2459  C   ARG A 333      20.372  27.676  59.775  1.00  0.00           C  
ATOM   2460  O   ARG A 333      20.530  28.887  59.656  1.00  0.00           O  
ATOM   2461  CB  ARG A 333      18.046  27.144  59.755  1.00  0.00           C  
ATOM   2462  CG  ARG A 333      16.791  27.004  58.882  1.00  0.00           C  
ATOM   2463  CD  ARG A 333      16.431  28.336  58.238  1.00  0.00           C  
ATOM   2464  NE  ARG A 333      15.059  28.221  57.719  1.00  0.00           N  
ATOM   2465  CZ  ARG A 333      14.636  28.881  56.628  1.00  0.00           C  
ATOM   2466  NH1 ARG A 333      15.399  29.817  56.033  1.00  0.00           N1+
ATOM   2467  NH2 ARG A 333      13.537  28.575  55.937  1.00  0.00           N  
ATOM   2468  N   ASN A 334      21.137  26.962  60.604  1.00  0.00           N  
ATOM   2469  CA  ASN A 334      22.112  27.629  61.474  1.00  0.00           C  
ATOM   2470  C   ASN A 334      23.621  27.458  61.273  1.00  0.00           C  
ATOM   2471  O   ASN A 334      24.436  28.244  61.758  1.00  0.00           O  
ATOM   2472  CB  ASN A 334      21.659  27.424  62.916  1.00  0.00           C  
ATOM   2473  CG  ASN A 334      20.383  28.242  63.110  1.00  0.00           C  
ATOM   2474  ND2 ASN A 334      20.524  29.347  63.839  1.00  0.00           N  
ATOM   2475  OD1 ASN A 334      19.305  27.662  62.993  1.00  0.00           O  
ATOM   2476  N   ARG A 335      23.946  26.300  60.708  1.00  0.00           N  
ATOM   2477  CA  ARG A 335      25.301  25.807  60.420  1.00  0.00           C  
ATOM   2478  C   ARG A 335      26.033  26.587  59.331  1.00  0.00           C  
ATOM   2479  O   ARG A 335      25.441  27.108  58.381  1.00  0.00           O  
ATOM   2480  CB  ARG A 335      25.197  24.331  60.015  1.00  0.00           C  
ATOM   2481  CG  ARG A 335      25.077  23.482  61.290  1.00  0.00           C  
ATOM   2482  CD  ARG A 335      25.309  21.968  61.266  1.00  0.00           C  
ATOM   2483  NE  ARG A 335      24.047  21.451  60.729  1.00  0.00           N  
ATOM   2484  CZ  ARG A 335      23.073  20.854  61.434  1.00  0.00           C  
ATOM   2485  NH1 ARG A 335      23.087  20.871  62.777  1.00  0.00           N1+
ATOM   2486  NH2 ARG A 335      22.030  20.324  60.771  1.00  0.00           N  
ATOM   2487  N   SER A 336      27.363  26.557  59.385  1.00  0.00           N  
ATOM   2488  CA  SER A 336      28.238  27.357  58.530  1.00  0.00           C  
ATOM   2489  C   SER A 336      28.956  26.489  57.490  1.00  0.00           C  
ATOM   2490  O   SER A 336      29.571  25.573  58.025  1.00  0.00           O  
ATOM   2491  CB  SER A 336      29.345  27.978  59.389  1.00  0.00           C  
ATOM   2492  OG  SER A 336      30.050  28.898  58.567  1.00  0.00           O  
ATOM   2493  N   PRO A 337      28.609  26.716  56.232  1.00  0.00           N  
ATOM   2494  CA  PRO A 337      29.169  25.988  55.082  1.00  0.00           C  
ATOM   2495  C   PRO A 337      30.695  25.956  54.994  1.00  0.00           C  
ATOM   2496  O   PRO A 337      31.415  26.861  55.424  1.00  0.00           O  
ATOM   2497  CB  PRO A 337      28.430  26.562  53.874  1.00  0.00           C  
ATOM   2498  CG  PRO A 337      28.018  27.980  54.271  1.00  0.00           C  
ATOM   2499  CD  PRO A 337      27.694  27.766  55.751  1.00  0.00           C  
ATOM   2500  N   CYS A 338      31.185  24.845  54.443  1.00  0.00           N  
ATOM   2501  CA  CYS A 338      32.607  24.476  54.433  1.00  0.00           C  
ATOM   2502  C   CYS A 338      33.074  23.802  53.139  1.00  0.00           C  
ATOM   2503  O   CYS A 338      32.440  22.926  52.552  1.00  0.00           O  
ATOM   2504  CB  CYS A 338      33.024  23.805  55.738  1.00  0.00           C  
ATOM   2505  SG  CYS A 338      34.634  22.934  55.699  1.00  0.00           S  
ATOM   2506  N   MET A 339      34.165  24.334  52.594  1.00  0.00           N  
ATOM   2507  CA  MET A 339      34.687  23.805  51.318  1.00  0.00           C  
ATOM   2508  C   MET A 339      35.496  22.516  51.414  1.00  0.00           C  
ATOM   2509  O   MET A 339      35.543  21.626  50.566  1.00  0.00           O  
ATOM   2510  CB  MET A 339      35.568  24.921  50.744  1.00  0.00           C  
ATOM   2511  CG  MET A 339      36.449  24.578  49.542  1.00  0.00           C  
ATOM   2512  SD  MET A 339      35.622  24.226  47.949  1.00  0.00           S  
ATOM   2513  CE  MET A 339      37.096  24.296  46.936  1.00  0.00           C  
ATOM   2514  N   GLN A 340      36.262  22.406  52.494  1.00  0.00           N  
ATOM   2515  CA  GLN A 340      37.146  21.266  52.775  1.00  0.00           C  
ATOM   2516  C   GLN A 340      36.449  19.923  52.986  1.00  0.00           C  
ATOM   2517  O   GLN A 340      37.171  18.939  52.922  1.00  0.00           O  
ATOM   2518  CB  GLN A 340      38.038  21.516  53.996  1.00  0.00           C  
ATOM   2519  CG  GLN A 340      38.833  22.824  54.085  1.00  0.00           C  
ATOM   2520  CD  GLN A 340      39.397  23.027  55.491  1.00  0.00           C  
ATOM   2521  NE2 GLN A 340      38.634  23.784  56.279  1.00  0.00           N  
ATOM   2522  OE1 GLN A 340      40.574  22.781  55.722  1.00  0.00           O  
ATOM   2523  N   ASP A 341      35.285  20.088  53.620  1.00  0.00           N  
ATOM   2524  CA  ASP A 341      34.322  18.991  53.797  1.00  0.00           C  
ATOM   2525  C   ASP A 341      33.090  19.329  52.948  1.00  0.00           C  
ATOM   2526  O   ASP A 341      32.218  20.041  53.447  1.00  0.00           O  
ATOM   2527  CB  ASP A 341      34.106  18.726  55.292  1.00  0.00           C  
ATOM   2528  CG  ASP A 341      33.331  17.423  55.474  1.00  0.00           C  
ATOM   2529  OD1 ASP A 341      33.829  16.397  54.974  1.00  0.00           O  
ATOM   2530  OD2 ASP A 341      32.144  17.529  55.859  1.00  0.00           O1-
ATOM   2531  N   ARG A 342      33.085  18.851  51.710  1.00  0.00           N  
ATOM   2532  CA  ARG A 342      32.035  19.207  50.747  1.00  0.00           C  
ATOM   2533  C   ARG A 342      31.344  17.980  50.147  1.00  0.00           C  
ATOM   2534  O   ARG A 342      31.824  17.203  49.329  1.00  0.00           O  
ATOM   2535  CB  ARG A 342      32.748  20.119  49.742  1.00  0.00           C  
ATOM   2536  CG  ARG A 342      31.765  20.820  48.815  1.00  0.00           C  
ATOM   2537  CD  ARG A 342      31.974  22.300  48.486  1.00  0.00           C  
ATOM   2538  NE  ARG A 342      30.942  22.843  47.583  1.00  0.00           N  
ATOM   2539  CZ  ARG A 342      31.178  23.550  46.470  1.00  0.00           C  
ATOM   2540  NH1 ARG A 342      32.412  23.886  46.074  1.00  0.00           N1+
ATOM   2541  NH2 ARG A 342      30.110  23.995  45.787  1.00  0.00           N  
ATOM   2542  N   SER A 343      30.135  17.824  50.697  1.00  0.00           N  
ATOM   2543  CA  SER A 343      29.075  16.930  50.234  1.00  0.00           C  
ATOM   2544  C   SER A 343      28.423  17.308  48.906  1.00  0.00           C  
ATOM   2545  O   SER A 343      28.104  18.481  48.715  1.00  0.00           O  
ATOM   2546  CB  SER A 343      28.051  16.664  51.350  1.00  0.00           C  
ATOM   2547  OG  SER A 343      27.060  15.686  51.047  1.00  0.00           O  
ATOM   2548  N   HIS A 344      28.025  16.319  48.108  1.00  0.00           N  
ATOM   2549  CA  HIS A 344      27.262  16.356  46.846  1.00  0.00           C  
ATOM   2550  C   HIS A 344      25.930  17.101  46.979  1.00  0.00           C  
ATOM   2551  O   HIS A 344      24.896  16.640  47.473  1.00  0.00           O  
ATOM   2552  CB  HIS A 344      26.978  14.971  46.267  1.00  0.00           C  
ATOM   2553  CG  HIS A 344      26.174  14.965  44.967  1.00  0.00           C  
ATOM   2554  CD2 HIS A 344      24.926  14.531  44.830  1.00  0.00           C  
ATOM   2555  ND1 HIS A 344      26.585  15.175  43.720  1.00  0.00           N  
ATOM   2556  CE1 HIS A 344      25.616  14.965  42.840  1.00  0.00           C  
ATOM   2557  NE2 HIS A 344      24.586  14.520  43.549  1.00  0.00           N  
ATOM   2558  N   MET A 345      26.015  18.341  46.516  1.00  0.00           N  
ATOM   2559  CA  MET A 345      24.842  19.220  46.403  1.00  0.00           C  
ATOM   2560  C   MET A 345      24.553  19.634  44.958  1.00  0.00           C  
ATOM   2561  O   MET A 345      25.060  20.656  44.510  1.00  0.00           O  
ATOM   2562  CB  MET A 345      25.184  20.376  47.338  1.00  0.00           C  
ATOM   2563  CG  MET A 345      24.592  20.086  48.722  1.00  0.00           C  
ATOM   2564  SD  MET A 345      25.433  21.289  49.826  1.00  0.00           S  
ATOM   2565  CE  MET A 345      24.365  22.656  49.427  1.00  0.00           C  
ATOM   2566  N   PRO A 346      23.610  18.923  44.352  1.00  0.00           N  
ATOM   2567  CA  PRO A 346      23.070  19.226  43.009  1.00  0.00           C  
ATOM   2568  C   PRO A 346      22.614  20.658  42.731  1.00  0.00           C  
ATOM   2569  O   PRO A 346      23.352  21.430  42.114  1.00  0.00           O  
ATOM   2570  CB  PRO A 346      22.001  18.160  42.784  1.00  0.00           C  
ATOM   2571  CG  PRO A 346      22.355  16.974  43.689  1.00  0.00           C  
ATOM   2572  CD  PRO A 346      23.125  17.622  44.843  1.00  0.00           C  
ATOM   2573  N   TYR A 347      21.523  21.060  43.375  1.00  0.00           N  
ATOM   2574  CA  TYR A 347      20.780  22.297  43.070  1.00  0.00           C  
ATOM   2575  C   TYR A 347      21.511  23.624  43.266  1.00  0.00           C  
ATOM   2576  O   TYR A 347      21.598  24.520  42.434  1.00  0.00           O  
ATOM   2577  CB  TYR A 347      19.403  22.400  43.731  1.00  0.00           C  
ATOM   2578  CG  TYR A 347      18.326  21.991  42.719  1.00  0.00           C  
ATOM   2579  CD1 TYR A 347      17.637  20.784  42.764  1.00  0.00           C  
ATOM   2580  CD2 TYR A 347      17.974  22.934  41.770  1.00  0.00           C  
ATOM   2581  CE1 TYR A 347      16.659  20.436  41.845  1.00  0.00           C  
ATOM   2582  CE2 TYR A 347      16.984  22.613  40.847  1.00  0.00           C  
ATOM   2583  CZ  TYR A 347      16.358  21.375  40.865  1.00  0.00           C  
ATOM   2584  OH  TYR A 347      15.510  21.088  39.829  1.00  0.00           O  
ATOM   2585  N   THR A 348      22.457  23.549  44.200  1.00  0.00           N  
ATOM   2586  CA  THR A 348      23.420  24.623  44.495  1.00  0.00           C  
ATOM   2587  C   THR A 348      24.453  24.741  43.375  1.00  0.00           C  
ATOM   2588  O   THR A 348      24.507  25.798  42.745  1.00  0.00           O  
ATOM   2589  CB  THR A 348      24.179  24.515  45.818  1.00  0.00           C  
ATOM   2590  CG2 THR A 348      23.353  25.194  46.912  1.00  0.00           C  
ATOM   2591  OG1 THR A 348      24.643  23.166  45.943  1.00  0.00           O  
ATOM   2592  N   ASP A 349      25.235  23.727  43.027  1.00  0.00           N  
ATOM   2593  CA  ASP A 349      26.166  23.704  41.889  1.00  0.00           C  
ATOM   2594  C   ASP A 349      25.440  23.966  40.568  1.00  0.00           C  
ATOM   2595  O   ASP A 349      25.840  24.759  39.724  1.00  0.00           O  
ATOM   2596  CB  ASP A 349      26.856  22.346  41.796  1.00  0.00           C  
ATOM   2597  CG  ASP A 349      27.904  22.189  40.687  1.00  0.00           C  
ATOM   2598  OD1 ASP A 349      28.623  23.213  40.551  1.00  0.00           O  
ATOM   2599  OD2 ASP A 349      28.099  21.037  40.257  1.00  0.00           O1-
ATOM   2600  N   ALA A 350      24.288  23.328  40.396  1.00  0.00           N  
ATOM   2601  CA  ALA A 350      23.421  23.440  39.212  1.00  0.00           C  
ATOM   2602  C   ALA A 350      22.832  24.796  38.825  1.00  0.00           C  
ATOM   2603  O   ALA A 350      22.992  25.140  37.654  1.00  0.00           O  
ATOM   2604  CB  ALA A 350      22.210  22.514  39.383  1.00  0.00           C  
ATOM   2605  N   VAL A 351      22.324  25.536  39.802  1.00  0.00           N  
ATOM   2606  CA  VAL A 351      21.874  26.920  39.649  1.00  0.00           C  
ATOM   2607  C   VAL A 351      23.001  27.804  39.113  1.00  0.00           C  
ATOM   2608  O   VAL A 351      22.773  28.406  38.056  1.00  0.00           O  
ATOM   2609  CB  VAL A 351      21.370  27.422  41.001  1.00  0.00           C  
ATOM   2610  CG1 VAL A 351      21.219  28.940  41.155  1.00  0.00           C  
ATOM   2611  CG2 VAL A 351      19.994  26.766  41.087  1.00  0.00           C  
ATOM   2612  N   VAL A 352      24.177  27.718  39.708  1.00  0.00           N  
ATOM   2613  CA  VAL A 352      25.391  28.354  39.157  1.00  0.00           C  
ATOM   2614  C   VAL A 352      26.028  27.857  37.854  1.00  0.00           C  
ATOM   2615  O   VAL A 352      26.582  28.671  37.125  1.00  0.00           O  
ATOM   2616  CB  VAL A 352      26.316  28.749  40.300  1.00  0.00           C  
ATOM   2617  CG1 VAL A 352      25.626  29.823  41.146  1.00  0.00           C  
ATOM   2618  CG2 VAL A 352      26.698  27.588  41.231  1.00  0.00           C  
ATOM   2619  N   HIS A 353      25.983  26.553  37.611  1.00  0.00           N  
ATOM   2620  CA  HIS A 353      26.391  25.955  36.333  1.00  0.00           C  
ATOM   2621  C   HIS A 353      25.618  26.585  35.177  1.00  0.00           C  
ATOM   2622  O   HIS A 353      26.133  26.744  34.067  1.00  0.00           O  
ATOM   2623  CB  HIS A 353      26.353  24.420  36.323  1.00  0.00           C  
ATOM   2624  CG  HIS A 353      27.692  23.828  36.751  1.00  0.00           C  
ATOM   2625  CD2 HIS A 353      28.524  23.223  35.903  1.00  0.00           C  
ATOM   2626  ND1 HIS A 353      28.471  24.214  37.760  1.00  0.00           N  
ATOM   2627  CE1 HIS A 353      29.731  23.788  37.634  1.00  0.00           C  
ATOM   2628  NE2 HIS A 353      29.742  23.232  36.422  1.00  0.00           N  
ATOM   2629  N   GLU A 354      24.310  26.737  35.351  1.00  0.00           N  
ATOM   2630  CA  GLU A 354      23.345  27.383  34.449  1.00  0.00           C  
ATOM   2631  C   GLU A 354      23.497  28.909  34.352  1.00  0.00           C  
ATOM   2632  O   GLU A 354      23.570  29.431  33.239  1.00  0.00           O  
ATOM   2633  CB  GLU A 354      21.934  26.980  34.880  1.00  0.00           C  
ATOM   2634  CG  GLU A 354      21.485  25.621  34.347  1.00  0.00           C  
ATOM   2635  CD  GLU A 354      21.054  25.780  32.888  1.00  0.00           C  
ATOM   2636  OE1 GLU A 354      21.498  25.014  32.000  1.00  0.00           O  
ATOM   2637  OE2 GLU A 354      20.049  26.471  32.621  1.00  0.00           O1-
ATOM   2638  N   VAL A 355      23.564  29.678  35.442  1.00  0.00           N  
ATOM   2639  CA  VAL A 355      23.954  31.089  35.399  1.00  0.00           C  
ATOM   2640  C   VAL A 355      25.161  31.457  34.525  1.00  0.00           C  
ATOM   2641  O   VAL A 355      25.063  32.280  33.613  1.00  0.00           O  
ATOM   2642  CB  VAL A 355      23.920  31.680  36.809  1.00  0.00           C  
ATOM   2643  CG1 VAL A 355      24.351  33.147  36.825  1.00  0.00           C  
ATOM   2644  CG2 VAL A 355      22.543  31.532  37.456  1.00  0.00           C  
ATOM   2645  N   GLN A 356      26.284  30.821  34.856  1.00  0.00           N  
ATOM   2646  CA  GLN A 356      27.462  30.743  33.978  1.00  0.00           C  
ATOM   2647  C   GLN A 356      27.219  30.266  32.545  1.00  0.00           C  
ATOM   2648  O   GLN A 356      27.974  30.702  31.684  1.00  0.00           O  
ATOM   2649  CB  GLN A 356      28.470  29.714  34.499  1.00  0.00           C  
ATOM   2650  CG  GLN A 356      29.213  30.136  35.765  1.00  0.00           C  
ATOM   2651  CD  GLN A 356      30.210  31.237  35.411  1.00  0.00           C  
ATOM   2652  NE2 GLN A 356      31.176  30.954  34.532  1.00  0.00           N  
ATOM   2653  OE1 GLN A 356      29.849  32.411  35.477  1.00  0.00           O  
ATOM   2654  N   ARG A 357      26.285  29.400  32.160  1.00  0.00           N  
ATOM   2655  CA  ARG A 357      26.151  28.929  30.781  1.00  0.00           C  
ATOM   2656  C   ARG A 357      25.355  29.959  29.979  1.00  0.00           C  
ATOM   2657  O   ARG A 357      25.880  30.495  29.004  1.00  0.00           O  
ATOM   2658  CB  ARG A 357      25.504  27.540  30.789  1.00  0.00           C  
ATOM   2659  CG  ARG A 357      25.370  26.592  29.596  1.00  0.00           C  
ATOM   2660  CD  ARG A 357      24.340  25.538  30.014  1.00  0.00           C  
ATOM   2661  NE  ARG A 357      24.516  24.334  29.192  1.00  0.00           N  
ATOM   2662  CZ  ARG A 357      24.013  23.117  29.431  1.00  0.00           C  
ATOM   2663  NH1 ARG A 357      23.161  22.841  30.430  1.00  0.00           N1+
ATOM   2664  NH2 ARG A 357      24.255  22.109  28.577  1.00  0.00           N  
ATOM   2665  N   TYR A 358      24.190  30.337  30.494  1.00  0.00           N  
ATOM   2666  CA  TYR A 358      23.151  31.144  29.829  1.00  0.00           C  
ATOM   2667  C   TYR A 358      23.777  32.481  29.440  1.00  0.00           C  
ATOM   2668  O   TYR A 358      23.802  32.925  28.288  1.00  0.00           O  
ATOM   2669  CB  TYR A 358      21.967  31.120  30.791  1.00  0.00           C  
ATOM   2670  CG  TYR A 358      20.889  32.194  30.622  1.00  0.00           C  
ATOM   2671  CD1 TYR A 358      20.412  32.915  31.708  1.00  0.00           C  
ATOM   2672  CD2 TYR A 358      20.467  32.574  29.354  1.00  0.00           C  
ATOM   2673  CE1 TYR A 358      19.432  33.898  31.625  1.00  0.00           C  
ATOM   2674  CE2 TYR A 358      19.528  33.603  29.248  1.00  0.00           C  
ATOM   2675  CZ  TYR A 358      19.056  34.306  30.346  1.00  0.00           C  
ATOM   2676  OH  TYR A 358      18.812  35.631  30.177  1.00  0.00           O  
ATOM   2677  N   ILE A 359      24.344  33.160  30.436  1.00  0.00           N  
ATOM   2678  CA  ILE A 359      25.044  34.440  30.238  1.00  0.00           C  
ATOM   2679  C   ILE A 359      26.531  34.442  30.591  1.00  0.00           C  
ATOM   2680  O   ILE A 359      26.905  33.920  31.637  1.00  0.00           O  
ATOM   2681  CB  ILE A 359      24.223  35.566  30.861  1.00  0.00           C  
ATOM   2682  CG1 ILE A 359      22.782  35.775  30.379  1.00  0.00           C  
ATOM   2683  CG2 ILE A 359      24.912  36.930  30.863  1.00  0.00           C  
ATOM   2684  CD  ILE A 359      22.491  36.189  28.944  1.00  0.00           C  
ATOM   2685  N   ASP A 360      27.281  35.030  29.654  1.00  0.00           N  
ATOM   2686  CA  ASP A 360      28.671  35.472  29.832  1.00  0.00           C  
ATOM   2687  C   ASP A 360      28.732  36.639  30.819  1.00  0.00           C  
ATOM   2688  O   ASP A 360      28.523  37.775  30.386  1.00  0.00           O  
ATOM   2689  CB  ASP A 360      29.388  35.776  28.516  1.00  0.00           C  
ATOM   2690  CG  ASP A 360      29.846  34.548  27.715  1.00  0.00           C  
ATOM   2691  OD1 ASP A 360      30.820  33.869  28.107  1.00  0.00           O  
ATOM   2692  OD2 ASP A 360      29.290  34.245  26.640  1.00  0.00           O1-
ATOM   2693  N   LEU A 361      28.933  36.288  32.079  1.00  0.00           N  
ATOM   2694  CA  LEU A 361      29.306  37.192  33.171  1.00  0.00           C  
ATOM   2695  C   LEU A 361      30.837  37.260  33.286  1.00  0.00           C  
ATOM   2696  O   LEU A 361      31.404  38.273  33.690  1.00  0.00           O  
ATOM   2697  CB  LEU A 361      28.713  36.470  34.381  1.00  0.00           C  
ATOM   2698  CG  LEU A 361      27.192  36.271  34.332  1.00  0.00           C  
ATOM   2699  CD1 LEU A 361      26.864  35.469  35.602  1.00  0.00           C  
ATOM   2700  CD2 LEU A 361      26.378  37.561  34.256  1.00  0.00           C  
ATOM   2701  N   LEU A 362      31.485  36.106  33.128  1.00  0.00           N  
ATOM   2702  CA  LEU A 362      32.948  35.963  33.152  1.00  0.00           C  
ATOM   2703  C   LEU A 362      33.309  35.484  31.748  1.00  0.00           C  
ATOM   2704  O   LEU A 362      32.953  34.366  31.392  1.00  0.00           O  
ATOM   2705  CB  LEU A 362      33.324  34.720  33.961  1.00  0.00           C  
ATOM   2706  CG  LEU A 362      33.723  35.088  35.399  1.00  0.00           C  
ATOM   2707  CD1 LEU A 362      34.823  36.141  35.499  1.00  0.00           C  
ATOM   2708  CD2 LEU A 362      32.562  35.376  36.348  1.00  0.00           C  
ATOM   2709  N   PRO A 363      34.058  36.275  30.980  1.00  0.00           N  
ATOM   2710  CA  PRO A 363      34.203  36.040  29.533  1.00  0.00           C  
ATOM   2711  C   PRO A 363      34.773  34.660  29.200  1.00  0.00           C  
ATOM   2712  O   PRO A 363      35.863  34.387  29.689  1.00  0.00           O  
ATOM   2713  CB  PRO A 363      35.085  37.202  29.070  1.00  0.00           C  
ATOM   2714  CG  PRO A 363      35.678  37.925  30.276  1.00  0.00           C  
ATOM   2715  CD  PRO A 363      34.610  37.589  31.322  1.00  0.00           C  
ATOM   2716  N   THR A 364      34.038  33.844  28.447  1.00  0.00           N  
ATOM   2717  CA  THR A 364      34.475  32.574  27.837  1.00  0.00           C  
ATOM   2718  C   THR A 364      35.680  32.641  26.899  1.00  0.00           C  
ATOM   2719  O   THR A 364      35.596  33.143  25.783  1.00  0.00           O  
ATOM   2720  CB  THR A 364      33.417  31.806  27.043  1.00  0.00           C  
ATOM   2721  CG2 THR A 364      32.840  30.722  27.959  1.00  0.00           C  
ATOM   2722  OG1 THR A 364      32.404  32.684  26.535  1.00  0.00           O  
ATOM   2723  N   SER A 365      36.834  32.387  27.524  1.00  0.00           N  
ATOM   2724  CA  SER A 365      38.196  32.690  27.054  1.00  0.00           C  
ATOM   2725  C   SER A 365      38.472  34.156  26.750  1.00  0.00           C  
ATOM   2726  O   SER A 365      37.900  34.743  25.833  1.00  0.00           O  
ATOM   2727  CB  SER A 365      38.565  31.618  26.035  1.00  0.00           C  
ATOM   2728  OG  SER A 365      39.983  31.429  26.000  1.00  0.00           O  
ATOM   2729  N   LEU A 366      39.563  34.664  27.331  1.00  0.00           N  
ATOM   2730  CA  LEU A 366      40.063  36.030  27.170  1.00  0.00           C  
ATOM   2731  C   LEU A 366      40.885  36.274  25.899  1.00  0.00           C  
ATOM   2732  O   LEU A 366      41.813  35.516  25.659  1.00  0.00           O  
ATOM   2733  CB  LEU A 366      40.863  36.462  28.407  1.00  0.00           C  
ATOM   2734  CG  LEU A 366      40.196  36.379  29.779  1.00  0.00           C  
ATOM   2735  CD1 LEU A 366      41.307  36.746  30.769  1.00  0.00           C  
ATOM   2736  CD2 LEU A 366      39.005  37.345  29.732  1.00  0.00           C  
ATOM   2737  N   PRO A 367      40.694  37.346  25.134  1.00  0.00           N  
ATOM   2738  CA  PRO A 367      41.274  37.539  23.802  1.00  0.00           C  
ATOM   2739  C   PRO A 367      42.705  37.068  23.530  1.00  0.00           C  
ATOM   2740  O   PRO A 367      43.624  36.958  24.347  1.00  0.00           O  
ATOM   2741  CB  PRO A 367      41.091  39.042  23.550  1.00  0.00           C  
ATOM   2742  CG  PRO A 367      39.744  39.332  24.223  1.00  0.00           C  
ATOM   2743  CD  PRO A 367      39.785  38.450  25.482  1.00  0.00           C  
ATOM   2744  N   HIS A 368      42.735  36.378  22.398  1.00  0.00           N  
ATOM   2745  CA  HIS A 368      43.978  35.890  21.789  1.00  0.00           C  
ATOM   2746  C   HIS A 368      44.444  36.584  20.501  1.00  0.00           C  
ATOM   2747  O   HIS A 368      43.776  37.482  19.996  1.00  0.00           O  
ATOM   2748  CB  HIS A 368      43.868  34.367  21.670  1.00  0.00           C  
ATOM   2749  CG  HIS A 368      44.120  33.655  23.002  1.00  0.00           C  
ATOM   2750  CD2 HIS A 368      45.251  33.506  23.681  1.00  0.00           C  
ATOM   2751  ND1 HIS A 368      43.146  33.220  23.795  1.00  0.00           N  
ATOM   2752  CE1 HIS A 368      43.701  32.712  24.900  1.00  0.00           C  
ATOM   2753  NE2 HIS A 368      45.025  32.802  24.786  1.00  0.00           N  
ATOM   2754  N   ALA A 369      45.628  36.155  20.052  1.00  0.00           N  
ATOM   2755  CA  ALA A 369      46.236  36.629  18.800  1.00  0.00           C  
ATOM   2756  C   ALA A 369      47.152  35.572  18.166  1.00  0.00           C  
ATOM   2757  O   ALA A 369      48.078  35.065  18.809  1.00  0.00           O  
ATOM   2758  CB  ALA A 369      47.145  37.845  19.008  1.00  0.00           C  
ATOM   2759  N   VAL A 370      46.705  35.099  17.016  1.00  0.00           N  
ATOM   2760  CA  VAL A 370      47.434  34.098  16.207  1.00  0.00           C  
ATOM   2761  C   VAL A 370      48.873  34.491  15.874  1.00  0.00           C  
ATOM   2762  O   VAL A 370      48.996  35.543  15.240  1.00  0.00           O  
ATOM   2763  CB  VAL A 370      46.698  33.720  14.921  1.00  0.00           C  
ATOM   2764  CG1 VAL A 370      45.620  32.696  15.296  1.00  0.00           C  
ATOM   2765  CG2 VAL A 370      46.061  34.923  14.220  1.00  0.00           C  
ATOM   2766  N   THR A 371      49.863  33.781  16.414  1.00  0.00           N  
ATOM   2767  CA  THR A 371      51.285  34.134  16.355  1.00  0.00           C  
ATOM   2768  C   THR A 371      51.987  33.151  15.417  1.00  0.00           C  
ATOM   2769  O   THR A 371      53.128  33.381  14.993  1.00  0.00           O  
ATOM   2770  CB  THR A 371      51.892  34.320  17.751  1.00  0.00           C  
ATOM   2771  CG2 THR A 371      51.530  35.665  18.376  1.00  0.00           C  
ATOM   2772  OG1 THR A 371      51.486  33.218  18.571  1.00  0.00           O  
ATOM   2773  N   CYS A 372      51.265  32.161  14.906  1.00  0.00           N  
ATOM   2774  CA  CYS A 372      51.537  31.394  13.675  1.00  0.00           C  
ATOM   2775  C   CYS A 372      50.193  31.311  12.955  1.00  0.00           C  
ATOM   2776  O   CYS A 372      49.156  31.104  13.585  1.00  0.00           O  
ATOM   2777  CB  CYS A 372      52.304  30.102  13.986  1.00  0.00           C  
ATOM   2778  SG  CYS A 372      52.628  29.109  12.485  1.00  0.00           S  
ATOM   2779  N   ASP A 373      50.143  31.589  11.658  1.00  0.00           N  
ATOM   2780  CA  ASP A 373      48.909  31.596  10.858  1.00  0.00           C  
ATOM   2781  C   ASP A 373      48.015  30.355  10.951  1.00  0.00           C  
ATOM   2782  O   ASP A 373      48.433  29.205  10.989  1.00  0.00           O  
ATOM   2783  CB  ASP A 373      49.370  31.661   9.401  1.00  0.00           C  
ATOM   2784  CG  ASP A 373      50.126  32.968   9.142  1.00  0.00           C  
ATOM   2785  OD1 ASP A 373      49.486  34.029   9.018  1.00  0.00           O  
ATOM   2786  OD2 ASP A 373      51.361  32.871   9.044  1.00  0.00           O1-
ATOM   2787  N   ILE A 374      46.707  30.595  10.948  1.00  0.00           N  
ATOM   2788  CA  ILE A 374      45.766  29.465  11.039  1.00  0.00           C  
ATOM   2789  C   ILE A 374      44.782  29.652   9.889  1.00  0.00           C  
ATOM   2790  O   ILE A 374      44.535  30.727   9.338  1.00  0.00           O  
ATOM   2791  CB  ILE A 374      45.054  29.264  12.384  1.00  0.00           C  
ATOM   2792  CG1 ILE A 374      44.138  30.456  12.688  1.00  0.00           C  
ATOM   2793  CG2 ILE A 374      46.000  28.818  13.501  1.00  0.00           C  
ATOM   2794  CD  ILE A 374      43.043  29.933  13.610  1.00  0.00           C  
ATOM   2795  N   LYS A 375      44.410  28.437   9.491  1.00  0.00           N  
ATOM   2796  CA  LYS A 375      43.456  28.305   8.377  1.00  0.00           C  
ATOM   2797  C   LYS A 375      42.162  27.715   8.951  1.00  0.00           C  
ATOM   2798  O   LYS A 375      42.141  26.578   9.425  1.00  0.00           O  
ATOM   2799  CB  LYS A 375      43.933  27.363   7.266  1.00  0.00           C  
ATOM   2800  CG  LYS A 375      43.057  27.475   6.019  1.00  0.00           C  
ATOM   2801  CD  LYS A 375      43.294  26.341   5.024  1.00  0.00           C  
ATOM   2802  CE  LYS A 375      43.121  24.938   5.605  1.00  0.00           C  
ATOM   2803  NZ  LYS A 375      41.749  24.425   5.700  1.00  0.00           N1+
ATOM   2804  N   PHE A 376      41.203  28.635   9.006  1.00  0.00           N  
ATOM   2805  CA  PHE A 376      39.864  28.403   9.540  1.00  0.00           C  
ATOM   2806  C   PHE A 376      38.882  28.084   8.414  1.00  0.00           C  
ATOM   2807  O   PHE A 376      38.383  28.950   7.691  1.00  0.00           O  
ATOM   2808  CB  PHE A 376      39.426  29.439  10.586  1.00  0.00           C  
ATOM   2809  CG  PHE A 376      38.562  28.834  11.683  1.00  0.00           C  
ATOM   2810  CD1 PHE A 376      39.033  28.405  12.922  1.00  0.00           C  
ATOM   2811  CD2 PHE A 376      37.184  28.875  11.517  1.00  0.00           C  
ATOM   2812  CE1 PHE A 376      38.183  28.148  13.983  1.00  0.00           C  
ATOM   2813  CE2 PHE A 376      36.353  28.640  12.601  1.00  0.00           C  
ATOM   2814  CZ  PHE A 376      36.806  28.293  13.865  1.00  0.00           C  
ATOM   2815  N   ARG A 377      38.797  26.766   8.286  1.00  0.00           N  
ATOM   2816  CA  ARG A 377      38.012  26.071   7.253  1.00  0.00           C  
ATOM   2817  C   ARG A 377      38.519  26.533   5.877  1.00  0.00           C  
ATOM   2818  O   ARG A 377      39.449  25.995   5.274  1.00  0.00           O  
ATOM   2819  CB  ARG A 377      36.535  26.228   7.594  1.00  0.00           C  
ATOM   2820  CG  ARG A 377      36.212  25.483   8.884  1.00  0.00           C  
ATOM   2821  CD  ARG A 377      34.718  25.286   9.128  1.00  0.00           C  
ATOM   2822  NE  ARG A 377      34.019  24.606   8.021  1.00  0.00           N  
ATOM   2823  CZ  ARG A 377      32.799  24.075   8.169  1.00  0.00           C  
ATOM   2824  NH1 ARG A 377      32.050  24.233   9.272  1.00  0.00           N1+
ATOM   2825  NH2 ARG A 377      32.285  23.272   7.228  1.00  0.00           N  
ATOM   2826  N   ASN A 378      37.909  27.611   5.411  1.00  0.00           N  
ATOM   2827  CA  ASN A 378      38.020  28.141   4.040  1.00  0.00           C  
ATOM   2828  C   ASN A 378      39.106  29.216   4.002  1.00  0.00           C  
ATOM   2829  O   ASN A 378      40.115  29.018   3.336  1.00  0.00           O  
ATOM   2830  CB  ASN A 378      36.637  28.601   3.564  1.00  0.00           C  
ATOM   2831  CG  ASN A 378      35.942  29.596   4.494  1.00  0.00           C  
ATOM   2832  ND2 ASN A 378      35.414  30.658   3.882  1.00  0.00           N  
ATOM   2833  OD1 ASN A 378      35.805  29.484   5.716  1.00  0.00           O  
ATOM   2834  N   TYR A 379      39.036  30.239   4.852  1.00  0.00           N  
ATOM   2835  CA  TYR A 379      40.073  31.279   4.968  1.00  0.00           C  
ATOM   2836  C   TYR A 379      41.188  31.296   6.019  1.00  0.00           C  
ATOM   2837  O   TYR A 379      41.070  30.868   7.160  1.00  0.00           O  
ATOM   2838  CB  TYR A 379      39.340  32.614   5.103  1.00  0.00           C  
ATOM   2839  CG  TYR A 379      39.373  33.401   3.791  1.00  0.00           C  
ATOM   2840  CD1 TYR A 379      38.287  33.330   2.923  1.00  0.00           C  
ATOM   2841  CD2 TYR A 379      40.269  34.444   3.672  1.00  0.00           C  
ATOM   2842  CE1 TYR A 379      38.172  34.251   1.892  1.00  0.00           C  
ATOM   2843  CE2 TYR A 379      40.143  35.348   2.619  1.00  0.00           C  
ATOM   2844  CZ  TYR A 379      39.144  35.216   1.669  1.00  0.00           C  
ATOM   2845  OH  TYR A 379      38.865  36.168   0.724  1.00  0.00           O  
ATOM   2846  N   LEU A 380      42.333  31.771   5.548  1.00  0.00           N  
ATOM   2847  CA  LEU A 380      43.552  32.039   6.328  1.00  0.00           C  
ATOM   2848  C   LEU A 380      43.343  33.361   7.068  1.00  0.00           C  
ATOM   2849  O   LEU A 380      43.024  34.377   6.451  1.00  0.00           O  
ATOM   2850  CB  LEU A 380      44.759  31.976   5.384  1.00  0.00           C  
ATOM   2851  CG  LEU A 380      46.190  32.279   5.819  1.00  0.00           C  
ATOM   2852  CD1 LEU A 380      46.678  31.332   6.921  1.00  0.00           C  
ATOM   2853  CD2 LEU A 380      47.164  32.194   4.651  1.00  0.00           C  
ATOM   2854  N   ILE A 381      43.837  33.290   8.313  1.00  0.00           N  
ATOM   2855  CA  ILE A 381      43.808  34.395   9.272  1.00  0.00           C  
ATOM   2856  C   ILE A 381      45.242  34.720   9.697  1.00  0.00           C  
ATOM   2857  O   ILE A 381      45.844  33.814  10.271  1.00  0.00           O  
ATOM   2858  CB  ILE A 381      42.988  34.030  10.516  1.00  0.00           C  
ATOM   2859  CG1 ILE A 381      41.608  33.571  10.054  1.00  0.00           C  
ATOM   2860  CG2 ILE A 381      42.862  35.272  11.399  1.00  0.00           C  
ATOM   2861  CD  ILE A 381      40.896  33.055  11.305  1.00  0.00           C  
ATOM   2862  N   PRO A 382      45.796  35.870   9.348  1.00  0.00           N  
ATOM   2863  CA  PRO A 382      47.218  36.233   9.484  1.00  0.00           C  
ATOM   2864  C   PRO A 382      47.694  36.394  10.924  1.00  0.00           C  
ATOM   2865  O   PRO A 382      47.076  37.091  11.724  1.00  0.00           O  
ATOM   2866  CB  PRO A 382      47.419  37.475   8.616  1.00  0.00           C  
ATOM   2867  CG  PRO A 382      46.346  37.266   7.539  1.00  0.00           C  
ATOM   2868  CD  PRO A 382      45.184  36.855   8.444  1.00  0.00           C  
ATOM   2869  N   LYS A 383      48.974  36.045  11.026  1.00  0.00           N  
ATOM   2870  CA  LYS A 383      50.000  36.252  12.062  1.00  0.00           C  
ATOM   2871  C   LYS A 383      49.943  37.705  12.545  1.00  0.00           C  
ATOM   2872  O   LYS A 383      50.256  38.612  11.771  1.00  0.00           O  
ATOM   2873  CB  LYS A 383      51.359  35.797  11.518  1.00  0.00           C  
ATOM   2874  CG  LYS A 383      52.432  35.638  12.605  1.00  0.00           C  
ATOM   2875  CD  LYS A 383      53.424  36.807  12.668  1.00  0.00           C  
ATOM   2876  CE  LYS A 383      54.621  36.458  13.550  1.00  0.00           C  
ATOM   2877  NZ  LYS A 383      55.620  37.532  13.617  1.00  0.00           N1+
ATOM   2878  N   GLY A 384      49.493  37.771  13.787  1.00  0.00           N  
ATOM   2879  CA  GLY A 384      49.302  39.016  14.543  1.00  0.00           C  
ATOM   2880  C   GLY A 384      47.850  39.443  14.791  1.00  0.00           C  
ATOM   2881  O   GLY A 384      47.538  39.969  15.856  1.00  0.00           O  
ATOM   2882  N   THR A 385      46.910  39.115  13.909  1.00  0.00           N  
ATOM   2883  CA  THR A 385      45.495  39.468  14.136  1.00  0.00           C  
ATOM   2884  C   THR A 385      44.854  38.884  15.394  1.00  0.00           C  
ATOM   2885  O   THR A 385      44.890  37.697  15.698  1.00  0.00           O  
ATOM   2886  CB  THR A 385      44.552  39.213  12.955  1.00  0.00           C  
ATOM   2887  CG2 THR A 385      44.928  40.017  11.717  1.00  0.00           C  
ATOM   2888  OG1 THR A 385      44.596  37.817  12.632  1.00  0.00           O  
ATOM   2889  N   THR A 386      44.166  39.809  16.060  1.00  0.00           N  
ATOM   2890  CA  THR A 386      43.496  39.519  17.335  1.00  0.00           C  
ATOM   2891  C   THR A 386      42.315  38.586  17.051  1.00  0.00           C  
ATOM   2892  O   THR A 386      41.435  38.945  16.278  1.00  0.00           O  
ATOM   2893  CB  THR A 386      42.847  40.751  17.982  1.00  0.00           C  
ATOM   2894  CG2 THR A 386      42.436  40.467  19.435  1.00  0.00           C  
ATOM   2895  OG1 THR A 386      43.826  41.782  18.127  1.00  0.00           O  
ATOM   2896  N   ILE A 387      42.206  37.562  17.882  1.00  0.00           N  
ATOM   2897  CA  ILE A 387      41.176  36.508  17.819  1.00  0.00           C  
ATOM   2898  C   ILE A 387      40.388  36.092  19.071  1.00  0.00           C  
ATOM   2899  O   ILE A 387      40.927  36.272  20.166  1.00  0.00           O  
ATOM   2900  CB  ILE A 387      41.779  35.276  17.131  1.00  0.00           C  
ATOM   2901  CG1 ILE A 387      42.984  34.660  17.828  1.00  0.00           C  
ATOM   2902  CG2 ILE A 387      42.087  35.504  15.647  1.00  0.00           C  
ATOM   2903  CD  ILE A 387      42.809  33.220  18.287  1.00  0.00           C  
ATOM   2904  N   LEU A 388      39.111  35.887  18.758  1.00  0.00           N  
ATOM   2905  CA  LEU A 388      38.192  35.370  19.780  1.00  0.00           C  
ATOM   2906  C   LEU A 388      37.611  34.000  19.433  1.00  0.00           C  
ATOM   2907  O   LEU A 388      37.507  33.485  18.318  1.00  0.00           O  
ATOM   2908  CB  LEU A 388      36.999  36.308  19.968  1.00  0.00           C  
ATOM   2909  CG  LEU A 388      37.425  37.572  20.704  1.00  0.00           C  
ATOM   2910  CD1 LEU A 388      36.297  38.554  20.374  1.00  0.00           C  
ATOM   2911  CD2 LEU A 388      37.471  37.405  22.223  1.00  0.00           C  
ATOM   2912  N   ILE A 389      37.232  33.352  20.523  1.00  0.00           N  
ATOM   2913  CA  ILE A 389      36.425  32.121  20.492  1.00  0.00           C  
ATOM   2914  C   ILE A 389      35.449  32.237  21.659  1.00  0.00           C  
ATOM   2915  O   ILE A 389      35.858  32.122  22.815  1.00  0.00           O  
ATOM   2916  CB  ILE A 389      37.206  30.827  20.735  1.00  0.00           C  
ATOM   2917  CG1 ILE A 389      38.367  30.709  19.751  1.00  0.00           C  
ATOM   2918  CG2 ILE A 389      36.348  29.565  20.806  1.00  0.00           C  
ATOM   2919  CD  ILE A 389      39.449  29.777  20.306  1.00  0.00           C  
ATOM   2920  N   SER A 390      34.172  32.310  21.309  1.00  0.00           N  
ATOM   2921  CA  SER A 390      33.174  32.557  22.366  1.00  0.00           C  
ATOM   2922  C   SER A 390      32.407  31.273  22.682  1.00  0.00           C  
ATOM   2923  O   SER A 390      31.441  30.944  21.980  1.00  0.00           O  
ATOM   2924  CB  SER A 390      32.247  33.639  21.820  1.00  0.00           C  
ATOM   2925  OG  SER A 390      31.354  33.918  22.889  1.00  0.00           O  
ATOM   2926  N   LEU A 391      33.074  30.377  23.402  1.00  0.00           N  
ATOM   2927  CA  LEU A 391      32.672  29.001  23.698  1.00  0.00           C  
ATOM   2928  C   LEU A 391      31.232  28.680  24.100  1.00  0.00           C  
ATOM   2929  O   LEU A 391      30.845  27.548  23.819  1.00  0.00           O  
ATOM   2930  CB  LEU A 391      33.460  28.329  24.817  1.00  0.00           C  
ATOM   2931  CG  LEU A 391      34.801  27.875  24.249  1.00  0.00           C  
ATOM   2932  CD1 LEU A 391      35.937  28.782  24.749  1.00  0.00           C  
ATOM   2933  CD2 LEU A 391      35.285  26.454  24.533  1.00  0.00           C  
ATOM   2934  N   THR A 392      30.550  29.627  24.747  1.00  0.00           N  
ATOM   2935  CA  THR A 392      29.145  29.497  25.172  1.00  0.00           C  
ATOM   2936  C   THR A 392      28.212  28.901  24.115  1.00  0.00           C  
ATOM   2937  O   THR A 392      27.982  27.705  23.952  1.00  0.00           O  
ATOM   2938  CB  THR A 392      28.683  30.813  25.807  1.00  0.00           C  
ATOM   2939  CG2 THR A 392      28.831  30.849  27.322  1.00  0.00           C  
ATOM   2940  OG1 THR A 392      29.292  31.929  25.153  1.00  0.00           O  
ATOM   2941  N   SER A 393      27.907  29.801  23.187  1.00  0.00           N  
ATOM   2942  CA  SER A 393      27.078  29.453  22.023  1.00  0.00           C  
ATOM   2943  C   SER A 393      27.577  28.289  21.158  1.00  0.00           C  
ATOM   2944  O   SER A 393      26.731  27.687  20.498  1.00  0.00           O  
ATOM   2945  CB  SER A 393      26.916  30.648  21.078  1.00  0.00           C  
ATOM   2946  OG  SER A 393      28.218  31.149  20.754  1.00  0.00           O  
ATOM   2947  N   VAL A 394      28.893  28.280  20.972  1.00  0.00           N  
ATOM   2948  CA  VAL A 394      29.654  27.286  20.200  1.00  0.00           C  
ATOM   2949  C   VAL A 394      29.641  25.839  20.695  1.00  0.00           C  
ATOM   2950  O   VAL A 394      29.162  24.929  20.020  1.00  0.00           O  
ATOM   2951  CB  VAL A 394      31.037  27.849  19.841  1.00  0.00           C  
ATOM   2952  CG1 VAL A 394      31.621  26.825  18.868  1.00  0.00           C  
ATOM   2953  CG2 VAL A 394      31.084  29.270  19.294  1.00  0.00           C  
ATOM   2954  N   LEU A 395      30.181  25.629  21.892  1.00  0.00           N  
ATOM   2955  CA  LEU A 395      30.488  24.263  22.331  1.00  0.00           C  
ATOM   2956  C   LEU A 395      29.425  23.498  23.112  1.00  0.00           C  
ATOM   2957  O   LEU A 395      29.600  22.850  24.149  1.00  0.00           O  
ATOM   2958  CB  LEU A 395      31.889  24.291  22.941  1.00  0.00           C  
ATOM   2959  CG  LEU A 395      32.811  23.230  22.338  1.00  0.00           C  
ATOM   2960  CD1 LEU A 395      32.900  23.213  20.813  1.00  0.00           C  
ATOM   2961  CD2 LEU A 395      34.217  23.459  22.883  1.00  0.00           C  
ATOM   2962  N   HIS A 396      28.354  23.408  22.319  1.00  0.00           N  
ATOM   2963  CA  HIS A 396      27.078  22.834  22.774  1.00  0.00           C  
ATOM   2964  C   HIS A 396      26.383  22.261  21.532  1.00  0.00           C  
ATOM   2965  O   HIS A 396      26.591  22.810  20.458  1.00  0.00           O  
ATOM   2966  CB  HIS A 396      26.172  23.939  23.317  1.00  0.00           C  
ATOM   2967  CG  HIS A 396      26.489  24.169  24.792  1.00  0.00           C  
ATOM   2968  CD2 HIS A 396      25.835  23.629  25.811  1.00  0.00           C  
ATOM   2969  ND1 HIS A 396      27.172  25.233  25.231  1.00  0.00           N  
ATOM   2970  CE1 HIS A 396      26.944  25.374  26.529  1.00  0.00           C  
ATOM   2971  NE2 HIS A 396      26.153  24.366  26.874  1.00  0.00           N  
ATOM   2972  N   ASP A 397      25.660  21.171  21.771  1.00  0.00           N  
ATOM   2973  CA  ASP A 397      25.100  20.517  20.582  1.00  0.00           C  
ATOM   2974  C   ASP A 397      23.575  20.444  20.509  1.00  0.00           C  
ATOM   2975  O   ASP A 397      22.879  20.781  21.465  1.00  0.00           O  
ATOM   2976  CB  ASP A 397      25.766  19.141  20.423  1.00  0.00           C  
ATOM   2977  CG  ASP A 397      25.109  18.098  21.320  1.00  0.00           C  
ATOM   2978  OD1 ASP A 397      25.386  18.109  22.536  1.00  0.00           O  
ATOM   2979  OD2 ASP A 397      24.584  17.116  20.750  1.00  0.00           O1-
ATOM   2980  N   ASN A 398      23.067  19.846  19.431  1.00  0.00           N  
ATOM   2981  CA  ASN A 398      21.633  19.666  19.135  1.00  0.00           C  
ATOM   2982  C   ASN A 398      20.952  18.451  19.755  1.00  0.00           C  
ATOM   2983  O   ASN A 398      19.728  18.357  19.656  1.00  0.00           O  
ATOM   2984  CB  ASN A 398      21.501  19.700  17.611  1.00  0.00           C  
ATOM   2985  CG  ASN A 398      20.239  20.485  17.266  1.00  0.00           C  
ATOM   2986  ND2 ASN A 398      19.314  19.986  16.454  1.00  0.00           N  
ATOM   2987  OD1 ASN A 398      20.213  21.665  17.630  1.00  0.00           O  
ATOM   2988  N   LYS A 399      21.745  17.448  20.136  1.00  0.00           N  
ATOM   2989  CA  LYS A 399      21.216  16.140  20.536  1.00  0.00           C  
ATOM   2990  C   LYS A 399      21.445  15.780  21.997  1.00  0.00           C  
ATOM   2991  O   LYS A 399      20.412  15.451  22.590  1.00  0.00           O  
ATOM   2992  CB  LYS A 399      21.645  15.042  19.551  1.00  0.00           C  
ATOM   2993  CG  LYS A 399      20.699  13.836  19.663  1.00  0.00           C  
ATOM   2994  CD  LYS A 399      20.979  12.806  18.562  1.00  0.00           C  
ATOM   2995  CE  LYS A 399      20.868  13.382  17.152  1.00  0.00           C  
ATOM   2996  NZ  LYS A 399      21.386  12.448  16.152  1.00  0.00           N1+
ATOM   2997  N   GLU A 400      22.618  16.089  22.540  1.00  0.00           N  
ATOM   2998  CA  GLU A 400      22.982  15.741  23.917  1.00  0.00           C  
ATOM   2999  C   GLU A 400      22.850  16.934  24.872  1.00  0.00           C  
ATOM   3000  O   GLU A 400      22.230  16.813  25.928  1.00  0.00           O  
ATOM   3001  CB  GLU A 400      24.364  15.095  23.814  1.00  0.00           C  
ATOM   3002  CG  GLU A 400      24.227  13.718  23.154  1.00  0.00           C  
ATOM   3003  CD  GLU A 400      25.506  12.894  23.278  1.00  0.00           C  
ATOM   3004  OE1 GLU A 400      25.556  11.980  24.130  1.00  0.00           O  
ATOM   3005  OE2 GLU A 400      26.529  13.273  22.681  1.00  0.00           O1-
ATOM   3006  N   PHE A 401      23.651  17.974  24.682  1.00  0.00           N  
ATOM   3007  CA  PHE A 401      23.725  19.117  25.600  1.00  0.00           C  
ATOM   3008  C   PHE A 401      23.275  20.479  25.059  1.00  0.00           C  
ATOM   3009  O   PHE A 401      24.050  21.212  24.451  1.00  0.00           O  
ATOM   3010  CB  PHE A 401      25.048  19.175  26.367  1.00  0.00           C  
ATOM   3011  CG  PHE A 401      25.509  17.849  26.991  1.00  0.00           C  
ATOM   3012  CD1 PHE A 401      25.041  17.352  28.202  1.00  0.00           C  
ATOM   3013  CD2 PHE A 401      26.698  17.410  26.431  1.00  0.00           C  
ATOM   3014  CE1 PHE A 401      25.738  16.300  28.779  1.00  0.00           C  
ATOM   3015  CE2 PHE A 401      27.402  16.390  27.070  1.00  0.00           C  
ATOM   3016  CZ  PHE A 401      26.904  15.786  28.216  1.00  0.00           C  
ATOM   3017  N   PRO A 402      21.995  20.729  25.328  1.00  0.00           N  
ATOM   3018  CA  PRO A 402      21.189  21.898  24.929  1.00  0.00           C  
ATOM   3019  C   PRO A 402      21.892  23.232  25.191  1.00  0.00           C  
ATOM   3020  O   PRO A 402      22.558  23.442  26.200  1.00  0.00           O  
ATOM   3021  CB  PRO A 402      19.916  21.781  25.761  1.00  0.00           C  
ATOM   3022  CG  PRO A 402      19.689  20.263  25.720  1.00  0.00           C  
ATOM   3023  CD  PRO A 402      21.111  19.748  25.959  1.00  0.00           C  
ATOM   3024  N   ASN A 403      21.863  24.044  24.130  1.00  0.00           N  
ATOM   3025  CA  ASN A 403      22.404  25.404  24.050  1.00  0.00           C  
ATOM   3026  C   ASN A 403      22.089  26.370  25.185  1.00  0.00           C  
ATOM   3027  O   ASN A 403      21.171  26.075  25.956  1.00  0.00           O  
ATOM   3028  CB  ASN A 403      21.989  25.881  22.658  1.00  0.00           C  
ATOM   3029  CG  ASN A 403      22.369  27.284  22.193  1.00  0.00           C  
ATOM   3030  ND2 ASN A 403      23.503  27.350  21.496  1.00  0.00           N  
ATOM   3031  OD1 ASN A 403      21.835  28.334  22.552  1.00  0.00           O  
ATOM   3032  N   PRO A 404      22.931  27.384  25.383  1.00  0.00           N  
ATOM   3033  CA  PRO A 404      22.530  28.378  26.397  1.00  0.00           C  
ATOM   3034  C   PRO A 404      21.454  29.336  25.863  1.00  0.00           C  
ATOM   3035  O   PRO A 404      21.873  30.263  25.183  1.00  0.00           O  
ATOM   3036  CB  PRO A 404      23.857  29.059  26.708  1.00  0.00           C  
ATOM   3037  CG  PRO A 404      24.753  28.795  25.487  1.00  0.00           C  
ATOM   3038  CD  PRO A 404      24.366  27.366  25.070  1.00  0.00           C  
ATOM   3039  N   GLU A 405      20.203  29.114  26.273  1.00  0.00           N  
ATOM   3040  CA  GLU A 405      19.169  30.111  25.942  1.00  0.00           C  
ATOM   3041  C   GLU A 405      18.338  30.532  27.163  1.00  0.00           C  
ATOM   3042  O   GLU A 405      17.912  31.678  27.226  1.00  0.00           O  
ATOM   3043  CB  GLU A 405      18.284  29.370  24.950  1.00  0.00           C  
ATOM   3044  CG  GLU A 405      17.375  30.336  24.186  1.00  0.00           C  
ATOM   3045  CD  GLU A 405      16.482  29.662  23.149  1.00  0.00           C  
ATOM   3046  OE1 GLU A 405      15.409  29.127  23.503  1.00  0.00           O  
ATOM   3047  OE2 GLU A 405      16.788  29.660  21.936  1.00  0.00           O1-
ATOM   3048  N   MET A 406      18.337  29.776  28.257  1.00  0.00           N  
ATOM   3049  CA  MET A 406      17.407  29.960  29.381  1.00  0.00           C  
ATOM   3050  C   MET A 406      18.066  29.438  30.653  1.00  0.00           C  
ATOM   3051  O   MET A 406      18.663  28.356  30.646  1.00  0.00           O  
ATOM   3052  CB  MET A 406      16.171  29.081  29.197  1.00  0.00           C  
ATOM   3053  CG  MET A 406      15.398  29.140  27.882  1.00  0.00           C  
ATOM   3054  SD  MET A 406      13.823  28.219  27.768  1.00  0.00           S  
ATOM   3055  CE  MET A 406      12.732  29.242  28.734  1.00  0.00           C  
ATOM   3056  N   PHE A 407      17.514  29.936  31.759  1.00  0.00           N  
ATOM   3057  CA  PHE A 407      17.839  29.416  33.092  1.00  0.00           C  
ATOM   3058  C   PHE A 407      16.897  28.307  33.570  1.00  0.00           C  
ATOM   3059  O   PHE A 407      15.739  28.549  33.907  1.00  0.00           O  
ATOM   3060  CB  PHE A 407      17.843  30.591  34.066  1.00  0.00           C  
ATOM   3061  CG  PHE A 407      18.057  30.101  35.496  1.00  0.00           C  
ATOM   3062  CD1 PHE A 407      17.057  30.110  36.466  1.00  0.00           C  
ATOM   3063  CD2 PHE A 407      19.367  29.757  35.820  1.00  0.00           C  
ATOM   3064  CE1 PHE A 407      17.382  29.782  37.773  1.00  0.00           C  
ATOM   3065  CE2 PHE A 407      19.687  29.326  37.097  1.00  0.00           C  
ATOM   3066  CZ  PHE A 407      18.698  29.436  38.067  1.00  0.00           C  
ATOM   3067  N   ASP A 408      17.469  27.107  33.663  1.00  0.00           N  
ATOM   3068  CA  ASP A 408      16.851  25.955  34.326  1.00  0.00           C  
ATOM   3069  C   ASP A 408      17.858  24.820  34.594  1.00  0.00           C  
ATOM   3070  O   ASP A 408      18.368  24.175  33.676  1.00  0.00           O  
ATOM   3071  CB  ASP A 408      15.718  25.399  33.460  1.00  0.00           C  
ATOM   3072  CG  ASP A 408      14.625  24.663  34.224  1.00  0.00           C  
ATOM   3073  OD1 ASP A 408      14.861  24.439  35.427  1.00  0.00           O  
ATOM   3074  OD2 ASP A 408      13.503  24.485  33.699  1.00  0.00           O1-
ATOM   3075  N   PRO A 409      18.107  24.533  35.863  1.00  0.00           N  
ATOM   3076  CA  PRO A 409      18.935  23.399  36.296  1.00  0.00           C  
ATOM   3077  C   PRO A 409      18.489  22.074  35.680  1.00  0.00           C  
ATOM   3078  O   PRO A 409      19.301  21.168  35.500  1.00  0.00           O  
ATOM   3079  CB  PRO A 409      18.950  23.427  37.834  1.00  0.00           C  
ATOM   3080  CG  PRO A 409      18.700  24.887  38.214  1.00  0.00           C  
ATOM   3081  CD  PRO A 409      17.817  25.363  37.048  1.00  0.00           C  
ATOM   3082  N   HIS A 410      17.233  21.975  35.267  1.00  0.00           N  
ATOM   3083  CA  HIS A 410      16.817  20.826  34.459  1.00  0.00           C  
ATOM   3084  C   HIS A 410      17.673  20.448  33.241  1.00  0.00           C  
ATOM   3085  O   HIS A 410      17.781  19.238  33.080  1.00  0.00           O  
ATOM   3086  CB  HIS A 410      15.433  21.065  33.856  1.00  0.00           C  
ATOM   3087  CG  HIS A 410      14.220  21.070  34.790  1.00  0.00           C  
ATOM   3088  CD2 HIS A 410      13.004  21.561  34.565  1.00  0.00           C  
ATOM   3089  ND1 HIS A 410      14.236  20.403  35.936  1.00  0.00           N  
ATOM   3090  CE1 HIS A 410      12.977  20.352  36.350  1.00  0.00           C  
ATOM   3091  NE2 HIS A 410      12.242  21.127  35.567  1.00  0.00           N  
ATOM   3092  N   HIS A 411      18.312  21.470  32.689  1.00  0.00           N  
ATOM   3093  CA  HIS A 411      19.424  21.207  31.759  1.00  0.00           C  
ATOM   3094  C   HIS A 411      20.587  20.346  32.258  1.00  0.00           C  
ATOM   3095  O   HIS A 411      20.799  19.263  31.707  1.00  0.00           O  
ATOM   3096  CB  HIS A 411      20.128  22.393  31.094  1.00  0.00           C  
ATOM   3097  CG  HIS A 411      19.014  23.304  30.573  1.00  0.00           C  
ATOM   3098  CD2 HIS A 411      18.144  23.038  29.603  1.00  0.00           C  
ATOM   3099  ND1 HIS A 411      18.792  24.565  30.913  1.00  0.00           N  
ATOM   3100  CE1 HIS A 411      17.728  24.978  30.222  1.00  0.00           C  
ATOM   3101  NE2 HIS A 411      17.307  24.040  29.376  1.00  0.00           N  
ATOM   3102  N   PHE A 412      21.093  20.663  33.445  1.00  0.00           N  
ATOM   3103  CA  PHE A 412      22.137  19.856  34.081  1.00  0.00           C  
ATOM   3104  C   PHE A 412      21.754  18.609  34.879  1.00  0.00           C  
ATOM   3105  O   PHE A 412      22.616  17.733  34.985  1.00  0.00           O  
ATOM   3106  CB  PHE A 412      22.952  20.768  35.002  1.00  0.00           C  
ATOM   3107  CG  PHE A 412      24.051  21.567  34.299  1.00  0.00           C  
ATOM   3108  CD1 PHE A 412      25.300  21.041  34.000  1.00  0.00           C  
ATOM   3109  CD2 PHE A 412      23.664  22.854  33.927  1.00  0.00           C  
ATOM   3110  CE1 PHE A 412      26.143  21.826  33.221  1.00  0.00           C  
ATOM   3111  CE2 PHE A 412      24.584  23.662  33.266  1.00  0.00           C  
ATOM   3112  CZ  PHE A 412      25.809  23.137  32.870  1.00  0.00           C  
ATOM   3113  N   LEU A 413      20.524  18.413  35.344  1.00  0.00           N  
ATOM   3114  CA  LEU A 413      20.043  17.317  36.198  1.00  0.00           C  
ATOM   3115  C   LEU A 413      19.018  16.422  35.508  1.00  0.00           C  
ATOM   3116  O   LEU A 413      17.866  16.866  35.502  1.00  0.00           O  
ATOM   3117  CB  LEU A 413      19.453  17.887  37.499  1.00  0.00           C  
ATOM   3118  CG  LEU A 413      20.343  18.739  38.397  1.00  0.00           C  
ATOM   3119  CD1 LEU A 413      19.643  19.494  39.527  1.00  0.00           C  
ATOM   3120  CD2 LEU A 413      21.378  17.798  39.035  1.00  0.00           C  
ATOM   3121  N   ASP A 414      19.361  15.154  35.727  1.00  0.00           N  
ATOM   3122  CA  ASP A 414      18.375  14.075  35.663  1.00  0.00           C  
ATOM   3123  C   ASP A 414      17.869  13.568  37.019  1.00  0.00           C  
ATOM   3124  O   ASP A 414      18.184  14.077  38.088  1.00  0.00           O  
ATOM   3125  CB  ASP A 414      19.023  13.003  34.797  1.00  0.00           C  
ATOM   3126  CG  ASP A 414      18.438  11.615  34.500  1.00  0.00           C  
ATOM   3127  OD1 ASP A 414      19.259  10.708  34.282  1.00  0.00           O  
ATOM   3128  OD2 ASP A 414      17.216  11.520  34.289  1.00  0.00           O1-
ATOM   3129  N   GLU A 415      16.938  12.620  36.954  1.00  0.00           N  
ATOM   3130  CA  GLU A 415      16.304  12.031  38.142  1.00  0.00           C  
ATOM   3131  C   GLU A 415      17.280  11.493  39.196  1.00  0.00           C  
ATOM   3132  O   GLU A 415      18.423  11.261  38.805  1.00  0.00           O  
ATOM   3133  CB  GLU A 415      15.423  10.873  37.673  1.00  0.00           C  
ATOM   3134  CG  GLU A 415      14.191  11.211  36.824  1.00  0.00           C  
ATOM   3135  CD  GLU A 415      13.387   9.933  36.559  1.00  0.00           C  
ATOM   3136  OE1 GLU A 415      13.988   8.892  36.235  1.00  0.00           O  
ATOM   3137  OE2 GLU A 415      12.166  10.137  36.688  1.00  0.00           O1-
ATOM   3138  N   GLY A 416      16.962  11.703  40.463  1.00  0.00           N  
ATOM   3139  CA  GLY A 416      17.768  11.258  41.611  1.00  0.00           C  
ATOM   3140  C   GLY A 416      19.011  12.115  41.859  1.00  0.00           C  
ATOM   3141  O   GLY A 416      19.863  11.817  42.696  1.00  0.00           O  
ATOM   3142  N   GLY A 417      19.039  13.304  41.241  1.00  0.00           N  
ATOM   3143  CA  GLY A 417      20.132  14.277  41.330  1.00  0.00           C  
ATOM   3144  C   GLY A 417      21.310  13.957  40.417  1.00  0.00           C  
ATOM   3145  O   GLY A 417      22.406  14.512  40.446  1.00  0.00           O  
ATOM   3146  N   ASN A 418      21.017  13.138  39.402  1.00  0.00           N  
ATOM   3147  CA  ASN A 418      22.028  12.721  38.424  1.00  0.00           C  
ATOM   3148  C   ASN A 418      22.511  13.843  37.507  1.00  0.00           C  
ATOM   3149  O   ASN A 418      21.753  14.228  36.627  1.00  0.00           O  
ATOM   3150  CB  ASN A 418      21.544  11.456  37.706  1.00  0.00           C  
ATOM   3151  CG  ASN A 418      22.426  10.925  36.570  1.00  0.00           C  
ATOM   3152  ND2 ASN A 418      21.867  10.590  35.413  1.00  0.00           N  
ATOM   3153  OD1 ASN A 418      23.541  10.437  36.793  1.00  0.00           O  
ATOM   3154  N   PHE A 419      23.772  14.240  37.658  1.00  0.00           N  
ATOM   3155  CA  PHE A 419      24.374  15.215  36.740  1.00  0.00           C  
ATOM   3156  C   PHE A 419      24.577  14.703  35.313  1.00  0.00           C  
ATOM   3157  O   PHE A 419      25.371  13.810  35.037  1.00  0.00           O  
ATOM   3158  CB  PHE A 419      25.732  15.695  37.268  1.00  0.00           C  
ATOM   3159  CG  PHE A 419      25.561  16.669  38.435  1.00  0.00           C  
ATOM   3160  CD1 PHE A 419      26.295  16.589  39.609  1.00  0.00           C  
ATOM   3161  CD2 PHE A 419      24.917  17.859  38.122  1.00  0.00           C  
ATOM   3162  CE1 PHE A 419      26.384  17.734  40.398  1.00  0.00           C  
ATOM   3163  CE2 PHE A 419      25.022  18.980  38.935  1.00  0.00           C  
ATOM   3164  CZ  PHE A 419      25.770  18.948  40.101  1.00  0.00           C  
ATOM   3165  N   LYS A 420      24.362  15.664  34.413  1.00  0.00           N  
ATOM   3166  CA  LYS A 420      24.571  15.509  32.968  1.00  0.00           C  
ATOM   3167  C   LYS A 420      25.612  16.502  32.462  1.00  0.00           C  
ATOM   3168  O   LYS A 420      25.338  17.565  31.905  1.00  0.00           O  
ATOM   3169  CB  LYS A 420      23.241  15.712  32.234  1.00  0.00           C  
ATOM   3170  CG  LYS A 420      21.985  14.962  32.687  1.00  0.00           C  
ATOM   3171  CD  LYS A 420      20.712  15.335  31.911  1.00  0.00           C  
ATOM   3172  CE  LYS A 420      20.388  14.520  30.663  1.00  0.00           C  
ATOM   3173  NZ  LYS A 420      19.063  14.832  30.102  1.00  0.00           N1+
ATOM   3174  N   LYS A 421      26.871  16.124  32.673  1.00  0.00           N  
ATOM   3175  CA  LYS A 421      27.968  17.095  32.528  1.00  0.00           C  
ATOM   3176  C   LYS A 421      28.870  16.813  31.319  1.00  0.00           C  
ATOM   3177  O   LYS A 421      29.144  15.678  30.946  1.00  0.00           O  
ATOM   3178  CB  LYS A 421      28.790  17.171  33.810  1.00  0.00           C  
ATOM   3179  CG  LYS A 421      28.168  18.140  34.818  1.00  0.00           C  
ATOM   3180  CD  LYS A 421      28.976  18.436  36.081  1.00  0.00           C  
ATOM   3181  CE  LYS A 421      28.699  19.872  36.537  1.00  0.00           C  
ATOM   3182  NZ  LYS A 421      29.485  20.291  37.710  1.00  0.00           N1+
ATOM   3183  N   SER A 422      29.435  17.894  30.789  1.00  0.00           N  
ATOM   3184  CA  SER A 422      30.110  17.878  29.483  1.00  0.00           C  
ATOM   3185  C   SER A 422      31.617  17.855  29.738  1.00  0.00           C  
ATOM   3186  O   SER A 422      32.137  18.393  30.718  1.00  0.00           O  
ATOM   3187  CB  SER A 422      29.841  19.153  28.676  1.00  0.00           C  
ATOM   3188  OG  SER A 422      30.473  19.038  27.403  1.00  0.00           O  
ATOM   3189  N   LYS A 423      32.353  17.256  28.808  1.00  0.00           N  
ATOM   3190  CA  LYS A 423      33.822  17.246  28.737  1.00  0.00           C  
ATOM   3191  C   LYS A 423      34.284  18.407  27.846  1.00  0.00           C  
ATOM   3192  O   LYS A 423      35.424  18.812  28.022  1.00  0.00           O  
ATOM   3193  CB  LYS A 423      34.385  15.972  28.114  1.00  0.00           C  
ATOM   3194  CG  LYS A 423      33.992  14.653  28.789  1.00  0.00           C  
ATOM   3195  CD  LYS A 423      34.788  14.304  30.055  1.00  0.00           C  
ATOM   3196  CE  LYS A 423      34.319  12.981  30.673  1.00  0.00           C  
ATOM   3197  NZ  LYS A 423      35.158  12.682  31.845  1.00  0.00           N1+
ATOM   3198  N   TYR A 424      33.566  18.643  26.753  1.00  0.00           N  
ATOM   3199  CA  TYR A 424      33.739  19.720  25.771  1.00  0.00           C  
ATOM   3200  C   TYR A 424      33.430  21.128  26.282  1.00  0.00           C  
ATOM   3201  O   TYR A 424      34.019  22.054  25.742  1.00  0.00           O  
ATOM   3202  CB  TYR A 424      33.016  19.430  24.454  1.00  0.00           C  
ATOM   3203  CG  TYR A 424      33.749  18.441  23.543  1.00  0.00           C  
ATOM   3204  CD1 TYR A 424      34.987  18.784  23.004  1.00  0.00           C  
ATOM   3205  CD2 TYR A 424      33.125  17.206  23.388  1.00  0.00           C  
ATOM   3206  CE1 TYR A 424      35.677  17.756  22.382  1.00  0.00           C  
ATOM   3207  CE2 TYR A 424      33.821  16.226  22.693  1.00  0.00           C  
ATOM   3208  CZ  TYR A 424      35.062  16.529  22.167  1.00  0.00           C  
ATOM   3209  OH  TYR A 424      35.751  15.523  21.553  1.00  0.00           O  
ATOM   3210  N   PHE A 425      32.411  21.288  27.132  1.00  0.00           N  
ATOM   3211  CA  PHE A 425      32.028  22.541  27.785  1.00  0.00           C  
ATOM   3212  C   PHE A 425      32.025  22.485  29.311  1.00  0.00           C  
ATOM   3213  O   PHE A 425      31.337  21.642  29.889  1.00  0.00           O  
ATOM   3214  CB  PHE A 425      30.662  22.982  27.263  1.00  0.00           C  
ATOM   3215  CG  PHE A 425      30.247  24.383  27.710  1.00  0.00           C  
ATOM   3216  CD1 PHE A 425      29.409  24.516  28.815  1.00  0.00           C  
ATOM   3217  CD2 PHE A 425      30.840  25.515  27.155  1.00  0.00           C  
ATOM   3218  CE1 PHE A 425      29.250  25.748  29.445  1.00  0.00           C  
ATOM   3219  CE2 PHE A 425      30.757  26.738  27.813  1.00  0.00           C  
ATOM   3220  CZ  PHE A 425      29.940  26.838  28.933  1.00  0.00           C  
ATOM   3221  N   MET A 426      32.851  23.361  29.877  1.00  0.00           N  
ATOM   3222  CA  MET A 426      32.944  23.445  31.349  1.00  0.00           C  
ATOM   3223  C   MET A 426      32.568  24.853  31.805  1.00  0.00           C  
ATOM   3224  O   MET A 426      33.500  25.661  31.782  1.00  0.00           O  
ATOM   3225  CB  MET A 426      34.395  23.118  31.702  1.00  0.00           C  
ATOM   3226  CG  MET A 426      34.476  22.368  33.028  1.00  0.00           C  
ATOM   3227  SD  MET A 426      34.373  20.545  32.909  1.00  0.00           S  
ATOM   3228  CE  MET A 426      36.029  20.270  32.323  1.00  0.00           C  
ATOM   3229  N   PRO A 427      31.391  24.955  32.417  1.00  0.00           N  
ATOM   3230  CA  PRO A 427      30.782  26.221  32.847  1.00  0.00           C  
ATOM   3231  C   PRO A 427      31.673  26.936  33.861  1.00  0.00           C  
ATOM   3232  O   PRO A 427      31.633  28.163  33.924  1.00  0.00           O  
ATOM   3233  CB  PRO A 427      29.455  25.810  33.480  1.00  0.00           C  
ATOM   3234  CG  PRO A 427      29.035  24.457  32.901  1.00  0.00           C  
ATOM   3235  CD  PRO A 427      30.421  23.868  32.613  1.00  0.00           C  
ATOM   3236  N   PHE A 428      32.433  26.290  34.738  1.00  0.00           N  
ATOM   3237  CA  PHE A 428      33.482  26.995  35.490  1.00  0.00           C  
ATOM   3238  C   PHE A 428      34.834  26.866  34.784  1.00  0.00           C  
ATOM   3239  O   PHE A 428      35.527  25.854  34.867  1.00  0.00           O  
ATOM   3240  CB  PHE A 428      33.422  26.494  36.933  1.00  0.00           C  
ATOM   3241  CG  PHE A 428      32.326  27.144  37.784  1.00  0.00           C  
ATOM   3242  CD1 PHE A 428      32.716  27.984  38.820  1.00  0.00           C  
ATOM   3243  CD2 PHE A 428      30.974  27.013  37.525  1.00  0.00           C  
ATOM   3244  CE1 PHE A 428      31.718  28.577  39.582  1.00  0.00           C  
ATOM   3245  CE2 PHE A 428      30.001  27.649  38.291  1.00  0.00           C  
ATOM   3246  CZ  PHE A 428      30.347  28.474  39.359  1.00  0.00           C  
ATOM   3247  N   SER A 429      35.162  27.912  34.030  1.00  0.00           N  
ATOM   3248  CA  SER A 429      36.408  27.960  33.255  1.00  0.00           C  
ATOM   3249  C   SER A 429      36.398  27.167  31.942  1.00  0.00           C  
ATOM   3250  O   SER A 429      36.972  26.098  31.756  1.00  0.00           O  
ATOM   3251  CB  SER A 429      37.713  27.818  34.043  1.00  0.00           C  
ATOM   3252  OG  SER A 429      38.792  28.146  33.173  1.00  0.00           O  
ATOM   3253  N   ALA A 430      35.647  27.780  31.037  1.00  0.00           N  
ATOM   3254  CA  ALA A 430      35.688  27.355  29.624  1.00  0.00           C  
ATOM   3255  C   ALA A 430      36.494  28.307  28.730  1.00  0.00           C  
ATOM   3256  O   ALA A 430      36.220  29.467  28.457  1.00  0.00           O  
ATOM   3257  CB  ALA A 430      34.262  27.123  29.126  1.00  0.00           C  
ATOM   3258  N   GLY A 431      37.664  27.769  28.414  1.00  0.00           N  
ATOM   3259  CA  GLY A 431      38.668  28.534  27.650  1.00  0.00           C  
ATOM   3260  C   GLY A 431      40.025  27.888  27.347  1.00  0.00           C  
ATOM   3261  O   GLY A 431      40.196  26.719  27.710  1.00  0.00           O  
ATOM   3262  N   LYS A 432      40.733  28.538  26.430  1.00  0.00           N  
ATOM   3263  CA  LYS A 432      42.051  28.086  25.969  1.00  0.00           C  
ATOM   3264  C   LYS A 432      43.139  27.953  27.038  1.00  0.00           C  
ATOM   3265  O   LYS A 432      43.743  26.890  27.175  1.00  0.00           O  
ATOM   3266  CB  LYS A 432      42.647  28.998  24.888  1.00  0.00           C  
ATOM   3267  CG  LYS A 432      43.750  28.383  24.038  1.00  0.00           C  
ATOM   3268  CD  LYS A 432      43.140  27.269  23.186  1.00  0.00           C  
ATOM   3269  CE  LYS A 432      44.055  26.857  22.023  1.00  0.00           C  
ATOM   3270  NZ  LYS A 432      45.099  25.877  22.377  1.00  0.00           N1+
ATOM   3271  N   ARG A 433      43.216  28.952  27.920  1.00  0.00           N  
ATOM   3272  CA  ARG A 433      44.269  29.197  28.910  1.00  0.00           C  
ATOM   3273  C   ARG A 433      43.907  28.586  30.269  1.00  0.00           C  
ATOM   3274  O   ARG A 433      44.861  28.226  30.956  1.00  0.00           O  
ATOM   3275  CB  ARG A 433      44.610  30.690  28.987  1.00  0.00           C  
ATOM   3276  CG  ARG A 433      45.648  30.942  27.885  1.00  0.00           C  
ATOM   3277  CD  ARG A 433      46.504  32.163  28.234  1.00  0.00           C  
ATOM   3278  NE  ARG A 433      47.686  32.273  27.372  1.00  0.00           N  
ATOM   3279  CZ  ARG A 433      48.651  33.193  27.548  1.00  0.00           C  
ATOM   3280  NH1 ARG A 433      48.569  34.203  28.426  1.00  0.00           N1+
ATOM   3281  NH2 ARG A 433      49.789  33.035  26.867  1.00  0.00           N  
ATOM   3282  N   ILE A 434      42.627  28.487  30.619  1.00  0.00           N  
ATOM   3283  CA  ILE A 434      42.062  27.920  31.851  1.00  0.00           C  
ATOM   3284  C   ILE A 434      42.431  28.661  33.141  1.00  0.00           C  
ATOM   3285  O   ILE A 434      43.631  28.816  33.387  1.00  0.00           O  
ATOM   3286  CB  ILE A 434      42.265  26.415  32.005  1.00  0.00           C  
ATOM   3287  CG1 ILE A 434      41.584  25.622  30.885  1.00  0.00           C  
ATOM   3288  CG2 ILE A 434      41.942  25.855  33.392  1.00  0.00           C  
ATOM   3289  CD  ILE A 434      40.108  25.247  31.035  1.00  0.00           C  
ATOM   3290  N   CYS A 435      41.381  29.136  33.812  1.00  0.00           N  
ATOM   3291  CA  CYS A 435      41.612  29.961  35.008  1.00  0.00           C  
ATOM   3292  C   CYS A 435      42.405  29.487  36.226  1.00  0.00           C  
ATOM   3293  O   CYS A 435      41.943  28.562  36.896  1.00  0.00           O  
ATOM   3294  CB  CYS A 435      40.270  30.504  35.502  1.00  0.00           C  
ATOM   3295  SG  CYS A 435      40.255  31.676  36.902  1.00  0.00           S  
ATOM   3296  N   VAL A 436      43.259  30.439  36.602  1.00  0.00           N  
ATOM   3297  CA  VAL A 436      43.871  30.360  37.934  1.00  0.00           C  
ATOM   3298  C   VAL A 436      42.932  30.957  38.995  1.00  0.00           C  
ATOM   3299  O   VAL A 436      42.720  32.173  38.898  1.00  0.00           O  
ATOM   3300  CB  VAL A 436      45.290  30.890  38.116  1.00  0.00           C  
ATOM   3301  CG1 VAL A 436      46.244  29.809  37.613  1.00  0.00           C  
ATOM   3302  CG2 VAL A 436      45.498  32.333  37.654  1.00  0.00           C  
ATOM   3303  N   GLY A 437      42.382  30.189  39.929  1.00  0.00           N  
ATOM   3304  CA  GLY A 437      41.675  30.645  41.125  1.00  0.00           C  
ATOM   3305  C   GLY A 437      40.160  30.451  41.088  1.00  0.00           C  
ATOM   3306  O   GLY A 437      39.362  30.955  41.875  1.00  0.00           O  
ATOM   3307  N   GLU A 438      39.712  29.524  40.247  1.00  0.00           N  
ATOM   3308  CA  GLU A 438      38.325  29.095  40.080  1.00  0.00           C  
ATOM   3309  C   GLU A 438      37.652  28.392  41.262  1.00  0.00           C  
ATOM   3310  O   GLU A 438      36.674  28.883  41.815  1.00  0.00           O  
ATOM   3311  CB  GLU A 438      37.983  28.665  38.655  1.00  0.00           C  
ATOM   3312  CG  GLU A 438      38.935  27.523  38.287  1.00  0.00           C  
ATOM   3313  CD  GLU A 438      38.526  26.191  38.907  1.00  0.00           C  
ATOM   3314  OE1 GLU A 438      37.357  25.765  38.746  1.00  0.00           O  
ATOM   3315  OE2 GLU A 438      39.374  25.758  39.716  1.00  0.00           O1-
ATOM   3316  N   ALA A 439      38.335  27.344  41.733  1.00  0.00           N  
ATOM   3317  CA  ALA A 439      38.056  26.704  43.020  1.00  0.00           C  
ATOM   3318  C   ALA A 439      37.837  27.700  44.165  1.00  0.00           C  
ATOM   3319  O   ALA A 439      36.862  27.529  44.900  1.00  0.00           O  
ATOM   3320  CB  ALA A 439      39.103  25.639  43.376  1.00  0.00           C  
ATOM   3321  N   LEU A 440      38.770  28.644  44.282  1.00  0.00           N  
ATOM   3322  CA  LEU A 440      38.752  29.607  45.380  1.00  0.00           C  
ATOM   3323  C   LEU A 440      37.521  30.510  45.499  1.00  0.00           C  
ATOM   3324  O   LEU A 440      36.838  30.609  46.516  1.00  0.00           O  
ATOM   3325  CB  LEU A 440      40.018  30.464  45.356  1.00  0.00           C  
ATOM   3326  CG  LEU A 440      41.247  29.705  45.857  1.00  0.00           C  
ATOM   3327  CD1 LEU A 440      42.357  30.745  45.989  1.00  0.00           C  
ATOM   3328  CD2 LEU A 440      41.019  28.688  46.979  1.00  0.00           C  
ATOM   3329  N   ALA A 441      37.127  31.056  44.346  1.00  0.00           N  
ATOM   3330  CA  ALA A 441      35.922  31.832  44.014  1.00  0.00           C  
ATOM   3331  C   ALA A 441      34.660  30.978  43.956  1.00  0.00           C  
ATOM   3332  O   ALA A 441      33.707  31.464  44.566  1.00  0.00           O  
ATOM   3333  CB  ALA A 441      36.062  32.436  42.616  1.00  0.00           C  
ATOM   3334  N   GLY A 442      34.668  29.727  43.509  1.00  0.00           N  
ATOM   3335  CA  GLY A 442      33.486  28.870  43.612  1.00  0.00           C  
ATOM   3336  C   GLY A 442      33.212  28.590  45.095  1.00  0.00           C  
ATOM   3337  O   GLY A 442      32.046  28.586  45.497  1.00  0.00           O  
ATOM   3338  N   MET A 443      34.270  28.389  45.861  1.00  0.00           N  
ATOM   3339  CA  MET A 443      34.216  28.349  47.335  1.00  0.00           C  
ATOM   3340  C   MET A 443      33.474  29.546  47.911  1.00  0.00           C  
ATOM   3341  O   MET A 443      32.576  29.384  48.734  1.00  0.00           O  
ATOM   3342  CB  MET A 443      35.573  28.162  48.013  1.00  0.00           C  
ATOM   3343  CG  MET A 443      35.462  28.234  49.532  1.00  0.00           C  
ATOM   3344  SD  MET A 443      37.157  28.207  50.228  1.00  0.00           S  
ATOM   3345  CE  MET A 443      37.750  29.755  49.611  1.00  0.00           C  
ATOM   3346  N   GLU A 444      33.962  30.774  47.720  1.00  0.00           N  
ATOM   3347  CA  GLU A 444      33.337  31.958  48.343  1.00  0.00           C  
ATOM   3348  C   GLU A 444      31.887  32.123  47.891  1.00  0.00           C  
ATOM   3349  O   GLU A 444      31.031  32.286  48.756  1.00  0.00           O  
ATOM   3350  CB  GLU A 444      34.202  33.153  47.947  1.00  0.00           C  
ATOM   3351  CG  GLU A 444      33.516  34.422  48.483  1.00  0.00           C  
ATOM   3352  CD  GLU A 444      34.223  35.732  48.132  1.00  0.00           C  
ATOM   3353  OE1 GLU A 444      33.732  36.299  47.132  1.00  0.00           O  
ATOM   3354  OE2 GLU A 444      34.970  36.271  48.977  1.00  0.00           O1-
ATOM   3355  N   LEU A 445      31.562  31.860  46.630  1.00  0.00           N  
ATOM   3356  CA  LEU A 445      30.203  31.734  46.072  1.00  0.00           C  
ATOM   3357  C   LEU A 445      29.369  30.788  46.928  1.00  0.00           C  
ATOM   3358  O   LEU A 445      28.492  31.363  47.573  1.00  0.00           O  
ATOM   3359  CB  LEU A 445      30.360  31.466  44.578  1.00  0.00           C  
ATOM   3360  CG  LEU A 445      29.153  31.107  43.711  1.00  0.00           C  
ATOM   3361  CD1 LEU A 445      29.396  31.187  42.206  1.00  0.00           C  
ATOM   3362  CD2 LEU A 445      28.777  29.634  43.923  1.00  0.00           C  
ATOM   3363  N   PHE A 446      29.855  29.563  47.116  1.00  0.00           N  
ATOM   3364  CA  PHE A 446      29.177  28.570  47.956  1.00  0.00           C  
ATOM   3365  C   PHE A 446      28.935  29.068  49.386  1.00  0.00           C  
ATOM   3366  O   PHE A 446      27.750  29.248  49.656  1.00  0.00           O  
ATOM   3367  CB  PHE A 446      30.010  27.288  47.923  1.00  0.00           C  
ATOM   3368  CG  PHE A 446      29.493  26.158  48.802  1.00  0.00           C  
ATOM   3369  CD1 PHE A 446      30.209  25.715  49.900  1.00  0.00           C  
ATOM   3370  CD2 PHE A 446      28.324  25.484  48.463  1.00  0.00           C  
ATOM   3371  CE1 PHE A 446      29.729  24.704  50.732  1.00  0.00           C  
ATOM   3372  CE2 PHE A 446      27.777  24.558  49.330  1.00  0.00           C  
ATOM   3373  CZ  PHE A 446      28.476  24.166  50.464  1.00  0.00           C  
ATOM   3374  N   LEU A 447      29.930  29.770  49.921  1.00  0.00           N  
ATOM   3375  CA  LEU A 447      29.873  30.312  51.277  1.00  0.00           C  
ATOM   3376  C   LEU A 447      28.833  31.418  51.443  1.00  0.00           C  
ATOM   3377  O   LEU A 447      28.213  31.504  52.504  1.00  0.00           O  
ATOM   3378  CB  LEU A 447      31.256  30.785  51.749  1.00  0.00           C  
ATOM   3379  CG  LEU A 447      32.032  29.920  52.738  1.00  0.00           C  
ATOM   3380  CD1 LEU A 447      31.313  29.715  54.071  1.00  0.00           C  
ATOM   3381  CD2 LEU A 447      32.467  28.561  52.211  1.00  0.00           C  
ATOM   3382  N   PHE A 448      28.761  32.333  50.483  1.00  0.00           N  
ATOM   3383  CA  PHE A 448      27.807  33.457  50.412  1.00  0.00           C  
ATOM   3384  C   PHE A 448      26.407  33.147  49.901  1.00  0.00           C  
ATOM   3385  O   PHE A 448      25.451  33.690  50.458  1.00  0.00           O  
ATOM   3386  CB  PHE A 448      28.298  34.584  49.507  1.00  0.00           C  
ATOM   3387  CG  PHE A 448      29.202  35.528  50.304  1.00  0.00           C  
ATOM   3388  CD1 PHE A 448      28.646  36.521  51.100  1.00  0.00           C  
ATOM   3389  CD2 PHE A 448      30.579  35.461  50.154  1.00  0.00           C  
ATOM   3390  CE1 PHE A 448      29.455  37.435  51.774  1.00  0.00           C  
ATOM   3391  CE2 PHE A 448      31.352  36.457  50.726  1.00  0.00           C  
ATOM   3392  CZ  PHE A 448      30.840  37.421  51.584  1.00  0.00           C  
ATOM   3393  N   LEU A 449      26.245  32.425  48.799  1.00  0.00           N  
ATOM   3394  CA  LEU A 449      24.970  31.945  48.249  1.00  0.00           C  
ATOM   3395  C   LEU A 449      24.036  31.100  49.111  1.00  0.00           C  
ATOM   3396  O   LEU A 449      22.861  31.426  49.299  1.00  0.00           O  
ATOM   3397  CB  LEU A 449      25.316  31.039  47.057  1.00  0.00           C  
ATOM   3398  CG  LEU A 449      24.263  30.698  45.998  1.00  0.00           C  
ATOM   3399  CD1 LEU A 449      24.838  30.958  44.601  1.00  0.00           C  
ATOM   3400  CD2 LEU A 449      23.988  29.204  46.140  1.00  0.00           C  
ATOM   3401  N   THR A 450      24.606  30.066  49.732  1.00  0.00           N  
ATOM   3402  CA  THR A 450      23.946  29.348  50.825  1.00  0.00           C  
ATOM   3403  C   THR A 450      23.470  30.240  51.979  1.00  0.00           C  
ATOM   3404  O   THR A 450      22.324  30.060  52.380  1.00  0.00           O  
ATOM   3405  CB  THR A 450      24.792  28.260  51.507  1.00  0.00           C  
ATOM   3406  CG2 THR A 450      25.040  27.129  50.504  1.00  0.00           C  
ATOM   3407  OG1 THR A 450      26.021  28.841  51.963  1.00  0.00           O  
ATOM   3408  N   SER A 451      24.404  31.063  52.457  1.00  0.00           N  
ATOM   3409  CA  SER A 451      24.128  32.008  53.551  1.00  0.00           C  
ATOM   3410  C   SER A 451      22.913  32.865  53.204  1.00  0.00           C  
ATOM   3411  O   SER A 451      22.159  33.174  54.128  1.00  0.00           O  
ATOM   3412  CB  SER A 451      25.310  32.971  53.711  1.00  0.00           C  
ATOM   3413  OG  SER A 451      26.466  32.289  54.194  1.00  0.00           O  
ATOM   3414  N   ILE A 452      22.884  33.411  51.997  1.00  0.00           N  
ATOM   3415  CA  ILE A 452      21.668  34.156  51.622  1.00  0.00           C  
ATOM   3416  C   ILE A 452      20.386  33.319  51.683  1.00  0.00           C  
ATOM   3417  O   ILE A 452      19.538  33.633  52.514  1.00  0.00           O  
ATOM   3418  CB  ILE A 452      21.934  34.954  50.339  1.00  0.00           C  
ATOM   3419  CG1 ILE A 452      23.124  35.911  50.419  1.00  0.00           C  
ATOM   3420  CG2 ILE A 452      20.649  35.527  49.739  1.00  0.00           C  
ATOM   3421  CD  ILE A 452      22.927  36.914  51.549  1.00  0.00           C  
ATOM   3422  N   LEU A 453      20.191  32.245  50.941  1.00  0.00           N  
ATOM   3423  CA  LEU A 453      19.025  31.340  50.956  1.00  0.00           C  
ATOM   3424  C   LEU A 453      18.600  30.734  52.292  1.00  0.00           C  
ATOM   3425  O   LEU A 453      17.450  30.805  52.727  1.00  0.00           O  
ATOM   3426  CB  LEU A 453      19.117  30.238  49.899  1.00  0.00           C  
ATOM   3427  CG  LEU A 453      18.720  30.701  48.501  1.00  0.00           C  
ATOM   3428  CD1 LEU A 453      19.826  30.617  47.443  1.00  0.00           C  
ATOM   3429  CD2 LEU A 453      17.589  29.851  47.909  1.00  0.00           C  
ATOM   3430  N   GLN A 454      19.620  30.320  53.035  1.00  0.00           N  
ATOM   3431  CA  GLN A 454      19.457  29.946  54.442  1.00  0.00           C  
ATOM   3432  C   GLN A 454      18.946  31.010  55.410  1.00  0.00           C  
ATOM   3433  O   GLN A 454      18.188  30.664  56.319  1.00  0.00           O  
ATOM   3434  CB  GLN A 454      20.862  29.488  54.861  1.00  0.00           C  
ATOM   3435  CG  GLN A 454      21.172  29.338  56.355  1.00  0.00           C  
ATOM   3436  CD  GLN A 454      22.667  29.106  56.623  1.00  0.00           C  
ATOM   3437  NE2 GLN A 454      23.112  27.885  56.894  1.00  0.00           N  
ATOM   3438  OE1 GLN A 454      23.496  30.003  56.699  1.00  0.00           O  
ATOM   3439  N   ASN A 455      19.313  32.259  55.172  1.00  0.00           N  
ATOM   3440  CA  ASN A 455      19.040  33.408  56.046  1.00  0.00           C  
ATOM   3441  C   ASN A 455      18.132  34.539  55.575  1.00  0.00           C  
ATOM   3442  O   ASN A 455      17.678  35.287  56.440  1.00  0.00           O  
ATOM   3443  CB  ASN A 455      20.378  33.893  56.600  1.00  0.00           C  
ATOM   3444  CG  ASN A 455      21.075  32.903  57.533  1.00  0.00           C  
ATOM   3445  ND2 ASN A 455      22.178  32.359  57.019  1.00  0.00           N  
ATOM   3446  OD1 ASN A 455      20.680  32.521  58.634  1.00  0.00           O  
ATOM   3447  N   PHE A 456      17.997  34.759  54.270  1.00  0.00           N  
ATOM   3448  CA  PHE A 456      17.181  35.911  53.849  1.00  0.00           C  
ATOM   3449  C   PHE A 456      15.931  35.471  53.088  1.00  0.00           C  
ATOM   3450  O   PHE A 456      15.939  34.556  52.263  1.00  0.00           O  
ATOM   3451  CB  PHE A 456      18.109  36.824  53.035  1.00  0.00           C  
ATOM   3452  CG  PHE A 456      19.112  37.578  53.909  1.00  0.00           C  
ATOM   3453  CD1 PHE A 456      20.400  37.039  53.935  1.00  0.00           C  
ATOM   3454  CD2 PHE A 456      18.786  38.636  54.743  1.00  0.00           C  
ATOM   3455  CE1 PHE A 456      21.378  37.633  54.726  1.00  0.00           C  
ATOM   3456  CE2 PHE A 456      19.750  39.186  55.583  1.00  0.00           C  
ATOM   3457  CZ  PHE A 456      21.060  38.713  55.531  1.00  0.00           C  
ATOM   3458  N   ASN A 457      14.954  36.362  53.243  1.00  0.00           N  
ATOM   3459  CA  ASN A 457      13.715  36.355  52.442  1.00  0.00           C  
ATOM   3460  C   ASN A 457      13.879  37.039  51.089  1.00  0.00           C  
ATOM   3461  O   ASN A 457      14.487  38.103  51.030  1.00  0.00           O  
ATOM   3462  CB  ASN A 457      12.567  37.049  53.189  1.00  0.00           C  
ATOM   3463  CG  ASN A 457      11.153  36.829  52.663  1.00  0.00           C  
ATOM   3464  ND2 ASN A 457      10.188  36.659  53.563  1.00  0.00           N  
ATOM   3465  OD1 ASN A 457      10.963  36.427  51.516  1.00  0.00           O  
ATOM   3466  N   LEU A 458      14.121  36.169  50.109  1.00  0.00           N  
ATOM   3467  CA  LEU A 458      14.334  36.575  48.712  1.00  0.00           C  
ATOM   3468  C   LEU A 458      13.134  37.262  48.056  1.00  0.00           C  
ATOM   3469  O   LEU A 458      12.271  36.666  47.413  1.00  0.00           O  
ATOM   3470  CB  LEU A 458      14.900  35.419  47.881  1.00  0.00           C  
ATOM   3471  CG  LEU A 458      16.369  35.068  48.147  1.00  0.00           C  
ATOM   3472  CD1 LEU A 458      16.722  33.930  47.188  1.00  0.00           C  
ATOM   3473  CD2 LEU A 458      17.338  36.250  48.133  1.00  0.00           C  
ATOM   3474  N   LYS A 459      13.286  38.575  48.086  1.00  0.00           N  
ATOM   3475  CA  LYS A 459      12.259  39.448  47.493  1.00  0.00           C  
ATOM   3476  C   LYS A 459      12.718  40.545  46.531  1.00  0.00           C  
ATOM   3477  O   LYS A 459      13.413  41.460  46.956  1.00  0.00           O  
ATOM   3478  CB  LYS A 459      11.433  40.055  48.629  1.00  0.00           C  
ATOM   3479  CG  LYS A 459      10.380  39.186  49.314  1.00  0.00           C  
ATOM   3480  CD  LYS A 459       9.367  38.539  48.373  1.00  0.00           C  
ATOM   3481  CE  LYS A 459       8.694  37.488  49.257  1.00  0.00           C  
ATOM   3482  NZ  LYS A 459       7.323  37.279  48.770  1.00  0.00           N1+
ATOM   3483  N   SER A 460      11.953  40.655  45.452  1.00  0.00           N  
ATOM   3484  CA  SER A 460      12.260  41.650  44.418  1.00  0.00           C  
ATOM   3485  C   SER A 460      11.327  42.838  44.647  1.00  0.00           C  
ATOM   3486  O   SER A 460      10.117  42.664  44.757  1.00  0.00           O  
ATOM   3487  CB  SER A 460      12.111  41.228  42.954  1.00  0.00           C  
ATOM   3488  OG  SER A 460      12.419  42.369  42.152  1.00  0.00           O  
ATOM   3489  N   LEU A 461      11.879  44.035  44.429  1.00  0.00           N  
ATOM   3490  CA  LEU A 461      11.087  45.271  44.574  1.00  0.00           C  
ATOM   3491  C   LEU A 461      10.220  45.607  43.354  1.00  0.00           C  
ATOM   3492  O   LEU A 461       9.064  45.977  43.575  1.00  0.00           O  
ATOM   3493  CB  LEU A 461      11.983  46.480  44.861  1.00  0.00           C  
ATOM   3494  CG  LEU A 461      12.112  46.585  46.380  1.00  0.00           C  
ATOM   3495  CD1 LEU A 461      13.066  47.701  46.794  1.00  0.00           C  
ATOM   3496  CD2 LEU A 461      10.763  46.955  47.000  1.00  0.00           C  
ATOM   3497  N   VAL A 462      10.764  45.431  42.156  1.00  0.00           N  
ATOM   3498  CA  VAL A 462      10.066  45.350  40.871  1.00  0.00           C  
ATOM   3499  C   VAL A 462       9.539  43.920  40.762  1.00  0.00           C  
ATOM   3500  O   VAL A 462      10.147  42.875  40.951  1.00  0.00           O  
ATOM   3501  CB  VAL A 462      10.972  45.692  39.687  1.00  0.00           C  
ATOM   3502  CG1 VAL A 462      10.250  45.877  38.349  1.00  0.00           C  
ATOM   3503  CG2 VAL A 462      11.634  47.051  39.939  1.00  0.00           C  
ATOM   3504  N   ASP A 463       8.359  43.925  40.137  1.00  0.00           N  
ATOM   3505  CA  ASP A 463       7.496  42.735  40.083  1.00  0.00           C  
ATOM   3506  C   ASP A 463       8.114  41.536  39.357  1.00  0.00           C  
ATOM   3507  O   ASP A 463       8.629  41.718  38.256  1.00  0.00           O  
ATOM   3508  CB  ASP A 463       6.199  43.106  39.373  1.00  0.00           C  
ATOM   3509  CG  ASP A 463       5.197  41.952  39.379  1.00  0.00           C  
ATOM   3510  OD1 ASP A 463       5.292  41.000  38.584  1.00  0.00           O  
ATOM   3511  OD2 ASP A 463       4.057  42.162  39.853  1.00  0.00           O1-
ATOM   3512  N   PRO A 464       8.301  40.409  40.040  1.00  0.00           N  
ATOM   3513  CA  PRO A 464       8.860  39.154  39.507  1.00  0.00           C  
ATOM   3514  C   PRO A 464       8.522  38.715  38.083  1.00  0.00           C  
ATOM   3515  O   PRO A 464       9.429  38.451  37.294  1.00  0.00           O  
ATOM   3516  CB  PRO A 464       8.453  38.049  40.501  1.00  0.00           C  
ATOM   3517  CG  PRO A 464       8.619  38.817  41.807  1.00  0.00           C  
ATOM   3518  CD  PRO A 464       8.062  40.202  41.467  1.00  0.00           C  
ATOM   3519  N   LYS A 465       7.285  38.950  37.686  1.00  0.00           N  
ATOM   3520  CA  LYS A 465       6.777  38.806  36.311  1.00  0.00           C  
ATOM   3521  C   LYS A 465       7.333  39.842  35.330  1.00  0.00           C  
ATOM   3522  O   LYS A 465       7.838  39.483  34.272  1.00  0.00           O  
ATOM   3523  CB  LYS A 465       5.260  38.724  36.219  1.00  0.00           C  
ATOM   3524  CG  LYS A 465       4.533  37.780  37.191  1.00  0.00           C  
ATOM   3525  CD  LYS A 465       3.015  37.924  37.278  1.00  0.00           C  
ATOM   3526  CE  LYS A 465       2.604  36.862  36.264  1.00  0.00           C  
ATOM   3527  NZ  LYS A 465       1.148  36.748  36.155  1.00  0.00           N1+
ATOM   3528  N   ASN A 466       7.350  41.118  35.711  1.00  0.00           N  
ATOM   3529  CA  ASN A 466       7.986  42.137  34.861  1.00  0.00           C  
ATOM   3530  C   ASN A 466       9.501  42.300  34.909  1.00  0.00           C  
ATOM   3531  O   ASN A 466      10.033  42.292  33.796  1.00  0.00           O  
ATOM   3532  CB  ASN A 466       7.365  43.480  35.245  1.00  0.00           C  
ATOM   3533  CG  ASN A 466       5.846  43.540  35.078  1.00  0.00           C  
ATOM   3534  ND2 ASN A 466       5.334  43.716  33.867  1.00  0.00           N  
ATOM   3535  OD1 ASN A 466       5.103  43.696  36.049  1.00  0.00           O  
ATOM   3536  N   LEU A 467      10.048  41.959  36.080  1.00  0.00           N  
ATOM   3537  CA  LEU A 467      11.493  41.968  36.353  1.00  0.00           C  
ATOM   3538  C   LEU A 467      12.404  41.400  35.264  1.00  0.00           C  
ATOM   3539  O   LEU A 467      12.510  40.193  35.052  1.00  0.00           O  
ATOM   3540  CB  LEU A 467      11.842  41.167  37.615  1.00  0.00           C  
ATOM   3541  CG  LEU A 467      13.283  41.156  38.112  1.00  0.00           C  
ATOM   3542  CD1 LEU A 467      13.550  42.401  38.958  1.00  0.00           C  
ATOM   3543  CD2 LEU A 467      13.687  39.870  38.826  1.00  0.00           C  
ATOM   3544  N   ASP A 468      12.987  42.283  34.468  1.00  0.00           N  
ATOM   3545  CA  ASP A 468      13.604  41.954  33.177  1.00  0.00           C  
ATOM   3546  C   ASP A 468      15.062  41.525  33.279  1.00  0.00           C  
ATOM   3547  O   ASP A 468      15.937  42.388  33.365  1.00  0.00           O  
ATOM   3548  CB  ASP A 468      13.642  43.152  32.223  1.00  0.00           C  
ATOM   3549  CG  ASP A 468      13.817  42.806  30.745  1.00  0.00           C  
ATOM   3550  OD1 ASP A 468      14.194  41.647  30.467  1.00  0.00           O  
ATOM   3551  OD2 ASP A 468      13.807  43.713  29.881  1.00  0.00           O1-
ATOM   3552  N   THR A 469      15.365  40.298  32.853  1.00  0.00           N  
ATOM   3553  CA  THR A 469      16.653  39.602  32.833  1.00  0.00           C  
ATOM   3554  C   THR A 469      17.691  40.011  31.779  1.00  0.00           C  
ATOM   3555  O   THR A 469      18.787  39.463  31.733  1.00  0.00           O  
ATOM   3556  CB  THR A 469      16.496  38.108  32.560  1.00  0.00           C  
ATOM   3557  CG2 THR A 469      15.679  37.482  33.689  1.00  0.00           C  
ATOM   3558  OG1 THR A 469      15.867  37.884  31.294  1.00  0.00           O  
ATOM   3559  N   THR A 470      17.322  40.984  30.957  1.00  0.00           N  
ATOM   3560  CA  THR A 470      18.211  41.485  29.899  1.00  0.00           C  
ATOM   3561  C   THR A 470      19.530  42.202  30.177  1.00  0.00           C  
ATOM   3562  O   THR A 470      19.514  43.386  30.533  1.00  0.00           O  
ATOM   3563  CB  THR A 470      17.425  42.238  28.819  1.00  0.00           C  
ATOM   3564  CG2 THR A 470      16.845  41.317  27.744  1.00  0.00           C  
ATOM   3565  OG1 THR A 470      16.503  43.147  29.415  1.00  0.00           O  
ATOM   3566  N   PRO A 471      20.708  41.624  29.956  1.00  0.00           N  
ATOM   3567  CA  PRO A 471      22.031  42.211  30.218  1.00  0.00           C  
ATOM   3568  C   PRO A 471      22.417  43.526  29.531  1.00  0.00           C  
ATOM   3569  O   PRO A 471      21.987  43.778  28.408  1.00  0.00           O  
ATOM   3570  CB  PRO A 471      23.052  41.140  29.852  1.00  0.00           C  
ATOM   3571  CG  PRO A 471      22.241  39.858  30.057  1.00  0.00           C  
ATOM   3572  CD  PRO A 471      20.828  40.208  29.578  1.00  0.00           C  
ATOM   3573  N   VAL A 472      23.191  44.304  30.283  1.00  0.00           N  
ATOM   3574  CA  VAL A 472      23.761  45.490  29.620  1.00  0.00           C  
ATOM   3575  C   VAL A 472      25.093  45.193  28.933  1.00  0.00           C  
ATOM   3576  O   VAL A 472      25.838  44.424  29.544  1.00  0.00           O  
ATOM   3577  CB  VAL A 472      23.868  46.654  30.606  1.00  0.00           C  
ATOM   3578  CG1 VAL A 472      24.714  46.401  31.861  1.00  0.00           C  
ATOM   3579  CG2 VAL A 472      24.219  47.990  29.942  1.00  0.00           C  
ATOM   3580  N   VAL A 473      25.371  45.839  27.800  1.00  0.00           N  
ATOM   3581  CA  VAL A 473      26.532  45.614  26.932  1.00  0.00           C  
ATOM   3582  C   VAL A 473      27.941  45.865  27.466  1.00  0.00           C  
ATOM   3583  O   VAL A 473      28.284  46.755  28.255  1.00  0.00           O  
ATOM   3584  CB  VAL A 473      26.365  46.420  25.637  1.00  0.00           C  
ATOM   3585  CG1 VAL A 473      25.494  45.690  24.606  1.00  0.00           C  
ATOM   3586  CG2 VAL A 473      25.942  47.860  25.877  1.00  0.00           C  
ATOM   3587  N   ASN A 474      28.758  44.837  27.250  1.00  0.00           N  
ATOM   3588  CA  ASN A 474      30.140  44.880  27.763  1.00  0.00           C  
ATOM   3589  C   ASN A 474      31.196  44.392  26.766  1.00  0.00           C  
ATOM   3590  O   ASN A 474      30.858  43.467  26.030  1.00  0.00           O  
ATOM   3591  CB  ASN A 474      30.122  44.087  29.069  1.00  0.00           C  
ATOM   3592  CG  ASN A 474      31.463  44.063  29.811  1.00  0.00           C  
ATOM   3593  ND2 ASN A 474      31.617  44.932  30.805  1.00  0.00           N  
ATOM   3594  OD1 ASN A 474      32.430  43.439  29.371  1.00  0.00           O  
ATOM   3595  N   GLY A 475      32.349  45.051  26.733  1.00  0.00           N  
ATOM   3596  CA  GLY A 475      33.460  44.829  25.782  1.00  0.00           C  
ATOM   3597  C   GLY A 475      34.089  43.445  25.872  1.00  0.00           C  
ATOM   3598  O   GLY A 475      34.470  42.865  24.853  1.00  0.00           O  
ATOM   3599  N   PHE A 476      33.974  42.814  27.040  1.00  0.00           N  
ATOM   3600  CA  PHE A 476      34.465  41.460  27.313  1.00  0.00           C  
ATOM   3601  C   PHE A 476      33.362  40.437  27.591  1.00  0.00           C  
ATOM   3602  O   PHE A 476      33.561  39.369  27.017  1.00  0.00           O  
ATOM   3603  CB  PHE A 476      35.531  41.571  28.412  1.00  0.00           C  
ATOM   3604  CG  PHE A 476      36.861  42.168  27.969  1.00  0.00           C  
ATOM   3605  CD1 PHE A 476      37.677  41.416  27.131  1.00  0.00           C  
ATOM   3606  CD2 PHE A 476      37.265  43.430  28.382  1.00  0.00           C  
ATOM   3607  CE1 PHE A 476      38.954  41.852  26.793  1.00  0.00           C  
ATOM   3608  CE2 PHE A 476      38.409  44.003  27.818  1.00  0.00           C  
ATOM   3609  CZ  PHE A 476      39.277  43.151  27.147  1.00  0.00           C  
ATOM   3610  N   ALA A 477      32.232  40.908  28.123  1.00  0.00           N  
ATOM   3611  CA  ALA A 477      31.160  40.028  28.598  1.00  0.00           C  
ATOM   3612  C   ALA A 477      29.757  40.646  28.534  1.00  0.00           C  
ATOM   3613  O   ALA A 477      29.559  41.368  27.562  1.00  0.00           O  
ATOM   3614  CB  ALA A 477      31.587  39.375  29.925  1.00  0.00           C  
ATOM   3615  N   SER A 478      28.822  40.290  29.405  1.00  0.00           N  
ATOM   3616  CA  SER A 478      27.506  40.913  29.554  1.00  0.00           C  
ATOM   3617  C   SER A 478      27.156  41.208  31.016  1.00  0.00           C  
ATOM   3618  O   SER A 478      26.775  40.251  31.685  1.00  0.00           O  
ATOM   3619  CB  SER A 478      26.352  40.243  28.809  1.00  0.00           C  
ATOM   3620  OG  SER A 478      26.533  40.189  27.396  1.00  0.00           O  
ATOM   3621  N   VAL A 479      27.044  42.484  31.380  1.00  0.00           N  
ATOM   3622  CA  VAL A 479      26.840  42.768  32.802  1.00  0.00           C  
ATOM   3623  C   VAL A 479      25.387  42.520  33.220  1.00  0.00           C  
ATOM   3624  O   VAL A 479      24.449  42.979  32.575  1.00  0.00           O  
ATOM   3625  CB  VAL A 479      27.249  44.222  33.059  1.00  0.00           C  
ATOM   3626  CG1 VAL A 479      27.066  44.585  34.535  1.00  0.00           C  
ATOM   3627  CG2 VAL A 479      28.707  44.443  32.673  1.00  0.00           C  
ATOM   3628  N   PRO A 480      25.195  41.936  34.401  1.00  0.00           N  
ATOM   3629  CA  PRO A 480      23.836  41.795  34.949  1.00  0.00           C  
ATOM   3630  C   PRO A 480      23.044  43.077  35.216  1.00  0.00           C  
ATOM   3631  O   PRO A 480      23.614  44.055  35.683  1.00  0.00           O  
ATOM   3632  CB  PRO A 480      23.891  40.835  36.142  1.00  0.00           C  
ATOM   3633  CG  PRO A 480      25.382  40.629  36.368  1.00  0.00           C  
ATOM   3634  CD  PRO A 480      26.145  41.056  35.110  1.00  0.00           C  
ATOM   3635  N   PRO A 481      21.735  43.019  34.974  1.00  0.00           N  
ATOM   3636  CA  PRO A 481      20.824  44.152  35.209  1.00  0.00           C  
ATOM   3637  C   PRO A 481      20.935  44.777  36.599  1.00  0.00           C  
ATOM   3638  O   PRO A 481      21.080  44.023  37.571  1.00  0.00           O  
ATOM   3639  CB  PRO A 481      19.396  43.645  34.974  1.00  0.00           C  
ATOM   3640  CG  PRO A 481      19.604  42.442  34.046  1.00  0.00           C  
ATOM   3641  CD  PRO A 481      21.046  41.970  34.207  1.00  0.00           C  
ATOM   3642  N   PHE A 482      20.725  46.092  36.602  1.00  0.00           N  
ATOM   3643  CA  PHE A 482      20.733  46.955  37.780  1.00  0.00           C  
ATOM   3644  C   PHE A 482      19.468  47.039  38.639  1.00  0.00           C  
ATOM   3645  O   PHE A 482      18.982  48.156  38.843  1.00  0.00           O  
ATOM   3646  CB  PHE A 482      21.300  48.324  37.397  1.00  0.00           C  
ATOM   3647  CG  PHE A 482      22.799  48.323  37.108  1.00  0.00           C  
ATOM   3648  CD1 PHE A 482      23.321  47.866  35.902  1.00  0.00           C  
ATOM   3649  CD2 PHE A 482      23.609  48.747  38.153  1.00  0.00           C  
ATOM   3650  CE1 PHE A 482      24.700  47.804  35.783  1.00  0.00           C  
ATOM   3651  CE2 PHE A 482      24.984  48.609  38.056  1.00  0.00           C  
ATOM   3652  CZ  PHE A 482      25.519  48.232  36.830  1.00  0.00           C  
ATOM   3653  N   TYR A 483      18.969  45.959  39.224  1.00  0.00           N  
ATOM   3654  CA  TYR A 483      17.778  45.944  40.092  1.00  0.00           C  
ATOM   3655  C   TYR A 483      18.130  45.732  41.565  1.00  0.00           C  
ATOM   3656  O   TYR A 483      19.023  44.974  41.922  1.00  0.00           O  
ATOM   3657  CB  TYR A 483      16.939  44.700  39.767  1.00  0.00           C  
ATOM   3658  CG  TYR A 483      16.122  45.063  38.516  1.00  0.00           C  
ATOM   3659  CD1 TYR A 483      14.872  45.666  38.547  1.00  0.00           C  
ATOM   3660  CD2 TYR A 483      16.592  44.784  37.244  1.00  0.00           C  
ATOM   3661  CE1 TYR A 483      14.104  45.978  37.432  1.00  0.00           C  
ATOM   3662  CE2 TYR A 483      15.920  45.084  36.067  1.00  0.00           C  
ATOM   3663  CZ  TYR A 483      14.665  45.675  36.199  1.00  0.00           C  
ATOM   3664  OH  TYR A 483      14.018  46.077  35.066  1.00  0.00           O  
ATOM   3665  N   GLN A 484      17.221  46.239  42.400  1.00  0.00           N  
ATOM   3666  CA  GLN A 484      17.292  46.218  43.869  1.00  0.00           C  
ATOM   3667  C   GLN A 484      16.573  44.992  44.430  1.00  0.00           C  
ATOM   3668  O   GLN A 484      15.564  44.595  43.863  1.00  0.00           O  
ATOM   3669  CB  GLN A 484      16.673  47.434  44.564  1.00  0.00           C  
ATOM   3670  CG  GLN A 484      17.669  48.592  44.525  1.00  0.00           C  
ATOM   3671  CD  GLN A 484      17.255  49.945  45.118  1.00  0.00           C  
ATOM   3672  NE2 GLN A 484      17.883  51.059  44.755  1.00  0.00           N  
ATOM   3673  OE1 GLN A 484      16.286  49.985  45.869  1.00  0.00           O  
ATOM   3674  N   LEU A 485      17.145  44.374  45.460  1.00  0.00           N  
ATOM   3675  CA  LEU A 485      16.566  43.234  46.182  1.00  0.00           C  
ATOM   3676  C   LEU A 485      16.472  43.476  47.691  1.00  0.00           C  
ATOM   3677  O   LEU A 485      17.308  44.105  48.348  1.00  0.00           O  
ATOM   3678  CB  LEU A 485      17.277  41.939  45.796  1.00  0.00           C  
ATOM   3679  CG  LEU A 485      16.978  41.233  44.469  1.00  0.00           C  
ATOM   3680  CD1 LEU A 485      17.338  42.029  43.217  1.00  0.00           C  
ATOM   3681  CD2 LEU A 485      17.337  39.746  44.421  1.00  0.00           C  
ATOM   3682  N   CYS A 486      15.310  43.051  48.197  1.00  0.00           N  
ATOM   3683  CA  CYS A 486      14.721  43.384  49.504  1.00  0.00           C  
ATOM   3684  C   CYS A 486      15.085  42.351  50.581  1.00  0.00           C  
ATOM   3685  O   CYS A 486      14.533  41.259  50.479  1.00  0.00           O  
ATOM   3686  CB  CYS A 486      13.212  43.614  49.365  1.00  0.00           C  
ATOM   3687  SG  CYS A 486      12.773  44.801  50.694  1.00  0.00           S  
ATOM   3688  N   PHE A 487      16.301  42.531  51.076  1.00  0.00           N  
ATOM   3689  CA  PHE A 487      16.714  41.507  52.061  1.00  0.00           C  
ATOM   3690  C   PHE A 487      16.030  41.515  53.428  1.00  0.00           C  
ATOM   3691  O   PHE A 487      16.175  42.463  54.193  1.00  0.00           O  
ATOM   3692  CB  PHE A 487      18.245  41.562  52.146  1.00  0.00           C  
ATOM   3693  CG  PHE A 487      18.982  41.090  50.895  1.00  0.00           C  
ATOM   3694  CD1 PHE A 487      19.229  39.773  50.552  1.00  0.00           C  
ATOM   3695  CD2 PHE A 487      19.455  42.097  50.051  1.00  0.00           C  
ATOM   3696  CE1 PHE A 487      19.829  39.414  49.350  1.00  0.00           C  
ATOM   3697  CE2 PHE A 487      20.178  41.699  48.928  1.00  0.00           C  
ATOM   3698  CZ  PHE A 487      20.431  40.382  48.556  1.00  0.00           C  
ATOM   3699  N   ILE A 488      14.974  40.703  53.577  1.00  0.00           N  
ATOM   3700  CA  ILE A 488      14.344  40.510  54.889  1.00  0.00           C  
ATOM   3701  C   ILE A 488      15.064  39.454  55.737  1.00  0.00           C  
ATOM   3702  O   ILE A 488      15.201  38.328  55.263  1.00  0.00           O  
ATOM   3703  CB  ILE A 488      12.850  40.237  54.756  1.00  0.00           C  
ATOM   3704  CG1 ILE A 488      12.108  41.376  54.055  1.00  0.00           C  
ATOM   3705  CG2 ILE A 488      12.120  39.871  56.050  1.00  0.00           C  
ATOM   3706  CD  ILE A 488      11.257  40.583  53.061  1.00  0.00           C  
ATOM   3707  N   PRO A 489      15.435  39.777  56.976  1.00  0.00           N  
ATOM   3708  CA  PRO A 489      15.986  38.806  57.929  1.00  0.00           C  
ATOM   3709  C   PRO A 489      14.915  37.787  58.316  1.00  0.00           C  
ATOM   3710  O   PRO A 489      13.899  38.067  58.958  1.00  0.00           O  
ATOM   3711  CB  PRO A 489      16.423  39.711  59.086  1.00  0.00           C  
ATOM   3712  CG  PRO A 489      16.819  41.035  58.442  1.00  0.00           C  
ATOM   3713  CD  PRO A 489      15.760  41.166  57.349  1.00  0.00           C  
ATOM   3714  N   ILE A 490      15.317  36.521  58.241  1.00  0.00           N  
ATOM   3715  CA  ILE A 490      14.681  35.411  58.960  1.00  0.00           C  
ATOM   3716  C   ILE A 490      15.347  35.262  60.336  1.00  0.00           C  
ATOM   3717  O   ILE A 490      16.554  35.452  60.480  1.00  0.00           O  
ATOM   3718  CB  ILE A 490      14.522  34.220  58.014  1.00  0.00           C  
ATOM   3719  CG1 ILE A 490      14.010  34.516  56.606  1.00  0.00           C  
ATOM   3720  CG2 ILE A 490      13.720  33.182  58.798  1.00  0.00           C  
ATOM   3721  CD  ILE A 490      12.568  35.010  56.454  1.00  0.00           C  
ATOM   3722  N   HIS A 491      14.584  34.940  61.376  1.00  0.00           N  
ATOM   3723  CA  HIS A 491      15.104  34.926  62.749  1.00  0.00           C  
ATOM   3724  C   HIS A 491      15.237  33.561  63.436  1.00  0.00           C  
ATOM   3725  O   HIS A 491      14.602  33.288  64.452  1.00  0.00           O  
ATOM   3726  CB  HIS A 491      14.277  35.921  63.568  1.00  0.00           C  
ATOM   3727  CG  HIS A 491      14.727  37.357  63.342  1.00  0.00           C  
ATOM   3728  CD2 HIS A 491      14.387  38.133  62.307  1.00  0.00           C  
ATOM   3729  ND1 HIS A 491      15.216  38.131  64.309  1.00  0.00           N  
ATOM   3730  CE1 HIS A 491      15.233  39.376  63.841  1.00  0.00           C  
ATOM   3731  NE2 HIS A 491      14.747  39.375  62.600  1.00  0.00           N  
ATOM   3732  N   HIS A 492      16.213  32.780  63.012  1.00  0.00           N  
ATOM   3733  CA  HIS A 492      16.548  31.489  63.640  1.00  0.00           C  
ATOM   3734  C   HIS A 492      17.944  31.487  64.280  1.00  0.00           C  
ATOM   3735  CB  HIS A 492      16.395  30.320  62.674  1.00  0.00           C  
ATOM   3736  CG  HIS A 492      16.965  30.544  61.267  1.00  0.00           C  
ATOM   3737  CD2 HIS A 492      18.250  30.415  60.996  1.00  0.00           C  
ATOM   3738  ND1 HIS A 492      16.447  31.193  60.227  1.00  0.00           N  
ATOM   3739  CE1 HIS A 492      17.448  31.631  59.461  1.00  0.00           C  
ATOM   3740  NE2 HIS A 492      18.584  31.112  59.915  1.00  0.00           N  
ATOM   3741  O1  HIS A 492      18.896  31.798  63.527  1.00  0.00           O  
ATOM   3742  O2  HIS A 492      18.107  31.043  65.432  1.00  0.00           O  
TER   
ATOM   3743  CAA HEM A 500      39.469  32.629  30.781  1.00  0.00           C  
ATOM   3744  CAB HEM A 500      34.447  32.305  39.281  1.00  0.00           C  
ATOM   3745  CAC HEM A 500      41.388  35.064  41.126  1.00  0.00           C  
ATOM   3746  CAD HEM A 500      43.789  34.715  33.477  1.00  0.00           C  
ATOM   3747  NA  HEM A 500      38.752  32.953  34.394  1.00  0.00           N  
ATOM   3748  CBA HEM A 500      40.622  31.654  30.595  1.00  0.00           C  
ATOM   3749  CBB HEM A 500      33.468  33.217  39.342  1.00  0.00           C  
ATOM   3750  CBC HEM A 500      41.981  34.242  42.002  1.00  0.00           C  
ATOM   3751  CBD HEM A 500      44.506  33.370  33.595  1.00  0.00           C  
ATOM   3752  NB  HEM A 500      37.251  32.918  36.864  1.00  0.00           N  
ATOM   3753  CGA HEM A 500      40.886  31.656  29.097  1.00  0.00           C  
ATOM   3754  CGD HEM A 500      45.679  33.045  32.660  1.00  0.00           C  
ATOM   3755  ND  HEM A 500      40.799  34.365  35.713  1.00  0.00           N  
ATOM   3756  CHA HEM A 500      40.759  33.864  33.343  1.00  0.00           C  
ATOM   3757  CHB HEM A 500      36.604  31.804  34.797  1.00  0.00           C  
ATOM   3758  CHC HEM A 500      37.079  33.751  39.191  1.00  0.00           C  
ATOM   3759  CHD HEM A 500      41.580  34.920  37.916  1.00  0.00           C  
ATOM   3760  CMA HEM A 500      36.498  31.596  31.709  1.00  0.00           C  
ATOM   3761  CMB HEM A 500      34.146  30.799  36.347  1.00  0.00           C  
ATOM   3762  CMC HEM A 500      38.291  35.206  41.679  1.00  0.00           C  
ATOM   3763  CMD HEM A 500      44.043  36.255  36.298  1.00  0.00           C  
ATOM   3764  C1A HEM A 500      39.523  33.215  33.276  1.00  0.00           C  
ATOM   3765  C1B HEM A 500      36.416  32.077  36.162  1.00  0.00           C  
ATOM   3766  C1C HEM A 500      38.340  34.357  39.172  1.00  0.00           C  
ATOM   3767  C1D HEM A 500      41.724  34.994  36.523  1.00  0.00           C  
ATOM   3768  O1A HEM A 500      41.287  32.712  28.553  1.00  0.00           O  
ATOM   3769  O1D HEM A 500      45.367  32.443  31.614  1.00  0.00           O  
ATOM   3770  C2A HEM A 500      38.880  32.604  32.189  1.00  0.00           C  
ATOM   3771  C2B HEM A 500      35.324  31.610  36.899  1.00  0.00           C  
ATOM   3772  C2C HEM A 500      38.943  34.811  40.356  1.00  0.00           C  
ATOM   3773  C2D HEM A 500      42.845  35.433  35.813  1.00  0.00           C  
ATOM   3774  O2A HEM A 500      41.061  30.514  28.631  1.00  0.00           O  
ATOM   3775  O2D HEM A 500      46.851  33.124  33.096  1.00  0.00           O  
ATOM   3776  C3A HEM A 500      37.673  32.020  32.597  1.00  0.00           C  
ATOM   3777  C3B HEM A 500      35.471  32.213  38.154  1.00  0.00           C  
ATOM   3778  C3C HEM A 500      40.309  34.918  40.056  1.00  0.00           C  
ATOM   3779  C3D HEM A 500      42.687  34.929  34.512  1.00  0.00           C  
ATOM   3780  C4A HEM A 500      37.683  32.182  33.988  1.00  0.00           C  
ATOM   3781  C4B HEM A 500      36.607  33.033  38.083  1.00  0.00           C  
ATOM   3782  C4C HEM A 500      40.459  34.630  38.694  1.00  0.00           C  
ATOM   3783  C4D HEM A 500      41.394  34.400  34.470  1.00  0.00           C  
ATOM   3784  NC  HEM A 500      39.247  34.261  38.143  1.00  0.00           N  
ATOM   3785 FE   HEM A 500      39.049  33.579  36.275  1.00  0.00          FE  
ATOM   3786  C1  _NBYB 501      44.551  45.931  35.918  1.00  0.00           C  
ATOM   3787  O1  _NBYB 501      40.754  40.776  31.366  1.00  0.00           O  
ATOM   3788  C2  _NBYB 501      43.846  44.803  35.179  1.00  0.00           C  
ATOM   3789  O2  _NBYB 501      45.807  47.034  34.084  1.00  0.00           O  
ATOM   3790  C3  _NBYB 501      42.525  44.039  33.346  1.00  0.00           C  
ATOM   3791  O3  _NBYB 501      46.922  46.012  35.631  1.00  0.00           O  
ATOM   3792  C4  _NBYB 501      42.715  42.662  33.729  1.00  0.00           C  
ATOM   3793  C5  _NBYB 501      43.105  45.135  34.058  1.00  0.00           C  
ATOM   3794  C6  _NBYB 501      44.058  43.452  35.617  1.00  0.00           C  
ATOM   3795  C7  _NBYB 501      43.533  42.396  34.875  1.00  0.00           C  
ATOM   3796  C8  _NBYB 501      43.699  46.980  36.638  1.00  0.00           C  
ATOM   3797  C9  _NBYB 501      41.595  44.268  32.279  1.00  0.00           C  
ATOM   3798  C10 _NBYB 501      42.022  41.610  33.042  1.00  0.00           C  
ATOM   3799  C11 _NBYB 501      41.182  41.909  31.983  1.00  0.00           C  
ATOM   3800  C12 _NBYB 501      45.809  46.400  35.176  1.00  0.00           C  
ATOM   3801  C13 _NBYB 501      40.884  43.267  31.628  1.00  0.00           C  
ATOM   3802  C14 _NBYB 501      40.237  40.893  30.033  1.00  0.00           C  
ATOM   3803  C1  _NBYC 502      32.519  42.345  33.952  1.00  0.00           C  
ATOM   3804  O1  _NBYC 502      39.172  38.371  33.509  1.00  0.00           O  
ATOM   3805  C2  _NBYC 502      33.826  41.706  33.504  1.00  0.00           C  
ATOM   3806  O2  _NBYC 502      32.438  44.554  35.076  1.00  0.00           O  
ATOM   3807  C3  _NBYC 502      35.882  40.677  34.314  1.00  0.00           C  
ATOM   3808  O3  _NBYC 502      33.040  44.536  33.048  1.00  0.00           O  
ATOM   3809  C4  _NBYC 502      36.506  40.697  33.016  1.00  0.00           C  
ATOM   3810  C5  _NBYC 502      34.547  41.150  34.545  1.00  0.00           C  
ATOM   3811  C6  _NBYC 502      34.419  41.898  32.216  1.00  0.00           C  
ATOM   3812  C7  _NBYC 502      35.702  41.403  32.066  1.00  0.00           C  
ATOM   3813  C8  _NBYC 502      31.395  41.729  33.110  1.00  0.00           C  
ATOM   3814  C9  _NBYC 502      36.406  39.871  35.379  1.00  0.00           C  
ATOM   3815  C10 _NBYC 502      37.734  40.007  32.788  1.00  0.00           C  
ATOM   3816  C11 _NBYC 502      38.286  39.334  33.876  1.00  0.00           C  
ATOM   3817  C12 _NBYC 502      32.626  43.862  34.039  1.00  0.00           C  
ATOM   3818  C13 _NBYC 502      37.653  39.288  35.163  1.00  0.00           C  
ATOM   3819  C14 _NBYC 502      38.734  37.018  33.663  1.00  0.00           C  
END
