# Supplementary material for: The molecular basis of dapsone activation of CYP2C9-catalyzed nonsteroidal anti-inflammatory drug oxidation
Source: J Biol Chem. 2023 Oct 20;299(12):105368. doi: 10.1016/j.jbc.2023.105368 (PMC10696402; doi:10.1016/j.jbc.2023.105368)
Supplement: CYP2C9-2Naproxen-dapsone [file mmc4.zip › jbc_105368_CYP2C9-2Naproxen-dapsone_mmc04.pdb]

CRYST1   72.913   72.913   72.913  90.00  90.00  90.00 P 1           1
ATOM      1  N   ARG A  26      40.286  31.972  -2.415  1.00  0.00           N  
ATOM      2  CA  ARG A  26      40.853  33.276  -2.060  1.00  0.00           C  
ATOM      3  C   ARG A  26      42.062  32.984  -1.118  1.00  0.00           C  
ATOM      4  O   ARG A  26      42.179  31.931  -0.570  1.00  0.00           O  
ATOM      5  CB  ARG A  26      39.776  33.953  -1.228  1.00  0.00           C  
ATOM      6  CG  ARG A  26      40.246  35.291  -0.789  1.00  0.00           C  
ATOM      7  CD  ARG A  26      39.080  36.207  -0.353  1.00  0.00           C  
ATOM      8  NE  ARG A  26      38.289  36.655  -1.482  1.00  0.00           N  
ATOM      9  CZ  ARG A  26      38.153  37.969  -1.786  1.00  0.00           C  
ATOM     10  NH1 ARG A  26      38.759  38.949  -1.093  1.00  0.00           N1+
ATOM     11  NH2 ARG A  26      37.334  38.369  -2.726  1.00  0.00           N  
ATOM     12  N   GLY A  27      43.033  33.833  -1.302  1.00  0.00           N  
ATOM     13  CA  GLY A  27      44.268  33.602  -0.551  1.00  0.00           C  
ATOM     14  C   GLY A  27      44.149  34.111   0.831  1.00  0.00           C  
ATOM     15  O   GLY A  27      43.589  33.504   1.726  1.00  0.00           O  
ATOM     16  N   LYS A  28      44.681  35.336   0.925  1.00  0.00           N  
ATOM     17  CA  LYS A  28      44.630  36.114   2.181  1.00  0.00           C  
ATOM     18  C   LYS A  28      43.415  36.870   2.689  1.00  0.00           C  
ATOM     19  O   LYS A  28      42.829  37.683   1.968  1.00  0.00           O  
ATOM     20  CB  LYS A  28      45.750  37.214   1.988  1.00  0.00           C  
ATOM     21  CG  LYS A  28      47.104  36.575   2.314  1.00  0.00           C  
ATOM     22  CD  LYS A  28      48.144  37.638   1.879  1.00  0.00           C  
ATOM     23  CE  LYS A  28      49.568  37.233   1.709  1.00  0.00           C  
ATOM     24  NZ  LYS A  28      50.429  38.346   1.371  1.00  0.00           N1+
ATOM     25  N   LEU A  29      43.291  36.764   4.021  1.00  0.00           N  
ATOM     26  CA  LEU A  29      42.121  37.246   4.750  1.00  0.00           C  
ATOM     27  C   LEU A  29      40.692  36.897   4.433  1.00  0.00           C  
ATOM     28  O   LEU A  29      40.366  36.814   3.254  1.00  0.00           O  
ATOM     29  CB  LEU A  29      42.154  38.747   4.937  1.00  0.00           C  
ATOM     30  CG  LEU A  29      43.283  39.219   5.876  1.00  0.00           C  
ATOM     31  CD1 LEU A  29      43.228  40.732   6.179  1.00  0.00           C  
ATOM     32  CD2 LEU A  29      43.322  38.389   7.181  1.00  0.00           C  
ATOM     33  N   PRO A  30      39.911  36.663   5.450  1.00  0.00           N  
ATOM     34  CA  PRO A  30      38.468  36.468   5.237  1.00  0.00           C  
ATOM     35  C   PRO A  30      37.693  37.783   4.834  1.00  0.00           C  
ATOM     36  O   PRO A  30      37.862  38.793   5.483  1.00  0.00           O  
ATOM     37  CB  PRO A  30      37.937  35.932   6.546  1.00  0.00           C  
ATOM     38  CG  PRO A  30      39.115  35.117   7.025  1.00  0.00           C  
ATOM     39  CD  PRO A  30      40.310  36.087   6.742  1.00  0.00           C  
ATOM     40  N   PRO A  31      36.628  37.674   4.061  1.00  0.00           N  
ATOM     41  CA  PRO A  31      35.764  38.801   3.766  1.00  0.00           C  
ATOM     42  C   PRO A  31      34.868  39.275   4.891  1.00  0.00           C  
ATOM     43  O   PRO A  31      34.671  38.596   5.881  1.00  0.00           O  
ATOM     44  CB  PRO A  31      34.999  38.433   2.549  1.00  0.00           C  
ATOM     45  CG  PRO A  31      34.931  36.929   2.586  1.00  0.00           C  
ATOM     46  CD  PRO A  31      36.309  36.491   3.160  1.00  0.00           C  
ATOM     47  N   GLY A  32      34.478  40.554   4.820  1.00  0.00           N  
ATOM     48  CA  GLY A  32      33.685  41.297   5.806  1.00  0.00           C  
ATOM     49  C   GLY A  32      33.285  42.716   5.396  1.00  0.00           C  
ATOM     50  O   GLY A  32      33.592  43.072   4.254  1.00  0.00           O  
ATOM     51  N   PRO A  33      32.743  43.470   6.354  1.00  0.00           N  
ATOM     52  CA  PRO A  33      32.458  44.925   6.235  1.00  0.00           C  
ATOM     53  C   PRO A  33      33.482  45.940   5.735  1.00  0.00           C  
ATOM     54  O   PRO A  33      34.631  45.621   5.594  1.00  0.00           O  
ATOM     55  CB  PRO A  33      32.061  45.397   7.670  1.00  0.00           C  
ATOM     56  CG  PRO A  33      31.271  44.190   8.054  1.00  0.00           C  
ATOM     57  CD  PRO A  33      32.112  42.981   7.583  1.00  0.00           C  
ATOM     58  N   THR A  34      33.085  47.228   5.623  1.00  0.00           N  
ATOM     59  CA  THR A  34      33.973  48.288   5.118  1.00  0.00           C  
ATOM     60  C   THR A  34      34.585  49.105   6.294  1.00  0.00           C  
ATOM     61  O   THR A  34      34.074  48.894   7.361  1.00  0.00           O  
ATOM     62  CB  THR A  34      33.198  49.192   4.117  1.00  0.00           C  
ATOM     63  CG2 THR A  34      32.739  48.359   2.892  1.00  0.00           C  
ATOM     64  OG1 THR A  34      31.976  49.760   4.597  1.00  0.00           O  
ATOM     65  N   PRO A  35      35.746  49.705   6.217  1.00  0.00           N  
ATOM     66  CA  PRO A  35      36.303  50.624   7.233  1.00  0.00           C  
ATOM     67  C   PRO A  35      35.300  51.737   7.605  1.00  0.00           C  
ATOM     68  O   PRO A  35      34.561  52.134   6.650  1.00  0.00           O  
ATOM     69  CB  PRO A  35      37.510  51.261   6.594  1.00  0.00           C  
ATOM     70  CG  PRO A  35      38.053  50.138   5.759  1.00  0.00           C  
ATOM     71  CD  PRO A  35      36.762  49.512   5.172  1.00  0.00           C  
ATOM     72  N   LEU A  36      35.195  51.955   8.909  1.00  0.00           N  
ATOM     73  CA  LEU A  36      33.963  52.546   9.498  1.00  0.00           C  
ATOM     74  C   LEU A  36      32.640  51.691   9.121  1.00  0.00           C  
ATOM     75  O   LEU A  36      31.649  52.214   8.693  1.00  0.00           O  
ATOM     76  CB  LEU A  36      33.821  53.988   9.159  1.00  0.00           C  
ATOM     77  CG  LEU A  36      35.025  54.799   9.700  1.00  0.00           C  
ATOM     78  CD1 LEU A  36      35.141  55.988   8.727  1.00  0.00           C  
ATOM     79  CD2 LEU A  36      34.748  55.198  11.126  1.00  0.00           C  
ATOM     80  N   PRO A  37      32.537  50.445   9.625  1.00  0.00           N  
ATOM     81  CA  PRO A  37      31.326  49.700   9.410  1.00  0.00           C  
ATOM     82  C   PRO A  37      30.193  50.048  10.475  1.00  0.00           C  
ATOM     83  O   PRO A  37      30.267  50.938  11.345  1.00  0.00           O  
ATOM     84  CB  PRO A  37      31.786  48.246   9.749  1.00  0.00           C  
ATOM     85  CG  PRO A  37      32.807  48.478  10.844  1.00  0.00           C  
ATOM     86  CD  PRO A  37      33.552  49.807  10.469  1.00  0.00           C  
ATOM     87  N   VAL A  38      29.087  49.324  10.421  1.00  0.00           N  
ATOM     88  CA  VAL A  38      27.994  49.270  11.469  1.00  0.00           C  
ATOM     89  C   VAL A  38      28.034  47.874  12.012  1.00  0.00           C  
ATOM     90  O   VAL A  38      27.724  46.882  11.320  1.00  0.00           O  
ATOM     91  CB  VAL A  38      26.589  49.626  10.796  1.00  0.00           C  
ATOM     92  CG1 VAL A  38      25.455  49.464  11.829  1.00  0.00           C  
ATOM     93  CG2 VAL A  38      26.485  51.072  10.262  1.00  0.00           C  
ATOM     94  N   ILE A  39      28.612  47.754  13.228  1.00  0.00           N  
ATOM     95  CA  ILE A  39      28.691  46.560  14.077  1.00  0.00           C  
ATOM     96  C   ILE A  39      27.661  46.768  15.242  1.00  0.00           C  
ATOM     97  O   ILE A  39      28.079  47.277  16.265  1.00  0.00           O  
ATOM     98  CB  ILE A  39      30.061  46.322  14.699  1.00  0.00           C  
ATOM     99  CG1 ILE A  39      31.186  46.507  13.633  1.00  0.00           C  
ATOM    100  CG2 ILE A  39      30.133  44.861  15.166  1.00  0.00           C  
ATOM    101  CD  ILE A  39      32.539  46.925  14.250  1.00  0.00           C  
ATOM    102  N   GLY A  40      26.489  46.285  14.973  1.00  0.00           N  
ATOM    103  CA  GLY A  40      25.370  46.500  15.921  1.00  0.00           C  
ATOM    104  C   GLY A  40      24.797  47.902  15.717  1.00  0.00           C  
ATOM    105  O   GLY A  40      23.934  48.132  14.870  1.00  0.00           O  
ATOM    106  N   ASN A  41      25.461  48.922  16.210  1.00  0.00           N  
ATOM    107  CA  ASN A  41      25.195  50.409  16.146  1.00  0.00           C  
ATOM    108  C   ASN A  41      26.343  51.064  15.317  1.00  0.00           C  
ATOM    109  O   ASN A  41      27.504  50.648  15.045  1.00  0.00           O  
ATOM    110  CB  ASN A  41      25.430  51.004  17.544  1.00  0.00           C  
ATOM    111  CG  ASN A  41      24.912  52.460  17.673  1.00  0.00           C  
ATOM    112  ND2 ASN A  41      23.798  52.566  18.391  1.00  0.00           N  
ATOM    113  OD1 ASN A  41      25.445  53.510  17.324  1.00  0.00           O  
ATOM    114  N   ILE A  42      25.807  52.098  14.698  1.00  0.00           N  
ATOM    115  CA  ILE A  42      26.437  53.172  13.977  1.00  0.00           C  
ATOM    116  C   ILE A  42      27.639  53.883  14.621  1.00  0.00           C  
ATOM    117  O   ILE A  42      28.665  53.982  13.905  1.00  0.00           O  
ATOM    118  CB  ILE A  42      25.432  54.199  13.411  1.00  0.00           C  
ATOM    119  CG1 ILE A  42      24.524  54.828  14.428  1.00  0.00           C  
ATOM    120  CG2 ILE A  42      24.680  53.637  12.205  1.00  0.00           C  
ATOM    121  CD  ILE A  42      24.070  56.174  13.869  1.00  0.00           C  
ATOM    122  N   LEU A  43      27.606  54.046  15.916  1.00  0.00           N  
ATOM    123  CA  LEU A  43      28.699  54.849  16.577  1.00  0.00           C  
ATOM    124  C   LEU A  43      29.100  54.178  17.878  1.00  0.00           C  
ATOM    125  O   LEU A  43      30.138  53.556  18.002  1.00  0.00           O  
ATOM    126  CB  LEU A  43      28.351  56.376  16.756  1.00  0.00           C  
ATOM    127  CG  LEU A  43      29.484  57.398  16.572  1.00  0.00           C  
ATOM    128  CD1 LEU A  43      30.122  57.234  15.166  1.00  0.00           C  
ATOM    129  CD2 LEU A  43      29.229  58.868  16.963  1.00  0.00           C  
ATOM    130  N   GLN A  44      28.253  54.264  18.884  1.00  0.00           N  
ATOM    131  CA  GLN A  44      28.537  53.767  20.244  1.00  0.00           C  
ATOM    132  C   GLN A  44      28.333  52.233  20.395  1.00  0.00           C  
ATOM    133  O   GLN A  44      27.233  51.675  20.453  1.00  0.00           O  
ATOM    134  CB  GLN A  44      27.535  54.414  21.245  1.00  0.00           C  
ATOM    135  CG  GLN A  44      27.971  55.773  21.684  1.00  0.00           C  
ATOM    136  CD  GLN A  44      26.894  56.507  22.499  1.00  0.00           C  
ATOM    137  NE2 GLN A  44      27.318  57.436  23.301  1.00  0.00           N  
ATOM    138  OE1 GLN A  44      25.704  56.463  22.190  1.00  0.00           O  
ATOM    139  N   ILE A  45      29.455  51.498  20.345  1.00  0.00           N  
ATOM    140  CA  ILE A  45      29.409  49.994  20.320  1.00  0.00           C  
ATOM    141  C   ILE A  45      30.109  49.277  21.486  1.00  0.00           C  
ATOM    142  O   ILE A  45      31.067  49.753  22.093  1.00  0.00           O  
ATOM    143  CB  ILE A  45      30.075  49.466  19.025  1.00  0.00           C  
ATOM    144  CG1 ILE A  45      31.521  49.940  18.853  1.00  0.00           C  
ATOM    145  CG2 ILE A  45      29.276  49.978  17.899  1.00  0.00           C  
ATOM    146  CD  ILE A  45      32.330  49.359  17.766  1.00  0.00           C  
ATOM    147  N   GLY A  46      29.249  48.498  22.088  1.00  0.00           N  
ATOM    148  CA  GLY A  46      29.502  47.618  23.283  1.00  0.00           C  
ATOM    149  C   GLY A  46      29.181  46.179  23.078  1.00  0.00           C  
ATOM    150  O   GLY A  46      28.739  45.766  21.975  1.00  0.00           O  
ATOM    151  N   ILE A  47      29.100  45.461  24.186  1.00  0.00           N  
ATOM    152  CA  ILE A  47      28.866  44.031  24.286  1.00  0.00           C  
ATOM    153  C   ILE A  47      27.548  43.477  23.682  1.00  0.00           C  
ATOM    154  O   ILE A  47      27.647  42.469  22.945  1.00  0.00           O  
ATOM    155  CB  ILE A  47      29.037  43.542  25.724  1.00  0.00           C  
ATOM    156  CG1 ILE A  47      29.399  42.039  25.975  1.00  0.00           C  
ATOM    157  CG2 ILE A  47      28.042  44.219  26.711  1.00  0.00           C  
ATOM    158  CD  ILE A  47      28.268  41.099  26.321  1.00  0.00           C  
ATOM    159  N   LYS A  48      26.350  43.968  23.908  1.00  0.00           N  
ATOM    160  CA  LYS A  48      25.094  43.479  23.282  1.00  0.00           C  
ATOM    161  C   LYS A  48      25.075  43.756  21.748  1.00  0.00           C  
ATOM    162  O   LYS A  48      24.891  42.857  20.926  1.00  0.00           O  
ATOM    163  CB  LYS A  48      23.849  44.244  23.882  1.00  0.00           C  
ATOM    164  CG  LYS A  48      23.575  43.631  25.233  1.00  0.00           C  
ATOM    165  CD  LYS A  48      22.416  44.229  26.069  1.00  0.00           C  
ATOM    166  CE  LYS A  48      22.519  45.692  26.356  1.00  0.00           C  
ATOM    167  NZ  LYS A  48      21.937  46.549  25.338  1.00  0.00           N1+
ATOM    168  N   ASP A  49      25.512  44.996  21.423  1.00  0.00           N  
ATOM    169  CA  ASP A  49      25.735  45.366  19.983  1.00  0.00           C  
ATOM    170  C   ASP A  49      26.589  44.336  19.198  1.00  0.00           C  
ATOM    171  O   ASP A  49      26.116  43.637  18.332  1.00  0.00           O  
ATOM    172  CB  ASP A  49      26.200  46.811  19.805  1.00  0.00           C  
ATOM    173  CG  ASP A  49      25.480  47.754  20.692  1.00  0.00           C  
ATOM    174  OD1 ASP A  49      24.383  48.199  20.331  1.00  0.00           O  
ATOM    175  OD2 ASP A  49      25.981  47.837  21.860  1.00  0.00           O1-
ATOM    176  N   ILE A  50      27.874  44.246  19.465  1.00  0.00           N  
ATOM    177  CA  ILE A  50      28.948  43.410  18.814  1.00  0.00           C  
ATOM    178  C   ILE A  50      28.660  41.871  18.910  1.00  0.00           C  
ATOM    179  O   ILE A  50      28.526  41.290  17.837  1.00  0.00           O  
ATOM    180  CB  ILE A  50      30.397  43.694  19.390  1.00  0.00           C  
ATOM    181  CG1 ILE A  50      30.720  45.175  19.348  1.00  0.00           C  
ATOM    182  CG2 ILE A  50      31.365  42.971  18.450  1.00  0.00           C  
ATOM    183  CD  ILE A  50      31.979  45.611  20.101  1.00  0.00           C  
ATOM    184  N   SER A  51      28.359  41.290  20.057  1.00  0.00           N  
ATOM    185  CA  SER A  51      28.089  39.840  20.122  1.00  0.00           C  
ATOM    186  C   SER A  51      26.866  39.270  19.403  1.00  0.00           C  
ATOM    187  O   SER A  51      26.931  38.186  18.798  1.00  0.00           O  
ATOM    188  CB  SER A  51      28.126  39.340  21.580  1.00  0.00           C  
ATOM    189  OG  SER A  51      27.145  39.904  22.499  1.00  0.00           O  
ATOM    190  N   LYS A  52      25.797  40.054  19.444  1.00  0.00           N  
ATOM    191  CA  LYS A  52      24.523  39.809  18.731  1.00  0.00           C  
ATOM    192  C   LYS A  52      24.630  40.140  17.263  1.00  0.00           C  
ATOM    193  O   LYS A  52      24.283  39.359  16.428  1.00  0.00           O  
ATOM    194  CB  LYS A  52      23.349  40.537  19.361  1.00  0.00           C  
ATOM    195  CG  LYS A  52      22.690  40.040  20.664  1.00  0.00           C  
ATOM    196  CD  LYS A  52      21.571  41.074  21.063  1.00  0.00           C  
ATOM    197  CE  LYS A  52      20.705  40.425  22.175  1.00  0.00           C  
ATOM    198  NZ  LYS A  52      20.010  39.178  21.690  1.00  0.00           N1+
ATOM    199  N   SER A  53      25.389  41.160  16.842  1.00  0.00           N  
ATOM    200  CA  SER A  53      25.588  41.470  15.370  1.00  0.00           C  
ATOM    201  C   SER A  53      26.432  40.500  14.487  1.00  0.00           C  
ATOM    202  O   SER A  53      26.485  40.370  13.248  1.00  0.00           O  
ATOM    203  CB  SER A  53      25.965  42.903  15.077  1.00  0.00           C  
ATOM    204  OG  SER A  53      27.045  43.390  15.856  1.00  0.00           O  
ATOM    205  N   LEU A  54      27.452  40.086  15.274  1.00  0.00           N  
ATOM    206  CA  LEU A  54      28.406  39.007  14.860  1.00  0.00           C  
ATOM    207  C   LEU A  54      27.672  37.812  14.181  1.00  0.00           C  
ATOM    208  O   LEU A  54      28.040  37.546  13.057  1.00  0.00           O  
ATOM    209  CB  LEU A  54      29.117  38.623  16.169  1.00  0.00           C  
ATOM    210  CG  LEU A  54      30.628  38.815  16.166  1.00  0.00           C  
ATOM    211  CD1 LEU A  54      31.038  40.265  15.961  1.00  0.00           C  
ATOM    212  CD2 LEU A  54      31.200  38.313  17.467  1.00  0.00           C  
ATOM    213  N   THR A  55      26.444  37.354  14.538  1.00  0.00           N  
ATOM    214  CA  THR A  55      25.793  36.180  13.860  1.00  0.00           C  
ATOM    215  C   THR A  55      25.224  36.687  12.528  1.00  0.00           C  
ATOM    216  O   THR A  55      25.376  36.176  11.417  1.00  0.00           O  
ATOM    217  CB  THR A  55      24.635  35.665  14.643  1.00  0.00           C  
ATOM    218  CG2 THR A  55      24.996  34.612  15.750  1.00  0.00           C  
ATOM    219  OG1 THR A  55      23.709  36.710  15.099  1.00  0.00           O  
ATOM    220  N   ASN A  56      24.420  37.799  12.595  1.00  0.00           N  
ATOM    221  CA  ASN A  56      23.750  38.625  11.494  1.00  0.00           C  
ATOM    222  C   ASN A  56      24.791  38.983  10.384  1.00  0.00           C  
ATOM    223  O   ASN A  56      24.513  38.825   9.211  1.00  0.00           O  
ATOM    224  CB  ASN A  56      23.211  39.970  11.960  1.00  0.00           C  
ATOM    225  CG  ASN A  56      22.436  40.972  11.129  1.00  0.00           C  
ATOM    226  ND2 ASN A  56      21.142  41.164  11.335  1.00  0.00           N  
ATOM    227  OD1 ASN A  56      22.933  41.510  10.156  1.00  0.00           O  
ATOM    228  N   LEU A  57      25.966  39.491  10.751  1.00  0.00           N  
ATOM    229  CA  LEU A  57      27.099  39.651   9.779  1.00  0.00           C  
ATOM    230  C   LEU A  57      27.720  38.308   9.338  1.00  0.00           C  
ATOM    231  O   LEU A  57      27.810  38.046   8.151  1.00  0.00           O  
ATOM    232  CB  LEU A  57      28.249  40.606  10.206  1.00  0.00           C  
ATOM    233  CG  LEU A  57      27.960  42.076  10.469  1.00  0.00           C  
ATOM    234  CD1 LEU A  57      29.192  42.701  11.050  1.00  0.00           C  
ATOM    235  CD2 LEU A  57      27.611  42.776   9.180  1.00  0.00           C  
ATOM    236  N   SER A  58      27.896  37.316  10.197  1.00  0.00           N  
ATOM    237  CA  SER A  58      28.394  36.002   9.852  1.00  0.00           C  
ATOM    238  C   SER A  58      27.600  35.211   8.827  1.00  0.00           C  
ATOM    239  O   SER A  58      28.107  34.789   7.833  1.00  0.00           O  
ATOM    240  CB  SER A  58      28.508  35.102  11.069  1.00  0.00           C  
ATOM    241  OG  SER A  58      29.283  33.940  10.717  1.00  0.00           O  
ATOM    242  N   LYS A  59      26.281  35.304   8.975  1.00  0.00           N  
ATOM    243  CA  LYS A  59      25.265  34.768   7.986  1.00  0.00           C  
ATOM    244  C   LYS A  59      25.577  35.130   6.530  1.00  0.00           C  
ATOM    245  O   LYS A  59      25.054  34.445   5.636  1.00  0.00           O  
ATOM    246  CB  LYS A  59      23.776  35.220   8.356  1.00  0.00           C  
ATOM    247  CG  LYS A  59      23.338  34.429   9.597  1.00  0.00           C  
ATOM    248  CD  LYS A  59      21.888  34.750  10.031  1.00  0.00           C  
ATOM    249  CE  LYS A  59      21.399  34.031  11.236  1.00  0.00           C  
ATOM    250  NZ  LYS A  59      19.989  34.302  11.501  1.00  0.00           N1+
ATOM    251  N   VAL A  60      26.114  36.344   6.344  1.00  0.00           N  
ATOM    252  CA  VAL A  60      26.557  36.928   5.005  1.00  0.00           C  
ATOM    253  C   VAL A  60      28.038  36.716   4.638  1.00  0.00           C  
ATOM    254  O   VAL A  60      28.345  36.544   3.426  1.00  0.00           O  
ATOM    255  CB  VAL A  60      26.373  38.457   5.072  1.00  0.00           C  
ATOM    256  CG1 VAL A  60      26.613  39.148   3.715  1.00  0.00           C  
ATOM    257  CG2 VAL A  60      25.072  38.931   5.629  1.00  0.00           C  
ATOM    258  N   TYR A  61      28.978  36.696   5.616  1.00  0.00           N  
ATOM    259  CA  TYR A  61      30.398  36.401   5.232  1.00  0.00           C  
ATOM    260  C   TYR A  61      31.091  34.986   5.581  1.00  0.00           C  
ATOM    261  O   TYR A  61      32.264  34.824   5.178  1.00  0.00           O  
ATOM    262  CB  TYR A  61      31.153  37.650   5.733  1.00  0.00           C  
ATOM    263  CG  TYR A  61      30.829  39.000   4.942  1.00  0.00           C  
ATOM    264  CD1 TYR A  61      30.760  39.056   3.528  1.00  0.00           C  
ATOM    265  CD2 TYR A  61      30.254  40.011   5.691  1.00  0.00           C  
ATOM    266  CE1 TYR A  61      30.268  40.261   2.977  1.00  0.00           C  
ATOM    267  CE2 TYR A  61      29.636  41.121   5.099  1.00  0.00           C  
ATOM    268  CZ  TYR A  61      29.724  41.285   3.702  1.00  0.00           C  
ATOM    269  OH  TYR A  61      29.287  42.464   3.191  1.00  0.00           O  
ATOM    270  N   GLY A  62      30.402  34.144   6.361  1.00  0.00           N  
ATOM    271  CA  GLY A  62      31.029  32.853   6.731  1.00  0.00           C  
ATOM    272  C   GLY A  62      31.331  32.778   8.233  1.00  0.00           C  
ATOM    273  O   GLY A  62      31.091  33.764   8.891  1.00  0.00           O  
ATOM    274  N   PRO A  63      31.633  31.607   8.802  1.00  0.00           N  
ATOM    275  CA  PRO A  63      32.118  31.428  10.112  1.00  0.00           C  
ATOM    276  C   PRO A  63      33.442  32.129  10.476  1.00  0.00           C  
ATOM    277  O   PRO A  63      33.497  32.830  11.491  1.00  0.00           O  
ATOM    278  CB  PRO A  63      32.272  29.928  10.346  1.00  0.00           C  
ATOM    279  CG  PRO A  63      31.085  29.437   9.514  1.00  0.00           C  
ATOM    280  CD  PRO A  63      30.985  30.399   8.299  1.00  0.00           C  
ATOM    281  N   VAL A  64      34.503  32.011   9.703  1.00  0.00           N  
ATOM    282  CA  VAL A  64      35.769  32.809   9.868  1.00  0.00           C  
ATOM    283  C   VAL A  64      35.560  34.136   9.072  1.00  0.00           C  
ATOM    284  O   VAL A  64      35.605  34.189   7.853  1.00  0.00           O  
ATOM    285  CB  VAL A  64      37.008  32.035   9.340  1.00  0.00           C  
ATOM    286  CG1 VAL A  64      38.193  32.854   9.932  1.00  0.00           C  
ATOM    287  CG2 VAL A  64      37.182  30.530   9.765  1.00  0.00           C  
ATOM    288  N   PHE A  65      35.178  35.216   9.720  1.00  0.00           N  
ATOM    289  CA  PHE A  65      34.977  36.500   9.050  1.00  0.00           C  
ATOM    290  C   PHE A  65      35.579  37.805   9.625  1.00  0.00           C  
ATOM    291  O   PHE A  65      35.671  38.022  10.844  1.00  0.00           O  
ATOM    292  CB  PHE A  65      33.441  36.635   8.794  1.00  0.00           C  
ATOM    293  CG  PHE A  65      32.585  37.196   9.947  1.00  0.00           C  
ATOM    294  CD1 PHE A  65      32.195  38.535   9.969  1.00  0.00           C  
ATOM    295  CD2 PHE A  65      32.263  36.482  11.070  1.00  0.00           C  
ATOM    296  CE1 PHE A  65      31.550  39.117  11.085  1.00  0.00           C  
ATOM    297  CE2 PHE A  65      31.597  37.009  12.204  1.00  0.00           C  
ATOM    298  CZ  PHE A  65      31.204  38.343  12.177  1.00  0.00           C  
ATOM    299  N   THR A  66      35.898  38.788   8.793  1.00  0.00           N  
ATOM    300  CA  THR A  66      36.524  40.037   9.323  1.00  0.00           C  
ATOM    301  C   THR A  66      35.660  41.226   9.737  1.00  0.00           C  
ATOM    302  O   THR A  66      34.666  41.508   9.025  1.00  0.00           O  
ATOM    303  CB  THR A  66      37.767  40.500   8.530  1.00  0.00           C  
ATOM    304  CG2 THR A  66      38.902  39.532   8.697  1.00  0.00           C  
ATOM    305  OG1 THR A  66      37.454  40.869   7.146  1.00  0.00           O  
ATOM    306  N   LEU A  67      36.007  41.870  10.820  1.00  0.00           N  
ATOM    307  CA  LEU A  67      35.255  42.975  11.418  1.00  0.00           C  
ATOM    308  C   LEU A  67      36.118  44.209  11.560  1.00  0.00           C  
ATOM    309  O   LEU A  67      37.303  43.932  11.826  1.00  0.00           O  
ATOM    310  CB  LEU A  67      34.855  42.562  12.815  1.00  0.00           C  
ATOM    311  CG  LEU A  67      33.549  43.202  13.212  1.00  0.00           C  
ATOM    312  CD1 LEU A  67      32.396  42.320  12.715  1.00  0.00           C  
ATOM    313  CD2 LEU A  67      33.324  43.202  14.760  1.00  0.00           C  
ATOM    314  N   TYR A  68      35.751  45.448  11.250  1.00  0.00           N  
ATOM    315  CA  TYR A  68      36.628  46.648  11.375  1.00  0.00           C  
ATOM    316  C   TYR A  68      36.450  47.447  12.656  1.00  0.00           C  
ATOM    317  O   TYR A  68      35.288  47.668  13.173  1.00  0.00           O  
ATOM    318  CB  TYR A  68      36.406  47.483  10.082  1.00  0.00           C  
ATOM    319  CG  TYR A  68      36.962  46.908   8.820  1.00  0.00           C  
ATOM    320  CD1 TYR A  68      38.135  47.489   8.442  1.00  0.00           C  
ATOM    321  CD2 TYR A  68      36.519  45.732   8.249  1.00  0.00           C  
ATOM    322  CE1 TYR A  68      38.955  46.830   7.495  1.00  0.00           C  
ATOM    323  CE2 TYR A  68      37.271  45.097   7.274  1.00  0.00           C  
ATOM    324  CZ  TYR A  68      38.481  45.661   6.855  1.00  0.00           C  
ATOM    325  OH  TYR A  68      39.345  44.862   6.153  1.00  0.00           O  
ATOM    326  N   PHE A  69      37.526  47.674  13.405  1.00  0.00           N  
ATOM    327  CA  PHE A  69      37.658  48.642  14.464  1.00  0.00           C  
ATOM    328  C   PHE A  69      38.532  49.736  13.976  1.00  0.00           C  
ATOM    329  O   PHE A  69      39.709  49.503  13.662  1.00  0.00           O  
ATOM    330  CB  PHE A  69      38.271  48.073  15.720  1.00  0.00           C  
ATOM    331  CG  PHE A  69      37.233  47.426  16.642  1.00  0.00           C  
ATOM    332  CD1 PHE A  69      36.891  46.109  16.535  1.00  0.00           C  
ATOM    333  CD2 PHE A  69      36.543  48.226  17.634  1.00  0.00           C  
ATOM    334  CE1 PHE A  69      35.793  45.557  17.227  1.00  0.00           C  
ATOM    335  CE2 PHE A  69      35.465  47.745  18.338  1.00  0.00           C  
ATOM    336  CZ  PHE A  69      35.110  46.407  18.113  1.00  0.00           C  
ATOM    337  N   GLY A  70      37.906  50.874  13.685  1.00  0.00           N  
ATOM    338  CA  GLY A  70      38.362  52.047  12.933  1.00  0.00           C  
ATOM    339  C   GLY A  70      38.734  51.788  11.485  1.00  0.00           C  
ATOM    340  O   GLY A  70      37.790  51.666  10.635  1.00  0.00           O  
ATOM    341  N   LEU A  71      39.971  51.559  11.207  1.00  0.00           N  
ATOM    342  CA  LEU A  71      40.435  51.160   9.890  1.00  0.00           C  
ATOM    343  C   LEU A  71      40.852  49.671   9.843  1.00  0.00           C  
ATOM    344  O   LEU A  71      40.852  49.101   8.749  1.00  0.00           O  
ATOM    345  CB  LEU A  71      41.524  52.168   9.448  1.00  0.00           C  
ATOM    346  CG  LEU A  71      41.165  53.556   8.917  1.00  0.00           C  
ATOM    347  CD1 LEU A  71      42.490  54.276   8.654  1.00  0.00           C  
ATOM    348  CD2 LEU A  71      40.272  53.559   7.706  1.00  0.00           C  
ATOM    349  N   LYS A  72      41.538  49.166  10.884  1.00  0.00           N  
ATOM    350  CA  LYS A  72      41.986  47.728  10.980  1.00  0.00           C  
ATOM    351  C   LYS A  72      40.838  46.681  11.028  1.00  0.00           C  
ATOM    352  O   LYS A  72      39.971  46.889  11.838  1.00  0.00           O  
ATOM    353  CB  LYS A  72      42.805  47.682  12.384  1.00  0.00           C  
ATOM    354  CG  LYS A  72      44.225  47.252  12.116  1.00  0.00           C  
ATOM    355  CD  LYS A  72      44.974  48.410  11.478  1.00  0.00           C  
ATOM    356  CE  LYS A  72      46.487  48.215  11.570  1.00  0.00           C  
ATOM    357  NZ  LYS A  72      47.102  47.796  10.326  1.00  0.00           N1+
ATOM    358  N   PRO A  73      41.086  45.532  10.327  1.00  0.00           N  
ATOM    359  CA  PRO A  73      40.299  44.250  10.397  1.00  0.00           C  
ATOM    360  C   PRO A  73      40.914  43.389  11.444  1.00  0.00           C  
ATOM    361  O   PRO A  73      42.159  43.056  11.430  1.00  0.00           O  
ATOM    362  CB  PRO A  73      40.417  43.720   8.957  1.00  0.00           C  
ATOM    363  CG  PRO A  73      41.773  44.139   8.465  1.00  0.00           C  
ATOM    364  CD  PRO A  73      41.994  45.529   9.106  1.00  0.00           C  
ATOM    365  N   ILE A  74      39.998  43.104  12.366  1.00  0.00           N  
ATOM    366  CA  ILE A  74      40.248  42.003  13.345  1.00  0.00           C  
ATOM    367  C   ILE A  74      39.310  40.857  13.026  1.00  0.00           C  
ATOM    368  O   ILE A  74      38.173  41.058  12.685  1.00  0.00           O  
ATOM    369  CB  ILE A  74      39.933  42.535  14.797  1.00  0.00           C  
ATOM    370  CG1 ILE A  74      40.829  43.689  15.229  1.00  0.00           C  
ATOM    371  CG2 ILE A  74      40.149  41.434  15.788  1.00  0.00           C  
ATOM    372  CD  ILE A  74      40.220  44.487  16.358  1.00  0.00           C  
ATOM    373  N   VAL A  75      39.894  39.648  12.854  1.00  0.00           N  
ATOM    374  CA  VAL A  75      39.240  38.353  12.443  1.00  0.00           C  
ATOM    375  C   VAL A  75      38.359  37.737  13.562  1.00  0.00           C  
ATOM    376  O   VAL A  75      38.963  37.268  14.595  1.00  0.00           O  
ATOM    377  CB  VAL A  75      40.329  37.366  11.929  1.00  0.00           C  
ATOM    378  CG1 VAL A  75      39.689  36.152  11.336  1.00  0.00           C  
ATOM    379  CG2 VAL A  75      41.344  38.050  11.005  1.00  0.00           C  
ATOM    380  N   VAL A  76      37.048  37.587  13.466  1.00  0.00           N  
ATOM    381  CA  VAL A  76      36.252  36.879  14.469  1.00  0.00           C  
ATOM    382  C   VAL A  76      35.959  35.447  13.959  1.00  0.00           C  
ATOM    383  O   VAL A  76      35.499  35.218  12.836  1.00  0.00           O  
ATOM    384  CB  VAL A  76      34.932  37.497  14.819  1.00  0.00           C  
ATOM    385  CG1 VAL A  76      34.193  36.788  15.960  1.00  0.00           C  
ATOM    386  CG2 VAL A  76      35.101  38.897  15.261  1.00  0.00           C  
ATOM    387  N   LEU A  77      36.424  34.550  14.879  1.00  0.00           N  
ATOM    388  CA  LEU A  77      36.283  33.082  14.715  1.00  0.00           C  
ATOM    389  C   LEU A  77      34.930  32.745  15.370  1.00  0.00           C  
ATOM    390  O   LEU A  77      34.743  32.983  16.556  1.00  0.00           O  
ATOM    391  CB  LEU A  77      37.462  32.404  15.401  1.00  0.00           C  
ATOM    392  CG  LEU A  77      38.742  32.499  14.497  1.00  0.00           C  
ATOM    393  CD1 LEU A  77      40.021  32.793  15.244  1.00  0.00           C  
ATOM    394  CD2 LEU A  77      38.826  31.348  13.535  1.00  0.00           C  
ATOM    395  N   HIS A  78      33.905  32.507  14.518  1.00  0.00           N  
ATOM    396  CA  HIS A  78      32.570  32.163  14.900  1.00  0.00           C  
ATOM    397  C   HIS A  78      32.211  30.717  14.496  1.00  0.00           C  
ATOM    398  O   HIS A  78      32.671  30.255  13.439  1.00  0.00           O  
ATOM    399  CB  HIS A  78      31.498  33.157  14.463  1.00  0.00           C  
ATOM    400  CG  HIS A  78      30.320  33.155  15.450  1.00  0.00           C  
ATOM    401  CD2 HIS A  78      29.980  34.189  16.191  1.00  0.00           C  
ATOM    402  ND1 HIS A  78      29.341  32.234  15.441  1.00  0.00           N  
ATOM    403  CE1 HIS A  78      28.311  32.715  16.171  1.00  0.00           C  
ATOM    404  NE2 HIS A  78      28.754  33.890  16.661  1.00  0.00           N  
ATOM    405  N   GLY A  79      31.358  30.050  15.317  1.00  0.00           N  
ATOM    406  CA  GLY A  79      31.073  28.594  15.131  1.00  0.00           C  
ATOM    407  C   GLY A  79      32.013  27.672  15.901  1.00  0.00           C  
ATOM    408  O   GLY A  79      33.218  27.859  15.900  1.00  0.00           O  
ATOM    409  N   TYR A  80      31.459  26.489  16.136  1.00  0.00           N  
ATOM    410  CA  TYR A  80      32.151  25.464  16.955  1.00  0.00           C  
ATOM    411  C   TYR A  80      33.493  24.942  16.401  1.00  0.00           C  
ATOM    412  O   TYR A  80      34.521  25.126  17.067  1.00  0.00           O  
ATOM    413  CB  TYR A  80      31.149  24.410  17.437  1.00  0.00           C  
ATOM    414  CG  TYR A  80      31.268  23.752  18.797  1.00  0.00           C  
ATOM    415  CD1 TYR A  80      32.105  24.203  19.839  1.00  0.00           C  
ATOM    416  CD2 TYR A  80      30.357  22.711  18.959  1.00  0.00           C  
ATOM    417  CE1 TYR A  80      32.041  23.573  21.056  1.00  0.00           C  
ATOM    418  CE2 TYR A  80      30.325  22.056  20.207  1.00  0.00           C  
ATOM    419  CZ  TYR A  80      31.183  22.504  21.238  1.00  0.00           C  
ATOM    420  OH  TYR A  80      31.309  21.761  22.304  1.00  0.00           O  
ATOM    421  N   GLU A  81      33.414  24.667  15.086  1.00  0.00           N  
ATOM    422  CA  GLU A  81      34.627  24.259  14.396  1.00  0.00           C  
ATOM    423  C   GLU A  81      35.885  25.199  14.384  1.00  0.00           C  
ATOM    424  O   GLU A  81      36.999  24.666  14.543  1.00  0.00           O  
ATOM    425  CB  GLU A  81      34.474  23.764  12.971  1.00  0.00           C  
ATOM    426  CG  GLU A  81      33.877  22.311  12.745  1.00  0.00           C  
ATOM    427  CD  GLU A  81      32.353  22.331  12.775  1.00  0.00           C  
ATOM    428  OE1 GLU A  81      31.837  22.146  11.721  1.00  0.00           O  
ATOM    429  OE2 GLU A  81      31.676  22.351  13.857  1.00  0.00           O1-
ATOM    430  N   ALA A  82      35.693  26.499  14.156  1.00  0.00           N  
ATOM    431  CA  ALA A  82      36.705  27.455  14.058  1.00  0.00           C  
ATOM    432  C   ALA A  82      37.283  27.628  15.492  1.00  0.00           C  
ATOM    433  O   ALA A  82      38.386  27.293  15.749  1.00  0.00           O  
ATOM    434  CB  ALA A  82      36.205  28.842  13.588  1.00  0.00           C  
ATOM    435  N   VAL A  83      36.327  27.824  16.411  1.00  0.00           N  
ATOM    436  CA  VAL A  83      36.648  28.134  17.817  1.00  0.00           C  
ATOM    437  C   VAL A  83      37.600  27.134  18.504  1.00  0.00           C  
ATOM    438  O   VAL A  83      38.565  27.603  18.950  1.00  0.00           O  
ATOM    439  CB  VAL A  83      35.467  28.536  18.596  1.00  0.00           C  
ATOM    440  CG1 VAL A  83      35.791  28.987  20.015  1.00  0.00           C  
ATOM    441  CG2 VAL A  83      34.935  29.888  17.930  1.00  0.00           C  
ATOM    442  N   LYS A  84      37.228  25.885  18.563  1.00  0.00           N  
ATOM    443  CA  LYS A  84      38.032  24.773  19.102  1.00  0.00           C  
ATOM    444  C   LYS A  84      39.385  24.445  18.555  1.00  0.00           C  
ATOM    445  O   LYS A  84      40.398  24.506  19.277  1.00  0.00           O  
ATOM    446  CB  LYS A  84      37.062  23.516  19.010  1.00  0.00           C  
ATOM    447  CG  LYS A  84      36.028  23.444  20.168  1.00  0.00           C  
ATOM    448  CD  LYS A  84      35.410  22.034  20.140  1.00  0.00           C  
ATOM    449  CE  LYS A  84      36.353  20.922  20.599  1.00  0.00           C  
ATOM    450  NZ  LYS A  84      35.702  19.614  20.270  1.00  0.00           N1+
ATOM    451  N   GLU A  85      39.445  24.404  17.234  1.00  0.00           N  
ATOM    452  CA  GLU A  85      40.735  24.380  16.514  1.00  0.00           C  
ATOM    453  C   GLU A  85      41.690  25.573  16.594  1.00  0.00           C  
ATOM    454  O   GLU A  85      42.898  25.452  16.739  1.00  0.00           O  
ATOM    455  CB  GLU A  85      40.396  24.117  14.963  1.00  0.00           C  
ATOM    456  CG  GLU A  85      41.676  23.665  14.244  1.00  0.00           C  
ATOM    457  CD  GLU A  85      41.601  23.378  12.718  1.00  0.00           C  
ATOM    458  OE1 GLU A  85      40.737  23.958  12.003  1.00  0.00           O  
ATOM    459  OE2 GLU A  85      42.287  22.536  12.195  1.00  0.00           O1-
ATOM    460  N   ALA A  86      41.089  26.792  16.615  1.00  0.00           N  
ATOM    461  CA  ALA A  86      41.812  28.027  16.978  1.00  0.00           C  
ATOM    462  C   ALA A  86      42.509  27.931  18.345  1.00  0.00           C  
ATOM    463  O   ALA A  86      43.668  28.314  18.454  1.00  0.00           O  
ATOM    464  CB  ALA A  86      41.020  29.277  16.846  1.00  0.00           C  
ATOM    465  N   LEU A  87      41.895  27.215  19.316  1.00  0.00           N  
ATOM    466  CA  LEU A  87      42.361  27.182  20.742  1.00  0.00           C  
ATOM    467  C   LEU A  87      43.251  25.921  20.949  1.00  0.00           C  
ATOM    468  O   LEU A  87      44.335  26.082  21.453  1.00  0.00           O  
ATOM    469  CB  LEU A  87      41.128  27.107  21.721  1.00  0.00           C  
ATOM    470  CG  LEU A  87      40.446  28.465  21.801  1.00  0.00           C  
ATOM    471  CD1 LEU A  87      39.022  28.362  22.252  1.00  0.00           C  
ATOM    472  CD2 LEU A  87      41.140  29.535  22.650  1.00  0.00           C  
ATOM    473  N   ILE A  88      42.633  24.766  20.822  1.00  0.00           N  
ATOM    474  CA  ILE A  88      43.272  23.456  21.183  1.00  0.00           C  
ATOM    475  C   ILE A  88      44.419  23.013  20.239  1.00  0.00           C  
ATOM    476  O   ILE A  88      45.626  23.263  20.502  1.00  0.00           O  
ATOM    477  CB  ILE A  88      42.239  22.328  21.454  1.00  0.00           C  
ATOM    478  CG1 ILE A  88      41.339  22.793  22.580  1.00  0.00           C  
ATOM    479  CG2 ILE A  88      42.938  20.980  21.654  1.00  0.00           C  
ATOM    480  CD  ILE A  88      39.938  22.181  22.564  1.00  0.00           C  
ATOM    481  N   ASP A  89      44.020  22.692  18.992  1.00  0.00           N  
ATOM    482  CA  ASP A  89      44.917  22.357  17.860  1.00  0.00           C  
ATOM    483  C   ASP A  89      46.068  23.311  17.531  1.00  0.00           C  
ATOM    484  O   ASP A  89      47.197  22.822  17.351  1.00  0.00           O  
ATOM    485  CB  ASP A  89      44.050  22.071  16.630  1.00  0.00           C  
ATOM    486  CG  ASP A  89      43.349  20.678  16.616  1.00  0.00           C  
ATOM    487  OD1 ASP A  89      42.238  20.455  17.120  1.00  0.00           O  
ATOM    488  OD2 ASP A  89      43.897  19.836  15.870  1.00  0.00           O1-
ATOM    489  N   LEU A  90      45.818  24.593  17.642  1.00  0.00           N  
ATOM    490  CA  LEU A  90      46.943  25.543  17.486  1.00  0.00           C  
ATOM    491  C   LEU A  90      47.596  26.039  18.797  1.00  0.00           C  
ATOM    492  O   LEU A  90      46.962  25.876  19.848  1.00  0.00           O  
ATOM    493  CB  LEU A  90      46.464  26.672  16.570  1.00  0.00           C  
ATOM    494  CG  LEU A  90      46.047  26.299  15.148  1.00  0.00           C  
ATOM    495  CD1 LEU A  90      45.412  27.498  14.537  1.00  0.00           C  
ATOM    496  CD2 LEU A  90      47.408  26.003  14.456  1.00  0.00           C  
ATOM    497  N   GLY A  91      48.772  26.586  18.736  1.00  0.00           N  
ATOM    498  CA  GLY A  91      49.508  27.122  19.865  1.00  0.00           C  
ATOM    499  C   GLY A  91      49.870  28.589  19.661  1.00  0.00           C  
ATOM    500  O   GLY A  91      49.200  29.220  18.815  1.00  0.00           O  
ATOM    501  N   GLU A  92      50.859  29.119  20.441  1.00  0.00           N  
ATOM    502  CA  GLU A  92      51.320  30.480  20.454  1.00  0.00           C  
ATOM    503  C   GLU A  92      51.274  31.317  19.170  1.00  0.00           C  
ATOM    504  O   GLU A  92      50.764  32.396  19.099  1.00  0.00           O  
ATOM    505  CB  GLU A  92      52.714  30.515  20.962  1.00  0.00           C  
ATOM    506  CG  GLU A  92      52.753  29.980  22.353  1.00  0.00           C  
ATOM    507  CD  GLU A  92      54.139  29.846  22.941  1.00  0.00           C  
ATOM    508  OE1 GLU A  92      55.148  29.916  22.199  1.00  0.00           O  
ATOM    509  OE2 GLU A  92      54.199  29.501  24.127  1.00  0.00           O1-
ATOM    510  N   GLU A  93      51.686  30.580  18.128  1.00  0.00           N  
ATOM    511  CA  GLU A  93      51.750  31.015  16.721  1.00  0.00           C  
ATOM    512  C   GLU A  93      50.496  31.819  16.177  1.00  0.00           C  
ATOM    513  O   GLU A  93      50.690  32.788  15.527  1.00  0.00           O  
ATOM    514  CB  GLU A  93      52.011  29.886  15.825  1.00  0.00           C  
ATOM    515  CG  GLU A  93      51.059  28.658  15.910  1.00  0.00           C  
ATOM    516  CD  GLU A  93      51.367  27.635  16.926  1.00  0.00           C  
ATOM    517  OE1 GLU A  93      50.870  26.508  16.687  1.00  0.00           O  
ATOM    518  OE2 GLU A  93      52.105  27.842  17.912  1.00  0.00           O1-
ATOM    519  N   PHE A  94      49.327  31.538  16.763  1.00  0.00           N  
ATOM    520  CA  PHE A  94      47.975  31.906  16.447  1.00  0.00           C  
ATOM    521  C   PHE A  94      47.248  32.272  17.745  1.00  0.00           C  
ATOM    522  O   PHE A  94      47.236  33.465  18.122  1.00  0.00           O  
ATOM    523  CB  PHE A  94      47.073  30.760  15.894  1.00  0.00           C  
ATOM    524  CG  PHE A  94      45.836  31.398  15.258  1.00  0.00           C  
ATOM    525  CD1 PHE A  94      44.522  31.284  15.833  1.00  0.00           C  
ATOM    526  CD2 PHE A  94      45.912  31.991  14.003  1.00  0.00           C  
ATOM    527  CE1 PHE A  94      43.375  31.722  15.163  1.00  0.00           C  
ATOM    528  CE2 PHE A  94      44.782  32.456  13.349  1.00  0.00           C  
ATOM    529  CZ  PHE A  94      43.540  32.287  13.917  1.00  0.00           C  
ATOM    530  N   SER A  95      47.203  31.378  18.699  1.00  0.00           N  
ATOM    531  CA  SER A  95      46.495  31.640  20.008  1.00  0.00           C  
ATOM    532  C   SER A  95      47.338  32.082  21.242  1.00  0.00           C  
ATOM    533  O   SER A  95      47.031  31.843  22.380  1.00  0.00           O  
ATOM    534  CB  SER A  95      45.733  30.441  20.551  1.00  0.00           C  
ATOM    535  OG  SER A  95      46.414  29.276  20.277  1.00  0.00           O  
ATOM    536  N   GLY A  96      48.411  32.808  20.955  1.00  0.00           N  
ATOM    537  CA  GLY A  96      49.214  33.417  21.980  1.00  0.00           C  
ATOM    538  C   GLY A  96      48.811  34.930  22.014  1.00  0.00           C  
ATOM    539  O   GLY A  96      48.249  35.528  21.064  1.00  0.00           O  
ATOM    540  N   ARG A  97      49.141  35.488  23.238  1.00  0.00           N  
ATOM    541  CA  ARG A  97      48.754  36.892  23.606  1.00  0.00           C  
ATOM    542  C   ARG A  97      50.026  37.757  23.471  1.00  0.00           C  
ATOM    543  O   ARG A  97      51.083  37.481  24.007  1.00  0.00           O  
ATOM    544  CB  ARG A  97      48.124  37.049  24.992  1.00  0.00           C  
ATOM    545  CG  ARG A  97      46.709  36.452  25.025  1.00  0.00           C  
ATOM    546  CD  ARG A  97      46.076  36.410  26.405  1.00  0.00           C  
ATOM    547  NE  ARG A  97      44.856  35.572  26.160  1.00  0.00           N  
ATOM    548  CZ  ARG A  97      44.135  34.950  27.098  1.00  0.00           C  
ATOM    549  NH1 ARG A  97      44.253  35.133  28.421  1.00  0.00           N1+
ATOM    550  NH2 ARG A  97      43.354  33.969  26.638  1.00  0.00           N  
ATOM    551  N   GLY A  98      49.773  38.972  22.913  1.00  0.00           N  
ATOM    552  CA  GLY A  98      50.633  40.043  22.449  1.00  0.00           C  
ATOM    553  C   GLY A  98      50.058  41.444  22.608  1.00  0.00           C  
ATOM    554  O   GLY A  98      50.190  42.176  23.594  1.00  0.00           O  
ATOM    555  N   ILE A  99      50.013  41.911  21.366  1.00  0.00           N  
ATOM    556  CA  ILE A  99      49.396  43.220  21.155  1.00  0.00           C  
ATOM    557  C   ILE A  99      47.979  43.422  21.782  1.00  0.00           C  
ATOM    558  O   ILE A  99      47.176  42.523  21.758  1.00  0.00           O  
ATOM    559  CB  ILE A  99      49.366  43.556  19.655  1.00  0.00           C  
ATOM    560  CG1 ILE A  99      49.134  45.081  19.433  1.00  0.00           C  
ATOM    561  CG2 ILE A  99      48.433  42.689  18.809  1.00  0.00           C  
ATOM    562  CD  ILE A  99      50.280  46.107  19.692  1.00  0.00           C  
ATOM    563  N   PHE A 100      47.986  44.356  22.672  1.00  0.00           N  
ATOM    564  CA  PHE A 100      46.792  44.757  23.543  1.00  0.00           C  
ATOM    565  C   PHE A 100      46.229  46.037  22.898  1.00  0.00           C  
ATOM    566  O   PHE A 100      46.880  47.092  22.893  1.00  0.00           O  
ATOM    567  CB  PHE A 100      47.417  45.068  24.918  1.00  0.00           C  
ATOM    568  CG  PHE A 100      46.386  45.197  26.021  1.00  0.00           C  
ATOM    569  CD1 PHE A 100      45.923  44.128  26.812  1.00  0.00           C  
ATOM    570  CD2 PHE A 100      45.935  46.512  26.182  1.00  0.00           C  
ATOM    571  CE1 PHE A 100      44.926  44.509  27.703  1.00  0.00           C  
ATOM    572  CE2 PHE A 100      45.009  46.835  27.125  1.00  0.00           C  
ATOM    573  CZ  PHE A 100      44.465  45.788  27.898  1.00  0.00           C  
ATOM    574  N   PRO A 101      45.066  45.901  22.255  1.00  0.00           N  
ATOM    575  CA  PRO A 101      44.349  47.059  21.594  1.00  0.00           C  
ATOM    576  C   PRO A 101      43.766  48.155  22.555  1.00  0.00           C  
ATOM    577  O   PRO A 101      42.887  47.912  23.359  1.00  0.00           O  
ATOM    578  CB  PRO A 101      43.177  46.417  20.910  1.00  0.00           C  
ATOM    579  CG  PRO A 101      42.908  45.068  21.548  1.00  0.00           C  
ATOM    580  CD  PRO A 101      44.259  44.700  22.166  1.00  0.00           C  
ATOM    581  N   LEU A 102      44.396  49.330  22.558  1.00  0.00           N  
ATOM    582  CA  LEU A 102      44.041  50.378  23.551  1.00  0.00           C  
ATOM    583  C   LEU A 102      44.479  51.739  23.031  1.00  0.00           C  
ATOM    584  O   LEU A 102      45.600  52.077  22.856  1.00  0.00           O  
ATOM    585  CB  LEU A 102      44.566  50.052  24.976  1.00  0.00           C  
ATOM    586  CG  LEU A 102      44.687  51.216  25.973  1.00  0.00           C  
ATOM    587  CD1 LEU A 102      43.466  51.279  26.834  1.00  0.00           C  
ATOM    588  CD2 LEU A 102      45.827  50.867  26.956  1.00  0.00           C  
ATOM    589  N   ALA A 103      43.538  52.365  22.325  1.00  0.00           N  
ATOM    590  CA  ALA A 103      43.791  53.706  21.719  1.00  0.00           C  
ATOM    591  C   ALA A 103      44.407  54.958  22.461  1.00  0.00           C  
ATOM    592  O   ALA A 103      45.105  55.777  21.875  1.00  0.00           O  
ATOM    593  CB  ALA A 103      42.517  54.184  21.053  1.00  0.00           C  
ATOM    594  N   GLU A 104      44.142  54.946  23.711  1.00  0.00           N  
ATOM    595  CA  GLU A 104      44.807  56.027  24.519  1.00  0.00           C  
ATOM    596  C   GLU A 104      46.017  55.402  25.287  1.00  0.00           C  
ATOM    597  O   GLU A 104      45.914  54.548  26.120  1.00  0.00           O  
ATOM    598  CB  GLU A 104      43.804  56.750  25.552  1.00  0.00           C  
ATOM    599  CG  GLU A 104      44.374  57.964  26.332  1.00  0.00           C  
ATOM    600  CD  GLU A 104      44.616  59.168  25.409  1.00  0.00           C  
ATOM    601  OE1 GLU A 104      44.301  60.283  25.937  1.00  0.00           O  
ATOM    602  OE2 GLU A 104      45.440  59.064  24.498  1.00  0.00           O1-
ATOM    603  N   ARG A 105      47.176  55.902  24.859  1.00  0.00           N  
ATOM    604  CA  ARG A 105      48.523  55.291  25.112  1.00  0.00           C  
ATOM    605  C   ARG A 105      48.945  55.242  26.562  1.00  0.00           C  
ATOM    606  O   ARG A 105      49.175  56.335  27.217  1.00  0.00           O  
ATOM    607  CB  ARG A 105      49.542  55.984  24.257  1.00  0.00           C  
ATOM    608  CG  ARG A 105      49.273  55.880  22.794  1.00  0.00           C  
ATOM    609  CD  ARG A 105      50.471  56.383  22.009  1.00  0.00           C  
ATOM    610  NE  ARG A 105      50.084  56.610  20.627  1.00  0.00           N  
ATOM    611  CZ  ARG A 105      50.883  56.951  19.615  1.00  0.00           C  
ATOM    612  NH1 ARG A 105      52.169  57.334  19.908  1.00  0.00           N1+
ATOM    613  NH2 ARG A 105      50.443  57.029  18.365  1.00  0.00           N  
ATOM    614  N   ALA A 106      48.708  54.103  27.083  1.00  0.00           N  
ATOM    615  CA  ALA A 106      48.891  53.691  28.461  1.00  0.00           C  
ATOM    616  C   ALA A 106      49.726  52.397  28.393  1.00  0.00           C  
ATOM    617  O   ALA A 106      49.314  51.293  28.024  1.00  0.00           O  
ATOM    618  CB  ALA A 106      47.543  53.599  29.117  1.00  0.00           C  
ATOM    619  N   ASN A 107      51.031  52.594  28.545  1.00  0.00           N  
ATOM    620  CA  ASN A 107      51.950  51.421  28.599  1.00  0.00           C  
ATOM    621  C   ASN A 107      51.881  50.586  29.911  1.00  0.00           C  
ATOM    622  O   ASN A 107      52.303  50.946  30.971  1.00  0.00           O  
ATOM    623  CB  ASN A 107      53.437  51.807  28.475  1.00  0.00           C  
ATOM    624  CG  ASN A 107      54.298  50.516  28.153  1.00  0.00           C  
ATOM    625  ND2 ASN A 107      55.544  50.441  28.663  1.00  0.00           N  
ATOM    626  OD1 ASN A 107      53.930  49.602  27.436  1.00  0.00           O  
ATOM    627  N   ARG A 108      51.024  49.616  29.829  1.00  0.00           N  
ATOM    628  CA  ARG A 108      50.579  48.950  31.015  1.00  0.00           C  
ATOM    629  C   ARG A 108      51.602  47.815  31.411  1.00  0.00           C  
ATOM    630  O   ARG A 108      52.657  47.593  30.852  1.00  0.00           O  
ATOM    631  CB  ARG A 108      49.207  48.326  30.655  1.00  0.00           C  
ATOM    632  CG  ARG A 108      48.138  49.364  30.597  1.00  0.00           C  
ATOM    633  CD  ARG A 108      46.778  48.605  30.544  1.00  0.00           C  
ATOM    634  NE  ARG A 108      46.326  47.849  31.731  1.00  0.00           N  
ATOM    635  CZ  ARG A 108      45.958  46.568  31.824  1.00  0.00           C  
ATOM    636  NH1 ARG A 108      45.845  45.828  30.716  1.00  0.00           N1+
ATOM    637  NH2 ARG A 108      45.748  46.062  32.976  1.00  0.00           N  
ATOM    638  N   GLY A 109      51.188  47.144  32.526  1.00  0.00           N  
ATOM    639  CA  GLY A 109      51.955  45.991  32.961  1.00  0.00           C  
ATOM    640  C   GLY A 109      51.197  44.774  32.578  1.00  0.00           C  
ATOM    641  O   GLY A 109      49.985  44.753  32.631  1.00  0.00           O  
ATOM    642  N   PHE A 110      51.989  43.701  32.568  1.00  0.00           N  
ATOM    643  CA  PHE A 110      51.516  42.396  32.105  1.00  0.00           C  
ATOM    644  C   PHE A 110      52.214  41.264  32.856  1.00  0.00           C  
ATOM    645  O   PHE A 110      53.275  40.719  32.515  1.00  0.00           O  
ATOM    646  CB  PHE A 110      51.750  42.257  30.603  1.00  0.00           C  
ATOM    647  CG  PHE A 110      50.809  43.077  29.703  1.00  0.00           C  
ATOM    648  CD1 PHE A 110      51.223  44.280  29.132  1.00  0.00           C  
ATOM    649  CD2 PHE A 110      49.445  42.781  29.819  1.00  0.00           C  
ATOM    650  CE1 PHE A 110      50.273  45.165  28.619  1.00  0.00           C  
ATOM    651  CE2 PHE A 110      48.555  43.728  29.335  1.00  0.00           C  
ATOM    652  CZ  PHE A 110      48.941  44.902  28.699  1.00  0.00           C  
ATOM    653  N   GLY A 111      51.419  40.832  33.827  1.00  0.00           N  
ATOM    654  CA  GLY A 111      51.681  39.847  34.841  1.00  0.00           C  
ATOM    655  C   GLY A 111      51.573  38.432  34.165  1.00  0.00           C  
ATOM    656  O   GLY A 111      52.572  37.881  33.617  1.00  0.00           O  
ATOM    657  N   ILE A 112      50.376  37.850  34.293  1.00  0.00           N  
ATOM    658  CA  ILE A 112      50.170  36.466  33.741  1.00  0.00           C  
ATOM    659  C   ILE A 112      48.885  36.260  32.862  1.00  0.00           C  
ATOM    660  O   ILE A 112      48.901  35.346  32.029  1.00  0.00           O  
ATOM    661  CB  ILE A 112      50.008  35.474  34.896  1.00  0.00           C  
ATOM    662  CG1 ILE A 112      49.135  35.986  36.055  1.00  0.00           C  
ATOM    663  CG2 ILE A 112      51.428  35.027  35.346  1.00  0.00           C  
ATOM    664  CD  ILE A 112      48.798  34.895  37.032  1.00  0.00           C  
ATOM    665  N   VAL A 113      47.889  37.148  33.018  1.00  0.00           N  
ATOM    666  CA  VAL A 113      46.590  37.018  32.343  1.00  0.00           C  
ATOM    667  C   VAL A 113      46.748  37.121  30.817  1.00  0.00           C  
ATOM    668  O   VAL A 113      46.450  36.208  30.005  1.00  0.00           O  
ATOM    669  CB  VAL A 113      45.586  38.010  32.911  1.00  0.00           C  
ATOM    670  CG1 VAL A 113      44.248  37.618  32.441  1.00  0.00           C  
ATOM    671  CG2 VAL A 113      45.509  38.121  34.457  1.00  0.00           C  
ATOM    672  N   PHE A 114      47.020  38.358  30.454  1.00  0.00           N  
ATOM    673  CA  PHE A 114      47.414  38.781  29.097  1.00  0.00           C  
ATOM    674  C   PHE A 114      48.848  38.453  28.706  1.00  0.00           C  
ATOM    675  O   PHE A 114      49.509  39.169  27.913  1.00  0.00           O  
ATOM    676  CB  PHE A 114      46.984  40.210  29.011  1.00  0.00           C  
ATOM    677  CG  PHE A 114      46.290  40.584  27.632  1.00  0.00           C  
ATOM    678  CD1 PHE A 114      44.895  40.743  27.687  1.00  0.00           C  
ATOM    679  CD2 PHE A 114      46.920  40.543  26.384  1.00  0.00           C  
ATOM    680  CE1 PHE A 114      44.206  40.775  26.468  1.00  0.00           C  
ATOM    681  CE2 PHE A 114      46.191  40.645  25.230  1.00  0.00           C  
ATOM    682  CZ  PHE A 114      44.836  40.813  25.272  1.00  0.00           C  
ATOM    683  N   SER A 115      49.427  37.354  29.218  1.00  0.00           N  
ATOM    684  CA  SER A 115      50.786  36.958  28.860  1.00  0.00           C  
ATOM    685  C   SER A 115      50.911  35.485  28.477  1.00  0.00           C  
ATOM    686  O   SER A 115      50.227  34.612  28.927  1.00  0.00           O  
ATOM    687  CB  SER A 115      51.717  37.274  30.002  1.00  0.00           C  
ATOM    688  OG  SER A 115      53.104  37.042  29.744  1.00  0.00           O  
ATOM    689  N   ASN A 116      51.640  35.222  27.389  1.00  0.00           N  
ATOM    690  CA  ASN A 116      51.991  33.854  26.889  1.00  0.00           C  
ATOM    691  C   ASN A 116      53.471  33.544  26.634  1.00  0.00           C  
ATOM    692  O   ASN A 116      54.178  34.339  26.000  1.00  0.00           O  
ATOM    693  CB  ASN A 116      51.373  33.595  25.497  1.00  0.00           C  
ATOM    694  CG  ASN A 116      49.957  33.054  25.584  1.00  0.00           C  
ATOM    695  ND2 ASN A 116      49.772  31.786  25.633  1.00  0.00           N  
ATOM    696  OD1 ASN A 116      48.961  33.747  25.692  1.00  0.00           O  
ATOM    697  N   GLY A 117      54.007  32.491  27.204  1.00  0.00           N  
ATOM    698  CA  GLY A 117      55.411  32.152  26.927  1.00  0.00           C  
ATOM    699  C   GLY A 117      56.015  31.372  28.076  1.00  0.00           C  
ATOM    700  O   GLY A 117      55.332  30.597  28.777  1.00  0.00           O  
ATOM    701  N   LYS A 118      57.346  31.536  28.412  1.00  0.00           N  
ATOM    702  CA  LYS A 118      58.030  30.695  29.473  1.00  0.00           C  
ATOM    703  C   LYS A 118      57.648  31.113  30.923  1.00  0.00           C  
ATOM    704  O   LYS A 118      57.120  30.325  31.685  1.00  0.00           O  
ATOM    705  CB  LYS A 118      59.529  30.748  29.436  1.00  0.00           C  
ATOM    706  CG  LYS A 118      60.156  29.654  30.318  1.00  0.00           C  
ATOM    707  CD  LYS A 118      61.671  29.754  30.195  1.00  0.00           C  
ATOM    708  CE  LYS A 118      62.172  28.644  31.087  1.00  0.00           C  
ATOM    709  NZ  LYS A 118      63.599  28.775  31.359  1.00  0.00           N1+
ATOM    710  N   LYS A 119      57.700  32.471  31.095  1.00  0.00           N  
ATOM    711  CA  LYS A 119      57.394  33.192  32.364  1.00  0.00           C  
ATOM    712  C   LYS A 119      56.012  32.906  32.933  1.00  0.00           C  
ATOM    713  O   LYS A 119      55.888  32.780  34.137  1.00  0.00           O  
ATOM    714  CB  LYS A 119      57.598  34.727  32.142  1.00  0.00           C  
ATOM    715  CG  LYS A 119      57.273  35.670  33.336  1.00  0.00           C  
ATOM    716  CD  LYS A 119      57.292  37.127  32.883  1.00  0.00           C  
ATOM    717  CE  LYS A 119      56.030  37.487  32.179  1.00  0.00           C  
ATOM    718  NZ  LYS A 119      55.662  38.883  32.042  1.00  0.00           N1+
ATOM    719  N   TRP A 120      55.025  33.103  32.079  1.00  0.00           N  
ATOM    720  CA  TRP A 120      53.556  32.650  32.301  1.00  0.00           C  
ATOM    721  C   TRP A 120      53.358  31.243  32.911  1.00  0.00           C  
ATOM    722  O   TRP A 120      52.988  31.154  34.096  1.00  0.00           O  
ATOM    723  CB  TRP A 120      52.879  32.583  30.942  1.00  0.00           C  
ATOM    724  CG  TRP A 120      51.315  32.302  30.998  1.00  0.00           C  
ATOM    725  CD1 TRP A 120      50.490  32.444  32.067  1.00  0.00           C  
ATOM    726  CD2 TRP A 120      50.756  31.341  30.229  1.00  0.00           C  
ATOM    727  CE2 TRP A 120      49.636  30.889  30.962  1.00  0.00           C  
ATOM    728  CE3 TRP A 120      51.159  30.802  29.064  1.00  0.00           C  
ATOM    729  NE1 TRP A 120      49.511  31.542  32.035  1.00  0.00           N  
ATOM    730  CZ2 TRP A 120      48.919  29.743  30.508  1.00  0.00           C  
ATOM    731  CZ3 TRP A 120      50.432  29.659  28.670  1.00  0.00           C  
ATOM    732  CH2 TRP A 120      49.375  29.059  29.376  1.00  0.00           C  
ATOM    733  N   LYS A 121      53.717  30.261  32.133  1.00  0.00           N  
ATOM    734  CA  LYS A 121      53.807  28.869  32.581  1.00  0.00           C  
ATOM    735  C   LYS A 121      54.468  28.635  33.986  1.00  0.00           C  
ATOM    736  O   LYS A 121      53.739  28.196  34.863  1.00  0.00           O  
ATOM    737  CB  LYS A 121      54.560  28.019  31.590  1.00  0.00           C  
ATOM    738  CG  LYS A 121      53.698  27.683  30.365  1.00  0.00           C  
ATOM    739  CD  LYS A 121      54.506  27.101  29.187  1.00  0.00           C  
ATOM    740  CE  LYS A 121      53.662  27.321  27.978  1.00  0.00           C  
ATOM    741  NZ  LYS A 121      54.338  27.045  26.753  1.00  0.00           N1+
ATOM    742  N   GLU A 122      55.700  29.200  34.181  1.00  0.00           N  
ATOM    743  CA  GLU A 122      56.364  29.009  35.490  1.00  0.00           C  
ATOM    744  C   GLU A 122      55.489  29.557  36.646  1.00  0.00           C  
ATOM    745  O   GLU A 122      54.848  28.755  37.337  1.00  0.00           O  
ATOM    746  CB  GLU A 122      57.675  29.784  35.534  1.00  0.00           C  
ATOM    747  CG  GLU A 122      58.758  29.040  34.751  1.00  0.00           C  
ATOM    748  CD  GLU A 122      59.391  28.014  35.634  1.00  0.00           C  
ATOM    749  OE1 GLU A 122      59.315  26.791  35.408  1.00  0.00           O  
ATOM    750  OE2 GLU A 122      60.287  28.407  36.376  1.00  0.00           O1-
ATOM    751  N   ILE A 123      55.110  30.836  36.624  1.00  0.00           N  
ATOM    752  CA  ILE A 123      54.339  31.460  37.754  1.00  0.00           C  
ATOM    753  C   ILE A 123      52.962  30.790  38.065  1.00  0.00           C  
ATOM    754  O   ILE A 123      52.771  30.356  39.218  1.00  0.00           O  
ATOM    755  CB  ILE A 123      54.292  32.924  37.325  1.00  0.00           C  
ATOM    756  CG1 ILE A 123      55.727  33.477  37.467  1.00  0.00           C  
ATOM    757  CG2 ILE A 123      53.342  33.715  38.235  1.00  0.00           C  
ATOM    758  CD  ILE A 123      55.813  34.871  36.866  1.00  0.00           C  
ATOM    759  N   ARG A 124      52.166  30.525  37.009  1.00  0.00           N  
ATOM    760  CA  ARG A 124      50.876  29.688  37.112  1.00  0.00           C  
ATOM    761  C   ARG A 124      51.076  28.246  37.589  1.00  0.00           C  
ATOM    762  O   ARG A 124      50.328  27.794  38.387  1.00  0.00           O  
ATOM    763  CB  ARG A 124      50.221  29.581  35.726  1.00  0.00           C  
ATOM    764  CG  ARG A 124      49.350  30.755  35.184  1.00  0.00           C  
ATOM    765  CD  ARG A 124      48.502  31.366  36.240  1.00  0.00           C  
ATOM    766  NE  ARG A 124      47.067  31.263  36.126  1.00  0.00           N  
ATOM    767  CZ  ARG A 124      46.181  31.556  37.100  1.00  0.00           C  
ATOM    768  NH1 ARG A 124      46.501  32.018  38.276  1.00  0.00           N1+
ATOM    769  NH2 ARG A 124      44.940  31.153  36.857  1.00  0.00           N  
ATOM    770  N   ARG A 125      52.123  27.580  37.091  1.00  0.00           N  
ATOM    771  CA  ARG A 125      52.384  26.241  37.561  1.00  0.00           C  
ATOM    772  C   ARG A 125      52.857  26.355  39.040  1.00  0.00           C  
ATOM    773  O   ARG A 125      52.310  25.615  39.818  1.00  0.00           O  
ATOM    774  CB  ARG A 125      53.554  25.662  36.733  1.00  0.00           C  
ATOM    775  CG  ARG A 125      53.293  25.063  35.357  1.00  0.00           C  
ATOM    776  CD  ARG A 125      54.492  24.221  34.920  1.00  0.00           C  
ATOM    777  NE  ARG A 125      54.216  23.637  33.583  1.00  0.00           N  
ATOM    778  CZ  ARG A 125      54.940  23.970  32.457  1.00  0.00           C  
ATOM    779  NH1 ARG A 125      56.142  24.503  32.557  1.00  0.00           N1+
ATOM    780  NH2 ARG A 125      54.502  23.543  31.285  1.00  0.00           N  
ATOM    781  N   PHE A 126      53.723  27.302  39.387  1.00  0.00           N  
ATOM    782  CA  PHE A 126      54.157  27.508  40.786  1.00  0.00           C  
ATOM    783  C   PHE A 126      52.963  27.597  41.764  1.00  0.00           C  
ATOM    784  O   PHE A 126      52.943  26.785  42.657  1.00  0.00           O  
ATOM    785  CB  PHE A 126      55.021  28.765  40.926  1.00  0.00           C  
ATOM    786  CG  PHE A 126      55.539  29.012  42.305  1.00  0.00           C  
ATOM    787  CD1 PHE A 126      56.778  28.514  42.643  1.00  0.00           C  
ATOM    788  CD2 PHE A 126      54.826  29.735  43.238  1.00  0.00           C  
ATOM    789  CE1 PHE A 126      57.286  28.708  43.868  1.00  0.00           C  
ATOM    790  CE2 PHE A 126      55.364  29.879  44.557  1.00  0.00           C  
ATOM    791  CZ  PHE A 126      56.614  29.438  44.847  1.00  0.00           C  
ATOM    792  N   SER A 127      51.991  28.466  41.517  1.00  0.00           N  
ATOM    793  CA  SER A 127      50.911  28.649  42.477  1.00  0.00           C  
ATOM    794  C   SER A 127      49.974  27.447  42.638  1.00  0.00           C  
ATOM    795  O   SER A 127      49.362  27.321  43.713  1.00  0.00           O  
ATOM    796  CB  SER A 127      49.955  29.857  42.280  1.00  0.00           C  
ATOM    797  OG  SER A 127      49.431  30.068  40.959  1.00  0.00           O  
ATOM    798  N   LEU A 128      49.747  26.613  41.620  1.00  0.00           N  
ATOM    799  CA  LEU A 128      49.101  25.293  41.685  1.00  0.00           C  
ATOM    800  C   LEU A 128      49.962  24.378  42.571  1.00  0.00           C  
ATOM    801  O   LEU A 128      49.499  23.955  43.589  1.00  0.00           O  
ATOM    802  CB  LEU A 128      48.911  24.795  40.253  1.00  0.00           C  
ATOM    803  CG  LEU A 128      48.190  23.486  40.019  1.00  0.00           C  
ATOM    804  CD1 LEU A 128      46.645  23.569  40.375  1.00  0.00           C  
ATOM    805  CD2 LEU A 128      48.610  22.917  38.654  1.00  0.00           C  
ATOM    806  N   MET A 129      51.253  24.101  42.184  1.00  0.00           N  
ATOM    807  CA  MET A 129      52.223  23.407  43.026  1.00  0.00           C  
ATOM    808  C   MET A 129      52.334  23.852  44.491  1.00  0.00           C  
ATOM    809  O   MET A 129      51.834  23.054  45.303  1.00  0.00           O  
ATOM    810  CB  MET A 129      53.496  23.568  42.216  1.00  0.00           C  
ATOM    811  CG  MET A 129      53.563  22.758  40.893  1.00  0.00           C  
ATOM    812  SD  MET A 129      55.312  22.645  40.294  1.00  0.00           S  
ATOM    813  CE  MET A 129      55.998  21.886  41.738  1.00  0.00           C  
ATOM    814  N   THR A 130      52.523  25.128  44.885  1.00  0.00           N  
ATOM    815  CA  THR A 130      52.405  25.658  46.254  1.00  0.00           C  
ATOM    816  C   THR A 130      51.025  25.629  46.895  1.00  0.00           C  
ATOM    817  O   THR A 130      50.586  24.737  47.633  1.00  0.00           O  
ATOM    818  CB  THR A 130      53.269  26.893  46.406  1.00  0.00           C  
ATOM    819  CG2 THR A 130      54.719  26.729  45.995  1.00  0.00           C  
ATOM    820  OG1 THR A 130      52.695  27.921  45.528  1.00  0.00           O  
ATOM    821  N   LEU A 131      50.272  26.728  46.626  1.00  0.00           N  
ATOM    822  CA  LEU A 131      49.002  27.001  47.366  1.00  0.00           C  
ATOM    823  C   LEU A 131      47.884  25.887  47.096  1.00  0.00           C  
ATOM    824  O   LEU A 131      47.025  25.717  47.920  1.00  0.00           O  
ATOM    825  CB  LEU A 131      48.439  28.362  47.014  1.00  0.00           C  
ATOM    826  CG  LEU A 131      49.308  29.569  47.452  1.00  0.00           C  
ATOM    827  CD1 LEU A 131      48.616  30.829  46.938  1.00  0.00           C  
ATOM    828  CD2 LEU A 131      49.542  29.653  48.960  1.00  0.00           C  
ATOM    829  N   ARG A 132      47.958  25.128  46.049  1.00  0.00           N  
ATOM    830  CA  ARG A 132      46.885  24.048  45.944  1.00  0.00           C  
ATOM    831  C   ARG A 132      47.362  22.622  46.157  1.00  0.00           C  
ATOM    832  O   ARG A 132      46.848  21.938  47.109  1.00  0.00           O  
ATOM    833  CB  ARG A 132      46.274  24.172  44.558  1.00  0.00           C  
ATOM    834  CG  ARG A 132      44.862  23.500  44.569  1.00  0.00           C  
ATOM    835  CD  ARG A 132      44.639  22.361  43.566  1.00  0.00           C  
ATOM    836  NE  ARG A 132      43.382  21.658  43.823  1.00  0.00           N  
ATOM    837  CZ  ARG A 132      43.118  20.768  44.791  1.00  0.00           C  
ATOM    838  NH1 ARG A 132      43.958  20.443  45.761  1.00  0.00           N1+
ATOM    839  NH2 ARG A 132      41.972  20.132  44.689  1.00  0.00           N  
ATOM    840  N   ASN A 133      48.210  22.029  45.292  1.00  0.00           N  
ATOM    841  CA  ASN A 133      48.871  20.756  45.526  1.00  0.00           C  
ATOM    842  C   ASN A 133      49.602  20.523  46.825  1.00  0.00           C  
ATOM    843  O   ASN A 133      49.271  19.578  47.482  1.00  0.00           O  
ATOM    844  CB  ASN A 133      49.670  20.472  44.274  1.00  0.00           C  
ATOM    845  CG  ASN A 133      48.925  20.331  42.928  1.00  0.00           C  
ATOM    846  ND2 ASN A 133      49.578  19.724  42.057  1.00  0.00           N  
ATOM    847  OD1 ASN A 133      47.796  20.760  42.651  1.00  0.00           O  
ATOM    848  N   PHE A 134      50.520  21.420  47.275  1.00  0.00           N  
ATOM    849  CA  PHE A 134      51.086  21.241  48.660  1.00  0.00           C  
ATOM    850  C   PHE A 134      50.076  21.602  49.756  1.00  0.00           C  
ATOM    851  O   PHE A 134      49.716  20.804  50.569  1.00  0.00           O  
ATOM    852  CB  PHE A 134      52.491  21.842  48.698  1.00  0.00           C  
ATOM    853  CG  PHE A 134      53.028  21.712  50.140  1.00  0.00           C  
ATOM    854  CD1 PHE A 134      53.542  20.524  50.516  1.00  0.00           C  
ATOM    855  CD2 PHE A 134      53.260  22.807  50.896  1.00  0.00           C  
ATOM    856  CE1 PHE A 134      54.335  20.374  51.680  1.00  0.00           C  
ATOM    857  CE2 PHE A 134      54.024  22.706  52.036  1.00  0.00           C  
ATOM    858  CZ  PHE A 134      54.625  21.529  52.435  1.00  0.00           C  
ATOM    859  N   GLY A 135      49.547  22.804  49.571  1.00  0.00           N  
ATOM    860  CA  GLY A 135      48.334  23.290  50.384  1.00  0.00           C  
ATOM    861  C   GLY A 135      48.627  24.294  51.468  1.00  0.00           C  
ATOM    862  O   GLY A 135      49.664  24.395  52.164  1.00  0.00           O  
ATOM    863  N   MET A 136      47.590  25.114  51.715  1.00  0.00           N  
ATOM    864  CA  MET A 136      47.610  26.167  52.742  1.00  0.00           C  
ATOM    865  C   MET A 136      47.592  25.554  54.166  1.00  0.00           C  
ATOM    866  O   MET A 136      46.560  25.035  54.649  1.00  0.00           O  
ATOM    867  CB  MET A 136      46.378  27.068  52.529  1.00  0.00           C  
ATOM    868  CG  MET A 136      46.416  27.870  51.192  1.00  0.00           C  
ATOM    869  SD  MET A 136      45.027  29.035  50.949  1.00  0.00           S  
ATOM    870  CE  MET A 136      45.356  29.680  49.339  1.00  0.00           C  
ATOM    871  N   GLY A 137      48.870  25.376  54.515  1.00  0.00           N  
ATOM    872  CA  GLY A 137      49.247  24.996  55.855  1.00  0.00           C  
ATOM    873  C   GLY A 137      48.504  25.726  56.941  1.00  0.00           C  
ATOM    874  O   GLY A 137      47.685  25.154  57.677  1.00  0.00           O  
ATOM    875  N   LYS A 138      48.630  27.032  56.761  1.00  0.00           N  
ATOM    876  CA  LYS A 138      47.914  28.021  57.511  1.00  0.00           C  
ATOM    877  C   LYS A 138      46.513  28.324  56.884  1.00  0.00           C  
ATOM    878  O   LYS A 138      46.382  28.981  55.858  1.00  0.00           O  
ATOM    879  CB  LYS A 138      48.729  29.293  57.632  1.00  0.00           C  
ATOM    880  CG  LYS A 138      49.877  29.113  58.605  1.00  0.00           C  
ATOM    881  CD  LYS A 138      50.910  30.241  58.637  1.00  0.00           C  
ATOM    882  CE  LYS A 138      52.036  29.986  59.650  1.00  0.00           C  
ATOM    883  NZ  LYS A 138      52.562  31.222  60.248  1.00  0.00           N1+
ATOM    884  N   ARG A 139      45.514  28.194  57.814  1.00  0.00           N  
ATOM    885  CA  ARG A 139      44.070  28.192  57.477  1.00  0.00           C  
ATOM    886  C   ARG A 139      43.664  27.876  56.007  1.00  0.00           C  
ATOM    887  O   ARG A 139      43.783  28.620  55.056  1.00  0.00           O  
ATOM    888  CB  ARG A 139      43.502  29.584  57.758  1.00  0.00           C  
ATOM    889  CG  ARG A 139      43.547  29.997  59.301  1.00  0.00           C  
ATOM    890  CD  ARG A 139      42.629  31.134  59.695  1.00  0.00           C  
ATOM    891  NE  ARG A 139      42.703  31.184  61.127  1.00  0.00           N  
ATOM    892  CZ  ARG A 139      42.204  32.128  61.959  1.00  0.00           C  
ATOM    893  NH1 ARG A 139      41.389  33.161  61.551  1.00  0.00           N1+
ATOM    894  NH2 ARG A 139      42.563  31.972  63.234  1.00  0.00           N  
ATOM    895  N   SER A 140      42.806  26.865  55.890  1.00  0.00           N  
ATOM    896  CA  SER A 140      42.277  26.423  54.645  1.00  0.00           C  
ATOM    897  C   SER A 140      41.464  27.498  53.919  1.00  0.00           C  
ATOM    898  O   SER A 140      40.632  28.174  54.471  1.00  0.00           O  
ATOM    899  CB  SER A 140      41.423  25.145  54.638  1.00  0.00           C  
ATOM    900  OG  SER A 140      40.340  25.244  55.577  1.00  0.00           O  
ATOM    901  N   ILE A 141      41.429  27.455  52.524  1.00  0.00           N  
ATOM    902  CA  ILE A 141      40.487  28.333  51.769  1.00  0.00           C  
ATOM    903  C   ILE A 141      38.948  28.075  51.993  1.00  0.00           C  
ATOM    904  O   ILE A 141      38.121  28.934  52.232  1.00  0.00           O  
ATOM    905  CB  ILE A 141      40.819  28.514  50.283  1.00  0.00           C  
ATOM    906  CG1 ILE A 141      39.982  29.530  49.535  1.00  0.00           C  
ATOM    907  CG2 ILE A 141      40.834  27.149  49.572  1.00  0.00           C  
ATOM    908  CD  ILE A 141      39.962  30.925  50.192  1.00  0.00           C  
ATOM    909  N   GLU A 142      38.664  26.837  52.236  1.00  0.00           N  
ATOM    910  CA  GLU A 142      37.441  26.446  52.888  1.00  0.00           C  
ATOM    911  C   GLU A 142      37.083  27.099  54.199  1.00  0.00           C  
ATOM    912  O   GLU A 142      36.083  27.825  54.131  1.00  0.00           O  
ATOM    913  CB  GLU A 142      37.324  24.920  52.972  1.00  0.00           C  
ATOM    914  CG  GLU A 142      36.067  24.395  53.612  1.00  0.00           C  
ATOM    915  CD  GLU A 142      36.112  22.907  53.731  1.00  0.00           C  
ATOM    916  OE1 GLU A 142      36.634  22.276  52.810  1.00  0.00           O  
ATOM    917  OE2 GLU A 142      35.635  22.285  54.702  1.00  0.00           O1-
ATOM    918  N   ASP A 143      37.921  26.928  55.252  1.00  0.00           N  
ATOM    919  CA  ASP A 143      37.855  27.718  56.527  1.00  0.00           C  
ATOM    920  C   ASP A 143      37.779  29.252  56.354  1.00  0.00           C  
ATOM    921  O   ASP A 143      36.870  29.820  56.904  1.00  0.00           O  
ATOM    922  CB  ASP A 143      39.242  27.510  57.174  1.00  0.00           C  
ATOM    923  CG  ASP A 143      39.118  27.403  58.728  1.00  0.00           C  
ATOM    924  OD1 ASP A 143      38.057  27.050  59.264  1.00  0.00           O  
ATOM    925  OD2 ASP A 143      39.927  28.022  59.389  1.00  0.00           O1-
ATOM    926  N   ARG A 144      38.567  29.831  55.477  1.00  0.00           N  
ATOM    927  CA  ARG A 144      38.599  31.251  55.139  1.00  0.00           C  
ATOM    928  C   ARG A 144      37.327  31.888  54.435  1.00  0.00           C  
ATOM    929  O   ARG A 144      36.973  33.074  54.664  1.00  0.00           O  
ATOM    930  CB  ARG A 144      39.685  31.703  54.126  1.00  0.00           C  
ATOM    931  CG  ARG A 144      41.117  31.296  54.501  1.00  0.00           C  
ATOM    932  CD  ARG A 144      42.294  31.921  53.815  1.00  0.00           C  
ATOM    933  NE  ARG A 144      43.582  31.193  53.994  1.00  0.00           N  
ATOM    934  CZ  ARG A 144      44.782  31.545  53.530  1.00  0.00           C  
ATOM    935  NH1 ARG A 144      44.902  32.506  52.694  1.00  0.00           N1+
ATOM    936  NH2 ARG A 144      45.891  30.965  53.976  1.00  0.00           N  
ATOM    937  N   VAL A 145      36.700  31.067  53.553  1.00  0.00           N  
ATOM    938  CA  VAL A 145      35.366  31.366  52.861  1.00  0.00           C  
ATOM    939  C   VAL A 145      34.100  31.197  53.793  1.00  0.00           C  
ATOM    940  O   VAL A 145      33.185  32.064  53.825  1.00  0.00           O  
ATOM    941  CB  VAL A 145      35.178  30.870  51.448  1.00  0.00           C  
ATOM    942  CG1 VAL A 145      36.172  31.519  50.519  1.00  0.00           C  
ATOM    943  CG2 VAL A 145      35.402  29.388  51.312  1.00  0.00           C  
ATOM    944  N   GLN A 146      34.259  30.216  54.663  1.00  0.00           N  
ATOM    945  CA  GLN A 146      33.416  30.074  55.876  1.00  0.00           C  
ATOM    946  C   GLN A 146      33.443  31.315  56.790  1.00  0.00           C  
ATOM    947  O   GLN A 146      32.434  32.063  56.751  1.00  0.00           O  
ATOM    948  CB  GLN A 146      33.834  28.825  56.699  1.00  0.00           C  
ATOM    949  CG  GLN A 146      33.192  27.607  55.995  1.00  0.00           C  
ATOM    950  CD  GLN A 146      33.523  26.308  56.689  1.00  0.00           C  
ATOM    951  NE2 GLN A 146      33.252  25.285  55.948  1.00  0.00           N  
ATOM    952  OE1 GLN A 146      33.805  26.101  57.874  1.00  0.00           O  
ATOM    953  N   GLU A 147      34.672  31.720  57.225  1.00  0.00           N  
ATOM    954  CA  GLU A 147      34.998  32.874  58.038  1.00  0.00           C  
ATOM    955  C   GLU A 147      34.536  34.267  57.524  1.00  0.00           C  
ATOM    956  O   GLU A 147      33.659  34.868  58.109  1.00  0.00           O  
ATOM    957  CB  GLU A 147      36.426  32.753  58.501  1.00  0.00           C  
ATOM    958  CG  GLU A 147      36.806  33.922  59.390  1.00  0.00           C  
ATOM    959  CD  GLU A 147      38.268  33.838  59.694  1.00  0.00           C  
ATOM    960  OE1 GLU A 147      38.685  34.404  60.701  1.00  0.00           O  
ATOM    961  OE2 GLU A 147      38.988  33.167  58.967  1.00  0.00           O1-
ATOM    962  N   GLU A 148      34.676  34.459  56.201  1.00  0.00           N  
ATOM    963  CA  GLU A 148      34.207  35.623  55.472  1.00  0.00           C  
ATOM    964  C   GLU A 148      32.683  35.664  55.489  1.00  0.00           C  
ATOM    965  O   GLU A 148      32.132  36.596  55.973  1.00  0.00           O  
ATOM    966  CB  GLU A 148      34.742  35.677  54.028  1.00  0.00           C  
ATOM    967  CG  GLU A 148      34.544  37.082  53.465  1.00  0.00           C  
ATOM    968  CD  GLU A 148      35.527  38.031  54.197  1.00  0.00           C  
ATOM    969  OE1 GLU A 148      35.072  38.815  55.075  1.00  0.00           O  
ATOM    970  OE2 GLU A 148      36.730  37.726  54.121  1.00  0.00           O1-
ATOM    971  N   ALA A 149      32.012  34.692  54.900  1.00  0.00           N  
ATOM    972  CA  ALA A 149      30.513  34.616  54.788  1.00  0.00           C  
ATOM    973  C   ALA A 149      29.794  34.488  56.112  1.00  0.00           C  
ATOM    974  O   ALA A 149      28.587  34.768  56.161  1.00  0.00           O  
ATOM    975  CB  ALA A 149      30.080  33.378  53.931  1.00  0.00           C  
ATOM    976  N   ARG A 150      30.362  33.784  57.084  1.00  0.00           N  
ATOM    977  CA  ARG A 150      29.937  33.954  58.505  1.00  0.00           C  
ATOM    978  C   ARG A 150      30.164  35.412  59.088  1.00  0.00           C  
ATOM    979  O   ARG A 150      29.225  35.947  59.684  1.00  0.00           O  
ATOM    980  CB  ARG A 150      30.569  32.946  59.508  1.00  0.00           C  
ATOM    981  CG  ARG A 150      30.132  31.469  59.133  1.00  0.00           C  
ATOM    982  CD  ARG A 150      30.663  30.449  60.194  1.00  0.00           C  
ATOM    983  NE  ARG A 150      29.975  30.626  61.491  1.00  0.00           N  
ATOM    984  CZ  ARG A 150      28.985  29.863  61.929  1.00  0.00           C  
ATOM    985  NH1 ARG A 150      28.496  28.924  61.193  1.00  0.00           N1+
ATOM    986  NH2 ARG A 150      28.671  29.889  63.228  1.00  0.00           N  
ATOM    987  N   CYS A 151      31.250  36.142  58.880  1.00  0.00           N  
ATOM    988  CA  CYS A 151      31.515  37.525  59.347  1.00  0.00           C  
ATOM    989  C   CYS A 151      30.618  38.597  58.729  1.00  0.00           C  
ATOM    990  O   CYS A 151      29.903  39.217  59.522  1.00  0.00           O  
ATOM    991  CB  CYS A 151      32.877  38.033  58.995  1.00  0.00           C  
ATOM    992  SG  CYS A 151      34.316  37.423  59.978  1.00  0.00           S  
ATOM    993  N   LEU A 152      30.312  38.451  57.454  1.00  0.00           N  
ATOM    994  CA  LEU A 152      29.281  39.121  56.679  1.00  0.00           C  
ATOM    995  C   LEU A 152      27.913  38.956  57.244  1.00  0.00           C  
ATOM    996  O   LEU A 152      27.151  39.866  57.462  1.00  0.00           O  
ATOM    997  CB  LEU A 152      29.274  38.655  55.241  1.00  0.00           C  
ATOM    998  CG  LEU A 152      28.653  39.563  54.178  1.00  0.00           C  
ATOM    999  CD1 LEU A 152      29.414  40.938  53.927  1.00  0.00           C  
ATOM   1000  CD2 LEU A 152      28.509  38.693  52.947  1.00  0.00           C  
ATOM   1001  N   VAL A 153      27.521  37.692  57.508  1.00  0.00           N  
ATOM   1002  CA  VAL A 153      26.166  37.451  58.091  1.00  0.00           C  
ATOM   1003  C   VAL A 153      26.010  38.053  59.474  1.00  0.00           C  
ATOM   1004  O   VAL A 153      25.010  38.778  59.629  1.00  0.00           O  
ATOM   1005  CB  VAL A 153      25.399  36.124  57.953  1.00  0.00           C  
ATOM   1006  CG1 VAL A 153      25.098  35.966  56.468  1.00  0.00           C  
ATOM   1007  CG2 VAL A 153      26.134  34.858  58.444  1.00  0.00           C  
ATOM   1008  N   GLU A 154      27.048  37.943  60.326  1.00  0.00           N  
ATOM   1009  CA  GLU A 154      26.933  38.301  61.805  1.00  0.00           C  
ATOM   1010  C   GLU A 154      26.784  39.889  61.934  1.00  0.00           C  
ATOM   1011  O   GLU A 154      25.832  40.324  62.593  1.00  0.00           O  
ATOM   1012  CB  GLU A 154      28.207  37.648  62.411  1.00  0.00           C  
ATOM   1013  CG  GLU A 154      28.406  37.733  63.941  1.00  0.00           C  
ATOM   1014  CD  GLU A 154      29.405  36.655  64.312  1.00  0.00           C  
ATOM   1015  OE1 GLU A 154      30.534  37.047  64.584  1.00  0.00           O  
ATOM   1016  OE2 GLU A 154      28.948  35.497  64.477  1.00  0.00           O1-
ATOM   1017  N   GLU A 155      27.488  40.600  61.047  1.00  0.00           N  
ATOM   1018  CA  GLU A 155      27.122  41.977  60.650  1.00  0.00           C  
ATOM   1019  C   GLU A 155      25.660  42.217  60.216  1.00  0.00           C  
ATOM   1020  O   GLU A 155      25.002  42.934  60.944  1.00  0.00           O  
ATOM   1021  CB  GLU A 155      28.127  42.489  59.635  1.00  0.00           C  
ATOM   1022  CG  GLU A 155      29.505  42.753  60.269  1.00  0.00           C  
ATOM   1023  CD  GLU A 155      29.693  44.009  61.130  1.00  0.00           C  
ATOM   1024  OE1 GLU A 155      30.386  43.887  62.167  1.00  0.00           O  
ATOM   1025  OE2 GLU A 155      29.292  45.055  60.662  1.00  0.00           O1-
ATOM   1026  N   LEU A 156      25.264  41.588  59.115  1.00  0.00           N  
ATOM   1027  CA  LEU A 156      23.950  41.667  58.437  1.00  0.00           C  
ATOM   1028  C   LEU A 156      22.712  41.291  59.280  1.00  0.00           C  
ATOM   1029  O   LEU A 156      21.769  42.111  59.360  1.00  0.00           O  
ATOM   1030  CB  LEU A 156      23.798  40.898  57.144  1.00  0.00           C  
ATOM   1031  CG  LEU A 156      24.359  41.700  55.995  1.00  0.00           C  
ATOM   1032  CD1 LEU A 156      24.448  40.790  54.793  1.00  0.00           C  
ATOM   1033  CD2 LEU A 156      23.415  42.871  55.761  1.00  0.00           C  
ATOM   1034  N   ARG A 157      22.941  40.408  60.215  1.00  0.00           N  
ATOM   1035  CA  ARG A 157      22.005  39.914  61.233  1.00  0.00           C  
ATOM   1036  C   ARG A 157      21.590  40.941  62.241  1.00  0.00           C  
ATOM   1037  O   ARG A 157      20.485  40.786  62.747  1.00  0.00           O  
ATOM   1038  CB  ARG A 157      22.638  38.731  62.013  1.00  0.00           C  
ATOM   1039  CG  ARG A 157      22.657  37.374  61.292  1.00  0.00           C  
ATOM   1040  CD  ARG A 157      23.419  36.486  62.272  1.00  0.00           C  
ATOM   1041  NE  ARG A 157      23.004  35.067  62.131  1.00  0.00           N  
ATOM   1042  CZ  ARG A 157      23.082  34.203  63.144  1.00  0.00           C  
ATOM   1043  NH1 ARG A 157      23.488  34.634  64.368  1.00  0.00           N1+
ATOM   1044  NH2 ARG A 157      22.656  32.979  63.153  1.00  0.00           N  
ATOM   1045  N   LYS A 158      22.445  41.907  62.516  1.00  0.00           N  
ATOM   1046  CA  LYS A 158      22.263  42.973  63.535  1.00  0.00           C  
ATOM   1047  C   LYS A 158      21.060  43.904  63.255  1.00  0.00           C  
ATOM   1048  O   LYS A 158      20.353  44.303  64.165  1.00  0.00           O  
ATOM   1049  CB  LYS A 158      23.580  43.779  63.716  1.00  0.00           C  
ATOM   1050  CG  LYS A 158      24.590  43.093  64.535  1.00  0.00           C  
ATOM   1051  CD  LYS A 158      25.836  43.858  64.938  1.00  0.00           C  
ATOM   1052  CE  LYS A 158      26.878  44.333  63.905  1.00  0.00           C  
ATOM   1053  NZ  LYS A 158      28.146  44.707  64.593  1.00  0.00           N1+
ATOM   1054  N   THR A 159      20.779  44.033  61.948  1.00  0.00           N  
ATOM   1055  CA  THR A 159      19.799  45.005  61.427  1.00  0.00           C  
ATOM   1056  C   THR A 159      18.543  44.360  60.779  1.00  0.00           C  
ATOM   1057  O   THR A 159      18.622  43.590  59.833  1.00  0.00           O  
ATOM   1058  CB  THR A 159      20.368  46.075  60.518  1.00  0.00           C  
ATOM   1059  CG2 THR A 159      20.818  47.186  61.459  1.00  0.00           C  
ATOM   1060  OG1 THR A 159      21.427  45.526  59.764  1.00  0.00           O  
ATOM   1061  N   LYS A 160      17.443  44.664  61.382  1.00  0.00           N  
ATOM   1062  CA  LYS A 160      16.186  43.960  61.104  1.00  0.00           C  
ATOM   1063  C   LYS A 160      15.264  44.794  60.222  1.00  0.00           C  
ATOM   1064  O   LYS A 160      15.064  46.022  60.406  1.00  0.00           O  
ATOM   1065  CB  LYS A 160      15.464  43.631  62.412  1.00  0.00           C  
ATOM   1066  CG  LYS A 160      16.246  42.855  63.438  1.00  0.00           C  
ATOM   1067  CD  LYS A 160      16.759  41.487  62.876  1.00  0.00           C  
ATOM   1068  CE  LYS A 160      17.649  40.641  63.863  1.00  0.00           C  
ATOM   1069  NZ  LYS A 160      16.936  40.072  65.026  1.00  0.00           N1+
ATOM   1070  N   ALA A 161      15.052  44.218  59.032  1.00  0.00           N  
ATOM   1071  CA  ALA A 161      14.034  44.637  58.053  1.00  0.00           C  
ATOM   1072  C   ALA A 161      14.535  45.808  57.157  1.00  0.00           C  
ATOM   1073  O   ALA A 161      13.892  46.721  56.792  1.00  0.00           O  
ATOM   1074  CB  ALA A 161      12.734  44.938  58.781  1.00  0.00           C  
ATOM   1075  N   SER A 162      15.791  45.647  56.708  1.00  0.00           N  
ATOM   1076  CA  SER A 162      16.567  46.636  55.996  1.00  0.00           C  
ATOM   1077  C   SER A 162      16.633  46.429  54.472  1.00  0.00           C  
ATOM   1078  O   SER A 162      17.286  45.395  54.104  1.00  0.00           O  
ATOM   1079  CB  SER A 162      18.014  46.741  56.553  1.00  0.00           C  
ATOM   1080  OG  SER A 162      18.917  47.572  55.841  1.00  0.00           O  
ATOM   1081  N   PRO A 163      15.880  47.235  53.673  1.00  0.00           N  
ATOM   1082  CA  PRO A 163      15.823  47.134  52.205  1.00  0.00           C  
ATOM   1083  C   PRO A 163      17.279  47.369  51.667  1.00  0.00           C  
ATOM   1084  O   PRO A 163      17.730  48.518  51.796  1.00  0.00           O  
ATOM   1085  CB  PRO A 163      14.800  48.249  51.832  1.00  0.00           C  
ATOM   1086  CG  PRO A 163      13.927  48.389  53.085  1.00  0.00           C  
ATOM   1087  CD  PRO A 163      14.980  48.285  54.187  1.00  0.00           C  
ATOM   1088  N   CYS A 164      17.818  46.298  51.078  1.00  0.00           N  
ATOM   1089  CA  CYS A 164      19.264  46.340  50.694  1.00  0.00           C  
ATOM   1090  C   CYS A 164      19.580  45.871  49.274  1.00  0.00           C  
ATOM   1091  O   CYS A 164      18.864  44.998  48.768  1.00  0.00           O  
ATOM   1092  CB  CYS A 164      20.162  45.625  51.725  1.00  0.00           C  
ATOM   1093  SG  CYS A 164      20.629  46.686  53.155  1.00  0.00           S  
ATOM   1094  N   ASP A 165      20.493  46.679  48.675  1.00  0.00           N  
ATOM   1095  CA  ASP A 165      21.152  46.433  47.358  1.00  0.00           C  
ATOM   1096  C   ASP A 165      22.358  45.488  47.558  1.00  0.00           C  
ATOM   1097  O   ASP A 165      23.320  45.776  48.338  1.00  0.00           O  
ATOM   1098  CB  ASP A 165      21.696  47.793  46.861  1.00  0.00           C  
ATOM   1099  CG  ASP A 165      22.718  47.749  45.738  1.00  0.00           C  
ATOM   1100  OD1 ASP A 165      23.173  48.843  45.450  1.00  0.00           O  
ATOM   1101  OD2 ASP A 165      23.033  46.692  45.204  1.00  0.00           O1-
ATOM   1102  N   PRO A 166      22.427  44.311  46.903  1.00  0.00           N  
ATOM   1103  CA  PRO A 166      23.464  43.239  47.079  1.00  0.00           C  
ATOM   1104  C   PRO A 166      24.867  43.678  46.671  1.00  0.00           C  
ATOM   1105  O   PRO A 166      25.857  43.055  46.980  1.00  0.00           O  
ATOM   1106  CB  PRO A 166      23.017  42.113  46.059  1.00  0.00           C  
ATOM   1107  CG  PRO A 166      21.532  42.297  46.006  1.00  0.00           C  
ATOM   1108  CD  PRO A 166      21.299  43.841  46.054  1.00  0.00           C  
ATOM   1109  N   THR A 167      24.994  44.808  45.886  1.00  0.00           N  
ATOM   1110  CA  THR A 167      26.302  45.185  45.321  1.00  0.00           C  
ATOM   1111  C   THR A 167      27.523  45.421  46.230  1.00  0.00           C  
ATOM   1112  O   THR A 167      28.619  44.973  45.886  1.00  0.00           O  
ATOM   1113  CB  THR A 167      26.302  46.315  44.282  1.00  0.00           C  
ATOM   1114  CG2 THR A 167      25.620  46.084  42.982  1.00  0.00           C  
ATOM   1115  OG1 THR A 167      25.927  47.525  44.964  1.00  0.00           O  
ATOM   1116  N   PHE A 168      27.197  45.913  47.456  1.00  0.00           N  
ATOM   1117  CA  PHE A 168      28.189  46.116  48.557  1.00  0.00           C  
ATOM   1118  C   PHE A 168      28.636  44.758  49.168  1.00  0.00           C  
ATOM   1119  O   PHE A 168      29.814  44.546  48.993  1.00  0.00           O  
ATOM   1120  CB  PHE A 168      27.798  47.164  49.571  1.00  0.00           C  
ATOM   1121  CG  PHE A 168      28.474  47.247  50.949  1.00  0.00           C  
ATOM   1122  CD1 PHE A 168      27.865  46.853  52.125  1.00  0.00           C  
ATOM   1123  CD2 PHE A 168      29.767  47.698  50.951  1.00  0.00           C  
ATOM   1124  CE1 PHE A 168      28.638  46.982  53.269  1.00  0.00           C  
ATOM   1125  CE2 PHE A 168      30.487  47.856  52.085  1.00  0.00           C  
ATOM   1126  CZ  PHE A 168      29.926  47.523  53.301  1.00  0.00           C  
ATOM   1127  N   ILE A 169      27.808  43.976  49.799  1.00  0.00           N  
ATOM   1128  CA  ILE A 169      27.992  42.703  50.549  1.00  0.00           C  
ATOM   1129  C   ILE A 169      28.598  41.549  49.684  1.00  0.00           C  
ATOM   1130  O   ILE A 169      29.599  40.925  50.032  1.00  0.00           O  
ATOM   1131  CB  ILE A 169      26.747  42.178  51.239  1.00  0.00           C  
ATOM   1132  CG1 ILE A 169      25.529  42.085  50.353  1.00  0.00           C  
ATOM   1133  CG2 ILE A 169      26.438  42.954  52.552  1.00  0.00           C  
ATOM   1134  CD  ILE A 169      24.372  41.414  51.043  1.00  0.00           C  
ATOM   1135  N   LEU A 170      28.051  41.487  48.477  1.00  0.00           N  
ATOM   1136  CA  LEU A 170      28.649  40.592  47.430  1.00  0.00           C  
ATOM   1137  C   LEU A 170      29.739  41.246  46.525  1.00  0.00           C  
ATOM   1138  O   LEU A 170      30.010  40.995  45.345  1.00  0.00           O  
ATOM   1139  CB  LEU A 170      27.513  39.952  46.592  1.00  0.00           C  
ATOM   1140  CG  LEU A 170      26.443  39.154  47.402  1.00  0.00           C  
ATOM   1141  CD1 LEU A 170      25.386  38.744  46.310  1.00  0.00           C  
ATOM   1142  CD2 LEU A 170      27.185  37.880  47.863  1.00  0.00           C  
ATOM   1143  N   GLY A 171      30.307  42.338  47.036  1.00  0.00           N  
ATOM   1144  CA  GLY A 171      31.647  42.790  46.541  1.00  0.00           C  
ATOM   1145  C   GLY A 171      32.773  42.866  47.566  1.00  0.00           C  
ATOM   1146  O   GLY A 171      33.800  42.225  47.228  1.00  0.00           O  
ATOM   1147  N   CYS A 172      32.534  43.505  48.719  1.00  0.00           N  
ATOM   1148  CA  CYS A 172      33.562  43.671  49.791  1.00  0.00           C  
ATOM   1149  C   CYS A 172      34.157  42.345  50.338  1.00  0.00           C  
ATOM   1150  O   CYS A 172      35.332  42.247  50.584  1.00  0.00           O  
ATOM   1151  CB  CYS A 172      32.973  44.482  50.937  1.00  0.00           C  
ATOM   1152  SG  CYS A 172      31.279  44.220  51.596  1.00  0.00           S  
ATOM   1153  N   ALA A 173      33.284  41.408  50.637  1.00  0.00           N  
ATOM   1154  CA  ALA A 173      33.652  40.033  50.983  1.00  0.00           C  
ATOM   1155  C   ALA A 173      34.330  39.175  49.877  1.00  0.00           C  
ATOM   1156  O   ALA A 173      35.385  38.641  50.181  1.00  0.00           O  
ATOM   1157  CB  ALA A 173      32.404  39.366  51.578  1.00  0.00           C  
ATOM   1158  N   PRO A 174      33.869  39.178  48.586  1.00  0.00           N  
ATOM   1159  CA  PRO A 174      34.724  38.773  47.445  1.00  0.00           C  
ATOM   1160  C   PRO A 174      36.059  39.412  47.312  1.00  0.00           C  
ATOM   1161  O   PRO A 174      37.018  38.677  47.464  1.00  0.00           O  
ATOM   1162  CB  PRO A 174      33.881  39.015  46.233  1.00  0.00           C  
ATOM   1163  CG  PRO A 174      32.561  38.462  46.759  1.00  0.00           C  
ATOM   1164  CD  PRO A 174      32.449  39.255  48.097  1.00  0.00           C  
ATOM   1165  N   CYS A 175      36.174  40.759  47.501  1.00  0.00           N  
ATOM   1166  CA  CYS A 175      37.456  41.465  47.585  1.00  0.00           C  
ATOM   1167  C   CYS A 175      38.339  41.155  48.823  1.00  0.00           C  
ATOM   1168  O   CYS A 175      39.515  40.900  48.511  1.00  0.00           O  
ATOM   1169  CB  CYS A 175      37.321  43.018  47.314  1.00  0.00           C  
ATOM   1170  SG  CYS A 175      38.850  43.823  46.795  1.00  0.00           S  
ATOM   1171  N   ASN A 176      37.802  40.804  50.020  1.00  0.00           N  
ATOM   1172  CA  ASN A 176      38.606  40.222  51.163  1.00  0.00           C  
ATOM   1173  C   ASN A 176      39.190  38.798  50.886  1.00  0.00           C  
ATOM   1174  O   ASN A 176      40.386  38.541  51.249  1.00  0.00           O  
ATOM   1175  CB  ASN A 176      37.525  40.208  52.216  1.00  0.00           C  
ATOM   1176  CG  ASN A 176      37.690  41.251  53.355  1.00  0.00           C  
ATOM   1177  ND2 ASN A 176      36.933  41.019  54.402  1.00  0.00           N  
ATOM   1178  OD1 ASN A 176      38.539  42.111  53.380  1.00  0.00           O  
ATOM   1179  N   VAL A 177      38.415  37.827  50.435  1.00  0.00           N  
ATOM   1180  CA  VAL A 177      38.958  36.472  50.222  1.00  0.00           C  
ATOM   1181  C   VAL A 177      40.070  36.420  49.165  1.00  0.00           C  
ATOM   1182  O   VAL A 177      41.088  35.804  49.410  1.00  0.00           O  
ATOM   1183  CB  VAL A 177      37.829  35.493  49.947  1.00  0.00           C  
ATOM   1184  CG1 VAL A 177      37.169  35.112  51.236  1.00  0.00           C  
ATOM   1185  CG2 VAL A 177      36.915  35.889  48.772  1.00  0.00           C  
ATOM   1186  N   ILE A 178      39.807  37.186  48.105  1.00  0.00           N  
ATOM   1187  CA  ILE A 178      40.775  37.500  47.035  1.00  0.00           C  
ATOM   1188  C   ILE A 178      42.121  38.140  47.546  1.00  0.00           C  
ATOM   1189  O   ILE A 178      43.163  37.641  47.201  1.00  0.00           O  
ATOM   1190  CB  ILE A 178      40.184  38.440  45.987  1.00  0.00           C  
ATOM   1191  CG1 ILE A 178      38.931  37.839  45.404  1.00  0.00           C  
ATOM   1192  CG2 ILE A 178      41.221  38.848  44.881  1.00  0.00           C  
ATOM   1193  CD  ILE A 178      39.184  36.521  44.622  1.00  0.00           C  
ATOM   1194  N   CYS A 179      42.010  39.225  48.286  1.00  0.00           N  
ATOM   1195  CA  CYS A 179      43.143  39.840  49.026  1.00  0.00           C  
ATOM   1196  C   CYS A 179      43.862  38.863  49.949  1.00  0.00           C  
ATOM   1197  O   CYS A 179      45.015  38.589  49.732  1.00  0.00           O  
ATOM   1198  CB  CYS A 179      42.830  41.155  49.712  1.00  0.00           C  
ATOM   1199  SG  CYS A 179      42.108  42.381  48.640  1.00  0.00           S  
ATOM   1200  N   SER A 180      43.093  38.140  50.811  1.00  0.00           N  
ATOM   1201  CA  SER A 180      43.629  37.030  51.619  1.00  0.00           C  
ATOM   1202  C   SER A 180      44.560  36.050  50.924  1.00  0.00           C  
ATOM   1203  O   SER A 180      45.582  35.677  51.453  1.00  0.00           O  
ATOM   1204  CB  SER A 180      42.476  36.249  52.373  1.00  0.00           C  
ATOM   1205  OG  SER A 180      42.919  35.197  53.191  1.00  0.00           O  
ATOM   1206  N   ILE A 181      44.186  35.750  49.753  1.00  0.00           N  
ATOM   1207  CA  ILE A 181      45.026  35.009  48.814  1.00  0.00           C  
ATOM   1208  C   ILE A 181      46.315  35.627  48.434  1.00  0.00           C  
ATOM   1209  O   ILE A 181      47.263  34.855  48.460  1.00  0.00           O  
ATOM   1210  CB  ILE A 181      44.201  34.577  47.557  1.00  0.00           C  
ATOM   1211  CG1 ILE A 181      42.987  33.692  47.862  1.00  0.00           C  
ATOM   1212  CG2 ILE A 181      44.991  33.809  46.483  1.00  0.00           C  
ATOM   1213  CD  ILE A 181      41.874  33.697  46.807  1.00  0.00           C  
ATOM   1214  N   ILE A 182      46.338  36.897  47.932  1.00  0.00           N  
ATOM   1215  CA  ILE A 182      47.458  37.504  47.292  1.00  0.00           C  
ATOM   1216  C   ILE A 182      48.382  38.082  48.353  1.00  0.00           C  
ATOM   1217  O   ILE A 182      49.499  37.555  48.561  1.00  0.00           O  
ATOM   1218  CB  ILE A 182      46.836  38.451  46.316  1.00  0.00           C  
ATOM   1219  CG1 ILE A 182      46.253  37.605  45.212  1.00  0.00           C  
ATOM   1220  CG2 ILE A 182      47.684  39.638  45.799  1.00  0.00           C  
ATOM   1221  CD  ILE A 182      45.099  38.401  44.632  1.00  0.00           C  
ATOM   1222  N   PHE A 183      47.884  39.067  49.150  1.00  0.00           N  
ATOM   1223  CA  PHE A 183      48.687  39.480  50.350  1.00  0.00           C  
ATOM   1224  C   PHE A 183      47.801  39.403  51.589  1.00  0.00           C  
ATOM   1225  O   PHE A 183      46.574  39.669  51.550  1.00  0.00           O  
ATOM   1226  CB  PHE A 183      49.291  40.886  50.298  1.00  0.00           C  
ATOM   1227  CG  PHE A 183      48.395  42.057  49.940  1.00  0.00           C  
ATOM   1228  CD1 PHE A 183      47.604  42.706  50.937  1.00  0.00           C  
ATOM   1229  CD2 PHE A 183      48.075  42.318  48.589  1.00  0.00           C  
ATOM   1230  CE1 PHE A 183      46.478  43.453  50.593  1.00  0.00           C  
ATOM   1231  CE2 PHE A 183      46.990  43.114  48.267  1.00  0.00           C  
ATOM   1232  CZ  PHE A 183      46.223  43.724  49.247  1.00  0.00           C  
ATOM   1233  N   HIS A 184      48.455  39.079  52.692  1.00  0.00           N  
ATOM   1234  CA  HIS A 184      47.987  38.824  54.085  1.00  0.00           C  
ATOM   1235  C   HIS A 184      47.037  39.832  54.738  1.00  0.00           C  
ATOM   1236  O   HIS A 184      46.703  39.625  55.905  1.00  0.00           O  
ATOM   1237  CB  HIS A 184      49.146  38.448  55.050  1.00  0.00           C  
ATOM   1238  CG  HIS A 184      50.229  39.545  55.153  1.00  0.00           C  
ATOM   1239  CD2 HIS A 184      50.212  40.515  56.040  1.00  0.00           C  
ATOM   1240  ND1 HIS A 184      51.201  39.766  54.255  1.00  0.00           N  
ATOM   1241  CE1 HIS A 184      51.798  40.946  54.613  1.00  0.00           C  
ATOM   1242  NE2 HIS A 184      51.124  41.362  55.689  1.00  0.00           N  
ATOM   1243  N   LYS A 185      46.891  40.953  54.063  1.00  0.00           N  
ATOM   1244  CA  LYS A 185      46.051  42.064  54.667  1.00  0.00           C  
ATOM   1245  C   LYS A 185      44.555  41.955  54.276  1.00  0.00           C  
ATOM   1246  O   LYS A 185      44.139  42.054  53.172  1.00  0.00           O  
ATOM   1247  CB  LYS A 185      46.756  43.443  54.379  1.00  0.00           C  
ATOM   1248  CG  LYS A 185      45.876  44.645  54.733  1.00  0.00           C  
ATOM   1249  CD  LYS A 185      45.541  44.750  56.236  1.00  0.00           C  
ATOM   1250  CE  LYS A 185      44.554  45.927  56.398  1.00  0.00           C  
ATOM   1251  NZ  LYS A 185      44.350  46.253  57.787  1.00  0.00           N1+
ATOM   1252  N   ARG A 186      43.802  41.358  55.182  1.00  0.00           N  
ATOM   1253  CA  ARG A 186      42.338  41.146  54.932  1.00  0.00           C  
ATOM   1254  C   ARG A 186      41.629  42.381  55.543  1.00  0.00           C  
ATOM   1255  O   ARG A 186      41.990  42.698  56.703  1.00  0.00           O  
ATOM   1256  CB  ARG A 186      41.885  39.879  55.614  1.00  0.00           C  
ATOM   1257  CG  ARG A 186      40.449  39.363  55.336  1.00  0.00           C  
ATOM   1258  CD  ARG A 186      40.090  38.175  56.285  1.00  0.00           C  
ATOM   1259  NE  ARG A 186      38.684  37.946  56.446  1.00  0.00           N  
ATOM   1260  CZ  ARG A 186      38.054  37.966  57.636  1.00  0.00           C  
ATOM   1261  NH1 ARG A 186      38.690  38.354  58.709  1.00  0.00           N1+
ATOM   1262  NH2 ARG A 186      36.739  37.674  57.668  1.00  0.00           N  
ATOM   1263  N   PHE A 187      40.573  42.854  54.994  1.00  0.00           N  
ATOM   1264  CA  PHE A 187      40.185  44.256  55.503  1.00  0.00           C  
ATOM   1265  C   PHE A 187      38.826  44.282  56.197  1.00  0.00           C  
ATOM   1266  O   PHE A 187      38.074  43.312  56.067  1.00  0.00           O  
ATOM   1267  CB  PHE A 187      40.117  45.312  54.407  1.00  0.00           C  
ATOM   1268  CG  PHE A 187      41.442  45.463  53.735  1.00  0.00           C  
ATOM   1269  CD1 PHE A 187      41.784  44.684  52.683  1.00  0.00           C  
ATOM   1270  CD2 PHE A 187      42.139  46.594  54.011  1.00  0.00           C  
ATOM   1271  CE1 PHE A 187      42.871  45.002  51.867  1.00  0.00           C  
ATOM   1272  CE2 PHE A 187      43.166  47.007  53.128  1.00  0.00           C  
ATOM   1273  CZ  PHE A 187      43.553  46.207  52.034  1.00  0.00           C  
ATOM   1274  N   ASP A 188      38.461  45.371  56.892  1.00  0.00           N  
ATOM   1275  CA  ASP A 188      37.118  45.795  57.266  1.00  0.00           C  
ATOM   1276  C   ASP A 188      36.346  46.333  56.116  1.00  0.00           C  
ATOM   1277  O   ASP A 188      36.759  47.258  55.416  1.00  0.00           O  
ATOM   1278  CB  ASP A 188      37.228  46.765  58.488  1.00  0.00           C  
ATOM   1279  CG  ASP A 188      37.415  46.087  59.826  1.00  0.00           C  
ATOM   1280  OD1 ASP A 188      36.458  45.536  60.317  1.00  0.00           O  
ATOM   1281  OD2 ASP A 188      38.368  46.399  60.492  1.00  0.00           O1-
ATOM   1282  N   TYR A 189      35.085  45.994  56.048  1.00  0.00           N  
ATOM   1283  CA  TYR A 189      34.287  46.134  54.804  1.00  0.00           C  
ATOM   1284  C   TYR A 189      34.097  47.553  54.138  1.00  0.00           C  
ATOM   1285  O   TYR A 189      33.885  47.683  52.956  1.00  0.00           O  
ATOM   1286  CB  TYR A 189      32.833  45.609  54.993  1.00  0.00           C  
ATOM   1287  CG  TYR A 189      32.695  44.049  55.233  1.00  0.00           C  
ATOM   1288  CD1 TYR A 189      32.064  43.598  56.327  1.00  0.00           C  
ATOM   1289  CD2 TYR A 189      33.300  43.165  54.286  1.00  0.00           C  
ATOM   1290  CE1 TYR A 189      31.963  42.236  56.552  1.00  0.00           C  
ATOM   1291  CE2 TYR A 189      33.219  41.838  54.506  1.00  0.00           C  
ATOM   1292  CZ  TYR A 189      32.546  41.376  55.674  1.00  0.00           C  
ATOM   1293  OH  TYR A 189      32.882  40.104  56.102  1.00  0.00           O  
ATOM   1294  N   LYS A 190      33.974  48.562  55.018  1.00  0.00           N  
ATOM   1295  CA  LYS A 190      34.105  49.972  54.624  1.00  0.00           C  
ATOM   1296  C   LYS A 190      35.280  50.736  55.273  1.00  0.00           C  
ATOM   1297  O   LYS A 190      35.208  51.731  55.960  1.00  0.00           O  
ATOM   1298  CB  LYS A 190      32.768  50.698  54.771  1.00  0.00           C  
ATOM   1299  CG  LYS A 190      32.452  51.551  53.533  1.00  0.00           C  
ATOM   1300  CD  LYS A 190      31.181  52.389  53.602  1.00  0.00           C  
ATOM   1301  CE  LYS A 190      30.637  52.722  52.227  1.00  0.00           C  
ATOM   1302  NZ  LYS A 190      29.459  53.597  52.437  1.00  0.00           N1+
ATOM   1303  N   ASP A 191      36.430  50.047  55.094  1.00  0.00           N  
ATOM   1304  CA  ASP A 191      37.743  50.592  55.478  1.00  0.00           C  
ATOM   1305  C   ASP A 191      38.165  51.768  54.536  1.00  0.00           C  
ATOM   1306  O   ASP A 191      38.027  51.609  53.293  1.00  0.00           O  
ATOM   1307  CB  ASP A 191      38.760  49.505  55.626  1.00  0.00           C  
ATOM   1308  CG  ASP A 191      40.154  50.107  55.927  1.00  0.00           C  
ATOM   1309  OD1 ASP A 191      40.941  50.215  54.954  1.00  0.00           O  
ATOM   1310  OD2 ASP A 191      40.585  50.347  57.081  1.00  0.00           O1-
ATOM   1311  N   GLN A 192      38.945  52.727  55.079  1.00  0.00           N  
ATOM   1312  CA  GLN A 192      39.394  53.968  54.360  1.00  0.00           C  
ATOM   1313  C   GLN A 192      40.282  53.755  53.074  1.00  0.00           C  
ATOM   1314  O   GLN A 192      39.782  54.044  51.964  1.00  0.00           O  
ATOM   1315  CB  GLN A 192      39.854  54.919  55.511  1.00  0.00           C  
ATOM   1316  CG  GLN A 192      40.041  56.385  55.086  1.00  0.00           C  
ATOM   1317  CD  GLN A 192      40.908  57.258  56.087  1.00  0.00           C  
ATOM   1318  NE2 GLN A 192      40.340  57.831  57.068  1.00  0.00           N  
ATOM   1319  OE1 GLN A 192      42.195  57.250  56.133  1.00  0.00           O  
ATOM   1320  N   GLN A 193      41.084  52.776  53.245  1.00  0.00           N  
ATOM   1321  CA  GLN A 193      42.053  52.366  52.138  1.00  0.00           C  
ATOM   1322  C   GLN A 193      41.425  51.310  51.172  1.00  0.00           C  
ATOM   1323  O   GLN A 193      41.637  51.466  49.969  1.00  0.00           O  
ATOM   1324  CB  GLN A 193      43.326  51.789  52.694  1.00  0.00           C  
ATOM   1325  CG  GLN A 193      44.094  53.022  53.145  1.00  0.00           C  
ATOM   1326  CD  GLN A 193      45.552  52.892  53.516  1.00  0.00           C  
ATOM   1327  NE2 GLN A 193      46.378  53.613  52.782  1.00  0.00           N  
ATOM   1328  OE1 GLN A 193      46.014  52.283  54.464  1.00  0.00           O  
ATOM   1329  N   PHE A 194      40.839  50.346  51.868  1.00  0.00           N  
ATOM   1330  CA  PHE A 194      40.120  49.234  51.177  1.00  0.00           C  
ATOM   1331  C   PHE A 194      39.076  49.727  50.121  1.00  0.00           C  
ATOM   1332  O   PHE A 194      39.066  49.255  49.016  1.00  0.00           O  
ATOM   1333  CB  PHE A 194      39.461  48.327  52.255  1.00  0.00           C  
ATOM   1334  CG  PHE A 194      38.645  47.228  51.580  1.00  0.00           C  
ATOM   1335  CD1 PHE A 194      39.328  46.282  50.836  1.00  0.00           C  
ATOM   1336  CD2 PHE A 194      37.343  46.938  51.973  1.00  0.00           C  
ATOM   1337  CE1 PHE A 194      38.819  45.054  50.428  1.00  0.00           C  
ATOM   1338  CE2 PHE A 194      36.814  45.736  51.583  1.00  0.00           C  
ATOM   1339  CZ  PHE A 194      37.549  44.759  50.840  1.00  0.00           C  
ATOM   1340  N   LEU A 195      38.216  50.629  50.589  1.00  0.00           N  
ATOM   1341  CA  LEU A 195      37.301  51.298  49.655  1.00  0.00           C  
ATOM   1342  C   LEU A 195      38.038  52.122  48.561  1.00  0.00           C  
ATOM   1343  O   LEU A 195      37.685  52.013  47.417  1.00  0.00           O  
ATOM   1344  CB  LEU A 195      36.421  52.324  50.382  1.00  0.00           C  
ATOM   1345  CG  LEU A 195      35.067  52.413  49.625  1.00  0.00           C  
ATOM   1346  CD1 LEU A 195      34.243  51.305  50.212  1.00  0.00           C  
ATOM   1347  CD2 LEU A 195      34.336  53.727  49.905  1.00  0.00           C  
ATOM   1348  N   ASN A 196      39.149  52.835  48.868  1.00  0.00           N  
ATOM   1349  CA  ASN A 196      39.983  53.568  47.940  1.00  0.00           C  
ATOM   1350  C   ASN A 196      40.545  52.652  46.848  1.00  0.00           C  
ATOM   1351  O   ASN A 196      40.469  52.911  45.663  1.00  0.00           O  
ATOM   1352  CB  ASN A 196      41.053  54.469  48.621  1.00  0.00           C  
ATOM   1353  CG  ASN A 196      41.660  55.603  47.743  1.00  0.00           C  
ATOM   1354  ND2 ASN A 196      40.924  56.593  47.365  1.00  0.00           N  
ATOM   1355  OD1 ASN A 196      42.876  55.886  47.729  1.00  0.00           O  
ATOM   1356  N   LEU A 197      41.077  51.494  47.330  1.00  0.00           N  
ATOM   1357  CA  LEU A 197      41.620  50.390  46.544  1.00  0.00           C  
ATOM   1358  C   LEU A 197      40.661  49.715  45.556  1.00  0.00           C  
ATOM   1359  O   LEU A 197      41.001  49.521  44.406  1.00  0.00           O  
ATOM   1360  CB  LEU A 197      42.290  49.270  47.345  1.00  0.00           C  
ATOM   1361  CG  LEU A 197      43.754  49.698  47.701  1.00  0.00           C  
ATOM   1362  CD1 LEU A 197      44.448  48.774  48.720  1.00  0.00           C  
ATOM   1363  CD2 LEU A 197      44.647  49.903  46.478  1.00  0.00           C  
ATOM   1364  N   MET A 198      39.481  49.494  46.105  1.00  0.00           N  
ATOM   1365  CA  MET A 198      38.428  48.974  45.227  1.00  0.00           C  
ATOM   1366  C   MET A 198      38.073  49.958  44.078  1.00  0.00           C  
ATOM   1367  O   MET A 198      37.982  49.568  42.888  1.00  0.00           O  
ATOM   1368  CB  MET A 198      37.242  48.705  46.054  1.00  0.00           C  
ATOM   1369  CG  MET A 198      37.400  47.409  46.850  1.00  0.00           C  
ATOM   1370  SD  MET A 198      35.841  46.768  47.483  1.00  0.00           S  
ATOM   1371  CE  MET A 198      35.659  47.893  48.878  1.00  0.00           C  
ATOM   1372  N   GLU A 199      37.940  51.241  44.493  1.00  0.00           N  
ATOM   1373  CA  GLU A 199      37.816  52.417  43.578  1.00  0.00           C  
ATOM   1374  C   GLU A 199      38.930  52.486  42.476  1.00  0.00           C  
ATOM   1375  O   GLU A 199      38.679  52.043  41.313  1.00  0.00           O  
ATOM   1376  CB  GLU A 199      37.548  53.748  44.239  1.00  0.00           C  
ATOM   1377  CG  GLU A 199      36.162  53.846  44.845  1.00  0.00           C  
ATOM   1378  CD  GLU A 199      35.838  55.258  45.278  1.00  0.00           C  
ATOM   1379  OE1 GLU A 199      35.256  55.939  44.411  1.00  0.00           O  
ATOM   1380  OE2 GLU A 199      36.094  55.672  46.424  1.00  0.00           O1-
ATOM   1381  N   LYS A 200      40.232  52.486  42.934  1.00  0.00           N  
ATOM   1382  CA  LYS A 200      41.378  52.491  41.998  1.00  0.00           C  
ATOM   1383  C   LYS A 200      41.479  51.291  41.011  1.00  0.00           C  
ATOM   1384  O   LYS A 200      41.748  51.562  39.862  1.00  0.00           O  
ATOM   1385  CB  LYS A 200      42.679  52.626  42.864  1.00  0.00           C  
ATOM   1386  CG  LYS A 200      42.813  53.891  43.657  1.00  0.00           C  
ATOM   1387  CD  LYS A 200      44.239  54.059  44.157  1.00  0.00           C  
ATOM   1388  CE  LYS A 200      44.549  55.247  45.048  1.00  0.00           C  
ATOM   1389  NZ  LYS A 200      44.567  56.466  44.199  1.00  0.00           N1+
ATOM   1390  N   LEU A 201      41.032  50.092  41.482  1.00  0.00           N  
ATOM   1391  CA  LEU A 201      40.763  48.875  40.633  1.00  0.00           C  
ATOM   1392  C   LEU A 201      39.790  49.114  39.500  1.00  0.00           C  
ATOM   1393  O   LEU A 201      40.049  49.173  38.305  1.00  0.00           O  
ATOM   1394  CB  LEU A 201      40.266  47.652  41.433  1.00  0.00           C  
ATOM   1395  CG  LEU A 201      41.372  46.872  42.085  1.00  0.00           C  
ATOM   1396  CD1 LEU A 201      40.809  45.852  43.038  1.00  0.00           C  
ATOM   1397  CD2 LEU A 201      42.401  46.409  41.091  1.00  0.00           C  
ATOM   1398  N   ASN A 202      38.542  49.482  39.955  1.00  0.00           N  
ATOM   1399  CA  ASN A 202      37.328  49.649  39.099  1.00  0.00           C  
ATOM   1400  C   ASN A 202      37.375  50.781  38.107  1.00  0.00           C  
ATOM   1401  O   ASN A 202      37.043  50.609  36.938  1.00  0.00           O  
ATOM   1402  CB  ASN A 202      36.236  49.928  40.108  1.00  0.00           C  
ATOM   1403  CG  ASN A 202      34.753  50.018  39.612  1.00  0.00           C  
ATOM   1404  ND2 ASN A 202      33.938  49.021  39.894  1.00  0.00           N  
ATOM   1405  OD1 ASN A 202      34.478  50.686  38.625  1.00  0.00           O  
ATOM   1406  N   GLU A 203      38.025  51.931  38.475  1.00  0.00           N  
ATOM   1407  CA  GLU A 203      38.268  53.042  37.563  1.00  0.00           C  
ATOM   1408  C   GLU A 203      39.156  52.671  36.315  1.00  0.00           C  
ATOM   1409  O   GLU A 203      38.644  52.667  35.240  1.00  0.00           O  
ATOM   1410  CB  GLU A 203      39.133  54.123  38.237  1.00  0.00           C  
ATOM   1411  CG  GLU A 203      38.509  54.957  39.393  1.00  0.00           C  
ATOM   1412  CD  GLU A 203      39.400  56.161  39.749  1.00  0.00           C  
ATOM   1413  OE1 GLU A 203      38.844  57.203  40.089  1.00  0.00           O  
ATOM   1414  OE2 GLU A 203      40.670  56.026  39.972  1.00  0.00           O1-
ATOM   1415  N   ASN A 204      40.355  52.046  36.590  1.00  0.00           N  
ATOM   1416  CA  ASN A 204      41.225  51.433  35.533  1.00  0.00           C  
ATOM   1417  C   ASN A 204      40.471  50.379  34.626  1.00  0.00           C  
ATOM   1418  O   ASN A 204      40.756  50.307  33.445  1.00  0.00           O  
ATOM   1419  CB  ASN A 204      42.471  50.908  36.247  1.00  0.00           C  
ATOM   1420  CG  ASN A 204      43.534  51.932  36.480  1.00  0.00           C  
ATOM   1421  ND2 ASN A 204      44.734  51.505  36.368  1.00  0.00           N  
ATOM   1422  OD1 ASN A 204      43.317  52.977  37.080  1.00  0.00           O  
ATOM   1423  N   ILE A 205      39.873  49.454  35.298  1.00  0.00           N  
ATOM   1424  CA  ILE A 205      39.009  48.491  34.630  1.00  0.00           C  
ATOM   1425  C   ILE A 205      37.878  49.109  33.747  1.00  0.00           C  
ATOM   1426  O   ILE A 205      37.811  48.720  32.576  1.00  0.00           O  
ATOM   1427  CB  ILE A 205      38.430  47.521  35.690  1.00  0.00           C  
ATOM   1428  CG1 ILE A 205      39.572  46.705  36.252  1.00  0.00           C  
ATOM   1429  CG2 ILE A 205      37.442  46.543  34.981  1.00  0.00           C  
ATOM   1430  CD  ILE A 205      39.111  45.837  37.433  1.00  0.00           C  
ATOM   1431  N   LYS A 206      37.275  50.268  34.127  1.00  0.00           N  
ATOM   1432  CA  LYS A 206      36.297  50.988  33.282  1.00  0.00           C  
ATOM   1433  C   LYS A 206      36.885  51.541  31.988  1.00  0.00           C  
ATOM   1434  O   LYS A 206      36.088  51.881  31.124  1.00  0.00           O  
ATOM   1435  CB  LYS A 206      35.616  52.250  33.948  1.00  0.00           C  
ATOM   1436  CG  LYS A 206      34.620  52.125  35.140  1.00  0.00           C  
ATOM   1437  CD  LYS A 206      33.248  51.541  34.815  1.00  0.00           C  
ATOM   1438  CE  LYS A 206      32.619  50.683  35.946  1.00  0.00           C  
ATOM   1439  NZ  LYS A 206      33.512  49.526  36.161  1.00  0.00           N1+
ATOM   1440  N   ILE A 207      38.189  51.777  32.014  1.00  0.00           N  
ATOM   1441  CA  ILE A 207      38.970  52.264  30.816  1.00  0.00           C  
ATOM   1442  C   ILE A 207      39.261  51.148  29.886  1.00  0.00           C  
ATOM   1443  O   ILE A 207      38.691  51.144  28.815  1.00  0.00           O  
ATOM   1444  CB  ILE A 207      40.224  52.944  31.379  1.00  0.00           C  
ATOM   1445  CG1 ILE A 207      40.004  53.986  32.474  1.00  0.00           C  
ATOM   1446  CG2 ILE A 207      40.964  53.500  30.165  1.00  0.00           C  
ATOM   1447  CD  ILE A 207      41.297  54.459  33.220  1.00  0.00           C  
ATOM   1448  N   LEU A 208      39.664  49.968  30.410  1.00  0.00           N  
ATOM   1449  CA  LEU A 208      39.791  48.792  29.529  1.00  0.00           C  
ATOM   1450  C   LEU A 208      38.451  48.358  28.932  1.00  0.00           C  
ATOM   1451  O   LEU A 208      38.323  48.274  27.679  1.00  0.00           O  
ATOM   1452  CB  LEU A 208      40.634  47.649  30.169  1.00  0.00           C  
ATOM   1453  CG  LEU A 208      41.894  48.085  30.922  1.00  0.00           C  
ATOM   1454  CD1 LEU A 208      42.518  46.948  31.738  1.00  0.00           C  
ATOM   1455  CD2 LEU A 208      42.990  48.752  30.125  1.00  0.00           C  
ATOM   1456  N   SER A 209      37.418  48.091  29.749  1.00  0.00           N  
ATOM   1457  CA  SER A 209      36.095  47.626  29.246  1.00  0.00           C  
ATOM   1458  C   SER A 209      35.123  48.748  28.889  1.00  0.00           C  
ATOM   1459  O   SER A 209      33.887  48.452  28.895  1.00  0.00           O  
ATOM   1460  CB  SER A 209      35.403  46.721  30.285  1.00  0.00           C  
ATOM   1461  OG  SER A 209      35.601  46.764  31.700  1.00  0.00           O  
ATOM   1462  N   SER A 210      35.614  49.865  28.363  1.00  0.00           N  
ATOM   1463  CA  SER A 210      34.700  50.908  27.940  1.00  0.00           C  
ATOM   1464  C   SER A 210      34.187  50.883  26.505  1.00  0.00           C  
ATOM   1465  O   SER A 210      34.972  50.674  25.598  1.00  0.00           O  
ATOM   1466  CB  SER A 210      35.338  52.294  28.201  1.00  0.00           C  
ATOM   1467  OG  SER A 210      34.361  53.310  28.119  1.00  0.00           O  
ATOM   1468  N   PRO A 211      32.884  51.137  26.240  1.00  0.00           N  
ATOM   1469  CA  PRO A 211      32.291  51.036  24.909  1.00  0.00           C  
ATOM   1470  C   PRO A 211      32.893  52.025  23.987  1.00  0.00           C  
ATOM   1471  O   PRO A 211      33.089  53.195  24.252  1.00  0.00           O  
ATOM   1472  CB  PRO A 211      30.786  51.402  25.048  1.00  0.00           C  
ATOM   1473  CG  PRO A 211      30.393  51.197  26.521  1.00  0.00           C  
ATOM   1474  CD  PRO A 211      31.789  51.490  27.181  1.00  0.00           C  
ATOM   1475  N   TRP A 212      33.039  51.524  22.764  1.00  0.00           N  
ATOM   1476  CA  TRP A 212      33.960  52.206  21.766  1.00  0.00           C  
ATOM   1477  C   TRP A 212      33.231  53.208  20.811  1.00  0.00           C  
ATOM   1478  O   TRP A 212      32.237  52.865  20.161  1.00  0.00           O  
ATOM   1479  CB  TRP A 212      34.696  51.213  20.843  1.00  0.00           C  
ATOM   1480  CG  TRP A 212      35.777  50.332  21.437  1.00  0.00           C  
ATOM   1481  CD1 TRP A 212      37.082  50.588  21.360  1.00  0.00           C  
ATOM   1482  CD2 TRP A 212      35.606  48.932  21.742  1.00  0.00           C  
ATOM   1483  CE2 TRP A 212      36.869  48.394  21.609  1.00  0.00           C  
ATOM   1484  CE3 TRP A 212      34.612  48.124  22.256  1.00  0.00           C  
ATOM   1485  NE1 TRP A 212      37.714  49.402  21.435  1.00  0.00           N  
ATOM   1486  CZ2 TRP A 212      37.113  47.066  21.938  1.00  0.00           C  
ATOM   1487  CZ3 TRP A 212      34.803  46.823  22.626  1.00  0.00           C  
ATOM   1488  CH2 TRP A 212      36.059  46.294  22.451  1.00  0.00           C  
ATOM   1489  N   ILE A 213      33.859  54.379  20.552  1.00  0.00           N  
ATOM   1490  CA  ILE A 213      33.330  55.306  19.582  1.00  0.00           C  
ATOM   1491  C   ILE A 213      34.031  55.072  18.200  1.00  0.00           C  
ATOM   1492  O   ILE A 213      35.179  55.337  18.032  1.00  0.00           O  
ATOM   1493  CB  ILE A 213      33.376  56.753  20.077  1.00  0.00           C  
ATOM   1494  CG1 ILE A 213      32.673  56.964  21.452  1.00  0.00           C  
ATOM   1495  CG2 ILE A 213      32.773  57.712  19.099  1.00  0.00           C  
ATOM   1496  CD  ILE A 213      32.957  58.381  21.985  1.00  0.00           C  
ATOM   1497  N   GLN A 214      33.125  54.466  17.403  1.00  0.00           N  
ATOM   1498  CA  GLN A 214      33.474  54.247  15.973  1.00  0.00           C  
ATOM   1499  C   GLN A 214      33.636  55.474  15.123  1.00  0.00           C  
ATOM   1500  O   GLN A 214      32.699  55.892  14.452  1.00  0.00           O  
ATOM   1501  CB  GLN A 214      32.452  53.193  15.407  1.00  0.00           C  
ATOM   1502  CG  GLN A 214      32.778  52.543  14.138  1.00  0.00           C  
ATOM   1503  CD  GLN A 214      33.880  51.462  14.048  1.00  0.00           C  
ATOM   1504  NE2 GLN A 214      33.540  50.227  13.942  1.00  0.00           N  
ATOM   1505  OE1 GLN A 214      35.038  51.668  14.148  1.00  0.00           O  
ATOM   1506  N   ILE A 215      34.942  55.868  15.182  1.00  0.00           N  
ATOM   1507  CA  ILE A 215      35.523  56.998  14.406  1.00  0.00           C  
ATOM   1508  C   ILE A 215      36.839  56.646  13.713  1.00  0.00           C  
ATOM   1509  O   ILE A 215      37.503  55.593  14.012  1.00  0.00           O  
ATOM   1510  CB  ILE A 215      35.893  58.287  15.271  1.00  0.00           C  
ATOM   1511  CG1 ILE A 215      36.902  58.069  16.379  1.00  0.00           C  
ATOM   1512  CG2 ILE A 215      34.587  58.911  15.872  1.00  0.00           C  
ATOM   1513  CD  ILE A 215      37.354  59.494  16.698  1.00  0.00           C  
ATOM   1514  N   CYS A 216      37.094  57.344  12.606  1.00  0.00           N  
ATOM   1515  CA  CYS A 216      38.375  57.187  11.903  1.00  0.00           C  
ATOM   1516  C   CYS A 216      39.709  57.260  12.723  1.00  0.00           C  
ATOM   1517  O   CYS A 216      40.371  58.313  12.818  1.00  0.00           O  
ATOM   1518  CB  CYS A 216      38.349  58.039  10.565  1.00  0.00           C  
ATOM   1519  SG  CYS A 216      39.864  57.961   9.524  1.00  0.00           S  
ATOM   1520  N   ASN A 217      40.121  56.077  13.185  1.00  0.00           N  
ATOM   1521  CA  ASN A 217      41.478  55.817  13.689  1.00  0.00           C  
ATOM   1522  C   ASN A 217      41.936  54.454  13.181  1.00  0.00           C  
ATOM   1523  O   ASN A 217      41.161  53.542  12.804  1.00  0.00           O  
ATOM   1524  CB  ASN A 217      41.440  56.032  15.150  1.00  0.00           C  
ATOM   1525  CG  ASN A 217      42.834  56.322  15.789  1.00  0.00           C  
ATOM   1526  ND2 ASN A 217      43.066  55.660  16.950  1.00  0.00           N  
ATOM   1527  OD1 ASN A 217      43.687  56.912  15.149  1.00  0.00           O  
ATOM   1528  N   ASN A 218      43.255  54.362  13.032  1.00  0.00           N  
ATOM   1529  CA  ASN A 218      43.911  53.117  12.527  1.00  0.00           C  
ATOM   1530  C   ASN A 218      43.532  51.818  13.218  1.00  0.00           C  
ATOM   1531  O   ASN A 218      42.862  50.964  12.635  1.00  0.00           O  
ATOM   1532  CB  ASN A 218      45.394  53.398  12.385  1.00  0.00           C  
ATOM   1533  CG  ASN A 218      46.207  52.182  11.836  1.00  0.00           C  
ATOM   1534  ND2 ASN A 218      46.369  52.137  10.508  1.00  0.00           N  
ATOM   1535  OD1 ASN A 218      46.929  51.559  12.636  1.00  0.00           O  
ATOM   1536  N   PHE A 219      44.193  51.543  14.355  1.00  0.00           N  
ATOM   1537  CA  PHE A 219      43.824  50.380  15.201  1.00  0.00           C  
ATOM   1538  C   PHE A 219      43.253  50.617  16.574  1.00  0.00           C  
ATOM   1539  O   PHE A 219      43.786  51.299  17.488  1.00  0.00           O  
ATOM   1540  CB  PHE A 219      44.920  49.288  15.173  1.00  0.00           C  
ATOM   1541  CG  PHE A 219      44.878  48.244  16.306  1.00  0.00           C  
ATOM   1542  CD1 PHE A 219      45.745  48.276  17.404  1.00  0.00           C  
ATOM   1543  CD2 PHE A 219      44.087  47.169  16.029  1.00  0.00           C  
ATOM   1544  CE1 PHE A 219      45.848  47.103  18.189  1.00  0.00           C  
ATOM   1545  CE2 PHE A 219      44.153  46.050  16.861  1.00  0.00           C  
ATOM   1546  CZ  PHE A 219      45.051  45.999  17.927  1.00  0.00           C  
ATOM   1547  N   SER A 220      41.945  50.434  16.582  1.00  0.00           N  
ATOM   1548  CA  SER A 220      41.085  50.831  17.724  1.00  0.00           C  
ATOM   1549  C   SER A 220      40.784  52.299  17.856  1.00  0.00           C  
ATOM   1550  O   SER A 220      41.622  53.159  17.912  1.00  0.00           O  
ATOM   1551  CB  SER A 220      41.522  50.200  19.039  1.00  0.00           C  
ATOM   1552  OG  SER A 220      40.464  49.461  19.670  1.00  0.00           O  
ATOM   1553  N   PRO A 221      39.530  52.539  18.064  1.00  0.00           N  
ATOM   1554  CA  PRO A 221      39.037  53.902  18.373  1.00  0.00           C  
ATOM   1555  C   PRO A 221      38.985  54.366  19.867  1.00  0.00           C  
ATOM   1556  O   PRO A 221      39.359  53.628  20.784  1.00  0.00           O  
ATOM   1557  CB  PRO A 221      37.681  53.968  17.680  1.00  0.00           C  
ATOM   1558  CG  PRO A 221      37.129  52.552  17.861  1.00  0.00           C  
ATOM   1559  CD  PRO A 221      38.361  51.669  17.739  1.00  0.00           C  
ATOM   1560  N   ILE A 222      38.402  55.557  19.929  1.00  0.00           N  
ATOM   1561  CA  ILE A 222      38.180  56.262  21.194  1.00  0.00           C  
ATOM   1562  C   ILE A 222      37.092  55.631  22.107  1.00  0.00           C  
ATOM   1563  O   ILE A 222      36.311  54.865  21.663  1.00  0.00           O  
ATOM   1564  CB  ILE A 222      37.976  57.758  21.125  1.00  0.00           C  
ATOM   1565  CG1 ILE A 222      36.773  58.315  20.324  1.00  0.00           C  
ATOM   1566  CG2 ILE A 222      39.340  58.287  20.609  1.00  0.00           C  
ATOM   1567  CD  ILE A 222      36.723  59.872  20.177  1.00  0.00           C  
ATOM   1568  N   ILE A 223      37.183  55.886  23.413  1.00  0.00           N  
ATOM   1569  CA  ILE A 223      36.173  55.188  24.339  1.00  0.00           C  
ATOM   1570  C   ILE A 223      35.202  56.237  24.948  1.00  0.00           C  
ATOM   1571  O   ILE A 223      35.577  57.376  24.953  1.00  0.00           O  
ATOM   1572  CB  ILE A 223      36.927  54.153  25.326  1.00  0.00           C  
ATOM   1573  CG1 ILE A 223      38.139  54.880  25.958  1.00  0.00           C  
ATOM   1574  CG2 ILE A 223      37.219  52.842  24.591  1.00  0.00           C  
ATOM   1575  CD  ILE A 223      38.706  54.233  27.215  1.00  0.00           C  
ATOM   1576  N   ASP A 224      33.997  55.818  25.260  1.00  0.00           N  
ATOM   1577  CA  ASP A 224      33.095  56.651  26.101  1.00  0.00           C  
ATOM   1578  C   ASP A 224      33.685  57.275  27.392  1.00  0.00           C  
ATOM   1579  O   ASP A 224      33.329  58.340  27.968  1.00  0.00           O  
ATOM   1580  CB  ASP A 224      31.844  55.841  26.370  1.00  0.00           C  
ATOM   1581  CG  ASP A 224      30.736  56.582  27.115  1.00  0.00           C  
ATOM   1582  OD1 ASP A 224      30.499  56.344  28.299  1.00  0.00           O  
ATOM   1583  OD2 ASP A 224      29.977  57.299  26.478  1.00  0.00           O1-
ATOM   1584  N   TYR A 225      34.447  56.446  28.072  1.00  0.00           N  
ATOM   1585  CA  TYR A 225      35.277  56.827  29.244  1.00  0.00           C  
ATOM   1586  C   TYR A 225      36.221  57.922  28.730  1.00  0.00           C  
ATOM   1587  O   TYR A 225      37.182  57.637  28.084  1.00  0.00           O  
ATOM   1588  CB  TYR A 225      35.986  55.694  29.882  1.00  0.00           C  
ATOM   1589  CG  TYR A 225      36.437  56.045  31.294  1.00  0.00           C  
ATOM   1590  CD1 TYR A 225      37.600  56.825  31.479  1.00  0.00           C  
ATOM   1591  CD2 TYR A 225      35.604  55.724  32.306  1.00  0.00           C  
ATOM   1592  CE1 TYR A 225      37.882  57.265  32.741  1.00  0.00           C  
ATOM   1593  CE2 TYR A 225      35.930  56.216  33.548  1.00  0.00           C  
ATOM   1594  CZ  TYR A 225      37.094  56.979  33.775  1.00  0.00           C  
ATOM   1595  OH  TYR A 225      37.260  57.438  35.013  1.00  0.00           O  
ATOM   1596  N   PHE A 226      35.810  59.149  28.999  1.00  0.00           N  
ATOM   1597  CA  PHE A 226      36.730  60.262  28.809  1.00  0.00           C  
ATOM   1598  C   PHE A 226      37.471  60.806  30.007  1.00  0.00           C  
ATOM   1599  O   PHE A 226      38.745  60.815  29.961  1.00  0.00           O  
ATOM   1600  CB  PHE A 226      36.073  61.404  28.044  1.00  0.00           C  
ATOM   1601  CG  PHE A 226      36.094  61.260  26.526  1.00  0.00           C  
ATOM   1602  CD1 PHE A 226      37.193  61.617  25.785  1.00  0.00           C  
ATOM   1603  CD2 PHE A 226      35.015  60.774  25.838  1.00  0.00           C  
ATOM   1604  CE1 PHE A 226      37.167  61.628  24.403  1.00  0.00           C  
ATOM   1605  CE2 PHE A 226      35.014  60.650  24.440  1.00  0.00           C  
ATOM   1606  CZ  PHE A 226      36.087  61.141  23.705  1.00  0.00           C  
ATOM   1607  N   PRO A 227      36.746  61.176  31.113  1.00  0.00           N  
ATOM   1608  CA  PRO A 227      37.311  62.011  32.229  1.00  0.00           C  
ATOM   1609  C   PRO A 227      38.458  61.301  32.961  1.00  0.00           C  
ATOM   1610  O   PRO A 227      38.273  60.368  33.727  1.00  0.00           O  
ATOM   1611  CB  PRO A 227      36.126  62.310  33.233  1.00  0.00           C  
ATOM   1612  CG  PRO A 227      34.998  61.431  32.704  1.00  0.00           C  
ATOM   1613  CD  PRO A 227      35.583  60.476  31.676  1.00  0.00           C  
ATOM   1614  N   GLY A 228      39.652  61.781  32.694  1.00  0.00           N  
ATOM   1615  CA  GLY A 228      40.929  61.229  33.126  1.00  0.00           C  
ATOM   1616  C   GLY A 228      41.408  59.804  32.745  1.00  0.00           C  
ATOM   1617  O   GLY A 228      40.930  58.828  33.324  1.00  0.00           O  
ATOM   1618  N   THR A 229      42.156  59.747  31.621  1.00  0.00           N  
ATOM   1619  CA  THR A 229      42.640  58.428  31.116  1.00  0.00           C  
ATOM   1620  C   THR A 229      44.027  57.964  31.480  1.00  0.00           C  
ATOM   1621  O   THR A 229      44.192  57.541  32.638  1.00  0.00           O  
ATOM   1622  CB  THR A 229      42.436  58.374  29.613  1.00  0.00           C  
ATOM   1623  CG2 THR A 229      41.008  58.300  29.182  1.00  0.00           C  
ATOM   1624  OG1 THR A 229      43.079  59.432  28.912  1.00  0.00           O  
ATOM   1625  N   HIS A 230      45.048  58.268  30.701  1.00  0.00           N  
ATOM   1626  CA  HIS A 230      46.360  57.697  30.850  1.00  0.00           C  
ATOM   1627  C   HIS A 230      47.053  57.966  32.205  1.00  0.00           C  
ATOM   1628  O   HIS A 230      47.524  56.981  32.812  1.00  0.00           O  
ATOM   1629  CB  HIS A 230      47.285  58.152  29.696  1.00  0.00           C  
ATOM   1630  CG  HIS A 230      47.652  59.648  29.690  1.00  0.00           C  
ATOM   1631  CD2 HIS A 230      48.798  60.086  29.199  1.00  0.00           C  
ATOM   1632  ND1 HIS A 230      46.936  60.676  30.164  1.00  0.00           N  
ATOM   1633  CE1 HIS A 230      47.699  61.742  30.049  1.00  0.00           C  
ATOM   1634  NE2 HIS A 230      48.884  61.365  29.519  1.00  0.00           N  
ATOM   1635  N   ASN A 231      47.255  59.225  32.621  1.00  0.00           N  
ATOM   1636  CA  ASN A 231      47.960  59.670  33.803  1.00  0.00           C  
ATOM   1637  C   ASN A 231      47.361  58.941  35.048  1.00  0.00           C  
ATOM   1638  O   ASN A 231      48.061  58.321  35.850  1.00  0.00           O  
ATOM   1639  CB  ASN A 231      47.967  61.186  33.910  1.00  0.00           C  
ATOM   1640  CG  ASN A 231      46.672  61.942  33.505  1.00  0.00           C  
ATOM   1641  ND2 ASN A 231      46.909  63.141  32.987  1.00  0.00           N  
ATOM   1642  OD1 ASN A 231      45.545  61.399  33.402  1.00  0.00           O  
ATOM   1643  N   LYS A 232      45.998  59.037  35.118  1.00  0.00           N  
ATOM   1644  CA  LYS A 232      45.153  58.403  36.187  1.00  0.00           C  
ATOM   1645  C   LYS A 232      45.353  56.883  36.319  1.00  0.00           C  
ATOM   1646  O   LYS A 232      45.865  56.417  37.317  1.00  0.00           O  
ATOM   1647  CB  LYS A 232      43.600  58.530  35.964  1.00  0.00           C  
ATOM   1648  CG  LYS A 232      42.699  57.861  36.969  1.00  0.00           C  
ATOM   1649  CD  LYS A 232      41.176  57.981  36.664  1.00  0.00           C  
ATOM   1650  CE  LYS A 232      40.663  59.484  36.666  1.00  0.00           C  
ATOM   1651  NZ  LYS A 232      39.239  59.594  36.295  1.00  0.00           N1+
ATOM   1652  N   LEU A 233      45.211  56.211  35.236  1.00  0.00           N  
ATOM   1653  CA  LEU A 233      45.412  54.808  34.982  1.00  0.00           C  
ATOM   1654  C   LEU A 233      46.801  54.348  35.537  1.00  0.00           C  
ATOM   1655  O   LEU A 233      46.816  53.554  36.445  1.00  0.00           O  
ATOM   1656  CB  LEU A 233      45.090  54.555  33.489  1.00  0.00           C  
ATOM   1657  CG  LEU A 233      45.160  53.068  33.031  1.00  0.00           C  
ATOM   1658  CD1 LEU A 233      44.473  52.987  31.694  1.00  0.00           C  
ATOM   1659  CD2 LEU A 233      46.547  52.563  32.906  1.00  0.00           C  
ATOM   1660  N   LEU A 234      47.900  54.980  35.047  1.00  0.00           N  
ATOM   1661  CA  LEU A 234      49.257  54.700  35.573  1.00  0.00           C  
ATOM   1662  C   LEU A 234      49.633  54.944  37.074  1.00  0.00           C  
ATOM   1663  O   LEU A 234      50.086  54.105  37.786  1.00  0.00           O  
ATOM   1664  CB  LEU A 234      50.354  55.269  34.606  1.00  0.00           C  
ATOM   1665  CG  LEU A 234      50.372  54.766  33.180  1.00  0.00           C  
ATOM   1666  CD1 LEU A 234      51.303  55.760  32.417  1.00  0.00           C  
ATOM   1667  CD2 LEU A 234      50.902  53.351  33.208  1.00  0.00           C  
ATOM   1668  N   LYS A 235      49.060  56.095  37.523  1.00  0.00           N  
ATOM   1669  CA  LYS A 235      48.973  56.364  38.991  1.00  0.00           C  
ATOM   1670  C   LYS A 235      48.315  55.340  39.921  1.00  0.00           C  
ATOM   1671  O   LYS A 235      49.029  54.782  40.805  1.00  0.00           O  
ATOM   1672  CB  LYS A 235      48.537  57.763  39.363  1.00  0.00           C  
ATOM   1673  CG  LYS A 235      49.544  58.709  38.661  1.00  0.00           C  
ATOM   1674  CD  LYS A 235      49.003  60.167  38.791  1.00  0.00           C  
ATOM   1675  CE  LYS A 235      49.573  61.082  37.718  1.00  0.00           C  
ATOM   1676  NZ  LYS A 235      49.133  62.434  37.854  1.00  0.00           N1+
ATOM   1677  N   ASN A 236      47.236  54.816  39.449  1.00  0.00           N  
ATOM   1678  CA  ASN A 236      46.456  53.743  40.201  1.00  0.00           C  
ATOM   1679  C   ASN A 236      47.278  52.466  40.354  1.00  0.00           C  
ATOM   1680  O   ASN A 236      47.586  51.852  41.434  1.00  0.00           O  
ATOM   1681  CB  ASN A 236      45.142  53.508  39.398  1.00  0.00           C  
ATOM   1682  CG  ASN A 236      44.085  54.490  39.930  1.00  0.00           C  
ATOM   1683  ND2 ASN A 236      42.945  54.568  39.312  1.00  0.00           N  
ATOM   1684  OD1 ASN A 236      44.242  55.266  40.909  1.00  0.00           O  
ATOM   1685  N   VAL A 237      48.003  52.097  39.248  1.00  0.00           N  
ATOM   1686  CA  VAL A 237      48.831  50.907  39.149  1.00  0.00           C  
ATOM   1687  C   VAL A 237      50.114  51.013  40.060  1.00  0.00           C  
ATOM   1688  O   VAL A 237      50.523  50.118  40.781  1.00  0.00           O  
ATOM   1689  CB  VAL A 237      49.218  50.536  37.723  1.00  0.00           C  
ATOM   1690  CG1 VAL A 237      49.909  49.196  37.792  1.00  0.00           C  
ATOM   1691  CG2 VAL A 237      48.001  50.482  36.792  1.00  0.00           C  
ATOM   1692  N   ALA A 238      50.783  52.134  39.864  1.00  0.00           N  
ATOM   1693  CA  ALA A 238      51.973  52.494  40.621  1.00  0.00           C  
ATOM   1694  C   ALA A 238      51.725  52.689  42.128  1.00  0.00           C  
ATOM   1695  O   ALA A 238      52.508  52.168  42.903  1.00  0.00           O  
ATOM   1696  CB  ALA A 238      52.545  53.786  40.019  1.00  0.00           C  
ATOM   1697  N   PHE A 239      50.556  53.111  42.551  1.00  0.00           N  
ATOM   1698  CA  PHE A 239      50.152  53.043  43.958  1.00  0.00           C  
ATOM   1699  C   PHE A 239      49.808  51.665  44.504  1.00  0.00           C  
ATOM   1700  O   PHE A 239      50.176  51.368  45.664  1.00  0.00           O  
ATOM   1701  CB  PHE A 239      48.896  53.964  44.017  1.00  0.00           C  
ATOM   1702  CG  PHE A 239      48.415  54.195  45.465  1.00  0.00           C  
ATOM   1703  CD1 PHE A 239      48.804  55.301  46.138  1.00  0.00           C  
ATOM   1704  CD2 PHE A 239      47.559  53.210  46.050  1.00  0.00           C  
ATOM   1705  CE1 PHE A 239      48.310  55.511  47.408  1.00  0.00           C  
ATOM   1706  CE2 PHE A 239      47.109  53.396  47.330  1.00  0.00           C  
ATOM   1707  CZ  PHE A 239      47.470  54.532  48.012  1.00  0.00           C  
ATOM   1708  N   MET A 240      49.247  50.856  43.576  1.00  0.00           N  
ATOM   1709  CA  MET A 240      49.183  49.422  43.848  1.00  0.00           C  
ATOM   1710  C   MET A 240      50.555  48.833  44.036  1.00  0.00           C  
ATOM   1711  O   MET A 240      50.737  48.283  45.116  1.00  0.00           O  
ATOM   1712  CB  MET A 240      48.361  48.721  42.763  1.00  0.00           C  
ATOM   1713  CG  MET A 240      46.838  49.017  42.912  1.00  0.00           C  
ATOM   1714  SD  MET A 240      45.772  48.259  41.659  1.00  0.00           S  
ATOM   1715  CE  MET A 240      44.499  49.484  41.865  1.00  0.00           C  
ATOM   1716  N   LYS A 241      51.410  48.703  43.005  1.00  0.00           N  
ATOM   1717  CA  LYS A 241      52.843  48.294  43.067  1.00  0.00           C  
ATOM   1718  C   LYS A 241      53.529  48.825  44.351  1.00  0.00           C  
ATOM   1719  O   LYS A 241      54.438  48.164  44.861  1.00  0.00           O  
ATOM   1720  CB  LYS A 241      53.615  48.844  41.861  1.00  0.00           C  
ATOM   1721  CG  LYS A 241      53.402  47.818  40.794  1.00  0.00           C  
ATOM   1722  CD  LYS A 241      54.019  48.323  39.463  1.00  0.00           C  
ATOM   1723  CE  LYS A 241      53.823  47.404  38.241  1.00  0.00           C  
ATOM   1724  NZ  LYS A 241      55.016  47.586  37.413  1.00  0.00           N1+
ATOM   1725  N   SER A 242      53.389  50.116  44.716  1.00  0.00           N  
ATOM   1726  CA  SER A 242      53.849  50.598  46.021  1.00  0.00           C  
ATOM   1727  C   SER A 242      53.261  50.046  47.315  1.00  0.00           C  
ATOM   1728  O   SER A 242      54.030  49.757  48.246  1.00  0.00           O  
ATOM   1729  CB  SER A 242      53.800  52.120  46.181  1.00  0.00           C  
ATOM   1730  OG  SER A 242      54.547  52.883  45.266  1.00  0.00           O  
ATOM   1731  N   TYR A 243      51.961  49.876  47.432  1.00  0.00           N  
ATOM   1732  CA  TYR A 243      51.328  49.110  48.542  1.00  0.00           C  
ATOM   1733  C   TYR A 243      51.855  47.669  48.613  1.00  0.00           C  
ATOM   1734  O   TYR A 243      52.157  47.281  49.768  1.00  0.00           O  
ATOM   1735  CB  TYR A 243      49.807  49.311  48.460  1.00  0.00           C  
ATOM   1736  CG  TYR A 243      49.085  48.689  49.620  1.00  0.00           C  
ATOM   1737  CD1 TYR A 243      48.454  49.625  50.502  1.00  0.00           C  
ATOM   1738  CD2 TYR A 243      48.833  47.347  49.772  1.00  0.00           C  
ATOM   1739  CE1 TYR A 243      47.606  49.180  51.488  1.00  0.00           C  
ATOM   1740  CE2 TYR A 243      48.000  46.908  50.777  1.00  0.00           C  
ATOM   1741  CZ  TYR A 243      47.423  47.799  51.650  1.00  0.00           C  
ATOM   1742  OH  TYR A 243      46.980  47.469  52.889  1.00  0.00           O  
ATOM   1743  N   ILE A 244      51.983  47.079  47.432  1.00  0.00           N  
ATOM   1744  CA  ILE A 244      52.473  45.634  47.345  1.00  0.00           C  
ATOM   1745  C   ILE A 244      53.891  45.593  47.900  1.00  0.00           C  
ATOM   1746  O   ILE A 244      54.195  44.816  48.747  1.00  0.00           O  
ATOM   1747  CB  ILE A 244      52.355  44.924  45.952  1.00  0.00           C  
ATOM   1748  CG1 ILE A 244      51.026  44.742  45.356  1.00  0.00           C  
ATOM   1749  CG2 ILE A 244      53.074  43.589  45.937  1.00  0.00           C  
ATOM   1750  CD  ILE A 244      49.867  44.303  46.241  1.00  0.00           C  
ATOM   1751  N   LEU A 245      54.838  46.440  47.466  1.00  0.00           N  
ATOM   1752  CA  LEU A 245      56.271  46.522  47.965  1.00  0.00           C  
ATOM   1753  C   LEU A 245      56.354  46.588  49.536  1.00  0.00           C  
ATOM   1754  O   LEU A 245      57.100  45.771  50.085  1.00  0.00           O  
ATOM   1755  CB  LEU A 245      57.025  47.707  47.374  1.00  0.00           C  
ATOM   1756  CG  LEU A 245      58.502  47.708  47.749  1.00  0.00           C  
ATOM   1757  CD1 LEU A 245      59.195  46.504  47.115  1.00  0.00           C  
ATOM   1758  CD2 LEU A 245      58.948  49.061  47.138  1.00  0.00           C  
ATOM   1759  N   GLU A 246      55.569  47.343  50.248  1.00  0.00           N  
ATOM   1760  CA  GLU A 246      55.589  47.421  51.731  1.00  0.00           C  
ATOM   1761  C   GLU A 246      55.039  46.108  52.425  1.00  0.00           C  
ATOM   1762  O   GLU A 246      55.671  45.551  53.304  1.00  0.00           O  
ATOM   1763  CB  GLU A 246      54.804  48.723  52.036  1.00  0.00           C  
ATOM   1764  CG  GLU A 246      55.520  49.615  53.035  1.00  0.00           C  
ATOM   1765  CD  GLU A 246      54.824  50.949  52.978  1.00  0.00           C  
ATOM   1766  OE1 GLU A 246      53.851  51.095  53.662  1.00  0.00           O  
ATOM   1767  OE2 GLU A 246      55.410  51.911  52.423  1.00  0.00           O1-
ATOM   1768  N   LYS A 247      54.123  45.427  51.717  1.00  0.00           N  
ATOM   1769  CA  LYS A 247      53.522  44.108  52.183  1.00  0.00           C  
ATOM   1770  C   LYS A 247      54.514  42.939  52.020  1.00  0.00           C  
ATOM   1771  O   LYS A 247      54.754  42.113  52.907  1.00  0.00           O  
ATOM   1772  CB  LYS A 247      52.109  43.805  51.617  1.00  0.00           C  
ATOM   1773  CG  LYS A 247      51.183  44.909  52.076  1.00  0.00           C  
ATOM   1774  CD  LYS A 247      50.657  44.635  53.505  1.00  0.00           C  
ATOM   1775  CE  LYS A 247      49.815  45.785  54.124  1.00  0.00           C  
ATOM   1776  NZ  LYS A 247      50.518  47.044  54.415  1.00  0.00           N1+
ATOM   1777  N   VAL A 248      55.307  43.115  50.978  1.00  0.00           N  
ATOM   1778  CA  VAL A 248      56.459  42.214  50.732  1.00  0.00           C  
ATOM   1779  C   VAL A 248      57.609  42.408  51.773  1.00  0.00           C  
ATOM   1780  O   VAL A 248      58.072  41.370  52.306  1.00  0.00           O  
ATOM   1781  CB  VAL A 248      56.960  42.327  49.303  1.00  0.00           C  
ATOM   1782  CG1 VAL A 248      57.990  41.184  49.145  1.00  0.00           C  
ATOM   1783  CG2 VAL A 248      55.843  42.188  48.285  1.00  0.00           C  
ATOM   1784  N   LYS A 249      58.006  43.624  52.130  1.00  0.00           N  
ATOM   1785  CA  LYS A 249      58.961  43.843  53.261  1.00  0.00           C  
ATOM   1786  C   LYS A 249      58.413  43.514  54.708  1.00  0.00           C  
ATOM   1787  O   LYS A 249      59.127  42.839  55.444  1.00  0.00           O  
ATOM   1788  CB  LYS A 249      59.480  45.340  53.244  1.00  0.00           C  
ATOM   1789  CG  LYS A 249      60.455  45.742  52.093  1.00  0.00           C  
ATOM   1790  CD  LYS A 249      60.758  47.152  52.353  1.00  0.00           C  
ATOM   1791  CE  LYS A 249      61.425  47.780  51.096  1.00  0.00           C  
ATOM   1792  NZ  LYS A 249      61.812  49.232  51.416  1.00  0.00           N1+
ATOM   1793  N   GLU A 250      57.111  43.673  54.898  1.00  0.00           N  
ATOM   1794  CA  GLU A 250      56.338  43.141  56.061  1.00  0.00           C  
ATOM   1795  C   GLU A 250      56.461  41.589  56.071  1.00  0.00           C  
ATOM   1796  O   GLU A 250      56.655  41.018  57.143  1.00  0.00           O  
ATOM   1797  CB  GLU A 250      54.893  43.569  56.149  1.00  0.00           C  
ATOM   1798  CG  GLU A 250      54.267  43.323  57.531  1.00  0.00           C  
ATOM   1799  CD  GLU A 250      52.733  43.385  57.415  1.00  0.00           C  
ATOM   1800  OE1 GLU A 250      52.084  42.884  58.344  1.00  0.00           O  
ATOM   1801  OE2 GLU A 250      52.183  43.963  56.457  1.00  0.00           O1-
ATOM   1802  N   HIS A 251      56.341  40.954  54.932  1.00  0.00           N  
ATOM   1803  CA  HIS A 251      56.352  39.448  54.874  1.00  0.00           C  
ATOM   1804  C   HIS A 251      57.668  38.707  54.851  1.00  0.00           C  
ATOM   1805  O   HIS A 251      57.716  37.497  55.109  1.00  0.00           O  
ATOM   1806  CB  HIS A 251      55.337  38.952  53.768  1.00  0.00           C  
ATOM   1807  CG  HIS A 251      54.218  37.934  54.184  1.00  0.00           C  
ATOM   1808  CD2 HIS A 251      53.217  37.579  53.434  1.00  0.00           C  
ATOM   1809  ND1 HIS A 251      54.160  37.097  55.303  1.00  0.00           N  
ATOM   1810  CE1 HIS A 251      53.075  36.349  55.170  1.00  0.00           C  
ATOM   1811  NE2 HIS A 251      52.448  36.621  53.990  1.00  0.00           N  
ATOM   1812  N   GLN A 252      58.660  39.413  54.359  1.00  0.00           N  
ATOM   1813  CA  GLN A 252      60.086  39.032  54.500  1.00  0.00           C  
ATOM   1814  C   GLN A 252      60.492  38.878  55.963  1.00  0.00           C  
ATOM   1815  O   GLN A 252      60.978  39.852  56.615  1.00  0.00           O  
ATOM   1816  CB  GLN A 252      60.902  40.186  53.867  1.00  0.00           C  
ATOM   1817  CG  GLN A 252      62.395  39.917  53.859  1.00  0.00           C  
ATOM   1818  CD  GLN A 252      63.111  40.961  52.973  1.00  0.00           C  
ATOM   1819  NE2 GLN A 252      63.535  40.595  51.716  1.00  0.00           N  
ATOM   1820  OE1 GLN A 252      63.489  42.007  53.442  1.00  0.00           O  
ATOM   1821  N   GLU A 253      60.375  37.666  56.485  1.00  0.00           N  
ATOM   1822  CA  GLU A 253      60.884  37.373  57.827  1.00  0.00           C  
ATOM   1823  C   GLU A 253      61.562  36.010  58.080  1.00  0.00           C  
ATOM   1824  O   GLU A 253      62.737  35.971  58.026  1.00  0.00           O  
ATOM   1825  CB  GLU A 253      59.776  37.666  58.866  1.00  0.00           C  
ATOM   1826  CG  GLU A 253      58.330  37.405  58.448  1.00  0.00           C  
ATOM   1827  CD  GLU A 253      57.464  37.655  59.678  1.00  0.00           C  
ATOM   1828  OE1 GLU A 253      56.485  36.871  59.794  1.00  0.00           O  
ATOM   1829  OE2 GLU A 253      57.633  38.547  60.542  1.00  0.00           O1-
ATOM   1830  N   SER A 254      60.870  34.986  58.659  1.00  0.00           N  
ATOM   1831  CA  SER A 254      61.454  33.662  58.652  1.00  0.00           C  
ATOM   1832  C   SER A 254      60.313  32.662  58.270  1.00  0.00           C  
ATOM   1833  O   SER A 254      59.653  31.986  59.028  1.00  0.00           O  
ATOM   1834  CB  SER A 254      61.988  33.292  60.051  1.00  0.00           C  
ATOM   1835  OG  SER A 254      62.391  31.936  60.202  1.00  0.00           O  
ATOM   1836  N   MET A 255      60.061  32.861  56.932  1.00  0.00           N  
ATOM   1837  CA  MET A 255      58.920  32.446  56.088  1.00  0.00           C  
ATOM   1838  C   MET A 255      58.870  30.916  56.248  1.00  0.00           C  
ATOM   1839  O   MET A 255      59.768  30.254  55.740  1.00  0.00           O  
ATOM   1840  CB  MET A 255      59.016  32.897  54.596  1.00  0.00           C  
ATOM   1841  CG  MET A 255      59.286  34.347  54.309  1.00  0.00           C  
ATOM   1842  SD  MET A 255      60.960  34.813  54.879  1.00  0.00           S  
ATOM   1843  CE  MET A 255      61.851  34.644  53.366  1.00  0.00           C  
ATOM   1844  N   ASP A 256      57.929  30.414  56.965  1.00  0.00           N  
ATOM   1845  CA  ASP A 256      57.905  28.987  57.293  1.00  0.00           C  
ATOM   1846  C   ASP A 256      57.486  28.104  56.052  1.00  0.00           C  
ATOM   1847  O   ASP A 256      56.289  27.949  55.756  1.00  0.00           O  
ATOM   1848  CB  ASP A 256      56.980  28.845  58.492  1.00  0.00           C  
ATOM   1849  CG  ASP A 256      57.221  27.532  59.203  1.00  0.00           C  
ATOM   1850  OD1 ASP A 256      56.813  26.493  58.664  1.00  0.00           O  
ATOM   1851  OD2 ASP A 256      57.804  27.497  60.298  1.00  0.00           O1-
ATOM   1852  N   MET A 257      58.465  27.400  55.502  1.00  0.00           N  
ATOM   1853  CA  MET A 257      58.281  26.658  54.259  1.00  0.00           C  
ATOM   1854  C   MET A 257      57.201  25.547  54.228  1.00  0.00           C  
ATOM   1855  O   MET A 257      56.338  25.463  53.327  1.00  0.00           O  
ATOM   1856  CB  MET A 257      59.589  26.271  53.610  1.00  0.00           C  
ATOM   1857  CG  MET A 257      60.376  27.553  53.238  1.00  0.00           C  
ATOM   1858  SD  MET A 257      62.073  27.411  52.565  1.00  0.00           S  
ATOM   1859  CE  MET A 257      61.713  27.192  50.839  1.00  0.00           C  
ATOM   1860  N   ASN A 258      57.184  24.760  55.289  1.00  0.00           N  
ATOM   1861  CA  ASN A 258      56.131  23.813  55.590  1.00  0.00           C  
ATOM   1862  C   ASN A 258      54.744  24.358  55.742  1.00  0.00           C  
ATOM   1863  O   ASN A 258      53.804  23.580  55.522  1.00  0.00           O  
ATOM   1864  CB  ASN A 258      56.529  22.960  56.762  1.00  0.00           C  
ATOM   1865  CG  ASN A 258      57.407  21.815  56.311  1.00  0.00           C  
ATOM   1866  ND2 ASN A 258      56.756  20.702  56.101  1.00  0.00           N  
ATOM   1867  OD1 ASN A 258      58.641  21.815  56.360  1.00  0.00           O  
ATOM   1868  N   ASN A 259      54.655  25.635  55.983  1.00  0.00           N  
ATOM   1869  CA  ASN A 259      53.347  26.254  56.241  1.00  0.00           C  
ATOM   1870  C   ASN A 259      53.106  27.528  55.353  1.00  0.00           C  
ATOM   1871  O   ASN A 259      53.325  28.699  55.717  1.00  0.00           O  
ATOM   1872  CB  ASN A 259      53.320  26.585  57.728  1.00  0.00           C  
ATOM   1873  CG  ASN A 259      52.960  25.339  58.532  1.00  0.00           C  
ATOM   1874  ND2 ASN A 259      54.050  24.824  59.094  1.00  0.00           N  
ATOM   1875  OD1 ASN A 259      51.830  24.945  58.846  1.00  0.00           O  
ATOM   1876  N   PRO A 260      52.553  27.279  54.128  1.00  0.00           N  
ATOM   1877  CA  PRO A 260      52.092  28.359  53.267  1.00  0.00           C  
ATOM   1878  C   PRO A 260      50.853  29.094  53.779  1.00  0.00           C  
ATOM   1879  O   PRO A 260      49.941  28.522  54.381  1.00  0.00           O  
ATOM   1880  CB  PRO A 260      51.722  27.656  51.940  1.00  0.00           C  
ATOM   1881  CG  PRO A 260      52.611  26.411  51.874  1.00  0.00           C  
ATOM   1882  CD  PRO A 260      52.549  26.039  53.394  1.00  0.00           C  
ATOM   1883  N   GLN A 261      50.900  30.424  53.602  1.00  0.00           N  
ATOM   1884  CA  GLN A 261      49.704  31.211  53.853  1.00  0.00           C  
ATOM   1885  C   GLN A 261      49.105  31.941  52.628  1.00  0.00           C  
ATOM   1886  O   GLN A 261      47.880  32.034  52.387  1.00  0.00           O  
ATOM   1887  CB  GLN A 261      49.904  32.118  55.087  1.00  0.00           C  
ATOM   1888  CG  GLN A 261      48.558  32.576  55.669  1.00  0.00           C  
ATOM   1889  CD  GLN A 261      48.687  33.792  56.579  1.00  0.00           C  
ATOM   1890  NE2 GLN A 261      48.472  34.994  56.081  1.00  0.00           N  
ATOM   1891  OE1 GLN A 261      48.827  33.700  57.801  1.00  0.00           O  
ATOM   1892  N   ASP A 262      50.026  32.489  51.827  1.00  0.00           N  
ATOM   1893  CA  ASP A 262      49.649  33.357  50.612  1.00  0.00           C  
ATOM   1894  C   ASP A 262      50.652  33.395  49.410  1.00  0.00           C  
ATOM   1895  O   ASP A 262      51.716  32.799  49.579  1.00  0.00           O  
ATOM   1896  CB  ASP A 262      49.348  34.768  51.054  1.00  0.00           C  
ATOM   1897  CG  ASP A 262      50.315  35.652  51.905  1.00  0.00           C  
ATOM   1898  OD1 ASP A 262      51.158  36.363  51.322  1.00  0.00           O  
ATOM   1899  OD2 ASP A 262      50.248  35.485  53.140  1.00  0.00           O1-
ATOM   1900  N   PHE A 263      50.247  33.846  48.194  1.00  0.00           N  
ATOM   1901  CA  PHE A 263      51.157  34.040  47.041  1.00  0.00           C  
ATOM   1902  C   PHE A 263      52.411  34.897  47.382  1.00  0.00           C  
ATOM   1903  O   PHE A 263      53.459  34.311  47.330  1.00  0.00           O  
ATOM   1904  CB  PHE A 263      50.255  34.810  46.044  1.00  0.00           C  
ATOM   1905  CG  PHE A 263      51.072  35.044  44.721  1.00  0.00           C  
ATOM   1906  CD1 PHE A 263      51.687  36.271  44.467  1.00  0.00           C  
ATOM   1907  CD2 PHE A 263      51.148  34.055  43.791  1.00  0.00           C  
ATOM   1908  CE1 PHE A 263      52.419  36.482  43.344  1.00  0.00           C  
ATOM   1909  CE2 PHE A 263      51.879  34.242  42.581  1.00  0.00           C  
ATOM   1910  CZ  PHE A 263      52.489  35.462  42.418  1.00  0.00           C  
ATOM   1911  N   ILE A 264      52.234  36.010  48.123  1.00  0.00           N  
ATOM   1912  CA  ILE A 264      53.308  36.915  48.541  1.00  0.00           C  
ATOM   1913  C   ILE A 264      54.331  36.134  49.471  1.00  0.00           C  
ATOM   1914  O   ILE A 264      55.472  35.958  49.092  1.00  0.00           O  
ATOM   1915  CB  ILE A 264      52.867  38.325  48.892  1.00  0.00           C  
ATOM   1916  CG1 ILE A 264      52.186  38.996  47.659  1.00  0.00           C  
ATOM   1917  CG2 ILE A 264      54.145  39.106  49.522  1.00  0.00           C  
ATOM   1918  CD  ILE A 264      51.724  40.449  47.602  1.00  0.00           C  
ATOM   1919  N   ASP A 265      53.768  35.486  50.472  1.00  0.00           N  
ATOM   1920  CA  ASP A 265      54.497  34.621  51.481  1.00  0.00           C  
ATOM   1921  C   ASP A 265      55.345  33.443  50.855  1.00  0.00           C  
ATOM   1922  O   ASP A 265      56.494  33.341  51.122  1.00  0.00           O  
ATOM   1923  CB  ASP A 265      53.486  34.060  52.452  1.00  0.00           C  
ATOM   1924  CG  ASP A 265      53.867  33.002  53.447  1.00  0.00           C  
ATOM   1925  OD1 ASP A 265      54.898  33.055  54.118  1.00  0.00           O  
ATOM   1926  OD2 ASP A 265      53.121  32.022  53.429  1.00  0.00           O1-
ATOM   1927  N   CYS A 266      54.672  32.701  49.927  1.00  0.00           N  
ATOM   1928  CA  CYS A 266      55.270  31.573  49.190  1.00  0.00           C  
ATOM   1929  C   CYS A 266      56.193  31.810  47.991  1.00  0.00           C  
ATOM   1930  O   CYS A 266      57.113  31.028  47.697  1.00  0.00           O  
ATOM   1931  CB  CYS A 266      54.134  30.504  48.845  1.00  0.00           C  
ATOM   1932  SG  CYS A 266      52.837  30.941  47.671  1.00  0.00           S  
ATOM   1933  N   PHE A 267      55.894  32.849  47.255  1.00  0.00           N  
ATOM   1934  CA  PHE A 267      56.755  33.393  46.206  1.00  0.00           C  
ATOM   1935  C   PHE A 267      58.012  33.963  46.903  1.00  0.00           C  
ATOM   1936  O   PHE A 267      59.151  33.625  46.452  1.00  0.00           O  
ATOM   1937  CB  PHE A 267      55.953  34.448  45.461  1.00  0.00           C  
ATOM   1938  CG  PHE A 267      56.569  34.931  44.133  1.00  0.00           C  
ATOM   1939  CD1 PHE A 267      57.778  35.632  44.132  1.00  0.00           C  
ATOM   1940  CD2 PHE A 267      56.002  34.639  42.954  1.00  0.00           C  
ATOM   1941  CE1 PHE A 267      58.324  36.018  42.900  1.00  0.00           C  
ATOM   1942  CE2 PHE A 267      56.513  35.026  41.664  1.00  0.00           C  
ATOM   1943  CZ  PHE A 267      57.717  35.737  41.713  1.00  0.00           C  
ATOM   1944  N   LEU A 268      57.903  34.760  47.988  1.00  0.00           N  
ATOM   1945  CA  LEU A 268      59.072  35.084  48.881  1.00  0.00           C  
ATOM   1946  C   LEU A 268      60.033  33.904  49.276  1.00  0.00           C  
ATOM   1947  O   LEU A 268      61.219  33.979  49.016  1.00  0.00           O  
ATOM   1948  CB  LEU A 268      58.545  35.785  50.157  1.00  0.00           C  
ATOM   1949  CG  LEU A 268      58.614  37.289  50.200  1.00  0.00           C  
ATOM   1950  CD1 LEU A 268      57.854  37.855  51.376  1.00  0.00           C  
ATOM   1951  CD2 LEU A 268      59.923  38.042  50.166  1.00  0.00           C  
ATOM   1952  N   MET A 269      59.411  32.842  49.804  1.00  0.00           N  
ATOM   1953  CA  MET A 269      60.116  31.543  49.968  1.00  0.00           C  
ATOM   1954  C   MET A 269      61.006  31.081  48.821  1.00  0.00           C  
ATOM   1955  O   MET A 269      62.224  30.898  49.063  1.00  0.00           O  
ATOM   1956  CB  MET A 269      59.174  30.393  50.366  1.00  0.00           C  
ATOM   1957  CG  MET A 269      58.350  30.675  51.660  1.00  0.00           C  
ATOM   1958  SD  MET A 269      57.191  29.315  51.996  1.00  0.00           S  
ATOM   1959  CE  MET A 269      55.982  30.005  53.158  1.00  0.00           C  
ATOM   1960  N   LYS A 270      60.361  30.893  47.716  1.00  0.00           N  
ATOM   1961  CA  LYS A 270      61.035  30.633  46.440  1.00  0.00           C  
ATOM   1962  C   LYS A 270      62.230  31.602  46.146  1.00  0.00           C  
ATOM   1963  O   LYS A 270      63.418  31.272  46.155  1.00  0.00           O  
ATOM   1964  CB  LYS A 270      59.923  30.716  45.355  1.00  0.00           C  
ATOM   1965  CG  LYS A 270      60.368  30.677  43.866  1.00  0.00           C  
ATOM   1966  CD  LYS A 270      61.193  29.443  43.550  1.00  0.00           C  
ATOM   1967  CE  LYS A 270      61.815  29.506  42.190  1.00  0.00           C  
ATOM   1968  NZ  LYS A 270      62.079  28.207  41.566  1.00  0.00           N1+
ATOM   1969  N   MET A 271      61.845  32.853  46.068  1.00  0.00           N  
ATOM   1970  CA  MET A 271      62.641  33.972  45.592  1.00  0.00           C  
ATOM   1971  C   MET A 271      63.883  34.243  46.425  1.00  0.00           C  
ATOM   1972  O   MET A 271      64.945  34.540  45.835  1.00  0.00           O  
ATOM   1973  CB  MET A 271      61.759  35.247  45.503  1.00  0.00           C  
ATOM   1974  CG  MET A 271      62.469  36.497  45.008  1.00  0.00           C  
ATOM   1975  SD  MET A 271      61.468  38.000  44.649  1.00  0.00           S  
ATOM   1976  CE  MET A 271      61.647  38.736  46.287  1.00  0.00           C  
ATOM   1977  N   GLU A 272      63.756  34.111  47.731  1.00  0.00           N  
ATOM   1978  CA  GLU A 272      64.915  34.147  48.698  1.00  0.00           C  
ATOM   1979  C   GLU A 272      65.867  32.987  48.435  1.00  0.00           C  
ATOM   1980  O   GLU A 272      67.093  33.247  48.161  1.00  0.00           O  
ATOM   1981  CB  GLU A 272      64.557  34.332  50.174  1.00  0.00           C  
ATOM   1982  CG  GLU A 272      65.805  34.475  51.042  1.00  0.00           C  
ATOM   1983  CD  GLU A 272      65.651  33.790  52.383  1.00  0.00           C  
ATOM   1984  OE1 GLU A 272      65.717  32.513  52.355  1.00  0.00           O  
ATOM   1985  OE2 GLU A 272      65.691  34.447  53.363  1.00  0.00           O1-
ATOM   1986  N   LYS A 273      65.371  31.745  48.441  1.00  0.00           N  
ATOM   1987  CA  LYS A 273      66.218  30.567  48.420  1.00  0.00           C  
ATOM   1988  C   LYS A 273      66.755  30.077  47.099  1.00  0.00           C  
ATOM   1989  O   LYS A 273      67.944  29.943  47.014  1.00  0.00           O  
ATOM   1990  CB  LYS A 273      65.558  29.403  49.124  1.00  0.00           C  
ATOM   1991  CG  LYS A 273      65.148  29.519  50.560  1.00  0.00           C  
ATOM   1992  CD  LYS A 273      66.136  29.130  51.689  1.00  0.00           C  
ATOM   1993  CE  LYS A 273      65.573  29.245  53.066  1.00  0.00           C  
ATOM   1994  NZ  LYS A 273      64.679  28.213  53.649  1.00  0.00           N1+
ATOM   1995  N   GLU A 274      65.958  29.927  46.029  1.00  0.00           N  
ATOM   1996  CA  GLU A 274      66.468  29.627  44.628  1.00  0.00           C  
ATOM   1997  C   GLU A 274      66.655  30.856  43.655  1.00  0.00           C  
ATOM   1998  O   GLU A 274      65.733  31.693  43.540  1.00  0.00           O  
ATOM   1999  CB  GLU A 274      65.644  28.573  43.907  1.00  0.00           C  
ATOM   2000  CG  GLU A 274      65.734  27.083  44.407  1.00  0.00           C  
ATOM   2001  CD  GLU A 274      64.872  26.161  43.633  1.00  0.00           C  
ATOM   2002  OE1 GLU A 274      63.666  26.384  43.698  1.00  0.00           O  
ATOM   2003  OE2 GLU A 274      65.364  25.401  42.750  1.00  0.00           O1-
ATOM   2004  N   LYS A 275      67.866  30.933  43.051  1.00  0.00           N  
ATOM   2005  CA  LYS A 275      68.201  31.981  42.089  1.00  0.00           C  
ATOM   2006  C   LYS A 275      68.384  31.523  40.677  1.00  0.00           C  
ATOM   2007  O   LYS A 275      69.424  30.864  40.422  1.00  0.00           O  
ATOM   2008  CB  LYS A 275      69.219  33.009  42.406  1.00  0.00           C  
ATOM   2009  CG  LYS A 275      68.768  33.780  43.669  1.00  0.00           C  
ATOM   2010  CD  LYS A 275      67.582  34.719  43.428  1.00  0.00           C  
ATOM   2011  CE  LYS A 275      67.499  35.911  44.274  1.00  0.00           C  
ATOM   2012  NZ  LYS A 275      67.599  35.457  45.662  1.00  0.00           N1+
ATOM   2013  N   HIS A 276      67.779  32.223  39.769  1.00  0.00           N  
ATOM   2014  CA  HIS A 276      67.926  31.822  38.363  1.00  0.00           C  
ATOM   2015  C   HIS A 276      68.305  32.982  37.456  1.00  0.00           C  
ATOM   2016  O   HIS A 276      68.016  34.140  37.675  1.00  0.00           O  
ATOM   2017  CB  HIS A 276      66.622  31.057  38.035  1.00  0.00           C  
ATOM   2018  CG  HIS A 276      66.600  30.604  36.555  1.00  0.00           C  
ATOM   2019  CD2 HIS A 276      65.772  31.069  35.619  1.00  0.00           C  
ATOM   2020  ND1 HIS A 276      67.386  29.696  35.992  1.00  0.00           N  
ATOM   2021  CE1 HIS A 276      67.107  29.750  34.673  1.00  0.00           C  
ATOM   2022  NE2 HIS A 276      66.059  30.550  34.439  1.00  0.00           N  
ATOM   2023  N   ASN A 277      69.088  32.632  36.395  1.00  0.00           N  
ATOM   2024  CA  ASN A 277      69.696  33.534  35.392  1.00  0.00           C  
ATOM   2025  C   ASN A 277      68.756  34.513  34.686  1.00  0.00           C  
ATOM   2026  O   ASN A 277      67.635  34.114  34.323  1.00  0.00           O  
ATOM   2027  CB  ASN A 277      70.252  32.529  34.382  1.00  0.00           C  
ATOM   2028  CG  ASN A 277      71.357  31.631  34.956  1.00  0.00           C  
ATOM   2029  ND2 ASN A 277      72.289  32.240  35.570  1.00  0.00           N  
ATOM   2030  OD1 ASN A 277      71.223  30.389  34.988  1.00  0.00           O  
ATOM   2031  N   GLN A 278      69.311  35.680  34.423  1.00  0.00           N  
ATOM   2032  CA  GLN A 278      68.601  36.928  33.993  1.00  0.00           C  
ATOM   2033  C   GLN A 278      68.281  37.070  32.474  1.00  0.00           C  
ATOM   2034  O   GLN A 278      69.260  36.992  31.651  1.00  0.00           O  
ATOM   2035  CB  GLN A 278      69.469  38.115  34.453  1.00  0.00           C  
ATOM   2036  CG  GLN A 278      69.323  38.343  35.960  1.00  0.00           C  
ATOM   2037  CD  GLN A 278      70.223  37.551  36.808  1.00  0.00           C  
ATOM   2038  NE2 GLN A 278      71.416  38.147  37.053  1.00  0.00           N  
ATOM   2039  OE1 GLN A 278      70.054  36.389  37.217  1.00  0.00           O  
ATOM   2040  N   PRO A 279      67.089  37.472  32.084  1.00  0.00           N  
ATOM   2041  CA  PRO A 279      65.858  37.693  32.938  1.00  0.00           C  
ATOM   2042  C   PRO A 279      65.329  36.397  33.750  1.00  0.00           C  
ATOM   2043  O   PRO A 279      64.997  35.368  33.114  1.00  0.00           O  
ATOM   2044  CB  PRO A 279      64.768  38.324  32.071  1.00  0.00           C  
ATOM   2045  CG  PRO A 279      65.614  38.822  30.887  1.00  0.00           C  
ATOM   2046  CD  PRO A 279      66.751  37.779  30.649  1.00  0.00           C  
ATOM   2047  N   SER A 280      65.164  36.574  35.011  1.00  0.00           N  
ATOM   2048  CA  SER A 280      64.531  35.591  35.854  1.00  0.00           C  
ATOM   2049  C   SER A 280      63.092  35.873  36.079  1.00  0.00           C  
ATOM   2050  O   SER A 280      62.639  37.029  36.188  1.00  0.00           O  
ATOM   2051  CB  SER A 280      65.220  35.931  37.201  1.00  0.00           C  
ATOM   2052  OG  SER A 280      64.658  35.187  38.263  1.00  0.00           O  
ATOM   2053  N   GLU A 281      62.316  34.786  36.237  1.00  0.00           N  
ATOM   2054  CA  GLU A 281      60.859  34.664  36.440  1.00  0.00           C  
ATOM   2055  C   GLU A 281      60.498  34.963  37.882  1.00  0.00           C  
ATOM   2056  O   GLU A 281      59.575  35.699  38.172  1.00  0.00           O  
ATOM   2057  CB  GLU A 281      60.504  33.208  36.290  1.00  0.00           C  
ATOM   2058  CG  GLU A 281      60.679  32.560  34.910  1.00  0.00           C  
ATOM   2059  CD  GLU A 281      62.139  32.138  34.619  1.00  0.00           C  
ATOM   2060  OE1 GLU A 281      62.892  31.919  35.562  1.00  0.00           O  
ATOM   2061  OE2 GLU A 281      62.468  31.787  33.477  1.00  0.00           O1-
ATOM   2062  N   PHE A 282      61.369  34.493  38.797  1.00  0.00           N  
ATOM   2063  CA  PHE A 282      61.222  34.798  40.194  1.00  0.00           C  
ATOM   2064  C   PHE A 282      62.073  36.014  40.702  1.00  0.00           C  
ATOM   2065  O   PHE A 282      62.938  35.924  41.471  1.00  0.00           O  
ATOM   2066  CB  PHE A 282      61.310  33.540  40.969  1.00  0.00           C  
ATOM   2067  CG  PHE A 282      60.122  32.658  40.566  1.00  0.00           C  
ATOM   2068  CD1 PHE A 282      58.843  32.799  41.180  1.00  0.00           C  
ATOM   2069  CD2 PHE A 282      60.309  31.718  39.623  1.00  0.00           C  
ATOM   2070  CE1 PHE A 282      57.811  31.983  40.739  1.00  0.00           C  
ATOM   2071  CE2 PHE A 282      59.290  30.963  39.174  1.00  0.00           C  
ATOM   2072  CZ  PHE A 282      58.006  31.096  39.719  1.00  0.00           C  
ATOM   2073  N   THR A 283      61.639  37.180  40.344  1.00  0.00           N  
ATOM   2074  CA  THR A 283      62.202  38.518  40.756  1.00  0.00           C  
ATOM   2075  C   THR A 283      61.035  39.413  41.286  1.00  0.00           C  
ATOM   2076  O   THR A 283      59.880  39.153  41.000  1.00  0.00           O  
ATOM   2077  CB  THR A 283      62.982  39.237  39.611  1.00  0.00           C  
ATOM   2078  CG2 THR A 283      62.190  39.544  38.328  1.00  0.00           C  
ATOM   2079  OG1 THR A 283      63.775  40.277  40.194  1.00  0.00           O  
ATOM   2080  N   ILE A 284      61.416  40.445  41.978  1.00  0.00           N  
ATOM   2081  CA  ILE A 284      60.407  41.411  42.509  1.00  0.00           C  
ATOM   2082  C   ILE A 284      59.543  42.244  41.542  1.00  0.00           C  
ATOM   2083  O   ILE A 284      58.293  42.158  41.555  1.00  0.00           O  
ATOM   2084  CB  ILE A 284      60.968  42.121  43.711  1.00  0.00           C  
ATOM   2085  CG1 ILE A 284      60.119  43.200  44.369  1.00  0.00           C  
ATOM   2086  CG2 ILE A 284      62.459  42.632  43.491  1.00  0.00           C  
ATOM   2087  CD  ILE A 284      58.994  42.564  45.184  1.00  0.00           C  
ATOM   2088  N   GLU A 285      60.090  42.632  40.391  1.00  0.00           N  
ATOM   2089  CA  GLU A 285      59.403  43.193  39.182  1.00  0.00           C  
ATOM   2090  C   GLU A 285      58.307  42.309  38.510  1.00  0.00           C  
ATOM   2091  O   GLU A 285      57.219  42.787  38.397  1.00  0.00           O  
ATOM   2092  CB  GLU A 285      60.454  43.528  38.114  1.00  0.00           C  
ATOM   2093  CG  GLU A 285      61.508  44.557  38.569  1.00  0.00           C  
ATOM   2094  CD  GLU A 285      62.623  43.970  39.370  1.00  0.00           C  
ATOM   2095  OE1 GLU A 285      62.768  42.728  39.413  1.00  0.00           O  
ATOM   2096  OE2 GLU A 285      63.259  44.687  40.071  1.00  0.00           O1-
ATOM   2097  N   SER A 286      58.504  40.998  38.467  1.00  0.00           N  
ATOM   2098  CA  SER A 286      57.482  39.964  38.171  1.00  0.00           C  
ATOM   2099  C   SER A 286      56.410  39.672  39.205  1.00  0.00           C  
ATOM   2100  O   SER A 286      55.211  39.495  38.994  1.00  0.00           O  
ATOM   2101  CB  SER A 286      58.181  38.712  37.634  1.00  0.00           C  
ATOM   2102  OG  SER A 286      58.989  38.060  38.573  1.00  0.00           O  
ATOM   2103  N   LEU A 287      56.985  39.547  40.453  1.00  0.00           N  
ATOM   2104  CA  LEU A 287      56.157  39.529  41.691  1.00  0.00           C  
ATOM   2105  C   LEU A 287      55.203  40.761  41.955  1.00  0.00           C  
ATOM   2106  O   LEU A 287      54.020  40.554  42.058  1.00  0.00           O  
ATOM   2107  CB  LEU A 287      57.123  39.297  42.843  1.00  0.00           C  
ATOM   2108  CG  LEU A 287      56.668  39.633  44.237  1.00  0.00           C  
ATOM   2109  CD1 LEU A 287      55.400  38.872  44.683  1.00  0.00           C  
ATOM   2110  CD2 LEU A 287      57.863  39.414  45.141  1.00  0.00           C  
ATOM   2111  N   GLU A 288      55.721  41.924  41.604  1.00  0.00           N  
ATOM   2112  CA  GLU A 288      54.880  43.169  41.627  1.00  0.00           C  
ATOM   2113  C   GLU A 288      53.710  43.078  40.647  1.00  0.00           C  
ATOM   2114  O   GLU A 288      52.642  42.772  41.077  1.00  0.00           O  
ATOM   2115  CB  GLU A 288      55.584  44.429  41.101  1.00  0.00           C  
ATOM   2116  CG  GLU A 288      56.504  45.156  42.125  1.00  0.00           C  
ATOM   2117  CD  GLU A 288      57.376  46.326  41.588  1.00  0.00           C  
ATOM   2118  OE1 GLU A 288      58.389  46.110  40.909  1.00  0.00           O  
ATOM   2119  OE2 GLU A 288      56.899  47.460  41.690  1.00  0.00           O1-
ATOM   2120  N   ASN A 289      54.087  42.906  39.400  1.00  0.00           N  
ATOM   2121  CA  ASN A 289      53.088  42.808  38.339  1.00  0.00           C  
ATOM   2122  C   ASN A 289      52.042  41.697  38.447  1.00  0.00           C  
ATOM   2123  O   ASN A 289      50.855  41.990  38.271  1.00  0.00           O  
ATOM   2124  CB  ASN A 289      53.748  42.622  37.035  1.00  0.00           C  
ATOM   2125  CG  ASN A 289      54.067  43.977  36.402  1.00  0.00           C  
ATOM   2126  ND2 ASN A 289      53.131  44.593  35.718  1.00  0.00           N  
ATOM   2127  OD1 ASN A 289      55.121  44.536  36.630  1.00  0.00           O  
ATOM   2128  N   THR A 290      52.392  40.507  39.005  1.00  0.00           N  
ATOM   2129  CA  THR A 290      51.416  39.417  39.207  1.00  0.00           C  
ATOM   2130  C   THR A 290      50.504  39.510  40.458  1.00  0.00           C  
ATOM   2131  O   THR A 290      49.401  38.968  40.525  1.00  0.00           O  
ATOM   2132  CB  THR A 290      52.097  38.058  39.339  1.00  0.00           C  
ATOM   2133  CG2 THR A 290      52.481  37.507  38.025  1.00  0.00           C  
ATOM   2134  OG1 THR A 290      53.161  38.089  40.293  1.00  0.00           O  
ATOM   2135  N   ALA A 291      50.997  40.185  41.477  1.00  0.00           N  
ATOM   2136  CA  ALA A 291      50.172  40.700  42.603  1.00  0.00           C  
ATOM   2137  C   ALA A 291      49.082  41.721  42.204  1.00  0.00           C  
ATOM   2138  O   ALA A 291      47.884  41.587  42.563  1.00  0.00           O  
ATOM   2139  CB  ALA A 291      51.097  41.377  43.632  1.00  0.00           C  
ATOM   2140  N   VAL A 292      49.486  42.612  41.327  1.00  0.00           N  
ATOM   2141  CA  VAL A 292      48.558  43.633  40.787  1.00  0.00           C  
ATOM   2142  C   VAL A 292      47.485  42.883  39.937  1.00  0.00           C  
ATOM   2143  O   VAL A 292      46.264  43.003  40.187  1.00  0.00           O  
ATOM   2144  CB  VAL A 292      49.321  44.656  40.022  1.00  0.00           C  
ATOM   2145  CG1 VAL A 292      48.490  45.682  39.283  1.00  0.00           C  
ATOM   2146  CG2 VAL A 292      50.249  45.476  40.914  1.00  0.00           C  
ATOM   2147  N   ASP A 293      47.973  42.116  38.994  1.00  0.00           N  
ATOM   2148  CA  ASP A 293      47.115  41.180  38.222  1.00  0.00           C  
ATOM   2149  C   ASP A 293      46.049  40.332  38.876  1.00  0.00           C  
ATOM   2150  O   ASP A 293      44.960  40.358  38.351  1.00  0.00           O  
ATOM   2151  CB  ASP A 293      47.916  40.179  37.346  1.00  0.00           C  
ATOM   2152  CG  ASP A 293      48.293  40.376  35.835  1.00  0.00           C  
ATOM   2153  OD1 ASP A 293      48.441  39.391  35.051  1.00  0.00           O  
ATOM   2154  OD2 ASP A 293      48.466  41.605  35.641  1.00  0.00           O1-
ATOM   2155  N   LEU A 294      46.441  39.468  39.878  1.00  0.00           N  
ATOM   2156  CA  LEU A 294      45.500  38.712  40.625  1.00  0.00           C  
ATOM   2157  C   LEU A 294      44.497  39.569  41.309  1.00  0.00           C  
ATOM   2158  O   LEU A 294      43.324  39.183  41.432  1.00  0.00           O  
ATOM   2159  CB  LEU A 294      46.269  37.776  41.478  1.00  0.00           C  
ATOM   2160  CG  LEU A 294      46.985  36.689  40.709  1.00  0.00           C  
ATOM   2161  CD1 LEU A 294      47.983  35.984  41.581  1.00  0.00           C  
ATOM   2162  CD2 LEU A 294      46.094  35.661  40.050  1.00  0.00           C  
ATOM   2163  N   PHE A 295      44.856  40.643  41.887  1.00  0.00           N  
ATOM   2164  CA  PHE A 295      43.973  41.626  42.559  1.00  0.00           C  
ATOM   2165  C   PHE A 295      42.881  42.271  41.699  1.00  0.00           C  
ATOM   2166  O   PHE A 295      41.698  42.200  42.070  1.00  0.00           O  
ATOM   2167  CB  PHE A 295      44.922  42.577  43.323  1.00  0.00           C  
ATOM   2168  CG  PHE A 295      44.157  43.639  44.048  1.00  0.00           C  
ATOM   2169  CD1 PHE A 295      44.647  44.951  44.015  1.00  0.00           C  
ATOM   2170  CD2 PHE A 295      43.164  43.324  45.009  1.00  0.00           C  
ATOM   2171  CE1 PHE A 295      44.144  45.887  44.858  1.00  0.00           C  
ATOM   2172  CE2 PHE A 295      42.658  44.275  45.861  1.00  0.00           C  
ATOM   2173  CZ  PHE A 295      43.151  45.552  45.771  1.00  0.00           C  
ATOM   2174  N   GLY A 296      43.280  42.547  40.470  1.00  0.00           N  
ATOM   2175  CA  GLY A 296      42.557  43.068  39.318  1.00  0.00           C  
ATOM   2176  C   GLY A 296      41.597  41.983  38.782  1.00  0.00           C  
ATOM   2177  O   GLY A 296      40.381  42.266  38.811  1.00  0.00           O  
ATOM   2178  N   ALA A 297      42.050  40.807  38.394  1.00  0.00           N  
ATOM   2179  CA  ALA A 297      41.346  39.720  37.699  1.00  0.00           C  
ATOM   2180  C   ALA A 297      40.362  39.067  38.638  1.00  0.00           C  
ATOM   2181  O   ALA A 297      39.356  38.510  38.155  1.00  0.00           O  
ATOM   2182  CB  ALA A 297      42.312  38.741  37.072  1.00  0.00           C  
ATOM   2183  N   GLY A 298      40.641  38.875  39.974  1.00  0.00           N  
ATOM   2184  CA  GLY A 298      39.840  38.119  41.033  1.00  0.00           C  
ATOM   2185  C   GLY A 298      38.531  38.737  41.574  1.00  0.00           C  
ATOM   2186  O   GLY A 298      37.536  38.083  41.868  1.00  0.00           O  
ATOM   2187  N   THR A 299      38.563  40.042  41.632  1.00  0.00           N  
ATOM   2188  CA  THR A 299      37.643  40.943  42.316  1.00  0.00           C  
ATOM   2189  C   THR A 299      36.262  41.202  41.784  1.00  0.00           C  
ATOM   2190  O   THR A 299      35.367  40.638  42.434  1.00  0.00           O  
ATOM   2191  CB  THR A 299      38.254  42.263  42.647  1.00  0.00           C  
ATOM   2192  CG2 THR A 299      39.109  42.002  43.861  1.00  0.00           C  
ATOM   2193  OG1 THR A 299      38.939  42.726  41.457  1.00  0.00           O  
ATOM   2194  N   GLU A 300      36.195  41.849  40.634  1.00  0.00           N  
ATOM   2195  CA  GLU A 300      34.922  42.073  39.916  1.00  0.00           C  
ATOM   2196  C   GLU A 300      34.320  40.806  39.357  1.00  0.00           C  
ATOM   2197  O   GLU A 300      33.104  40.777  39.200  1.00  0.00           O  
ATOM   2198  CB  GLU A 300      35.137  43.272  38.936  1.00  0.00           C  
ATOM   2199  CG  GLU A 300      35.550  44.671  39.472  1.00  0.00           C  
ATOM   2200  CD  GLU A 300      34.327  45.413  40.084  1.00  0.00           C  
ATOM   2201  OE1 GLU A 300      34.587  46.341  40.857  1.00  0.00           O  
ATOM   2202  OE2 GLU A 300      33.157  45.128  39.661  1.00  0.00           O1-
ATOM   2203  N   THR A 301      35.163  39.934  38.867  1.00  0.00           N  
ATOM   2204  CA  THR A 301      34.724  38.609  38.414  1.00  0.00           C  
ATOM   2205  C   THR A 301      33.969  37.774  39.439  1.00  0.00           C  
ATOM   2206  O   THR A 301      32.777  37.589  39.117  1.00  0.00           O  
ATOM   2207  CB  THR A 301      35.906  37.856  37.948  1.00  0.00           C  
ATOM   2208  CG2 THR A 301      36.539  38.387  36.693  1.00  0.00           C  
ATOM   2209  OG1 THR A 301      36.864  37.963  38.981  1.00  0.00           O  
ATOM   2210  N   THR A 302      34.507  37.449  40.611  1.00  0.00           N  
ATOM   2211  CA  THR A 302      33.884  36.661  41.693  1.00  0.00           C  
ATOM   2212  C   THR A 302      32.547  37.212  42.152  1.00  0.00           C  
ATOM   2213  O   THR A 302      31.529  36.538  42.218  1.00  0.00           O  
ATOM   2214  CB  THR A 302      34.772  36.513  42.851  1.00  0.00           C  
ATOM   2215  CG2 THR A 302      35.869  35.500  42.430  1.00  0.00           C  
ATOM   2216  OG1 THR A 302      35.246  37.741  43.423  1.00  0.00           O  
ATOM   2217  N   SER A 303      32.620  38.547  42.326  1.00  0.00           N  
ATOM   2218  CA  SER A 303      31.401  39.393  42.491  1.00  0.00           C  
ATOM   2219  C   SER A 303      30.322  39.279  41.407  1.00  0.00           C  
ATOM   2220  O   SER A 303      29.134  39.044  41.685  1.00  0.00           O  
ATOM   2221  CB  SER A 303      31.863  40.834  42.576  1.00  0.00           C  
ATOM   2222  OG  SER A 303      30.735  41.560  43.001  1.00  0.00           O  
ATOM   2223  N   THR A 304      30.699  39.301  40.128  1.00  0.00           N  
ATOM   2224  CA  THR A 304      29.710  39.102  38.986  1.00  0.00           C  
ATOM   2225  C   THR A 304      29.041  37.764  38.995  1.00  0.00           C  
ATOM   2226  O   THR A 304      27.836  37.753  38.764  1.00  0.00           O  
ATOM   2227  CB  THR A 304      30.411  39.319  37.633  1.00  0.00           C  
ATOM   2228  CG2 THR A 304      29.346  39.187  36.559  1.00  0.00           C  
ATOM   2229  OG1 THR A 304      31.015  40.664  37.568  1.00  0.00           O  
ATOM   2230  N   THR A 305      29.570  36.641  39.392  1.00  0.00           N  
ATOM   2231  CA  THR A 305      28.924  35.281  39.270  1.00  0.00           C  
ATOM   2232  C   THR A 305      28.058  35.023  40.559  1.00  0.00           C  
ATOM   2233  O   THR A 305      26.883  34.790  40.523  1.00  0.00           O  
ATOM   2234  CB  THR A 305      30.064  34.225  39.114  1.00  0.00           C  
ATOM   2235  CG2 THR A 305      30.712  34.449  37.753  1.00  0.00           C  
ATOM   2236  OG1 THR A 305      30.901  34.188  40.263  1.00  0.00           O  
ATOM   2237  N   LEU A 306      28.581  35.457  41.724  1.00  0.00           N  
ATOM   2238  CA  LEU A 306      27.830  35.665  42.981  1.00  0.00           C  
ATOM   2239  C   LEU A 306      26.580  36.633  42.903  1.00  0.00           C  
ATOM   2240  O   LEU A 306      25.473  36.203  43.299  1.00  0.00           O  
ATOM   2241  CB  LEU A 306      28.781  35.975  44.082  1.00  0.00           C  
ATOM   2242  CG  LEU A 306      29.412  34.711  44.782  1.00  0.00           C  
ATOM   2243  CD1 LEU A 306      30.362  35.195  45.873  1.00  0.00           C  
ATOM   2244  CD2 LEU A 306      28.251  33.858  45.423  1.00  0.00           C  
ATOM   2245  N   ARG A 307      26.694  37.683  42.088  1.00  0.00           N  
ATOM   2246  CA  ARG A 307      25.515  38.556  41.753  1.00  0.00           C  
ATOM   2247  C   ARG A 307      24.477  37.903  40.829  1.00  0.00           C  
ATOM   2248  O   ARG A 307      23.256  38.102  41.130  1.00  0.00           O  
ATOM   2249  CB  ARG A 307      25.915  39.950  41.373  1.00  0.00           C  
ATOM   2250  CG  ARG A 307      26.347  40.717  42.597  1.00  0.00           C  
ATOM   2251  CD  ARG A 307      26.941  42.045  42.161  1.00  0.00           C  
ATOM   2252  NE  ARG A 307      28.301  42.041  41.606  1.00  0.00           N  
ATOM   2253  CZ  ARG A 307      28.771  42.533  40.458  1.00  0.00           C  
ATOM   2254  NH1 ARG A 307      28.027  43.217  39.591  1.00  0.00           N1+
ATOM   2255  NH2 ARG A 307      30.115  42.739  40.434  1.00  0.00           N  
ATOM   2256  N   TYR A 308      24.990  37.198  39.776  1.00  0.00           N  
ATOM   2257  CA  TYR A 308      24.120  36.341  38.935  1.00  0.00           C  
ATOM   2258  C   TYR A 308      23.370  35.260  39.756  1.00  0.00           C  
ATOM   2259  O   TYR A 308      22.212  34.976  39.464  1.00  0.00           O  
ATOM   2260  CB  TYR A 308      24.935  35.653  37.790  1.00  0.00           C  
ATOM   2261  CG  TYR A 308      25.166  36.586  36.597  1.00  0.00           C  
ATOM   2262  CD1 TYR A 308      24.041  36.843  35.825  1.00  0.00           C  
ATOM   2263  CD2 TYR A 308      26.448  36.938  36.066  1.00  0.00           C  
ATOM   2264  CE1 TYR A 308      24.173  37.452  34.585  1.00  0.00           C  
ATOM   2265  CE2 TYR A 308      26.563  37.480  34.785  1.00  0.00           C  
ATOM   2266  CZ  TYR A 308      25.447  37.733  34.023  1.00  0.00           C  
ATOM   2267  OH  TYR A 308      25.507  37.869  32.642  1.00  0.00           O  
ATOM   2268  N   ALA A 309      24.134  34.649  40.644  1.00  0.00           N  
ATOM   2269  CA  ALA A 309      23.531  33.581  41.504  1.00  0.00           C  
ATOM   2270  C   ALA A 309      22.395  34.100  42.378  1.00  0.00           C  
ATOM   2271  O   ALA A 309      21.367  33.429  42.353  1.00  0.00           O  
ATOM   2272  CB  ALA A 309      24.617  32.964  42.300  1.00  0.00           C  
ATOM   2273  N   LEU A 310      22.538  35.241  43.013  1.00  0.00           N  
ATOM   2274  CA  LEU A 310      21.398  35.888  43.711  1.00  0.00           C  
ATOM   2275  C   LEU A 310      20.229  36.170  42.707  1.00  0.00           C  
ATOM   2276  O   LEU A 310      19.182  35.585  42.785  1.00  0.00           O  
ATOM   2277  CB  LEU A 310      21.819  37.146  44.424  1.00  0.00           C  
ATOM   2278  CG  LEU A 310      20.854  37.365  45.604  1.00  0.00           C  
ATOM   2279  CD1 LEU A 310      20.902  36.277  46.716  1.00  0.00           C  
ATOM   2280  CD2 LEU A 310      20.697  38.746  46.181  1.00  0.00           C  
ATOM   2281  N   LEU A 311      20.510  36.815  41.594  1.00  0.00           N  
ATOM   2282  CA  LEU A 311      19.557  37.068  40.479  1.00  0.00           C  
ATOM   2283  C   LEU A 311      18.833  35.869  39.890  1.00  0.00           C  
ATOM   2284  O   LEU A 311      17.618  35.939  39.681  1.00  0.00           O  
ATOM   2285  CB  LEU A 311      20.230  37.921  39.326  1.00  0.00           C  
ATOM   2286  CG  LEU A 311      19.339  38.435  38.166  1.00  0.00           C  
ATOM   2287  CD1 LEU A 311      18.249  39.301  38.653  1.00  0.00           C  
ATOM   2288  CD2 LEU A 311      20.217  39.142  37.168  1.00  0.00           C  
ATOM   2289  N   LEU A 312      19.549  34.765  39.687  1.00  0.00           N  
ATOM   2290  CA  LEU A 312      18.953  33.450  39.294  1.00  0.00           C  
ATOM   2291  C   LEU A 312      18.050  32.719  40.267  1.00  0.00           C  
ATOM   2292  O   LEU A 312      16.979  32.268  39.836  1.00  0.00           O  
ATOM   2293  CB  LEU A 312      19.945  32.476  38.644  1.00  0.00           C  
ATOM   2294  CG  LEU A 312      20.283  33.098  37.298  1.00  0.00           C  
ATOM   2295  CD1 LEU A 312      21.650  32.655  36.965  1.00  0.00           C  
ATOM   2296  CD2 LEU A 312      19.278  32.795  36.180  1.00  0.00           C  
ATOM   2297  N   LEU A 313      18.437  32.767  41.527  1.00  0.00           N  
ATOM   2298  CA  LEU A 313      17.639  32.289  42.796  1.00  0.00           C  
ATOM   2299  C   LEU A 313      16.391  33.224  42.963  1.00  0.00           C  
ATOM   2300  O   LEU A 313      15.371  32.745  43.380  1.00  0.00           O  
ATOM   2301  CB  LEU A 313      18.585  32.435  43.957  1.00  0.00           C  
ATOM   2302  CG  LEU A 313      18.293  31.460  45.098  1.00  0.00           C  
ATOM   2303  CD1 LEU A 313      18.793  30.071  44.731  1.00  0.00           C  
ATOM   2304  CD2 LEU A 313      18.905  32.061  46.319  1.00  0.00           C  
ATOM   2305  N   LEU A 314      16.622  34.550  42.713  1.00  0.00           N  
ATOM   2306  CA  LEU A 314      15.432  35.463  42.667  1.00  0.00           C  
ATOM   2307  C   LEU A 314      14.425  35.313  41.552  1.00  0.00           C  
ATOM   2308  O   LEU A 314      13.296  35.236  42.010  1.00  0.00           O  
ATOM   2309  CB  LEU A 314      16.003  36.911  42.612  1.00  0.00           C  
ATOM   2310  CG  LEU A 314      15.614  37.669  43.882  1.00  0.00           C  
ATOM   2311  CD1 LEU A 314      16.235  36.996  45.099  1.00  0.00           C  
ATOM   2312  CD2 LEU A 314      16.123  39.091  43.795  1.00  0.00           C  
ATOM   2313  N   LYS A 315      14.882  35.022  40.374  1.00  0.00           N  
ATOM   2314  CA  LYS A 315      13.992  34.871  39.170  1.00  0.00           C  
ATOM   2315  C   LYS A 315      13.094  33.559  39.221  1.00  0.00           C  
ATOM   2316  O   LYS A 315      12.101  33.511  38.506  1.00  0.00           O  
ATOM   2317  CB  LYS A 315      14.815  34.881  37.853  1.00  0.00           C  
ATOM   2318  CG  LYS A 315      14.870  36.282  37.263  1.00  0.00           C  
ATOM   2319  CD  LYS A 315      16.060  36.361  36.286  1.00  0.00           C  
ATOM   2320  CE  LYS A 315      15.805  35.772  34.848  1.00  0.00           C  
ATOM   2321  NZ  LYS A 315      14.654  36.417  34.215  1.00  0.00           N1+
ATOM   2322  N   HIS A 316      13.406  32.561  40.042  1.00  0.00           N  
ATOM   2323  CA  HIS A 316      12.582  31.334  40.098  1.00  0.00           C  
ATOM   2324  C   HIS A 316      11.842  31.288  41.415  1.00  0.00           C  
ATOM   2325  O   HIS A 316      12.452  30.986  42.488  1.00  0.00           O  
ATOM   2326  CB  HIS A 316      13.504  30.222  39.722  1.00  0.00           C  
ATOM   2327  CG  HIS A 316      12.841  29.107  38.927  1.00  0.00           C  
ATOM   2328  CD2 HIS A 316      13.507  28.016  38.544  1.00  0.00           C  
ATOM   2329  ND1 HIS A 316      11.608  28.697  38.896  1.00  0.00           N  
ATOM   2330  CE1 HIS A 316      11.440  27.456  38.354  1.00  0.00           C  
ATOM   2331  NE2 HIS A 316      12.682  27.040  38.168  1.00  0.00           N  
ATOM   2332  N   PRO A 317      10.488  31.398  41.392  1.00  0.00           N  
ATOM   2333  CA  PRO A 317       9.727  31.805  42.526  1.00  0.00           C  
ATOM   2334  C   PRO A 317       9.747  30.845  43.756  1.00  0.00           C  
ATOM   2335  O   PRO A 317       9.377  31.322  44.795  1.00  0.00           O  
ATOM   2336  CB  PRO A 317       8.305  32.093  41.952  1.00  0.00           C  
ATOM   2337  CG  PRO A 317       8.186  31.322  40.617  1.00  0.00           C  
ATOM   2338  CD  PRO A 317       9.645  31.111  40.170  1.00  0.00           C  
ATOM   2339  N   GLU A 318       9.973  29.563  43.546  1.00  0.00           N  
ATOM   2340  CA  GLU A 318       9.947  28.583  44.620  1.00  0.00           C  
ATOM   2341  C   GLU A 318      11.227  27.803  45.038  1.00  0.00           C  
ATOM   2342  O   GLU A 318      11.093  27.053  46.042  1.00  0.00           O  
ATOM   2343  CB  GLU A 318       8.829  27.585  44.266  1.00  0.00           C  
ATOM   2344  CG  GLU A 318       7.476  28.361  44.226  1.00  0.00           C  
ATOM   2345  CD  GLU A 318       6.329  27.431  43.967  1.00  0.00           C  
ATOM   2346  OE1 GLU A 318       5.228  28.026  44.033  1.00  0.00           O  
ATOM   2347  OE2 GLU A 318       6.486  26.210  43.896  1.00  0.00           O1-
ATOM   2348  N   VAL A 319      12.366  27.896  44.335  1.00  0.00           N  
ATOM   2349  CA  VAL A 319      13.655  27.266  44.766  1.00  0.00           C  
ATOM   2350  C   VAL A 319      14.239  27.842  46.022  1.00  0.00           C  
ATOM   2351  O   VAL A 319      14.993  27.154  46.676  1.00  0.00           O  
ATOM   2352  CB  VAL A 319      14.626  27.251  43.562  1.00  0.00           C  
ATOM   2353  CG1 VAL A 319      15.045  28.619  43.093  1.00  0.00           C  
ATOM   2354  CG2 VAL A 319      15.845  26.349  43.867  1.00  0.00           C  
ATOM   2355  N   THR A 320      13.684  28.983  46.552  1.00  0.00           N  
ATOM   2356  CA  THR A 320      14.197  29.671  47.729  1.00  0.00           C  
ATOM   2357  C   THR A 320      14.020  28.890  49.043  1.00  0.00           C  
ATOM   2358  O   THR A 320      14.977  28.583  49.680  1.00  0.00           O  
ATOM   2359  CB  THR A 320      13.723  31.162  47.871  1.00  0.00           C  
ATOM   2360  CG2 THR A 320      14.669  32.006  47.034  1.00  0.00           C  
ATOM   2361  OG1 THR A 320      12.315  31.181  47.509  1.00  0.00           O  
ATOM   2362  N   ALA A 321      12.762  28.537  49.279  1.00  0.00           N  
ATOM   2363  CA  ALA A 321      12.408  27.672  50.442  1.00  0.00           C  
ATOM   2364  C   ALA A 321      13.083  26.284  50.366  1.00  0.00           C  
ATOM   2365  O   ALA A 321      13.685  25.812  51.298  1.00  0.00           O  
ATOM   2366  CB  ALA A 321      10.884  27.615  50.279  1.00  0.00           C  
ATOM   2367  N   LYS A 322      13.164  25.771  49.119  1.00  0.00           N  
ATOM   2368  CA  LYS A 322      13.607  24.384  48.846  1.00  0.00           C  
ATOM   2369  C   LYS A 322      15.160  24.158  49.040  1.00  0.00           C  
ATOM   2370  O   LYS A 322      15.628  23.109  49.524  1.00  0.00           O  
ATOM   2371  CB  LYS A 322      13.250  24.269  47.350  1.00  0.00           C  
ATOM   2372  CG  LYS A 322      11.843  24.015  47.050  1.00  0.00           C  
ATOM   2373  CD  LYS A 322      11.391  22.692  47.607  1.00  0.00           C  
ATOM   2374  CE  LYS A 322       9.919  22.427  47.363  1.00  0.00           C  
ATOM   2375  NZ  LYS A 322       9.519  21.112  47.865  1.00  0.00           N1+
ATOM   2376  N   VAL A 323      15.922  25.262  48.790  1.00  0.00           N  
ATOM   2377  CA  VAL A 323      17.358  25.114  49.034  1.00  0.00           C  
ATOM   2378  C   VAL A 323      17.665  25.184  50.579  1.00  0.00           C  
ATOM   2379  O   VAL A 323      18.395  24.321  51.074  1.00  0.00           O  
ATOM   2380  CB  VAL A 323      18.182  26.104  48.208  1.00  0.00           C  
ATOM   2381  CG1 VAL A 323      18.003  25.798  46.692  1.00  0.00           C  
ATOM   2382  CG2 VAL A 323      17.869  27.612  48.398  1.00  0.00           C  
ATOM   2383  N   GLN A 324      16.934  26.071  51.363  1.00  0.00           N  
ATOM   2384  CA  GLN A 324      17.038  26.053  52.851  1.00  0.00           C  
ATOM   2385  C   GLN A 324      16.517  24.770  53.479  1.00  0.00           C  
ATOM   2386  O   GLN A 324      17.177  24.239  54.404  1.00  0.00           O  
ATOM   2387  CB  GLN A 324      16.247  27.248  53.502  1.00  0.00           C  
ATOM   2388  CG  GLN A 324      16.827  28.613  53.103  1.00  0.00           C  
ATOM   2389  CD  GLN A 324      15.821  29.700  53.439  1.00  0.00           C  
ATOM   2390  NE2 GLN A 324      16.214  30.830  53.978  1.00  0.00           N  
ATOM   2391  OE1 GLN A 324      14.640  29.669  53.098  1.00  0.00           O  
ATOM   2392  N   GLU A 325      15.344  24.265  52.991  1.00  0.00           N  
ATOM   2393  CA  GLU A 325      14.859  22.924  53.380  1.00  0.00           C  
ATOM   2394  C   GLU A 325      15.795  21.759  53.251  1.00  0.00           C  
ATOM   2395  O   GLU A 325      15.996  21.025  54.210  1.00  0.00           O  
ATOM   2396  CB  GLU A 325      13.500  22.653  52.625  1.00  0.00           C  
ATOM   2397  CG  GLU A 325      12.844  21.317  52.925  1.00  0.00           C  
ATOM   2398  CD  GLU A 325      11.630  21.055  52.028  1.00  0.00           C  
ATOM   2399  OE1 GLU A 325      11.601  21.412  50.818  1.00  0.00           O  
ATOM   2400  OE2 GLU A 325      10.553  20.635  52.532  1.00  0.00           O1-
ATOM   2401  N   GLU A 326      16.417  21.764  52.119  1.00  0.00           N  
ATOM   2402  CA  GLU A 326      17.444  20.751  51.804  1.00  0.00           C  
ATOM   2403  C   GLU A 326      18.625  20.725  52.767  1.00  0.00           C  
ATOM   2404  O   GLU A 326      18.909  19.699  53.371  1.00  0.00           O  
ATOM   2405  CB  GLU A 326      17.891  20.930  50.371  1.00  0.00           C  
ATOM   2406  CG  GLU A 326      19.071  19.979  50.059  1.00  0.00           C  
ATOM   2407  CD  GLU A 326      19.295  19.921  48.507  1.00  0.00           C  
ATOM   2408  OE1 GLU A 326      20.186  20.634  48.052  1.00  0.00           O  
ATOM   2409  OE2 GLU A 326      18.522  19.188  47.786  1.00  0.00           O1-
ATOM   2410  N   ILE A 327      19.198  21.961  53.009  1.00  0.00           N  
ATOM   2411  CA  ILE A 327      20.237  22.263  54.024  1.00  0.00           C  
ATOM   2412  C   ILE A 327      19.727  21.938  55.418  1.00  0.00           C  
ATOM   2413  O   ILE A 327      20.478  21.365  56.190  1.00  0.00           O  
ATOM   2414  CB  ILE A 327      20.628  23.780  53.872  1.00  0.00           C  
ATOM   2415  CG1 ILE A 327      21.138  24.084  52.501  1.00  0.00           C  
ATOM   2416  CG2 ILE A 327      21.473  24.400  55.055  1.00  0.00           C  
ATOM   2417  CD  ILE A 327      21.381  25.526  52.056  1.00  0.00           C  
ATOM   2418  N   GLU A 328      18.613  22.513  55.900  1.00  0.00           N  
ATOM   2419  CA  GLU A 328      18.054  22.125  57.224  1.00  0.00           C  
ATOM   2420  C   GLU A 328      17.859  20.586  57.385  1.00  0.00           C  
ATOM   2421  O   GLU A 328      18.019  20.037  58.467  1.00  0.00           O  
ATOM   2422  CB  GLU A 328      16.763  22.929  57.530  1.00  0.00           C  
ATOM   2423  CG  GLU A 328      16.430  23.137  59.021  1.00  0.00           C  
ATOM   2424  CD  GLU A 328      15.186  24.019  59.174  1.00  0.00           C  
ATOM   2425  OE1 GLU A 328      14.251  23.721  59.937  1.00  0.00           O  
ATOM   2426  OE2 GLU A 328      15.082  25.093  58.502  1.00  0.00           O1-
ATOM   2427  N   ARG A 329      17.461  19.835  56.318  1.00  0.00           N  
ATOM   2428  CA  ARG A 329      17.387  18.345  56.344  1.00  0.00           C  
ATOM   2429  C   ARG A 329      18.709  17.652  56.497  1.00  0.00           C  
ATOM   2430  O   ARG A 329      19.031  17.004  57.489  1.00  0.00           O  
ATOM   2431  CB  ARG A 329      16.669  17.916  55.070  1.00  0.00           C  
ATOM   2432  CG  ARG A 329      16.366  16.449  54.897  1.00  0.00           C  
ATOM   2433  CD  ARG A 329      15.290  15.915  55.798  1.00  0.00           C  
ATOM   2434  NE  ARG A 329      14.869  14.581  55.275  1.00  0.00           N  
ATOM   2435  CZ  ARG A 329      13.690  14.357  54.603  1.00  0.00           C  
ATOM   2436  NH1 ARG A 329      12.814  15.290  54.231  1.00  0.00           N1+
ATOM   2437  NH2 ARG A 329      13.188  13.124  54.568  1.00  0.00           N  
ATOM   2438  N   VAL A 330      19.692  18.108  55.723  1.00  0.00           N  
ATOM   2439  CA  VAL A 330      21.044  17.447  55.749  1.00  0.00           C  
ATOM   2440  C   VAL A 330      21.950  17.781  56.981  1.00  0.00           C  
ATOM   2441  O   VAL A 330      22.352  16.894  57.723  1.00  0.00           O  
ATOM   2442  CB  VAL A 330      21.810  17.655  54.432  1.00  0.00           C  
ATOM   2443  CG1 VAL A 330      23.097  16.824  54.321  1.00  0.00           C  
ATOM   2444  CG2 VAL A 330      20.905  17.226  53.271  1.00  0.00           C  
ATOM   2445  N   ILE A 331      22.247  19.120  56.987  1.00  0.00           N  
ATOM   2446  CA  ILE A 331      23.174  19.663  58.063  1.00  0.00           C  
ATOM   2447  C   ILE A 331      22.631  20.650  59.075  1.00  0.00           C  
ATOM   2448  O   ILE A 331      23.247  20.926  60.111  1.00  0.00           O  
ATOM   2449  CB  ILE A 331      24.447  20.314  57.458  1.00  0.00           C  
ATOM   2450  CG1 ILE A 331      24.047  21.202  56.353  1.00  0.00           C  
ATOM   2451  CG2 ILE A 331      25.407  19.187  56.989  1.00  0.00           C  
ATOM   2452  CD  ILE A 331      25.149  22.231  56.089  1.00  0.00           C  
ATOM   2453  N   GLY A 332      21.709  21.465  58.598  1.00  0.00           N  
ATOM   2454  CA  GLY A 332      20.994  22.358  59.562  1.00  0.00           C  
ATOM   2455  C   GLY A 332      21.248  23.860  59.240  1.00  0.00           C  
ATOM   2456  O   GLY A 332      21.890  24.329  58.305  1.00  0.00           O  
ATOM   2457  N   ARG A 333      20.806  24.665  60.235  1.00  0.00           N  
ATOM   2458  CA  ARG A 333      21.014  26.187  60.247  1.00  0.00           C  
ATOM   2459  C   ARG A 333      22.395  26.632  60.839  1.00  0.00           C  
ATOM   2460  O   ARG A 333      22.864  27.751  60.547  1.00  0.00           O  
ATOM   2461  CB  ARG A 333      19.840  26.933  60.844  1.00  0.00           C  
ATOM   2462  CG  ARG A 333      18.511  26.575  60.097  1.00  0.00           C  
ATOM   2463  CD  ARG A 333      18.200  27.633  58.987  1.00  0.00           C  
ATOM   2464  NE  ARG A 333      16.907  27.453  58.318  1.00  0.00           N  
ATOM   2465  CZ  ARG A 333      16.255  28.310  57.485  1.00  0.00           C  
ATOM   2466  NH1 ARG A 333      16.708  29.539  57.151  1.00  0.00           N1+
ATOM   2467  NH2 ARG A 333      15.157  27.912  56.909  1.00  0.00           N  
ATOM   2468  N   ASN A 334      23.052  25.801  61.638  1.00  0.00           N  
ATOM   2469  CA  ASN A 334      24.251  26.352  62.371  1.00  0.00           C  
ATOM   2470  C   ASN A 334      25.571  26.104  61.686  1.00  0.00           C  
ATOM   2471  O   ASN A 334      26.281  27.041  61.439  1.00  0.00           O  
ATOM   2472  CB  ASN A 334      24.239  25.926  63.814  1.00  0.00           C  
ATOM   2473  CG  ASN A 334      23.223  26.724  64.596  1.00  0.00           C  
ATOM   2474  ND2 ASN A 334      22.028  26.262  64.750  1.00  0.00           N  
ATOM   2475  OD1 ASN A 334      23.648  27.595  65.254  1.00  0.00           O  
ATOM   2476  N   ARG A 335      25.771  24.855  61.292  1.00  0.00           N  
ATOM   2477  CA  ARG A 335      26.995  24.408  60.687  1.00  0.00           C  
ATOM   2478  C   ARG A 335      27.315  24.901  59.276  1.00  0.00           C  
ATOM   2479  O   ARG A 335      26.383  24.995  58.501  1.00  0.00           O  
ATOM   2480  CB  ARG A 335      27.074  22.859  60.699  1.00  0.00           C  
ATOM   2481  CG  ARG A 335      27.486  22.225  62.047  1.00  0.00           C  
ATOM   2482  CD  ARG A 335      27.092  20.802  61.956  1.00  0.00           C  
ATOM   2483  NE  ARG A 335      27.867  20.107  60.915  1.00  0.00           N  
ATOM   2484  CZ  ARG A 335      27.588  18.875  60.531  1.00  0.00           C  
ATOM   2485  NH1 ARG A 335      26.772  17.974  61.054  1.00  0.00           N1+
ATOM   2486  NH2 ARG A 335      27.953  18.623  59.255  1.00  0.00           N  
ATOM   2487  N   SER A 336      28.587  25.298  59.145  1.00  0.00           N  
ATOM   2488  CA  SER A 336      28.973  25.863  57.843  1.00  0.00           C  
ATOM   2489  C   SER A 336      29.567  24.864  56.869  1.00  0.00           C  
ATOM   2490  O   SER A 336      30.361  24.089  57.340  1.00  0.00           O  
ATOM   2491  CB  SER A 336      30.015  27.008  58.023  1.00  0.00           C  
ATOM   2492  OG  SER A 336      29.343  28.149  58.552  1.00  0.00           O  
ATOM   2493  N   PRO A 337      28.988  24.787  55.666  1.00  0.00           N  
ATOM   2494  CA  PRO A 337      29.208  23.786  54.607  1.00  0.00           C  
ATOM   2495  C   PRO A 337      30.640  23.491  54.273  1.00  0.00           C  
ATOM   2496  O   PRO A 337      31.366  24.477  54.029  1.00  0.00           O  
ATOM   2497  CB  PRO A 337      28.613  24.462  53.358  1.00  0.00           C  
ATOM   2498  CG  PRO A 337      27.374  25.102  53.932  1.00  0.00           C  
ATOM   2499  CD  PRO A 337      27.790  25.608  55.298  1.00  0.00           C  
ATOM   2500  N   CYS A 338      30.928  22.157  54.196  1.00  0.00           N  
ATOM   2501  CA  CYS A 338      32.370  21.724  54.069  1.00  0.00           C  
ATOM   2502  C   CYS A 338      32.662  21.253  52.610  1.00  0.00           C  
ATOM   2503  O   CYS A 338      31.790  20.685  51.968  1.00  0.00           O  
ATOM   2504  CB  CYS A 338      32.717  20.708  55.132  1.00  0.00           C  
ATOM   2505  SG  CYS A 338      34.405  20.005  54.959  1.00  0.00           S  
ATOM   2506  N   MET A 339      33.905  21.482  52.127  1.00  0.00           N  
ATOM   2507  CA  MET A 339      34.202  21.253  50.661  1.00  0.00           C  
ATOM   2508  C   MET A 339      35.081  20.012  50.503  1.00  0.00           C  
ATOM   2509  O   MET A 339      34.722  19.269  49.645  1.00  0.00           O  
ATOM   2510  CB  MET A 339      34.766  22.433  49.921  1.00  0.00           C  
ATOM   2511  CG  MET A 339      33.802  23.628  49.827  1.00  0.00           C  
ATOM   2512  SD  MET A 339      32.538  23.533  48.460  1.00  0.00           S  
ATOM   2513  CE  MET A 339      33.490  22.940  47.093  1.00  0.00           C  
ATOM   2514  N   GLN A 340      35.905  19.757  51.496  1.00  0.00           N  
ATOM   2515  CA  GLN A 340      36.835  18.583  51.661  1.00  0.00           C  
ATOM   2516  C   GLN A 340      36.006  17.271  51.980  1.00  0.00           C  
ATOM   2517  O   GLN A 340      36.467  16.265  51.581  1.00  0.00           O  
ATOM   2518  CB  GLN A 340      37.883  18.880  52.747  1.00  0.00           C  
ATOM   2519  CG  GLN A 340      38.923  19.962  52.289  1.00  0.00           C  
ATOM   2520  CD  GLN A 340      39.643  20.608  53.457  1.00  0.00           C  
ATOM   2521  NE2 GLN A 340      39.221  21.718  53.841  1.00  0.00           N  
ATOM   2522  OE1 GLN A 340      40.594  20.134  54.054  1.00  0.00           O  
ATOM   2523  N   ASP A 341      34.934  17.408  52.752  1.00  0.00           N  
ATOM   2524  CA  ASP A 341      33.953  16.287  52.887  1.00  0.00           C  
ATOM   2525  C   ASP A 341      32.615  16.737  52.320  1.00  0.00           C  
ATOM   2526  O   ASP A 341      31.850  17.466  52.942  1.00  0.00           O  
ATOM   2527  CB  ASP A 341      33.869  16.054  54.383  1.00  0.00           C  
ATOM   2528  CG  ASP A 341      33.223  14.696  54.584  1.00  0.00           C  
ATOM   2529  OD1 ASP A 341      33.644  13.939  55.480  1.00  0.00           O  
ATOM   2530  OD2 ASP A 341      32.281  14.382  53.866  1.00  0.00           O1-
ATOM   2531  N   ARG A 342      32.381  16.398  51.053  1.00  0.00           N  
ATOM   2532  CA  ARG A 342      31.354  16.997  50.225  1.00  0.00           C  
ATOM   2533  C   ARG A 342      30.136  16.007  50.069  1.00  0.00           C  
ATOM   2534  O   ARG A 342      30.131  15.019  49.356  1.00  0.00           O  
ATOM   2535  CB  ARG A 342      32.092  17.294  48.920  1.00  0.00           C  
ATOM   2536  CG  ARG A 342      31.248  18.063  47.990  1.00  0.00           C  
ATOM   2537  CD  ARG A 342      30.706  19.460  48.399  1.00  0.00           C  
ATOM   2538  NE  ARG A 342      29.529  19.964  47.663  1.00  0.00           N  
ATOM   2539  CZ  ARG A 342      29.261  21.213  47.194  1.00  0.00           C  
ATOM   2540  NH1 ARG A 342      30.149  22.216  47.381  1.00  0.00           N1+
ATOM   2541  NH2 ARG A 342      28.111  21.313  46.533  1.00  0.00           N  
ATOM   2542  N   SER A 343      29.052  16.533  50.575  1.00  0.00           N  
ATOM   2543  CA  SER A 343      27.712  15.925  50.523  1.00  0.00           C  
ATOM   2544  C   SER A 343      26.990  16.154  49.234  1.00  0.00           C  
ATOM   2545  O   SER A 343      26.755  17.284  48.876  1.00  0.00           O  
ATOM   2546  CB  SER A 343      26.789  16.391  51.641  1.00  0.00           C  
ATOM   2547  OG  SER A 343      26.132  15.191  52.127  1.00  0.00           O  
ATOM   2548  N   HIS A 344      26.196  15.172  48.866  1.00  0.00           N  
ATOM   2549  CA  HIS A 344      25.456  15.233  47.557  1.00  0.00           C  
ATOM   2550  C   HIS A 344      24.018  15.693  47.802  1.00  0.00           C  
ATOM   2551  O   HIS A 344      23.135  14.935  48.151  1.00  0.00           O  
ATOM   2552  CB  HIS A 344      25.486  13.836  46.849  1.00  0.00           C  
ATOM   2553  CG  HIS A 344      26.932  13.409  46.468  1.00  0.00           C  
ATOM   2554  CD2 HIS A 344      27.673  12.447  47.045  1.00  0.00           C  
ATOM   2555  ND1 HIS A 344      27.616  13.852  45.443  1.00  0.00           N  
ATOM   2556  CE1 HIS A 344      28.719  13.163  45.318  1.00  0.00           C  
ATOM   2557  NE2 HIS A 344      28.748  12.316  46.322  1.00  0.00           N  
ATOM   2558  N   MET A 345      23.876  17.037  47.666  1.00  0.00           N  
ATOM   2559  CA  MET A 345      22.602  17.791  47.936  1.00  0.00           C  
ATOM   2560  C   MET A 345      21.796  18.310  46.679  1.00  0.00           C  
ATOM   2561  O   MET A 345      22.180  19.345  46.120  1.00  0.00           O  
ATOM   2562  CB  MET A 345      23.004  18.900  48.901  1.00  0.00           C  
ATOM   2563  CG  MET A 345      23.359  18.503  50.346  1.00  0.00           C  
ATOM   2564  SD  MET A 345      24.370  19.832  51.133  1.00  0.00           S  
ATOM   2565  CE  MET A 345      23.326  21.188  51.247  1.00  0.00           C  
ATOM   2566  N   PRO A 346      20.765  17.477  46.209  1.00  0.00           N  
ATOM   2567  CA  PRO A 346      20.007  17.666  44.977  1.00  0.00           C  
ATOM   2568  C   PRO A 346      19.765  19.056  44.308  1.00  0.00           C  
ATOM   2569  O   PRO A 346      20.551  19.455  43.462  1.00  0.00           O  
ATOM   2570  CB  PRO A 346      18.713  16.979  45.416  1.00  0.00           C  
ATOM   2571  CG  PRO A 346      19.052  15.753  46.232  1.00  0.00           C  
ATOM   2572  CD  PRO A 346      20.195  16.386  47.050  1.00  0.00           C  
ATOM   2573  N   TYR A 347      19.214  19.950  45.149  1.00  0.00           N  
ATOM   2574  CA  TYR A 347      18.752  21.305  44.842  1.00  0.00           C  
ATOM   2575  C   TYR A 347      19.906  22.304  44.810  1.00  0.00           C  
ATOM   2576  O   TYR A 347      20.187  22.792  43.746  1.00  0.00           O  
ATOM   2577  CB  TYR A 347      17.750  21.775  45.914  1.00  0.00           C  
ATOM   2578  CG  TYR A 347      16.309  21.503  45.588  1.00  0.00           C  
ATOM   2579  CD1 TYR A 347      15.694  20.414  46.200  1.00  0.00           C  
ATOM   2580  CD2 TYR A 347      15.606  22.275  44.618  1.00  0.00           C  
ATOM   2581  CE1 TYR A 347      14.371  20.165  45.873  1.00  0.00           C  
ATOM   2582  CE2 TYR A 347      14.284  21.989  44.356  1.00  0.00           C  
ATOM   2583  CZ  TYR A 347      13.635  20.980  45.051  1.00  0.00           C  
ATOM   2584  OH  TYR A 347      12.407  20.636  44.629  1.00  0.00           O  
ATOM   2585  N   THR A 348      20.839  22.036  45.676  1.00  0.00           N  
ATOM   2586  CA  THR A 348      22.080  22.869  45.668  1.00  0.00           C  
ATOM   2587  C   THR A 348      23.137  22.608  44.568  1.00  0.00           C  
ATOM   2588  O   THR A 348      23.562  23.555  43.905  1.00  0.00           O  
ATOM   2589  CB  THR A 348      22.687  23.053  47.059  1.00  0.00           C  
ATOM   2590  CG2 THR A 348      21.886  24.094  47.890  1.00  0.00           C  
ATOM   2591  OG1 THR A 348      23.040  21.830  47.721  1.00  0.00           O  
ATOM   2592  N   ASP A 349      23.196  21.280  44.334  1.00  0.00           N  
ATOM   2593  CA  ASP A 349      23.935  20.641  43.209  1.00  0.00           C  
ATOM   2594  C   ASP A 349      23.387  20.909  41.782  1.00  0.00           C  
ATOM   2595  O   ASP A 349      24.247  21.059  40.909  1.00  0.00           O  
ATOM   2596  CB  ASP A 349      24.130  19.073  43.468  1.00  0.00           C  
ATOM   2597  CG  ASP A 349      25.355  18.807  44.405  1.00  0.00           C  
ATOM   2598  OD1 ASP A 349      25.193  18.324  45.511  1.00  0.00           O  
ATOM   2599  OD2 ASP A 349      26.488  18.929  43.871  1.00  0.00           O1-
ATOM   2600  N   ALA A 350      22.060  20.966  41.672  1.00  0.00           N  
ATOM   2601  CA  ALA A 350      21.403  21.403  40.455  1.00  0.00           C  
ATOM   2602  C   ALA A 350      21.615  22.892  40.198  1.00  0.00           C  
ATOM   2603  O   ALA A 350      22.024  23.224  39.072  1.00  0.00           O  
ATOM   2604  CB  ALA A 350      19.973  21.094  40.547  1.00  0.00           C  
ATOM   2605  N   VAL A 351      21.484  23.731  41.239  1.00  0.00           N  
ATOM   2606  CA  VAL A 351      21.561  25.210  41.224  1.00  0.00           C  
ATOM   2607  C   VAL A 351      22.865  25.598  40.638  1.00  0.00           C  
ATOM   2608  O   VAL A 351      22.890  26.303  39.606  1.00  0.00           O  
ATOM   2609  CB  VAL A 351      21.346  25.752  42.679  1.00  0.00           C  
ATOM   2610  CG1 VAL A 351      21.801  27.143  42.941  1.00  0.00           C  
ATOM   2611  CG2 VAL A 351      19.839  25.723  42.985  1.00  0.00           C  
ATOM   2612  N   VAL A 352      23.945  25.031  41.276  1.00  0.00           N  
ATOM   2613  CA  VAL A 352      25.339  25.259  40.763  1.00  0.00           C  
ATOM   2614  C   VAL A 352      25.625  24.972  39.254  1.00  0.00           C  
ATOM   2615  O   VAL A 352      26.121  25.843  38.605  1.00  0.00           O  
ATOM   2616  CB  VAL A 352      26.392  24.587  41.678  1.00  0.00           C  
ATOM   2617  CG1 VAL A 352      27.810  24.875  41.186  1.00  0.00           C  
ATOM   2618  CG2 VAL A 352      26.389  25.289  43.080  1.00  0.00           C  
ATOM   2619  N   HIS A 353      25.293  23.710  38.857  1.00  0.00           N  
ATOM   2620  CA  HIS A 353      25.372  23.369  37.428  1.00  0.00           C  
ATOM   2621  C   HIS A 353      24.502  24.269  36.484  1.00  0.00           C  
ATOM   2622  O   HIS A 353      25.062  24.602  35.409  1.00  0.00           O  
ATOM   2623  CB  HIS A 353      25.142  21.849  37.347  1.00  0.00           C  
ATOM   2624  CG  HIS A 353      25.279  21.196  36.012  1.00  0.00           C  
ATOM   2625  CD2 HIS A 353      26.278  20.915  35.240  1.00  0.00           C  
ATOM   2626  ND1 HIS A 353      24.195  20.682  35.428  1.00  0.00           N  
ATOM   2627  CE1 HIS A 353      24.607  19.964  34.434  1.00  0.00           C  
ATOM   2628  NE2 HIS A 353      25.914  20.145  34.255  1.00  0.00           N  
ATOM   2629  N   GLU A 354      23.314  24.740  36.923  1.00  0.00           N  
ATOM   2630  CA  GLU A 354      22.484  25.707  36.110  1.00  0.00           C  
ATOM   2631  C   GLU A 354      23.174  27.080  35.955  1.00  0.00           C  
ATOM   2632  O   GLU A 354      23.381  27.620  34.860  1.00  0.00           O  
ATOM   2633  CB  GLU A 354      21.123  25.945  36.810  1.00  0.00           C  
ATOM   2634  CG  GLU A 354      20.128  24.821  36.795  1.00  0.00           C  
ATOM   2635  CD  GLU A 354      19.506  24.477  35.454  1.00  0.00           C  
ATOM   2636  OE1 GLU A 354      20.028  23.631  34.730  1.00  0.00           O  
ATOM   2637  OE2 GLU A 354      18.421  25.038  35.200  1.00  0.00           O1-
ATOM   2638  N   VAL A 355      23.586  27.542  37.105  1.00  0.00           N  
ATOM   2639  CA  VAL A 355      24.402  28.834  37.213  1.00  0.00           C  
ATOM   2640  C   VAL A 355      25.659  28.792  36.317  1.00  0.00           C  
ATOM   2641  O   VAL A 355      25.962  29.632  35.482  1.00  0.00           O  
ATOM   2642  CB  VAL A 355      24.856  29.289  38.623  1.00  0.00           C  
ATOM   2643  CG1 VAL A 355      25.515  30.668  38.540  1.00  0.00           C  
ATOM   2644  CG2 VAL A 355      23.753  29.413  39.722  1.00  0.00           C  
ATOM   2645  N   GLN A 356      26.532  27.856  36.588  1.00  0.00           N  
ATOM   2646  CA  GLN A 356      27.772  27.571  35.812  1.00  0.00           C  
ATOM   2647  C   GLN A 356      27.643  27.349  34.272  1.00  0.00           C  
ATOM   2648  O   GLN A 356      28.173  28.139  33.529  1.00  0.00           O  
ATOM   2649  CB  GLN A 356      28.545  26.387  36.442  1.00  0.00           C  
ATOM   2650  CG  GLN A 356      29.152  26.786  37.777  1.00  0.00           C  
ATOM   2651  CD  GLN A 356      29.875  25.558  38.315  1.00  0.00           C  
ATOM   2652  NE2 GLN A 356      30.644  25.778  39.277  1.00  0.00           N  
ATOM   2653  OE1 GLN A 356      29.887  24.462  37.735  1.00  0.00           O  
ATOM   2654  N   ARG A 357      26.550  26.666  33.920  1.00  0.00           N  
ATOM   2655  CA  ARG A 357      26.173  26.594  32.471  1.00  0.00           C  
ATOM   2656  C   ARG A 357      25.618  27.830  31.800  1.00  0.00           C  
ATOM   2657  O   ARG A 357      25.839  28.100  30.613  1.00  0.00           O  
ATOM   2658  CB  ARG A 357      25.388  25.334  32.165  1.00  0.00           C  
ATOM   2659  CG  ARG A 357      26.253  24.167  32.202  1.00  0.00           C  
ATOM   2660  CD  ARG A 357      25.302  23.057  31.688  1.00  0.00           C  
ATOM   2661  NE  ARG A 357      26.058  21.863  31.443  1.00  0.00           N  
ATOM   2662  CZ  ARG A 357      26.809  21.500  30.324  1.00  0.00           C  
ATOM   2663  NH1 ARG A 357      26.847  22.303  29.220  1.00  0.00           N1+
ATOM   2664  NH2 ARG A 357      27.140  20.160  30.225  1.00  0.00           N  
ATOM   2665  N   TYR A 358      24.869  28.587  32.590  1.00  0.00           N  
ATOM   2666  CA  TYR A 358      24.151  29.805  32.083  1.00  0.00           C  
ATOM   2667  C   TYR A 358      25.143  31.019  31.835  1.00  0.00           C  
ATOM   2668  O   TYR A 358      25.167  31.564  30.752  1.00  0.00           O  
ATOM   2669  CB  TYR A 358      23.014  30.205  33.092  1.00  0.00           C  
ATOM   2670  CG  TYR A 358      22.036  31.297  32.738  1.00  0.00           C  
ATOM   2671  CD1 TYR A 358      22.145  32.576  33.228  1.00  0.00           C  
ATOM   2672  CD2 TYR A 358      20.948  31.109  31.895  1.00  0.00           C  
ATOM   2673  CE1 TYR A 358      21.404  33.618  32.865  1.00  0.00           C  
ATOM   2674  CE2 TYR A 358      20.153  32.118  31.418  1.00  0.00           C  
ATOM   2675  CZ  TYR A 358      20.388  33.393  31.981  1.00  0.00           C  
ATOM   2676  OH  TYR A 358      19.434  34.353  31.933  1.00  0.00           O  
ATOM   2677  N   ILE A 359      25.864  31.393  32.843  1.00  0.00           N  
ATOM   2678  CA  ILE A 359      26.907  32.403  32.838  1.00  0.00           C  
ATOM   2679  C   ILE A 359      27.936  32.114  31.753  1.00  0.00           C  
ATOM   2680  O   ILE A 359      28.407  31.066  31.348  1.00  0.00           O  
ATOM   2681  CB  ILE A 359      27.650  32.520  34.167  1.00  0.00           C  
ATOM   2682  CG1 ILE A 359      28.564  31.379  34.560  1.00  0.00           C  
ATOM   2683  CG2 ILE A 359      26.611  32.988  35.312  1.00  0.00           C  
ATOM   2684  CD  ILE A 359      29.504  31.690  35.702  1.00  0.00           C  
ATOM   2685  N   ASP A 360      28.296  33.264  31.242  1.00  0.00           N  
ATOM   2686  CA  ASP A 360      29.305  33.294  30.162  1.00  0.00           C  
ATOM   2687  C   ASP A 360      30.476  34.225  30.591  1.00  0.00           C  
ATOM   2688  O   ASP A 360      31.581  33.990  30.292  1.00  0.00           O  
ATOM   2689  CB  ASP A 360      28.721  33.872  28.853  1.00  0.00           C  
ATOM   2690  CG  ASP A 360      27.959  35.192  28.832  1.00  0.00           C  
ATOM   2691  OD1 ASP A 360      28.597  36.263  28.726  1.00  0.00           O  
ATOM   2692  OD2 ASP A 360      26.709  35.186  29.068  1.00  0.00           O1-
ATOM   2693  N   LEU A 361      30.139  35.402  31.053  1.00  0.00           N  
ATOM   2694  CA  LEU A 361      31.092  36.476  31.490  1.00  0.00           C  
ATOM   2695  C   LEU A 361      31.931  37.138  30.358  1.00  0.00           C  
ATOM   2696  O   LEU A 361      31.769  38.273  30.086  1.00  0.00           O  
ATOM   2697  CB  LEU A 361      31.913  36.021  32.688  1.00  0.00           C  
ATOM   2698  CG  LEU A 361      32.593  37.009  33.637  1.00  0.00           C  
ATOM   2699  CD1 LEU A 361      33.822  37.742  33.097  1.00  0.00           C  
ATOM   2700  CD2 LEU A 361      31.527  38.034  33.954  1.00  0.00           C  
ATOM   2701  N   LEU A 362      32.721  36.450  29.638  1.00  0.00           N  
ATOM   2702  CA  LEU A 362      33.466  36.974  28.468  1.00  0.00           C  
ATOM   2703  C   LEU A 362      32.967  36.229  27.205  1.00  0.00           C  
ATOM   2704  O   LEU A 362      33.469  35.174  26.799  1.00  0.00           O  
ATOM   2705  CB  LEU A 362      34.872  36.638  28.816  1.00  0.00           C  
ATOM   2706  CG  LEU A 362      35.942  37.495  28.089  1.00  0.00           C  
ATOM   2707  CD1 LEU A 362      36.041  38.778  28.933  1.00  0.00           C  
ATOM   2708  CD2 LEU A 362      37.268  36.711  28.122  1.00  0.00           C  
ATOM   2709  N   PRO A 363      32.096  36.856  26.465  1.00  0.00           N  
ATOM   2710  CA  PRO A 363      31.527  36.326  25.182  1.00  0.00           C  
ATOM   2711  C   PRO A 363      32.667  36.087  24.094  1.00  0.00           C  
ATOM   2712  O   PRO A 363      32.672  35.155  23.253  1.00  0.00           O  
ATOM   2713  CB  PRO A 363      30.658  37.425  24.619  1.00  0.00           C  
ATOM   2714  CG  PRO A 363      30.202  38.070  25.886  1.00  0.00           C  
ATOM   2715  CD  PRO A 363      31.508  38.195  26.783  1.00  0.00           C  
ATOM   2716  N   THR A 364      33.749  36.849  24.145  1.00  0.00           N  
ATOM   2717  CA  THR A 364      35.010  36.658  23.447  1.00  0.00           C  
ATOM   2718  C   THR A 364      36.300  36.521  24.264  1.00  0.00           C  
ATOM   2719  O   THR A 364      36.738  37.571  24.758  1.00  0.00           O  
ATOM   2720  CB  THR A 364      35.369  37.570  22.237  1.00  0.00           C  
ATOM   2721  CG2 THR A 364      34.402  37.330  21.069  1.00  0.00           C  
ATOM   2722  OG1 THR A 364      35.061  38.930  22.625  1.00  0.00           O  
ATOM   2723  N   SER A 365      37.034  35.388  24.093  1.00  0.00           N  
ATOM   2724  CA  SER A 365      38.255  35.018  24.801  1.00  0.00           C  
ATOM   2725  C   SER A 365      39.342  36.080  24.544  1.00  0.00           C  
ATOM   2726  O   SER A 365      39.714  36.309  23.363  1.00  0.00           O  
ATOM   2727  CB  SER A 365      38.780  33.689  24.385  1.00  0.00           C  
ATOM   2728  OG  SER A 365      39.815  33.221  25.187  1.00  0.00           O  
ATOM   2729  N   LEU A 366      39.974  36.539  25.609  1.00  0.00           N  
ATOM   2730  CA  LEU A 366      40.939  37.690  25.532  1.00  0.00           C  
ATOM   2731  C   LEU A 366      41.931  37.846  24.368  1.00  0.00           C  
ATOM   2732  O   LEU A 366      42.811  36.978  24.127  1.00  0.00           O  
ATOM   2733  CB  LEU A 366      41.733  37.697  26.799  1.00  0.00           C  
ATOM   2734  CG  LEU A 366      40.975  37.835  28.106  1.00  0.00           C  
ATOM   2735  CD1 LEU A 366      41.904  37.387  29.306  1.00  0.00           C  
ATOM   2736  CD2 LEU A 366      40.442  39.288  28.306  1.00  0.00           C  
ATOM   2737  N   PRO A 367      41.810  39.009  23.605  1.00  0.00           N  
ATOM   2738  CA  PRO A 367      42.265  39.203  22.221  1.00  0.00           C  
ATOM   2739  C   PRO A 367      43.624  38.630  22.004  1.00  0.00           C  
ATOM   2740  O   PRO A 367      44.657  38.979  22.621  1.00  0.00           O  
ATOM   2741  CB  PRO A 367      42.155  40.717  22.022  1.00  0.00           C  
ATOM   2742  CG  PRO A 367      40.911  41.114  22.827  1.00  0.00           C  
ATOM   2743  CD  PRO A 367      41.088  40.221  24.028  1.00  0.00           C  
ATOM   2744  N   HIS A 368      43.809  37.844  20.912  1.00  0.00           N  
ATOM   2745  CA  HIS A 368      44.988  37.066  20.580  1.00  0.00           C  
ATOM   2746  C   HIS A 368      45.726  37.539  19.346  1.00  0.00           C  
ATOM   2747  O   HIS A 368      45.116  38.134  18.501  1.00  0.00           O  
ATOM   2748  CB  HIS A 368      44.785  35.512  20.532  1.00  0.00           C  
ATOM   2749  CG  HIS A 368      44.301  34.782  21.829  1.00  0.00           C  
ATOM   2750  CD2 HIS A 368      44.966  34.339  22.885  1.00  0.00           C  
ATOM   2751  ND1 HIS A 368      42.984  34.605  22.069  1.00  0.00           N  
ATOM   2752  CE1 HIS A 368      42.828  34.013  23.248  1.00  0.00           C  
ATOM   2753  NE2 HIS A 368      44.063  33.803  23.684  1.00  0.00           N  
ATOM   2754  N   ALA A 369      47.060  37.357  19.439  1.00  0.00           N  
ATOM   2755  CA  ALA A 369      48.029  38.022  18.520  1.00  0.00           C  
ATOM   2756  C   ALA A 369      48.808  37.022  17.564  1.00  0.00           C  
ATOM   2757  O   ALA A 369      49.720  36.326  18.018  1.00  0.00           O  
ATOM   2758  CB  ALA A 369      49.022  38.891  19.301  1.00  0.00           C  
ATOM   2759  N   VAL A 370      48.251  36.923  16.312  1.00  0.00           N  
ATOM   2760  CA  VAL A 370      48.860  36.066  15.250  1.00  0.00           C  
ATOM   2761  C   VAL A 370      50.283  36.579  14.863  1.00  0.00           C  
ATOM   2762  O   VAL A 370      50.488  37.723  14.626  1.00  0.00           O  
ATOM   2763  CB  VAL A 370      48.032  35.904  13.983  1.00  0.00           C  
ATOM   2764  CG1 VAL A 370      48.704  34.976  12.935  1.00  0.00           C  
ATOM   2765  CG2 VAL A 370      46.557  35.557  14.253  1.00  0.00           C  
ATOM   2766  N   THR A 371      51.257  35.752  15.237  1.00  0.00           N  
ATOM   2767  CA  THR A 371      52.644  35.989  14.975  1.00  0.00           C  
ATOM   2768  C   THR A 371      53.395  35.137  13.964  1.00  0.00           C  
ATOM   2769  O   THR A 371      54.326  35.663  13.366  1.00  0.00           O  
ATOM   2770  CB  THR A 371      53.413  35.936  16.291  1.00  0.00           C  
ATOM   2771  CG2 THR A 371      52.959  37.111  17.124  1.00  0.00           C  
ATOM   2772  OG1 THR A 371      53.297  34.630  16.965  1.00  0.00           O  
ATOM   2773  N   CYS A 372      52.821  34.034  13.585  1.00  0.00           N  
ATOM   2774  CA  CYS A 372      53.138  33.273  12.320  1.00  0.00           C  
ATOM   2775  C   CYS A 372      51.932  33.121  11.339  1.00  0.00           C  
ATOM   2776  O   CYS A 372      50.775  33.095  11.723  1.00  0.00           O  
ATOM   2777  CB  CYS A 372      53.650  31.866  12.641  1.00  0.00           C  
ATOM   2778  SG  CYS A 372      54.938  31.805  13.933  1.00  0.00           S  
ATOM   2779  N   ASP A 373      52.175  33.252  10.016  1.00  0.00           N  
ATOM   2780  CA  ASP A 373      51.206  32.930   8.918  1.00  0.00           C  
ATOM   2781  C   ASP A 373      50.577  31.542   8.839  1.00  0.00           C  
ATOM   2782  O   ASP A 373      51.258  30.515   8.619  1.00  0.00           O  
ATOM   2783  CB  ASP A 373      51.924  33.095   7.600  1.00  0.00           C  
ATOM   2784  CG  ASP A 373      52.764  34.408   7.401  1.00  0.00           C  
ATOM   2785  OD1 ASP A 373      52.221  35.489   7.141  1.00  0.00           O  
ATOM   2786  OD2 ASP A 373      53.968  34.340   7.500  1.00  0.00           O1-
ATOM   2787  N   ILE A 374      49.319  31.483   9.223  1.00  0.00           N  
ATOM   2788  CA  ILE A 374      48.593  30.205   9.399  1.00  0.00           C  
ATOM   2789  C   ILE A 374      47.468  30.014   8.397  1.00  0.00           C  
ATOM   2790  O   ILE A 374      46.551  30.759   8.241  1.00  0.00           O  
ATOM   2791  CB  ILE A 374      47.843  30.025  10.732  1.00  0.00           C  
ATOM   2792  CG1 ILE A 374      48.815  29.979  11.892  1.00  0.00           C  
ATOM   2793  CG2 ILE A 374      46.884  28.845  10.872  1.00  0.00           C  
ATOM   2794  CD  ILE A 374      49.677  28.691  11.893  1.00  0.00           C  
ATOM   2795  N   LYS A 375      47.614  28.869   7.713  1.00  0.00           N  
ATOM   2796  CA  LYS A 375      46.668  28.352   6.737  1.00  0.00           C  
ATOM   2797  C   LYS A 375      45.482  27.672   7.480  1.00  0.00           C  
ATOM   2798  O   LYS A 375      45.416  26.427   7.528  1.00  0.00           O  
ATOM   2799  CB  LYS A 375      47.471  27.469   5.796  1.00  0.00           C  
ATOM   2800  CG  LYS A 375      46.772  27.073   4.497  1.00  0.00           C  
ATOM   2801  CD  LYS A 375      47.317  25.778   3.924  1.00  0.00           C  
ATOM   2802  CE  LYS A 375      46.654  25.365   2.584  1.00  0.00           C  
ATOM   2803  NZ  LYS A 375      47.025  26.140   1.369  1.00  0.00           N1+
ATOM   2804  N   PHE A 376      44.428  28.502   7.798  1.00  0.00           N  
ATOM   2805  CA  PHE A 376      43.260  28.029   8.587  1.00  0.00           C  
ATOM   2806  C   PHE A 376      42.156  27.774   7.631  1.00  0.00           C  
ATOM   2807  O   PHE A 376      41.673  28.681   6.933  1.00  0.00           O  
ATOM   2808  CB  PHE A 376      42.853  28.991   9.663  1.00  0.00           C  
ATOM   2809  CG  PHE A 376      41.880  28.512  10.783  1.00  0.00           C  
ATOM   2810  CD1 PHE A 376      42.487  27.952  11.917  1.00  0.00           C  
ATOM   2811  CD2 PHE A 376      40.498  28.479  10.637  1.00  0.00           C  
ATOM   2812  CE1 PHE A 376      41.731  27.292  12.932  1.00  0.00           C  
ATOM   2813  CE2 PHE A 376      39.729  27.874  11.576  1.00  0.00           C  
ATOM   2814  CZ  PHE A 376      40.349  27.296  12.722  1.00  0.00           C  
ATOM   2815  N   ARG A 377      41.922  26.482   7.484  1.00  0.00           N  
ATOM   2816  CA  ARG A 377      40.919  25.928   6.506  1.00  0.00           C  
ATOM   2817  C   ARG A 377      41.143  26.319   5.043  1.00  0.00           C  
ATOM   2818  O   ARG A 377      42.145  25.869   4.483  1.00  0.00           O  
ATOM   2819  CB  ARG A 377      39.496  26.160   6.998  1.00  0.00           C  
ATOM   2820  CG  ARG A 377      39.079  25.285   8.157  1.00  0.00           C  
ATOM   2821  CD  ARG A 377      37.547  25.431   8.212  1.00  0.00           C  
ATOM   2822  NE  ARG A 377      37.044  24.433   9.149  1.00  0.00           N  
ATOM   2823  CZ  ARG A 377      36.642  23.169   8.848  1.00  0.00           C  
ATOM   2824  NH1 ARG A 377      36.404  22.785   7.587  1.00  0.00           N1+
ATOM   2825  NH2 ARG A 377      36.633  22.297   9.848  1.00  0.00           N  
ATOM   2826  N   ASN A 378      40.475  27.425   4.617  1.00  0.00           N  
ATOM   2827  CA  ASN A 378      40.426  28.002   3.231  1.00  0.00           C  
ATOM   2828  C   ASN A 378      41.032  29.410   3.128  1.00  0.00           C  
ATOM   2829  O   ASN A 378      40.942  30.018   2.095  1.00  0.00           O  
ATOM   2830  CB  ASN A 378      38.985  27.926   2.661  1.00  0.00           C  
ATOM   2831  CG  ASN A 378      37.784  28.648   3.384  1.00  0.00           C  
ATOM   2832  ND2 ASN A 378      36.781  29.228   2.668  1.00  0.00           N  
ATOM   2833  OD1 ASN A 378      37.685  28.660   4.590  1.00  0.00           O  
ATOM   2834  N   TYR A 379      41.556  29.962   4.230  1.00  0.00           N  
ATOM   2835  CA  TYR A 379      42.134  31.323   4.175  1.00  0.00           C  
ATOM   2836  C   TYR A 379      43.529  31.244   4.776  1.00  0.00           C  
ATOM   2837  O   TYR A 379      43.875  30.597   5.786  1.00  0.00           O  
ATOM   2838  CB  TYR A 379      41.341  32.339   5.018  1.00  0.00           C  
ATOM   2839  CG  TYR A 379      39.860  32.471   4.578  1.00  0.00           C  
ATOM   2840  CD1 TYR A 379      38.866  31.975   5.358  1.00  0.00           C  
ATOM   2841  CD2 TYR A 379      39.550  33.178   3.407  1.00  0.00           C  
ATOM   2842  CE1 TYR A 379      37.570  32.105   5.006  1.00  0.00           C  
ATOM   2843  CE2 TYR A 379      38.253  33.344   3.061  1.00  0.00           C  
ATOM   2844  CZ  TYR A 379      37.223  32.788   3.840  1.00  0.00           C  
ATOM   2845  OH  TYR A 379      35.940  33.017   3.496  1.00  0.00           O  
ATOM   2846  N   LEU A 380      44.310  32.162   4.234  1.00  0.00           N  
ATOM   2847  CA  LEU A 380      45.589  32.456   4.830  1.00  0.00           C  
ATOM   2848  C   LEU A 380      45.493  33.764   5.694  1.00  0.00           C  
ATOM   2849  O   LEU A 380      45.150  34.848   5.238  1.00  0.00           O  
ATOM   2850  CB  LEU A 380      46.627  32.672   3.777  1.00  0.00           C  
ATOM   2851  CG  LEU A 380      47.973  32.960   4.440  1.00  0.00           C  
ATOM   2852  CD1 LEU A 380      48.643  31.742   5.061  1.00  0.00           C  
ATOM   2853  CD2 LEU A 380      48.927  33.562   3.358  1.00  0.00           C  
ATOM   2854  N   ILE A 381      45.725  33.434   7.028  1.00  0.00           N  
ATOM   2855  CA  ILE A 381      45.815  34.488   8.030  1.00  0.00           C  
ATOM   2856  C   ILE A 381      47.292  34.858   8.292  1.00  0.00           C  
ATOM   2857  O   ILE A 381      47.936  34.261   9.175  1.00  0.00           O  
ATOM   2858  CB  ILE A 381      44.917  34.038   9.172  1.00  0.00           C  
ATOM   2859  CG1 ILE A 381      43.411  33.892   8.654  1.00  0.00           C  
ATOM   2860  CG2 ILE A 381      45.026  35.084  10.345  1.00  0.00           C  
ATOM   2861  CD  ILE A 381      42.551  33.135   9.778  1.00  0.00           C  
ATOM   2862  N   PRO A 382      47.802  36.045   7.757  1.00  0.00           N  
ATOM   2863  CA  PRO A 382      49.203  36.502   7.902  1.00  0.00           C  
ATOM   2864  C   PRO A 382      49.536  37.066   9.257  1.00  0.00           C  
ATOM   2865  O   PRO A 382      48.681  37.372  10.137  1.00  0.00           O  
ATOM   2866  CB  PRO A 382      49.334  37.578   6.871  1.00  0.00           C  
ATOM   2867  CG  PRO A 382      47.949  38.303   6.910  1.00  0.00           C  
ATOM   2868  CD  PRO A 382      46.964  37.117   7.063  1.00  0.00           C  
ATOM   2869  N   LYS A 383      50.867  37.054   9.442  1.00  0.00           N  
ATOM   2870  CA  LYS A 383      51.532  37.529  10.664  1.00  0.00           C  
ATOM   2871  C   LYS A 383      51.308  39.011  10.951  1.00  0.00           C  
ATOM   2872  O   LYS A 383      51.220  39.779   9.970  1.00  0.00           O  
ATOM   2873  CB  LYS A 383      53.046  37.158  10.454  1.00  0.00           C  
ATOM   2874  CG  LYS A 383      53.788  37.854   9.314  1.00  0.00           C  
ATOM   2875  CD  LYS A 383      55.284  37.905   9.561  1.00  0.00           C  
ATOM   2876  CE  LYS A 383      55.856  36.538   9.378  1.00  0.00           C  
ATOM   2877  NZ  LYS A 383      57.274  36.263   9.648  1.00  0.00           N1+
ATOM   2878  N   GLY A 384      51.118  39.321  12.209  1.00  0.00           N  
ATOM   2879  CA  GLY A 384      50.726  40.677  12.562  1.00  0.00           C  
ATOM   2880  C   GLY A 384      49.223  41.045  12.490  1.00  0.00           C  
ATOM   2881  O   GLY A 384      48.795  42.085  12.025  1.00  0.00           O  
ATOM   2882  N   THR A 385      48.450  40.060  12.787  1.00  0.00           N  
ATOM   2883  CA  THR A 385      46.973  40.199  12.779  1.00  0.00           C  
ATOM   2884  C   THR A 385      46.351  39.805  14.128  1.00  0.00           C  
ATOM   2885  O   THR A 385      46.838  38.885  14.757  1.00  0.00           O  
ATOM   2886  CB  THR A 385      46.338  39.482  11.553  1.00  0.00           C  
ATOM   2887  CG2 THR A 385      44.843  39.862  11.216  1.00  0.00           C  
ATOM   2888  OG1 THR A 385      47.069  39.670  10.352  1.00  0.00           O  
ATOM   2889  N   THR A 386      45.214  40.377  14.430  1.00  0.00           N  
ATOM   2890  CA  THR A 386      44.529  40.130  15.726  1.00  0.00           C  
ATOM   2891  C   THR A 386      43.269  39.323  15.450  1.00  0.00           C  
ATOM   2892  O   THR A 386      42.451  39.745  14.659  1.00  0.00           O  
ATOM   2893  CB  THR A 386      44.099  41.482  16.355  1.00  0.00           C  
ATOM   2894  CG2 THR A 386      43.313  41.320  17.657  1.00  0.00           C  
ATOM   2895  OG1 THR A 386      45.239  42.284  16.589  1.00  0.00           O  
ATOM   2896  N   ILE A 387      43.069  38.384  16.349  1.00  0.00           N  
ATOM   2897  CA  ILE A 387      41.859  37.487  16.292  1.00  0.00           C  
ATOM   2898  C   ILE A 387      41.050  37.616  17.573  1.00  0.00           C  
ATOM   2899  O   ILE A 387      41.566  37.899  18.645  1.00  0.00           O  
ATOM   2900  CB  ILE A 387      42.202  36.009  16.037  1.00  0.00           C  
ATOM   2901  CG1 ILE A 387      43.270  35.538  17.089  1.00  0.00           C  
ATOM   2902  CG2 ILE A 387      42.821  35.872  14.730  1.00  0.00           C  
ATOM   2903  CD  ILE A 387      43.216  34.040  17.297  1.00  0.00           C  
ATOM   2904  N   LEU A 388      39.753  37.607  17.298  1.00  0.00           N  
ATOM   2905  CA  LEU A 388      38.732  37.401  18.328  1.00  0.00           C  
ATOM   2906  C   LEU A 388      38.052  36.023  18.191  1.00  0.00           C  
ATOM   2907  O   LEU A 388      37.427  35.597  17.212  1.00  0.00           O  
ATOM   2908  CB  LEU A 388      37.638  38.436  18.080  1.00  0.00           C  
ATOM   2909  CG  LEU A 388      38.001  39.868  18.556  1.00  0.00           C  
ATOM   2910  CD1 LEU A 388      36.958  40.793  17.943  1.00  0.00           C  
ATOM   2911  CD2 LEU A 388      38.031  39.943  20.058  1.00  0.00           C  
ATOM   2912  N   ILE A 389      38.314  35.235  19.263  1.00  0.00           N  
ATOM   2913  CA  ILE A 389      37.724  33.855  19.453  1.00  0.00           C  
ATOM   2914  C   ILE A 389      36.476  33.736  20.327  1.00  0.00           C  
ATOM   2915  O   ILE A 389      36.522  34.109  21.461  1.00  0.00           O  
ATOM   2916  CB  ILE A 389      38.818  32.819  19.852  1.00  0.00           C  
ATOM   2917  CG1 ILE A 389      40.117  33.006  19.088  1.00  0.00           C  
ATOM   2918  CG2 ILE A 389      38.267  31.404  19.670  1.00  0.00           C  
ATOM   2919  CD  ILE A 389      41.310  32.352  19.678  1.00  0.00           C  
ATOM   2920  N   SER A 390      35.364  33.371  19.687  1.00  0.00           N  
ATOM   2921  CA  SER A 390      34.041  33.379  20.330  1.00  0.00           C  
ATOM   2922  C   SER A 390      33.878  32.327  21.472  1.00  0.00           C  
ATOM   2923  O   SER A 390      33.474  31.160  21.261  1.00  0.00           O  
ATOM   2924  CB  SER A 390      32.994  33.161  19.225  1.00  0.00           C  
ATOM   2925  OG  SER A 390      31.610  32.891  19.511  1.00  0.00           O  
ATOM   2926  N   LEU A 391      34.082  32.693  22.717  1.00  0.00           N  
ATOM   2927  CA  LEU A 391      33.988  31.777  23.940  1.00  0.00           C  
ATOM   2928  C   LEU A 391      32.594  31.254  24.074  1.00  0.00           C  
ATOM   2929  O   LEU A 391      32.543  30.015  24.140  1.00  0.00           O  
ATOM   2930  CB  LEU A 391      34.370  32.521  25.200  1.00  0.00           C  
ATOM   2931  CG  LEU A 391      34.944  31.610  26.296  1.00  0.00           C  
ATOM   2932  CD1 LEU A 391      36.208  30.801  25.861  1.00  0.00           C  
ATOM   2933  CD2 LEU A 391      35.233  32.491  27.557  1.00  0.00           C  
ATOM   2934  N   THR A 392      31.553  32.047  23.900  1.00  0.00           N  
ATOM   2935  CA  THR A 392      30.205  31.482  23.865  1.00  0.00           C  
ATOM   2936  C   THR A 392      29.915  30.230  23.010  1.00  0.00           C  
ATOM   2937  O   THR A 392      29.176  29.343  23.536  1.00  0.00           O  
ATOM   2938  CB  THR A 392      29.116  32.408  23.306  1.00  0.00           C  
ATOM   2939  CG2 THR A 392      28.798  33.578  24.251  1.00  0.00           C  
ATOM   2940  OG1 THR A 392      29.610  32.961  22.038  1.00  0.00           O  
ATOM   2941  N   SER A 393      30.567  30.012  21.842  1.00  0.00           N  
ATOM   2942  CA  SER A 393      30.423  28.809  20.961  1.00  0.00           C  
ATOM   2943  C   SER A 393      30.842  27.464  21.695  1.00  0.00           C  
ATOM   2944  O   SER A 393      30.403  26.393  21.283  1.00  0.00           O  
ATOM   2945  CB  SER A 393      31.348  28.993  19.799  1.00  0.00           C  
ATOM   2946  OG  SER A 393      30.937  30.234  19.107  1.00  0.00           O  
ATOM   2947  N   VAL A 394      31.888  27.678  22.467  1.00  0.00           N  
ATOM   2948  CA  VAL A 394      32.562  26.507  23.183  1.00  0.00           C  
ATOM   2949  C   VAL A 394      32.206  26.343  24.689  1.00  0.00           C  
ATOM   2950  O   VAL A 394      32.605  25.373  25.340  1.00  0.00           O  
ATOM   2951  CB  VAL A 394      34.077  26.607  22.908  1.00  0.00           C  
ATOM   2952  CG1 VAL A 394      34.742  27.784  23.656  1.00  0.00           C  
ATOM   2953  CG2 VAL A 394      34.907  25.362  23.138  1.00  0.00           C  
ATOM   2954  N   LEU A 395      31.700  27.431  25.212  1.00  0.00           N  
ATOM   2955  CA  LEU A 395      30.760  27.341  26.396  1.00  0.00           C  
ATOM   2956  C   LEU A 395      29.401  26.699  26.118  1.00  0.00           C  
ATOM   2957  O   LEU A 395      29.015  25.877  26.905  1.00  0.00           O  
ATOM   2958  CB  LEU A 395      30.683  28.756  26.963  1.00  0.00           C  
ATOM   2959  CG  LEU A 395      31.754  29.016  28.052  1.00  0.00           C  
ATOM   2960  CD1 LEU A 395      31.767  30.367  28.631  1.00  0.00           C  
ATOM   2961  CD2 LEU A 395      31.707  28.040  29.217  1.00  0.00           C  
ATOM   2962  N   HIS A 396      28.868  26.855  24.935  1.00  0.00           N  
ATOM   2963  CA  HIS A 396      27.650  26.118  24.517  1.00  0.00           C  
ATOM   2964  C   HIS A 396      27.851  24.675  24.015  1.00  0.00           C  
ATOM   2965  O   HIS A 396      28.476  24.432  22.961  1.00  0.00           O  
ATOM   2966  CB  HIS A 396      26.712  26.769  23.526  1.00  0.00           C  
ATOM   2967  CG  HIS A 396      25.723  27.670  24.244  1.00  0.00           C  
ATOM   2968  CD2 HIS A 396      25.651  28.996  24.338  1.00  0.00           C  
ATOM   2969  ND1 HIS A 396      24.523  27.240  24.809  1.00  0.00           N  
ATOM   2970  CE1 HIS A 396      23.836  28.316  25.174  1.00  0.00           C  
ATOM   2971  NE2 HIS A 396      24.458  29.437  24.871  1.00  0.00           N  
ATOM   2972  N   ASP A 397      27.334  23.771  24.830  1.00  0.00           N  
ATOM   2973  CA  ASP A 397      27.296  22.280  24.683  1.00  0.00           C  
ATOM   2974  C   ASP A 397      25.909  21.768  24.532  1.00  0.00           C  
ATOM   2975  O   ASP A 397      24.965  22.198  25.192  1.00  0.00           O  
ATOM   2976  CB  ASP A 397      27.781  21.653  26.054  1.00  0.00           C  
ATOM   2977  CG  ASP A 397      27.694  20.118  26.198  1.00  0.00           C  
ATOM   2978  OD1 ASP A 397      26.753  19.636  26.892  1.00  0.00           O  
ATOM   2979  OD2 ASP A 397      28.699  19.480  25.720  1.00  0.00           O1-
ATOM   2980  N   ASN A 398      25.799  20.955  23.494  1.00  0.00           N  
ATOM   2981  CA  ASN A 398      24.609  20.031  23.418  1.00  0.00           C  
ATOM   2982  C   ASN A 398      25.021  18.514  23.324  1.00  0.00           C  
ATOM   2983  O   ASN A 398      24.283  17.684  22.784  1.00  0.00           O  
ATOM   2984  CB  ASN A 398      23.687  20.493  22.256  1.00  0.00           C  
ATOM   2985  CG  ASN A 398      22.195  20.293  22.501  1.00  0.00           C  
ATOM   2986  ND2 ASN A 398      21.416  21.232  22.081  1.00  0.00           N  
ATOM   2987  OD1 ASN A 398      21.804  19.189  22.817  1.00  0.00           O  
ATOM   2988  N   LYS A 399      25.914  18.120  24.208  1.00  0.00           N  
ATOM   2989  CA  LYS A 399      26.310  16.734  24.211  1.00  0.00           C  
ATOM   2990  C   LYS A 399      26.092  16.098  25.631  1.00  0.00           C  
ATOM   2991  O   LYS A 399      25.768  14.870  25.553  1.00  0.00           O  
ATOM   2992  CB  LYS A 399      27.783  16.606  23.744  1.00  0.00           C  
ATOM   2993  CG  LYS A 399      28.219  15.206  23.362  1.00  0.00           C  
ATOM   2994  CD  LYS A 399      27.377  14.648  22.293  1.00  0.00           C  
ATOM   2995  CE  LYS A 399      27.810  13.147  22.004  1.00  0.00           C  
ATOM   2996  NZ  LYS A 399      27.043  12.462  21.004  1.00  0.00           N1+
ATOM   2997  N   GLU A 400      26.423  16.774  26.711  1.00  0.00           N  
ATOM   2998  CA  GLU A 400      26.198  16.185  28.096  1.00  0.00           C  
ATOM   2999  C   GLU A 400      24.880  16.633  28.798  1.00  0.00           C  
ATOM   3000  O   GLU A 400      24.244  15.860  29.546  1.00  0.00           O  
ATOM   3001  CB  GLU A 400      27.272  16.625  29.072  1.00  0.00           C  
ATOM   3002  CG  GLU A 400      28.592  15.868  28.658  1.00  0.00           C  
ATOM   3003  CD  GLU A 400      29.739  16.253  29.636  1.00  0.00           C  
ATOM   3004  OE1 GLU A 400      30.079  15.518  30.586  1.00  0.00           O  
ATOM   3005  OE2 GLU A 400      30.319  17.324  29.382  1.00  0.00           O1-
ATOM   3006  N   PHE A 401      24.733  17.949  28.615  1.00  0.00           N  
ATOM   3007  CA  PHE A 401      23.591  18.672  29.264  1.00  0.00           C  
ATOM   3008  C   PHE A 401      23.589  20.112  28.704  1.00  0.00           C  
ATOM   3009  O   PHE A 401      24.462  20.876  29.031  1.00  0.00           O  
ATOM   3010  CB  PHE A 401      23.773  18.846  30.775  1.00  0.00           C  
ATOM   3011  CG  PHE A 401      22.470  19.220  31.435  1.00  0.00           C  
ATOM   3012  CD1 PHE A 401      21.823  18.173  31.963  1.00  0.00           C  
ATOM   3013  CD2 PHE A 401      22.155  20.529  31.779  1.00  0.00           C  
ATOM   3014  CE1 PHE A 401      21.011  18.376  33.104  1.00  0.00           C  
ATOM   3015  CE2 PHE A 401      21.346  20.718  32.911  1.00  0.00           C  
ATOM   3016  CZ  PHE A 401      20.883  19.649  33.621  1.00  0.00           C  
ATOM   3017  N   PRO A 402      22.667  20.399  27.774  1.00  0.00           N  
ATOM   3018  CA  PRO A 402      22.482  21.709  27.110  1.00  0.00           C  
ATOM   3019  C   PRO A 402      22.321  22.868  28.127  1.00  0.00           C  
ATOM   3020  O   PRO A 402      21.462  22.776  29.002  1.00  0.00           O  
ATOM   3021  CB  PRO A 402      21.128  21.582  26.388  1.00  0.00           C  
ATOM   3022  CG  PRO A 402      21.052  20.105  25.969  1.00  0.00           C  
ATOM   3023  CD  PRO A 402      21.752  19.408  27.113  1.00  0.00           C  
ATOM   3024  N   ASN A 403      23.070  23.891  27.837  1.00  0.00           N  
ATOM   3025  CA  ASN A 403      23.229  25.176  28.625  1.00  0.00           C  
ATOM   3026  C   ASN A 403      21.845  25.960  28.739  1.00  0.00           C  
ATOM   3027  O   ASN A 403      21.131  26.106  27.700  1.00  0.00           O  
ATOM   3028  CB  ASN A 403      24.274  26.207  28.153  1.00  0.00           C  
ATOM   3029  CG  ASN A 403      25.750  25.714  27.920  1.00  0.00           C  
ATOM   3030  ND2 ASN A 403      26.731  26.346  28.567  1.00  0.00           N  
ATOM   3031  OD1 ASN A 403      25.984  24.717  27.243  1.00  0.00           O  
ATOM   3032  N   PRO A 404      21.336  26.067  29.971  1.00  0.00           N  
ATOM   3033  CA  PRO A 404      19.960  26.630  30.281  1.00  0.00           C  
ATOM   3034  C   PRO A 404      19.601  27.980  29.654  1.00  0.00           C  
ATOM   3035  O   PRO A 404      20.380  28.956  29.701  1.00  0.00           O  
ATOM   3036  CB  PRO A 404      19.800  26.679  31.789  1.00  0.00           C  
ATOM   3037  CG  PRO A 404      20.747  25.515  32.234  1.00  0.00           C  
ATOM   3038  CD  PRO A 404      21.836  25.503  31.193  1.00  0.00           C  
ATOM   3039  N   GLU A 405      18.429  27.985  28.976  1.00  0.00           N  
ATOM   3040  CA  GLU A 405      17.808  29.208  28.573  1.00  0.00           C  
ATOM   3041  C   GLU A 405      17.225  30.068  29.753  1.00  0.00           C  
ATOM   3042  O   GLU A 405      17.028  31.282  29.707  1.00  0.00           O  
ATOM   3043  CB  GLU A 405      16.765  28.976  27.469  1.00  0.00           C  
ATOM   3044  CG  GLU A 405      15.255  28.670  27.798  1.00  0.00           C  
ATOM   3045  CD  GLU A 405      14.849  27.306  28.417  1.00  0.00           C  
ATOM   3046  OE1 GLU A 405      14.551  26.373  27.627  1.00  0.00           O  
ATOM   3047  OE2 GLU A 405      14.956  27.098  29.604  1.00  0.00           O1-
ATOM   3048  N   MET A 406      16.807  29.428  30.753  1.00  0.00           N  
ATOM   3049  CA  MET A 406      16.533  30.048  32.102  1.00  0.00           C  
ATOM   3050  C   MET A 406      16.621  28.909  33.116  1.00  0.00           C  
ATOM   3051  O   MET A 406      16.310  27.740  32.869  1.00  0.00           O  
ATOM   3052  CB  MET A 406      15.123  30.651  32.238  1.00  0.00           C  
ATOM   3053  CG  MET A 406      15.034  31.970  32.979  1.00  0.00           C  
ATOM   3054  SD  MET A 406      15.569  31.976  34.759  1.00  0.00           S  
ATOM   3055  CE  MET A 406      14.203  31.443  35.760  1.00  0.00           C  
ATOM   3056  N   PHE A 407      16.925  29.364  34.335  1.00  0.00           N  
ATOM   3057  CA  PHE A 407      17.181  28.566  35.540  1.00  0.00           C  
ATOM   3058  C   PHE A 407      15.972  27.652  35.909  1.00  0.00           C  
ATOM   3059  O   PHE A 407      14.825  28.129  35.941  1.00  0.00           O  
ATOM   3060  CB  PHE A 407      17.527  29.601  36.577  1.00  0.00           C  
ATOM   3061  CG  PHE A 407      17.961  29.063  37.942  1.00  0.00           C  
ATOM   3062  CD1 PHE A 407      19.255  28.677  38.152  1.00  0.00           C  
ATOM   3063  CD2 PHE A 407      17.135  29.301  39.029  1.00  0.00           C  
ATOM   3064  CE1 PHE A 407      19.804  28.605  39.415  1.00  0.00           C  
ATOM   3065  CE2 PHE A 407      17.660  29.308  40.325  1.00  0.00           C  
ATOM   3066  CZ  PHE A 407      18.992  28.964  40.498  1.00  0.00           C  
ATOM   3067  N   ASP A 408      16.240  26.343  36.073  1.00  0.00           N  
ATOM   3068  CA  ASP A 408      15.289  25.373  36.612  1.00  0.00           C  
ATOM   3069  C   ASP A 408      15.906  23.967  37.026  1.00  0.00           C  
ATOM   3070  O   ASP A 408      16.324  23.219  36.086  1.00  0.00           O  
ATOM   3071  CB  ASP A 408      14.254  25.175  35.524  1.00  0.00           C  
ATOM   3072  CG  ASP A 408      13.007  24.450  36.055  1.00  0.00           C  
ATOM   3073  OD1 ASP A 408      11.910  24.640  35.491  1.00  0.00           O  
ATOM   3074  OD2 ASP A 408      13.041  24.004  37.245  1.00  0.00           O1-
ATOM   3075  N   PRO A 409      15.809  23.769  38.327  1.00  0.00           N  
ATOM   3076  CA  PRO A 409      16.200  22.552  39.017  1.00  0.00           C  
ATOM   3077  C   PRO A 409      15.686  21.237  38.336  1.00  0.00           C  
ATOM   3078  O   PRO A 409      16.451  20.234  38.290  1.00  0.00           O  
ATOM   3079  CB  PRO A 409      15.584  22.654  40.408  1.00  0.00           C  
ATOM   3080  CG  PRO A 409      15.685  24.135  40.654  1.00  0.00           C  
ATOM   3081  CD  PRO A 409      15.255  24.739  39.341  1.00  0.00           C  
ATOM   3082  N   HIS A 410      14.538  21.340  37.624  1.00  0.00           N  
ATOM   3083  CA  HIS A 410      13.852  20.263  36.837  1.00  0.00           C  
ATOM   3084  C   HIS A 410      14.684  19.702  35.736  1.00  0.00           C  
ATOM   3085  O   HIS A 410      14.623  18.485  35.528  1.00  0.00           O  
ATOM   3086  CB  HIS A 410      12.466  20.807  36.312  1.00  0.00           C  
ATOM   3087  CG  HIS A 410      11.311  19.844  36.037  1.00  0.00           C  
ATOM   3088  CD2 HIS A 410      11.172  18.536  36.460  1.00  0.00           C  
ATOM   3089  ND1 HIS A 410      10.266  20.198  35.370  1.00  0.00           N  
ATOM   3090  CE1 HIS A 410       9.413  19.176  35.424  1.00  0.00           C  
ATOM   3091  NE2 HIS A 410       9.979  18.135  36.032  1.00  0.00           N  
ATOM   3092  N   HIS A 411      15.546  20.502  35.121  1.00  0.00           N  
ATOM   3093  CA  HIS A 411      16.568  19.929  34.221  1.00  0.00           C  
ATOM   3094  C   HIS A 411      17.462  18.736  34.733  1.00  0.00           C  
ATOM   3095  O   HIS A 411      17.751  17.869  33.886  1.00  0.00           O  
ATOM   3096  CB  HIS A 411      17.537  21.028  33.898  1.00  0.00           C  
ATOM   3097  CG  HIS A 411      17.105  22.254  33.108  1.00  0.00           C  
ATOM   3098  CD2 HIS A 411      16.052  22.321  32.223  1.00  0.00           C  
ATOM   3099  ND1 HIS A 411      17.724  23.432  33.162  1.00  0.00           N  
ATOM   3100  CE1 HIS A 411      17.077  24.258  32.374  1.00  0.00           C  
ATOM   3101  NE2 HIS A 411      16.090  23.575  31.752  1.00  0.00           N  
ATOM   3102  N   PHE A 412      17.825  18.860  36.006  1.00  0.00           N  
ATOM   3103  CA  PHE A 412      18.696  17.921  36.702  1.00  0.00           C  
ATOM   3104  C   PHE A 412      17.969  16.800  37.506  1.00  0.00           C  
ATOM   3105  O   PHE A 412      18.389  15.688  37.708  1.00  0.00           O  
ATOM   3106  CB  PHE A 412      19.682  18.602  37.687  1.00  0.00           C  
ATOM   3107  CG  PHE A 412      20.747  17.794  38.456  1.00  0.00           C  
ATOM   3108  CD1 PHE A 412      22.069  18.039  37.995  1.00  0.00           C  
ATOM   3109  CD2 PHE A 412      20.608  17.447  39.766  1.00  0.00           C  
ATOM   3110  CE1 PHE A 412      23.162  18.176  38.834  1.00  0.00           C  
ATOM   3111  CE2 PHE A 412      21.705  17.475  40.597  1.00  0.00           C  
ATOM   3112  CZ  PHE A 412      22.950  17.922  40.159  1.00  0.00           C  
ATOM   3113  N   LEU A 413      16.816  17.152  37.997  1.00  0.00           N  
ATOM   3114  CA  LEU A 413      15.927  16.385  39.023  1.00  0.00           C  
ATOM   3115  C   LEU A 413      14.514  16.103  38.515  1.00  0.00           C  
ATOM   3116  O   LEU A 413      13.697  16.997  38.265  1.00  0.00           O  
ATOM   3117  CB  LEU A 413      15.712  17.338  40.168  1.00  0.00           C  
ATOM   3118  CG  LEU A 413      16.750  17.423  41.219  1.00  0.00           C  
ATOM   3119  CD1 LEU A 413      16.683  18.778  41.964  1.00  0.00           C  
ATOM   3120  CD2 LEU A 413      16.674  16.302  42.322  1.00  0.00           C  
ATOM   3121  N   ASP A 414      14.261  14.798  38.219  1.00  0.00           N  
ATOM   3122  CA  ASP A 414      12.800  14.415  38.019  1.00  0.00           C  
ATOM   3123  C   ASP A 414      12.243  13.464  39.125  1.00  0.00           C  
ATOM   3124  O   ASP A 414      11.852  13.924  40.208  1.00  0.00           O  
ATOM   3125  CB  ASP A 414      12.757  13.791  36.560  1.00  0.00           C  
ATOM   3126  CG  ASP A 414      13.648  12.531  36.253  1.00  0.00           C  
ATOM   3127  OD1 ASP A 414      14.838  12.808  36.020  1.00  0.00           O  
ATOM   3128  OD2 ASP A 414      13.163  11.421  36.091  1.00  0.00           O1-
ATOM   3129  N   GLU A 415      12.453  12.193  38.935  1.00  0.00           N  
ATOM   3130  CA  GLU A 415      11.986  11.098  39.840  1.00  0.00           C  
ATOM   3131  C   GLU A 415      12.880  10.805  41.005  1.00  0.00           C  
ATOM   3132  O   GLU A 415      13.810   9.944  41.072  1.00  0.00           O  
ATOM   3133  CB  GLU A 415      11.672   9.827  39.080  1.00  0.00           C  
ATOM   3134  CG  GLU A 415      10.770   8.802  39.754  1.00  0.00           C  
ATOM   3135  CD  GLU A 415      10.747   7.529  38.884  1.00  0.00           C  
ATOM   3136  OE1 GLU A 415      11.663   6.663  39.014  1.00  0.00           O  
ATOM   3137  OE2 GLU A 415       9.826   7.329  38.000  1.00  0.00           O1-
ATOM   3138  N   GLY A 416      12.666  11.583  42.089  1.00  0.00           N  
ATOM   3139  CA  GLY A 416      13.534  11.558  43.285  1.00  0.00           C  
ATOM   3140  C   GLY A 416      14.882  12.279  43.040  1.00  0.00           C  
ATOM   3141  O   GLY A 416      14.973  13.387  42.512  1.00  0.00           O  
ATOM   3142  N   GLY A 417      15.889  11.685  43.606  1.00  0.00           N  
ATOM   3143  CA  GLY A 417      17.198  12.338  43.685  1.00  0.00           C  
ATOM   3144  C   GLY A 417      18.121  11.853  42.519  1.00  0.00           C  
ATOM   3145  O   GLY A 417      18.954  10.945  42.659  1.00  0.00           O  
ATOM   3146  N   ASN A 418      17.852  12.492  41.373  1.00  0.00           N  
ATOM   3147  CA  ASN A 418      18.590  12.300  40.095  1.00  0.00           C  
ATOM   3148  C   ASN A 418      19.776  13.275  39.882  1.00  0.00           C  
ATOM   3149  O   ASN A 418      19.596  14.478  40.057  1.00  0.00           O  
ATOM   3150  CB  ASN A 418      17.651  12.401  38.885  1.00  0.00           C  
ATOM   3151  CG  ASN A 418      18.163  11.810  37.506  1.00  0.00           C  
ATOM   3152  ND2 ASN A 418      17.328  11.675  36.539  1.00  0.00           N  
ATOM   3153  OD1 ASN A 418      19.236  11.207  37.514  1.00  0.00           O  
ATOM   3154  N   PHE A 419      20.963  12.727  39.624  1.00  0.00           N  
ATOM   3155  CA  PHE A 419      22.182  13.581  39.513  1.00  0.00           C  
ATOM   3156  C   PHE A 419      22.720  13.484  38.086  1.00  0.00           C  
ATOM   3157  O   PHE A 419      23.390  12.496  37.772  1.00  0.00           O  
ATOM   3158  CB  PHE A 419      23.231  13.117  40.546  1.00  0.00           C  
ATOM   3159  CG  PHE A 419      22.872  13.340  42.037  1.00  0.00           C  
ATOM   3160  CD1 PHE A 419      23.087  14.563  42.638  1.00  0.00           C  
ATOM   3161  CD2 PHE A 419      22.233  12.367  42.768  1.00  0.00           C  
ATOM   3162  CE1 PHE A 419      22.754  14.711  43.975  1.00  0.00           C  
ATOM   3163  CE2 PHE A 419      21.842  12.555  44.064  1.00  0.00           C  
ATOM   3164  CZ  PHE A 419      22.167  13.728  44.693  1.00  0.00           C  
ATOM   3165  N   LYS A 420      22.289  14.437  37.278  1.00  0.00           N  
ATOM   3166  CA  LYS A 420      22.726  14.581  35.880  1.00  0.00           C  
ATOM   3167  C   LYS A 420      23.519  15.854  35.629  1.00  0.00           C  
ATOM   3168  O   LYS A 420      23.054  16.967  35.259  1.00  0.00           O  
ATOM   3169  CB  LYS A 420      21.520  14.644  34.915  1.00  0.00           C  
ATOM   3170  CG  LYS A 420      20.577  13.433  35.219  1.00  0.00           C  
ATOM   3171  CD  LYS A 420      19.351  13.404  34.336  1.00  0.00           C  
ATOM   3172  CE  LYS A 420      18.431  14.597  34.633  1.00  0.00           C  
ATOM   3173  NZ  LYS A 420      17.320  14.741  33.652  1.00  0.00           N1+
ATOM   3174  N   LYS A 421      24.855  15.673  35.651  1.00  0.00           N  
ATOM   3175  CA  LYS A 421      25.783  16.822  35.496  1.00  0.00           C  
ATOM   3176  C   LYS A 421      27.028  16.662  34.634  1.00  0.00           C  
ATOM   3177  O   LYS A 421      27.054  15.705  33.865  1.00  0.00           O  
ATOM   3178  CB  LYS A 421      26.173  17.285  36.869  1.00  0.00           C  
ATOM   3179  CG  LYS A 421      26.834  16.150  37.682  1.00  0.00           C  
ATOM   3180  CD  LYS A 421      27.608  16.710  38.887  1.00  0.00           C  
ATOM   3181  CE  LYS A 421      26.824  17.021  40.145  1.00  0.00           C  
ATOM   3182  NZ  LYS A 421      27.518  17.700  41.200  1.00  0.00           N1+
ATOM   3183  N   SER A 422      27.642  17.810  34.470  1.00  0.00           N  
ATOM   3184  CA  SER A 422      28.737  17.984  33.448  1.00  0.00           C  
ATOM   3185  C   SER A 422      30.074  17.337  33.877  1.00  0.00           C  
ATOM   3186  O   SER A 422      30.404  17.290  35.061  1.00  0.00           O  
ATOM   3187  CB  SER A 422      29.206  19.474  33.344  1.00  0.00           C  
ATOM   3188  OG  SER A 422      28.172  20.259  32.849  1.00  0.00           O  
ATOM   3189  N   LYS A 423      30.764  16.793  32.945  1.00  0.00           N  
ATOM   3190  CA  LYS A 423      32.048  16.078  33.194  1.00  0.00           C  
ATOM   3191  C   LYS A 423      33.150  16.459  32.168  1.00  0.00           C  
ATOM   3192  O   LYS A 423      34.275  16.531  32.629  1.00  0.00           O  
ATOM   3193  CB  LYS A 423      31.772  14.597  33.112  1.00  0.00           C  
ATOM   3194  CG  LYS A 423      30.696  14.004  34.009  1.00  0.00           C  
ATOM   3195  CD  LYS A 423      30.930  12.562  34.463  1.00  0.00           C  
ATOM   3196  CE  LYS A 423      29.707  12.112  35.344  1.00  0.00           C  
ATOM   3197  NZ  LYS A 423      29.768  10.653  35.630  1.00  0.00           N1+
ATOM   3198  N   TYR A 424      32.864  16.620  30.897  1.00  0.00           N  
ATOM   3199  CA  TYR A 424      33.786  17.130  29.858  1.00  0.00           C  
ATOM   3200  C   TYR A 424      33.752  18.635  29.514  1.00  0.00           C  
ATOM   3201  O   TYR A 424      34.654  19.209  28.963  1.00  0.00           O  
ATOM   3202  CB  TYR A 424      33.920  16.139  28.682  1.00  0.00           C  
ATOM   3203  CG  TYR A 424      34.459  14.816  29.112  1.00  0.00           C  
ATOM   3204  CD1 TYR A 424      35.775  14.702  29.420  1.00  0.00           C  
ATOM   3205  CD2 TYR A 424      33.643  13.799  29.567  1.00  0.00           C  
ATOM   3206  CE1 TYR A 424      36.242  13.807  30.360  1.00  0.00           C  
ATOM   3207  CE2 TYR A 424      34.122  12.750  30.393  1.00  0.00           C  
ATOM   3208  CZ  TYR A 424      35.391  12.830  30.934  1.00  0.00           C  
ATOM   3209  OH  TYR A 424      35.679  12.261  32.151  1.00  0.00           O  
ATOM   3210  N   PHE A 425      32.569  19.131  29.758  1.00  0.00           N  
ATOM   3211  CA  PHE A 425      32.314  20.579  29.708  1.00  0.00           C  
ATOM   3212  C   PHE A 425      33.011  21.342  30.864  1.00  0.00           C  
ATOM   3213  O   PHE A 425      32.934  20.904  32.050  1.00  0.00           O  
ATOM   3214  CB  PHE A 425      30.801  20.852  29.667  1.00  0.00           C  
ATOM   3215  CG  PHE A 425      30.396  22.323  29.948  1.00  0.00           C  
ATOM   3216  CD1 PHE A 425      30.468  23.300  28.962  1.00  0.00           C  
ATOM   3217  CD2 PHE A 425      30.011  22.716  31.230  1.00  0.00           C  
ATOM   3218  CE1 PHE A 425      30.293  24.591  29.339  1.00  0.00           C  
ATOM   3219  CE2 PHE A 425      29.653  24.031  31.586  1.00  0.00           C  
ATOM   3220  CZ  PHE A 425      29.841  25.010  30.602  1.00  0.00           C  
ATOM   3221  N   MET A 426      33.678  22.462  30.579  1.00  0.00           N  
ATOM   3222  CA  MET A 426      34.331  23.307  31.638  1.00  0.00           C  
ATOM   3223  C   MET A 426      33.807  24.793  31.713  1.00  0.00           C  
ATOM   3224  O   MET A 426      33.576  25.379  30.671  1.00  0.00           O  
ATOM   3225  CB  MET A 426      35.884  23.236  31.239  1.00  0.00           C  
ATOM   3226  CG  MET A 426      36.787  24.403  31.709  1.00  0.00           C  
ATOM   3227  SD  MET A 426      37.039  24.382  33.511  1.00  0.00           S  
ATOM   3228  CE  MET A 426      38.450  23.273  33.605  1.00  0.00           C  
ATOM   3229  N   PRO A 427      33.225  25.227  32.872  1.00  0.00           N  
ATOM   3230  CA  PRO A 427      32.896  26.610  33.258  1.00  0.00           C  
ATOM   3231  C   PRO A 427      33.924  27.749  32.886  1.00  0.00           C  
ATOM   3232  O   PRO A 427      35.141  27.546  32.999  1.00  0.00           O  
ATOM   3233  CB  PRO A 427      32.692  26.447  34.744  1.00  0.00           C  
ATOM   3234  CG  PRO A 427      31.916  25.145  34.876  1.00  0.00           C  
ATOM   3235  CD  PRO A 427      32.670  24.277  33.847  1.00  0.00           C  
ATOM   3236  N   PHE A 428      33.401  28.843  32.330  1.00  0.00           N  
ATOM   3237  CA  PHE A 428      34.121  30.090  32.006  1.00  0.00           C  
ATOM   3238  C   PHE A 428      35.384  30.059  31.138  1.00  0.00           C  
ATOM   3239  O   PHE A 428      35.081  30.133  29.929  1.00  0.00           O  
ATOM   3240  CB  PHE A 428      34.193  31.017  33.336  1.00  0.00           C  
ATOM   3241  CG  PHE A 428      34.645  30.373  34.622  1.00  0.00           C  
ATOM   3242  CD1 PHE A 428      36.002  30.208  34.984  1.00  0.00           C  
ATOM   3243  CD2 PHE A 428      33.705  30.008  35.544  1.00  0.00           C  
ATOM   3244  CE1 PHE A 428      36.361  29.663  36.173  1.00  0.00           C  
ATOM   3245  CE2 PHE A 428      34.059  29.473  36.783  1.00  0.00           C  
ATOM   3246  CZ  PHE A 428      35.388  29.262  37.041  1.00  0.00           C  
ATOM   3247  N   SER A 429      36.460  29.462  31.498  1.00  0.00           N  
ATOM   3248  CA  SER A 429      37.600  29.440  30.586  1.00  0.00           C  
ATOM   3249  C   SER A 429      37.680  28.007  29.910  1.00  0.00           C  
ATOM   3250  O   SER A 429      38.374  27.142  30.478  1.00  0.00           O  
ATOM   3251  CB  SER A 429      38.966  29.859  31.112  1.00  0.00           C  
ATOM   3252  OG  SER A 429      39.410  29.044  32.176  1.00  0.00           O  
ATOM   3253  N   ALA A 430      36.657  27.752  29.039  1.00  0.00           N  
ATOM   3254  CA  ALA A 430      36.587  26.557  28.184  1.00  0.00           C  
ATOM   3255  C   ALA A 430      37.699  26.565  27.140  1.00  0.00           C  
ATOM   3256  O   ALA A 430      38.012  27.557  26.489  1.00  0.00           O  
ATOM   3257  CB  ALA A 430      35.193  26.677  27.547  1.00  0.00           C  
ATOM   3258  N   GLY A 431      38.141  25.313  26.821  1.00  0.00           N  
ATOM   3259  CA  GLY A 431      39.128  25.013  25.730  1.00  0.00           C  
ATOM   3260  C   GLY A 431      40.598  24.668  26.125  1.00  0.00           C  
ATOM   3261  O   GLY A 431      41.129  23.585  25.802  1.00  0.00           O  
ATOM   3262  N   LYS A 432      41.312  25.749  26.295  1.00  0.00           N  
ATOM   3263  CA  LYS A 432      42.730  25.709  26.558  1.00  0.00           C  
ATOM   3264  C   LYS A 432      43.145  26.312  27.943  1.00  0.00           C  
ATOM   3265  O   LYS A 432      43.461  25.555  28.817  1.00  0.00           O  
ATOM   3266  CB  LYS A 432      43.500  26.510  25.525  1.00  0.00           C  
ATOM   3267  CG  LYS A 432      44.882  25.879  25.253  1.00  0.00           C  
ATOM   3268  CD  LYS A 432      45.081  24.529  24.509  1.00  0.00           C  
ATOM   3269  CE  LYS A 432      46.498  24.406  24.165  1.00  0.00           C  
ATOM   3270  NZ  LYS A 432      46.915  24.692  22.773  1.00  0.00           N1+
ATOM   3271  N   ARG A 433      43.196  27.669  28.035  1.00  0.00           N  
ATOM   3272  CA  ARG A 433      43.607  28.461  29.257  1.00  0.00           C  
ATOM   3273  C   ARG A 433      42.636  28.182  30.465  1.00  0.00           C  
ATOM   3274  O   ARG A 433      41.393  27.930  30.275  1.00  0.00           O  
ATOM   3275  CB  ARG A 433      43.809  29.912  28.944  1.00  0.00           C  
ATOM   3276  CG  ARG A 433      45.242  29.971  28.317  1.00  0.00           C  
ATOM   3277  CD  ARG A 433      45.651  31.322  27.921  1.00  0.00           C  
ATOM   3278  NE  ARG A 433      46.238  32.136  28.988  1.00  0.00           N  
ATOM   3279  CZ  ARG A 433      47.468  32.658  29.127  1.00  0.00           C  
ATOM   3280  NH1 ARG A 433      48.358  32.409  28.218  1.00  0.00           N1+
ATOM   3281  NH2 ARG A 433      47.707  33.551  30.117  1.00  0.00           N  
ATOM   3282  N   ILE A 434      43.171  28.067  31.693  1.00  0.00           N  
ATOM   3283  CA  ILE A 434      42.517  27.579  32.924  1.00  0.00           C  
ATOM   3284  C   ILE A 434      42.538  28.478  34.170  1.00  0.00           C  
ATOM   3285  O   ILE A 434      43.599  28.620  34.839  1.00  0.00           O  
ATOM   3286  CB  ILE A 434      42.528  26.114  33.284  1.00  0.00           C  
ATOM   3287  CG1 ILE A 434      43.904  25.513  33.403  1.00  0.00           C  
ATOM   3288  CG2 ILE A 434      41.559  25.284  32.467  1.00  0.00           C  
ATOM   3289  CD  ILE A 434      44.765  25.312  32.168  1.00  0.00           C  
ATOM   3290  N   CYS A 435      41.382  29.176  34.308  1.00  0.00           N  
ATOM   3291  CA  CYS A 435      40.999  30.003  35.438  1.00  0.00           C  
ATOM   3292  C   CYS A 435      41.010  29.223  36.729  1.00  0.00           C  
ATOM   3293  O   CYS A 435      41.183  29.908  37.717  1.00  0.00           O  
ATOM   3294  CB  CYS A 435      39.695  30.822  35.330  1.00  0.00           C  
ATOM   3295  SG  CYS A 435      39.002  31.911  36.653  1.00  0.00           S  
ATOM   3296  N   VAL A 436      40.492  27.963  36.758  1.00  0.00           N  
ATOM   3297  CA  VAL A 436      40.571  27.062  37.987  1.00  0.00           C  
ATOM   3298  C   VAL A 436      42.052  26.718  38.351  1.00  0.00           C  
ATOM   3299  O   VAL A 436      42.843  26.519  37.464  1.00  0.00           O  
ATOM   3300  CB  VAL A 436      39.667  25.876  37.621  1.00  0.00           C  
ATOM   3301  CG1 VAL A 436      38.226  26.368  37.610  1.00  0.00           C  
ATOM   3302  CG2 VAL A 436      40.087  25.112  36.440  1.00  0.00           C  
ATOM   3303  N   GLY A 437      42.408  27.007  39.606  1.00  0.00           N  
ATOM   3304  CA  GLY A 437      43.758  26.813  40.133  1.00  0.00           C  
ATOM   3305  C   GLY A 437      43.980  26.741  41.650  1.00  0.00           C  
ATOM   3306  O   GLY A 437      43.323  25.952  42.290  1.00  0.00           O  
ATOM   3307  N   GLU A 438      44.606  27.794  42.131  1.00  0.00           N  
ATOM   3308  CA  GLU A 438      45.174  27.852  43.539  1.00  0.00           C  
ATOM   3309  C   GLU A 438      44.153  27.919  44.670  1.00  0.00           C  
ATOM   3310  O   GLU A 438      44.249  27.068  45.599  1.00  0.00           O  
ATOM   3311  CB  GLU A 438      46.129  29.066  43.678  1.00  0.00           C  
ATOM   3312  CG  GLU A 438      45.741  30.445  43.059  1.00  0.00           C  
ATOM   3313  CD  GLU A 438      45.873  30.486  41.492  1.00  0.00           C  
ATOM   3314  OE1 GLU A 438      44.817  30.333  40.844  1.00  0.00           O  
ATOM   3315  OE2 GLU A 438      46.953  30.773  40.983  1.00  0.00           O1-
ATOM   3316  N   ALA A 439      43.079  28.716  44.619  1.00  0.00           N  
ATOM   3317  CA  ALA A 439      42.196  29.034  45.772  1.00  0.00           C  
ATOM   3318  C   ALA A 439      40.668  28.853  45.552  1.00  0.00           C  
ATOM   3319  O   ALA A 439      39.947  28.054  46.187  1.00  0.00           O  
ATOM   3320  CB  ALA A 439      42.542  30.399  46.357  1.00  0.00           C  
ATOM   3321  N   LEU A 440      40.166  29.550  44.567  1.00  0.00           N  
ATOM   3322  CA  LEU A 440      38.669  29.576  44.432  1.00  0.00           C  
ATOM   3323  C   LEU A 440      38.217  28.697  43.323  1.00  0.00           C  
ATOM   3324  O   LEU A 440      38.181  29.083  42.121  1.00  0.00           O  
ATOM   3325  CB  LEU A 440      38.056  31.010  44.358  1.00  0.00           C  
ATOM   3326  CG  LEU A 440      38.401  31.945  45.578  1.00  0.00           C  
ATOM   3327  CD1 LEU A 440      38.119  33.444  45.222  1.00  0.00           C  
ATOM   3328  CD2 LEU A 440      37.590  31.583  46.784  1.00  0.00           C  
ATOM   3329  N   ALA A 441      38.062  27.421  43.734  1.00  0.00           N  
ATOM   3330  CA  ALA A 441      37.564  26.407  42.785  1.00  0.00           C  
ATOM   3331  C   ALA A 441      36.473  25.534  43.414  1.00  0.00           C  
ATOM   3332  O   ALA A 441      36.739  24.437  43.947  1.00  0.00           O  
ATOM   3333  CB  ALA A 441      38.775  25.623  42.159  1.00  0.00           C  
ATOM   3334  N   GLY A 442      35.405  26.164  43.594  1.00  0.00           N  
ATOM   3335  CA  GLY A 442      34.141  25.547  44.003  1.00  0.00           C  
ATOM   3336  C   GLY A 442      33.420  26.296  45.145  1.00  0.00           C  
ATOM   3337  O   GLY A 442      32.181  26.228  45.397  1.00  0.00           O  
ATOM   3338  N   MET A 443      34.352  26.728  45.980  1.00  0.00           N  
ATOM   3339  CA  MET A 443      34.078  27.425  47.220  1.00  0.00           C  
ATOM   3340  C   MET A 443      33.225  28.730  47.136  1.00  0.00           C  
ATOM   3341  O   MET A 443      32.122  28.775  47.649  1.00  0.00           O  
ATOM   3342  CB  MET A 443      35.478  27.766  47.823  1.00  0.00           C  
ATOM   3343  CG  MET A 443      36.325  26.550  48.310  1.00  0.00           C  
ATOM   3344  SD  MET A 443      36.923  25.596  46.887  1.00  0.00           S  
ATOM   3345  CE  MET A 443      38.195  24.724  47.660  1.00  0.00           C  
ATOM   3346  N   GLU A 444      33.656  29.588  46.220  1.00  0.00           N  
ATOM   3347  CA  GLU A 444      33.122  30.939  46.140  1.00  0.00           C  
ATOM   3348  C   GLU A 444      31.636  31.101  45.797  1.00  0.00           C  
ATOM   3349  O   GLU A 444      30.910  31.700  46.564  1.00  0.00           O  
ATOM   3350  CB  GLU A 444      33.942  31.668  45.062  1.00  0.00           C  
ATOM   3351  CG  GLU A 444      33.907  31.174  43.568  1.00  0.00           C  
ATOM   3352  CD  GLU A 444      34.022  29.665  43.291  1.00  0.00           C  
ATOM   3353  OE1 GLU A 444      34.936  29.052  43.755  1.00  0.00           O  
ATOM   3354  OE2 GLU A 444      33.066  29.152  42.830  1.00  0.00           O1-
ATOM   3355  N   LEU A 445      31.169  30.332  44.808  1.00  0.00           N  
ATOM   3356  CA  LEU A 445      29.799  30.238  44.316  1.00  0.00           C  
ATOM   3357  C   LEU A 445      28.850  29.645  45.396  1.00  0.00           C  
ATOM   3358  O   LEU A 445      27.800  30.170  45.880  1.00  0.00           O  
ATOM   3359  CB  LEU A 445      29.724  29.503  42.933  1.00  0.00           C  
ATOM   3360  CG  LEU A 445      28.425  29.703  42.190  1.00  0.00           C  
ATOM   3361  CD1 LEU A 445      28.365  31.145  41.714  1.00  0.00           C  
ATOM   3362  CD2 LEU A 445      28.317  28.698  41.052  1.00  0.00           C  
ATOM   3363  N   PHE A 446      29.356  28.640  46.084  1.00  0.00           N  
ATOM   3364  CA  PHE A 446      28.563  27.781  47.034  1.00  0.00           C  
ATOM   3365  C   PHE A 446      28.552  28.450  48.420  1.00  0.00           C  
ATOM   3366  O   PHE A 446      27.478  28.935  48.860  1.00  0.00           O  
ATOM   3367  CB  PHE A 446      29.099  26.335  46.964  1.00  0.00           C  
ATOM   3368  CG  PHE A 446      28.238  25.184  47.589  1.00  0.00           C  
ATOM   3369  CD1 PHE A 446      26.873  25.021  47.427  1.00  0.00           C  
ATOM   3370  CD2 PHE A 446      28.884  24.590  48.583  1.00  0.00           C  
ATOM   3371  CE1 PHE A 446      26.196  24.238  48.259  1.00  0.00           C  
ATOM   3372  CE2 PHE A 446      28.196  23.809  49.456  1.00  0.00           C  
ATOM   3373  CZ  PHE A 446      26.861  23.600  49.267  1.00  0.00           C  
ATOM   3374  N   LEU A 447      29.671  28.572  49.108  1.00  0.00           N  
ATOM   3375  CA  LEU A 447      29.726  28.845  50.546  1.00  0.00           C  
ATOM   3376  C   LEU A 447      29.227  30.218  50.965  1.00  0.00           C  
ATOM   3377  O   LEU A 447      28.460  30.280  51.897  1.00  0.00           O  
ATOM   3378  CB  LEU A 447      31.133  28.767  51.126  1.00  0.00           C  
ATOM   3379  CG  LEU A 447      31.341  27.398  51.725  1.00  0.00           C  
ATOM   3380  CD1 LEU A 447      32.757  26.921  51.513  1.00  0.00           C  
ATOM   3381  CD2 LEU A 447      30.838  27.301  53.102  1.00  0.00           C  
ATOM   3382  N   PHE A 448      29.313  31.200  50.058  1.00  0.00           N  
ATOM   3383  CA  PHE A 448      28.827  32.495  50.334  1.00  0.00           C  
ATOM   3384  C   PHE A 448      27.297  32.545  50.230  1.00  0.00           C  
ATOM   3385  O   PHE A 448      26.683  32.689  51.293  1.00  0.00           O  
ATOM   3386  CB  PHE A 448      29.327  33.546  49.271  1.00  0.00           C  
ATOM   3387  CG  PHE A 448      30.751  34.120  49.654  1.00  0.00           C  
ATOM   3388  CD1 PHE A 448      31.919  33.520  49.140  1.00  0.00           C  
ATOM   3389  CD2 PHE A 448      30.843  35.159  50.566  1.00  0.00           C  
ATOM   3390  CE1 PHE A 448      33.155  33.975  49.549  1.00  0.00           C  
ATOM   3391  CE2 PHE A 448      32.050  35.604  51.029  1.00  0.00           C  
ATOM   3392  CZ  PHE A 448      33.164  35.010  50.498  1.00  0.00           C  
ATOM   3393  N   LEU A 449      26.825  31.904  49.135  1.00  0.00           N  
ATOM   3394  CA  LEU A 449      25.389  31.839  48.956  1.00  0.00           C  
ATOM   3395  C   LEU A 449      24.654  30.939  50.018  1.00  0.00           C  
ATOM   3396  O   LEU A 449      23.604  31.288  50.502  1.00  0.00           O  
ATOM   3397  CB  LEU A 449      25.159  31.349  47.495  1.00  0.00           C  
ATOM   3398  CG  LEU A 449      23.730  31.508  46.897  1.00  0.00           C  
ATOM   3399  CD1 LEU A 449      23.447  32.948  46.618  1.00  0.00           C  
ATOM   3400  CD2 LEU A 449      23.643  30.673  45.577  1.00  0.00           C  
ATOM   3401  N   THR A 450      25.301  29.857  50.372  1.00  0.00           N  
ATOM   3402  CA  THR A 450      24.727  28.974  51.401  1.00  0.00           C  
ATOM   3403  C   THR A 450      24.695  29.492  52.867  1.00  0.00           C  
ATOM   3404  O   THR A 450      23.658  29.335  53.550  1.00  0.00           O  
ATOM   3405  CB  THR A 450      25.250  27.527  51.352  1.00  0.00           C  
ATOM   3406  CG2 THR A 450      24.608  26.757  50.213  1.00  0.00           C  
ATOM   3407  OG1 THR A 450      26.667  27.502  51.330  1.00  0.00           O  
ATOM   3408  N   SER A 451      25.718  30.215  53.209  1.00  0.00           N  
ATOM   3409  CA  SER A 451      25.653  31.048  54.458  1.00  0.00           C  
ATOM   3410  C   SER A 451      24.641  32.163  54.508  1.00  0.00           C  
ATOM   3411  O   SER A 451      23.972  32.332  55.522  1.00  0.00           O  
ATOM   3412  CB  SER A 451      27.063  31.560  54.920  1.00  0.00           C  
ATOM   3413  OG  SER A 451      26.869  32.333  56.125  1.00  0.00           O  
ATOM   3414  N   ILE A 452      24.345  32.835  53.391  1.00  0.00           N  
ATOM   3415  CA  ILE A 452      23.177  33.727  53.295  1.00  0.00           C  
ATOM   3416  C   ILE A 452      21.862  32.985  53.601  1.00  0.00           C  
ATOM   3417  O   ILE A 452      21.082  33.399  54.483  1.00  0.00           O  
ATOM   3418  CB  ILE A 452      23.125  34.612  52.066  1.00  0.00           C  
ATOM   3419  CG1 ILE A 452      24.439  35.432  52.175  1.00  0.00           C  
ATOM   3420  CG2 ILE A 452      21.843  35.451  52.095  1.00  0.00           C  
ATOM   3421  CD  ILE A 452      24.803  36.314  50.939  1.00  0.00           C  
ATOM   3422  N   LEU A 453      21.623  31.898  52.875  1.00  0.00           N  
ATOM   3423  CA  LEU A 453      20.371  31.183  52.769  1.00  0.00           C  
ATOM   3424  C   LEU A 453      19.970  30.650  54.220  1.00  0.00           C  
ATOM   3425  O   LEU A 453      18.829  30.767  54.606  1.00  0.00           O  
ATOM   3426  CB  LEU A 453      20.596  30.149  51.744  1.00  0.00           C  
ATOM   3427  CG  LEU A 453      20.385  30.494  50.286  1.00  0.00           C  
ATOM   3428  CD1 LEU A 453      20.858  29.214  49.605  1.00  0.00           C  
ATOM   3429  CD2 LEU A 453      19.001  31.062  49.919  1.00  0.00           C  
ATOM   3430  N   GLN A 454      20.943  29.999  54.896  1.00  0.00           N  
ATOM   3431  CA  GLN A 454      20.771  29.558  56.301  1.00  0.00           C  
ATOM   3432  C   GLN A 454      20.289  30.765  57.162  1.00  0.00           C  
ATOM   3433  O   GLN A 454      19.317  30.698  57.911  1.00  0.00           O  
ATOM   3434  CB  GLN A 454      22.051  29.032  56.921  1.00  0.00           C  
ATOM   3435  CG  GLN A 454      22.318  27.583  56.628  1.00  0.00           C  
ATOM   3436  CD  GLN A 454      23.799  27.178  56.827  1.00  0.00           C  
ATOM   3437  NE2 GLN A 454      23.864  26.098  57.533  1.00  0.00           N  
ATOM   3438  OE1 GLN A 454      24.756  27.806  56.377  1.00  0.00           O  
ATOM   3439  N   ASN A 455      20.800  31.954  56.939  1.00  0.00           N  
ATOM   3440  CA  ASN A 455      20.419  33.115  57.809  1.00  0.00           C  
ATOM   3441  C   ASN A 455      19.328  34.136  57.330  1.00  0.00           C  
ATOM   3442  O   ASN A 455      18.509  34.600  58.159  1.00  0.00           O  
ATOM   3443  CB  ASN A 455      21.672  33.930  58.185  1.00  0.00           C  
ATOM   3444  CG  ASN A 455      22.622  32.928  58.853  1.00  0.00           C  
ATOM   3445  ND2 ASN A 455      23.456  32.139  58.263  1.00  0.00           N  
ATOM   3446  OD1 ASN A 455      22.621  32.912  60.106  1.00  0.00           O  
ATOM   3447  N   PHE A 456      19.301  34.360  56.025  1.00  0.00           N  
ATOM   3448  CA  PHE A 456      18.298  35.312  55.437  1.00  0.00           C  
ATOM   3449  C   PHE A 456      17.233  34.654  54.606  1.00  0.00           C  
ATOM   3450  O   PHE A 456      17.425  33.510  54.100  1.00  0.00           O  
ATOM   3451  CB  PHE A 456      19.095  36.413  54.620  1.00  0.00           C  
ATOM   3452  CG  PHE A 456      19.846  37.325  55.584  1.00  0.00           C  
ATOM   3453  CD1 PHE A 456      19.261  38.534  55.978  1.00  0.00           C  
ATOM   3454  CD2 PHE A 456      21.087  36.890  56.025  1.00  0.00           C  
ATOM   3455  CE1 PHE A 456      19.900  39.279  56.948  1.00  0.00           C  
ATOM   3456  CE2 PHE A 456      21.672  37.622  57.011  1.00  0.00           C  
ATOM   3457  CZ  PHE A 456      21.127  38.779  57.448  1.00  0.00           C  
ATOM   3458  N   ASN A 457      16.043  35.218  54.732  1.00  0.00           N  
ATOM   3459  CA  ASN A 457      14.927  35.020  53.790  1.00  0.00           C  
ATOM   3460  C   ASN A 457      14.851  36.218  52.748  1.00  0.00           C  
ATOM   3461  O   ASN A 457      15.185  37.368  53.037  1.00  0.00           O  
ATOM   3462  CB  ASN A 457      13.608  34.900  54.538  1.00  0.00           C  
ATOM   3463  CG  ASN A 457      13.392  33.581  55.341  1.00  0.00           C  
ATOM   3464  ND2 ASN A 457      12.130  33.418  55.728  1.00  0.00           N  
ATOM   3465  OD1 ASN A 457      14.175  32.649  55.296  1.00  0.00           O  
ATOM   3466  N   LEU A 458      14.446  35.828  51.560  1.00  0.00           N  
ATOM   3467  CA  LEU A 458      14.646  36.748  50.390  1.00  0.00           C  
ATOM   3468  C   LEU A 458      13.380  37.336  49.782  1.00  0.00           C  
ATOM   3469  O   LEU A 458      13.110  37.309  48.572  1.00  0.00           O  
ATOM   3470  CB  LEU A 458      15.399  35.917  49.367  1.00  0.00           C  
ATOM   3471  CG  LEU A 458      16.863  35.621  49.676  1.00  0.00           C  
ATOM   3472  CD1 LEU A 458      17.665  34.737  48.726  1.00  0.00           C  
ATOM   3473  CD2 LEU A 458      17.652  36.965  49.709  1.00  0.00           C  
ATOM   3474  N   LYS A 459      12.759  38.290  50.510  1.00  0.00           N  
ATOM   3475  CA  LYS A 459      11.489  38.872  50.144  1.00  0.00           C  
ATOM   3476  C   LYS A 459      11.725  40.047  49.165  1.00  0.00           C  
ATOM   3477  O   LYS A 459      12.277  41.092  49.542  1.00  0.00           O  
ATOM   3478  CB  LYS A 459      10.886  39.369  51.479  1.00  0.00           C  
ATOM   3479  CG  LYS A 459      10.593  38.235  52.427  1.00  0.00           C  
ATOM   3480  CD  LYS A 459       9.433  37.437  51.841  1.00  0.00           C  
ATOM   3481  CE  LYS A 459       9.249  36.174  52.605  1.00  0.00           C  
ATOM   3482  NZ  LYS A 459       7.971  35.648  52.106  1.00  0.00           N1+
ATOM   3483  N   SER A 460      10.794  40.064  48.207  1.00  0.00           N  
ATOM   3484  CA  SER A 460      10.983  40.866  46.991  1.00  0.00           C  
ATOM   3485  C   SER A 460      10.385  42.246  47.003  1.00  0.00           C  
ATOM   3486  O   SER A 460       9.574  42.530  47.912  1.00  0.00           O  
ATOM   3487  CB  SER A 460      10.443  40.073  45.717  1.00  0.00           C  
ATOM   3488  OG  SER A 460       9.012  39.859  45.878  1.00  0.00           O  
ATOM   3489  N   LEU A 461      11.072  43.222  46.470  1.00  0.00           N  
ATOM   3490  CA  LEU A 461      10.516  44.575  46.250  1.00  0.00           C  
ATOM   3491  C   LEU A 461      10.273  44.632  44.776  1.00  0.00           C  
ATOM   3492  O   LEU A 461       9.148  45.067  44.327  1.00  0.00           O  
ATOM   3493  CB  LEU A 461      11.598  45.592  46.584  1.00  0.00           C  
ATOM   3494  CG  LEU A 461      11.543  46.129  48.008  1.00  0.00           C  
ATOM   3495  CD1 LEU A 461      12.805  46.959  48.292  1.00  0.00           C  
ATOM   3496  CD2 LEU A 461      10.196  46.957  48.174  1.00  0.00           C  
ATOM   3497  N   VAL A 462      11.308  44.472  44.019  1.00  0.00           N  
ATOM   3498  CA  VAL A 462      11.317  44.071  42.531  1.00  0.00           C  
ATOM   3499  C   VAL A 462      10.273  42.923  42.180  1.00  0.00           C  
ATOM   3500  O   VAL A 462       9.835  42.229  43.056  1.00  0.00           O  
ATOM   3501  CB  VAL A 462      12.774  43.664  42.249  1.00  0.00           C  
ATOM   3502  CG1 VAL A 462      13.723  44.927  42.452  1.00  0.00           C  
ATOM   3503  CG2 VAL A 462      13.298  42.474  43.098  1.00  0.00           C  
ATOM   3504  N   ASP A 463      10.118  42.640  40.901  1.00  0.00           N  
ATOM   3505  CA  ASP A 463       9.338  41.504  40.429  1.00  0.00           C  
ATOM   3506  C   ASP A 463      10.204  40.356  39.838  1.00  0.00           C  
ATOM   3507  O   ASP A 463      10.914  40.608  38.823  1.00  0.00           O  
ATOM   3508  CB  ASP A 463       8.377  41.958  39.291  1.00  0.00           C  
ATOM   3509  CG  ASP A 463       7.377  40.904  39.026  1.00  0.00           C  
ATOM   3510  OD1 ASP A 463       6.308  40.693  39.688  1.00  0.00           O  
ATOM   3511  OD2 ASP A 463       7.606  40.210  38.012  1.00  0.00           O1-
ATOM   3512  N   PRO A 464      10.223  39.179  40.417  1.00  0.00           N  
ATOM   3513  CA  PRO A 464      10.985  38.013  39.845  1.00  0.00           C  
ATOM   3514  C   PRO A 464      10.822  37.755  38.322  1.00  0.00           C  
ATOM   3515  O   PRO A 464      11.760  37.823  37.596  1.00  0.00           O  
ATOM   3516  CB  PRO A 464      10.653  36.774  40.728  1.00  0.00           C  
ATOM   3517  CG  PRO A 464      10.363  37.484  42.138  1.00  0.00           C  
ATOM   3518  CD  PRO A 464       9.730  38.864  41.788  1.00  0.00           C  
ATOM   3519  N   LYS A 465       9.648  37.658  37.807  1.00  0.00           N  
ATOM   3520  CA  LYS A 465       9.416  37.361  36.374  1.00  0.00           C  
ATOM   3521  C   LYS A 465       9.653  38.479  35.411  1.00  0.00           C  
ATOM   3522  O   LYS A 465      10.009  38.213  34.238  1.00  0.00           O  
ATOM   3523  CB  LYS A 465       8.119  36.668  36.087  1.00  0.00           C  
ATOM   3524  CG  LYS A 465       8.188  35.182  36.689  1.00  0.00           C  
ATOM   3525  CD  LYS A 465       7.203  34.405  35.846  1.00  0.00           C  
ATOM   3526  CE  LYS A 465       7.238  32.921  36.258  1.00  0.00           C  
ATOM   3527  NZ  LYS A 465       6.911  32.037  35.212  1.00  0.00           N1+
ATOM   3528  N   ASN A 466       9.628  39.769  35.829  1.00  0.00           N  
ATOM   3529  CA  ASN A 466       9.911  40.905  34.931  1.00  0.00           C  
ATOM   3530  C   ASN A 466      11.404  41.163  34.761  1.00  0.00           C  
ATOM   3531  O   ASN A 466      11.719  41.514  33.619  1.00  0.00           O  
ATOM   3532  CB  ASN A 466       9.109  42.139  35.337  1.00  0.00           C  
ATOM   3533  CG  ASN A 466       7.682  42.029  34.830  1.00  0.00           C  
ATOM   3534  ND2 ASN A 466       6.798  41.641  35.741  1.00  0.00           N  
ATOM   3535  OD1 ASN A 466       7.380  42.437  33.733  1.00  0.00           O  
ATOM   3536  N   LEU A 467      12.337  40.858  35.692  1.00  0.00           N  
ATOM   3537  CA  LEU A 467      13.777  41.028  35.576  1.00  0.00           C  
ATOM   3538  C   LEU A 467      14.579  40.221  34.596  1.00  0.00           C  
ATOM   3539  O   LEU A 467      14.915  39.086  34.856  1.00  0.00           O  
ATOM   3540  CB  LEU A 467      14.317  40.902  36.986  1.00  0.00           C  
ATOM   3541  CG  LEU A 467      13.900  42.100  37.804  1.00  0.00           C  
ATOM   3542  CD1 LEU A 467      14.510  41.918  39.196  1.00  0.00           C  
ATOM   3543  CD2 LEU A 467      14.242  43.456  37.261  1.00  0.00           C  
ATOM   3544  N   ASP A 468      14.751  40.819  33.436  1.00  0.00           N  
ATOM   3545  CA  ASP A 468      15.554  40.347  32.276  1.00  0.00           C  
ATOM   3546  C   ASP A 468      17.044  40.426  32.601  1.00  0.00           C  
ATOM   3547  O   ASP A 468      17.484  41.460  33.077  1.00  0.00           O  
ATOM   3548  CB  ASP A 468      15.207  41.147  31.036  1.00  0.00           C  
ATOM   3549  CG  ASP A 468      14.060  40.646  30.142  1.00  0.00           C  
ATOM   3550  OD1 ASP A 468      14.381  39.990  29.117  1.00  0.00           O  
ATOM   3551  OD2 ASP A 468      12.910  41.080  30.260  1.00  0.00           O1-
ATOM   3552  N   THR A 469      17.802  39.469  32.066  1.00  0.00           N  
ATOM   3553  CA  THR A 469      19.265  39.308  32.188  1.00  0.00           C  
ATOM   3554  C   THR A 469      20.165  39.917  31.169  1.00  0.00           C  
ATOM   3555  O   THR A 469      21.357  39.572  31.099  1.00  0.00           O  
ATOM   3556  CB  THR A 469      19.677  37.869  32.438  1.00  0.00           C  
ATOM   3557  CG2 THR A 469      19.351  37.405  33.865  1.00  0.00           C  
ATOM   3558  OG1 THR A 469      19.189  37.008  31.450  1.00  0.00           O  
ATOM   3559  N   THR A 470      19.606  41.029  30.664  1.00  0.00           N  
ATOM   3560  CA  THR A 470      20.168  41.969  29.650  1.00  0.00           C  
ATOM   3561  C   THR A 470      21.188  42.824  30.370  1.00  0.00           C  
ATOM   3562  O   THR A 470      20.936  43.402  31.460  1.00  0.00           O  
ATOM   3563  CB  THR A 470      19.191  42.847  28.837  1.00  0.00           C  
ATOM   3564  CG2 THR A 470      18.111  43.480  29.754  1.00  0.00           C  
ATOM   3565  OG1 THR A 470      19.879  44.022  28.382  1.00  0.00           O  
ATOM   3566  N   PRO A 471      22.489  42.624  30.064  1.00  0.00           N  
ATOM   3567  CA  PRO A 471      23.642  43.116  30.847  1.00  0.00           C  
ATOM   3568  C   PRO A 471      23.817  44.602  30.582  1.00  0.00           C  
ATOM   3569  O   PRO A 471      23.651  45.141  29.482  1.00  0.00           O  
ATOM   3570  CB  PRO A 471      24.798  42.339  30.284  1.00  0.00           C  
ATOM   3571  CG  PRO A 471      24.431  42.051  28.839  1.00  0.00           C  
ATOM   3572  CD  PRO A 471      22.921  41.938  28.823  1.00  0.00           C  
ATOM   3573  N   VAL A 472      24.231  45.300  31.664  1.00  0.00           N  
ATOM   3574  CA  VAL A 472      24.534  46.728  31.811  1.00  0.00           C  
ATOM   3575  C   VAL A 472      25.734  47.217  30.948  1.00  0.00           C  
ATOM   3576  O   VAL A 472      26.727  46.518  30.861  1.00  0.00           O  
ATOM   3577  CB  VAL A 472      24.658  47.020  33.333  1.00  0.00           C  
ATOM   3578  CG1 VAL A 472      23.354  46.786  34.083  1.00  0.00           C  
ATOM   3579  CG2 VAL A 472      25.791  46.208  34.037  1.00  0.00           C  
ATOM   3580  N   VAL A 473      25.820  48.493  30.723  1.00  0.00           N  
ATOM   3581  CA  VAL A 473      26.748  49.130  29.770  1.00  0.00           C  
ATOM   3582  C   VAL A 473      28.240  48.860  29.822  1.00  0.00           C  
ATOM   3583  O   VAL A 473      28.968  49.343  30.656  1.00  0.00           O  
ATOM   3584  CB  VAL A 473      26.510  50.705  29.694  1.00  0.00           C  
ATOM   3585  CG1 VAL A 473      25.431  51.058  28.667  1.00  0.00           C  
ATOM   3586  CG2 VAL A 473      26.211  51.340  31.043  1.00  0.00           C  
ATOM   3587  N   ASN A 474      28.632  47.836  29.047  1.00  0.00           N  
ATOM   3588  CA  ASN A 474      30.034  47.414  28.830  1.00  0.00           C  
ATOM   3589  C   ASN A 474      30.383  47.292  27.348  1.00  0.00           C  
ATOM   3590  O   ASN A 474      29.480  47.141  26.548  1.00  0.00           O  
ATOM   3591  CB  ASN A 474      30.165  46.230  29.796  1.00  0.00           C  
ATOM   3592  CG  ASN A 474      31.527  45.724  30.177  1.00  0.00           C  
ATOM   3593  ND2 ASN A 474      31.734  45.430  31.488  1.00  0.00           N  
ATOM   3594  OD1 ASN A 474      32.288  45.356  29.291  1.00  0.00           O  
ATOM   3595  N   GLY A 475      31.690  47.043  27.057  1.00  0.00           N  
ATOM   3596  CA  GLY A 475      32.158  46.848  25.706  1.00  0.00           C  
ATOM   3597  C   GLY A 475      32.743  45.405  25.471  1.00  0.00           C  
ATOM   3598  O   GLY A 475      32.792  44.995  24.304  1.00  0.00           O  
ATOM   3599  N   PHE A 476      33.021  44.742  26.568  1.00  0.00           N  
ATOM   3600  CA  PHE A 476      33.801  43.473  26.612  1.00  0.00           C  
ATOM   3601  C   PHE A 476      33.156  42.392  27.457  1.00  0.00           C  
ATOM   3602  O   PHE A 476      33.365  41.198  27.148  1.00  0.00           O  
ATOM   3603  CB  PHE A 476      35.229  43.858  27.007  1.00  0.00           C  
ATOM   3604  CG  PHE A 476      36.090  42.936  26.188  1.00  0.00           C  
ATOM   3605  CD1 PHE A 476      36.546  43.465  24.996  1.00  0.00           C  
ATOM   3606  CD2 PHE A 476      36.262  41.566  26.567  1.00  0.00           C  
ATOM   3607  CE1 PHE A 476      37.188  42.585  24.137  1.00  0.00           C  
ATOM   3608  CE2 PHE A 476      36.848  40.749  25.674  1.00  0.00           C  
ATOM   3609  CZ  PHE A 476      37.369  41.229  24.423  1.00  0.00           C  
ATOM   3610  N   ALA A 477      32.463  42.756  28.571  1.00  0.00           N  
ATOM   3611  CA  ALA A 477      31.970  41.774  29.505  1.00  0.00           C  
ATOM   3612  C   ALA A 477      30.449  41.821  29.793  1.00  0.00           C  
ATOM   3613  O   ALA A 477      29.701  42.771  29.491  1.00  0.00           O  
ATOM   3614  CB  ALA A 477      32.683  42.038  30.839  1.00  0.00           C  
ATOM   3615  N   SER A 478      29.954  40.659  30.395  1.00  0.00           N  
ATOM   3616  CA  SER A 478      28.582  40.525  30.846  1.00  0.00           C  
ATOM   3617  C   SER A 478      28.341  40.633  32.353  1.00  0.00           C  
ATOM   3618  O   SER A 478      28.470  39.719  33.156  1.00  0.00           O  
ATOM   3619  CB  SER A 478      27.971  39.166  30.419  1.00  0.00           C  
ATOM   3620  OG  SER A 478      28.306  38.942  29.050  1.00  0.00           O  
ATOM   3621  N   VAL A 479      27.870  41.779  32.776  1.00  0.00           N  
ATOM   3622  CA  VAL A 479      27.533  42.136  34.160  1.00  0.00           C  
ATOM   3623  C   VAL A 479      25.981  42.267  34.340  1.00  0.00           C  
ATOM   3624  O   VAL A 479      25.290  43.039  33.641  1.00  0.00           O  
ATOM   3625  CB  VAL A 479      28.244  43.429  34.477  1.00  0.00           C  
ATOM   3626  CG1 VAL A 479      28.084  43.674  36.033  1.00  0.00           C  
ATOM   3627  CG2 VAL A 479      29.637  43.754  33.972  1.00  0.00           C  
ATOM   3628  N   PRO A 480      25.401  41.491  35.286  1.00  0.00           N  
ATOM   3629  CA  PRO A 480      23.940  41.540  35.661  1.00  0.00           C  
ATOM   3630  C   PRO A 480      23.423  42.960  36.015  1.00  0.00           C  
ATOM   3631  O   PRO A 480      24.180  43.764  36.608  1.00  0.00           O  
ATOM   3632  CB  PRO A 480      23.758  40.515  36.831  1.00  0.00           C  
ATOM   3633  CG  PRO A 480      25.156  40.520  37.534  1.00  0.00           C  
ATOM   3634  CD  PRO A 480      26.120  40.747  36.343  1.00  0.00           C  
ATOM   3635  N   PRO A 481      22.149  43.322  35.807  1.00  0.00           N  
ATOM   3636  CA  PRO A 481      21.616  44.599  36.310  1.00  0.00           C  
ATOM   3637  C   PRO A 481      21.395  44.641  37.844  1.00  0.00           C  
ATOM   3638  O   PRO A 481      21.525  43.592  38.471  1.00  0.00           O  
ATOM   3639  CB  PRO A 481      20.240  44.786  35.644  1.00  0.00           C  
ATOM   3640  CG  PRO A 481      19.892  43.419  35.110  1.00  0.00           C  
ATOM   3641  CD  PRO A 481      21.266  42.755  34.822  1.00  0.00           C  
ATOM   3642  N   PHE A 482      21.084  45.899  38.243  1.00  0.00           N  
ATOM   3643  CA  PHE A 482      20.846  46.306  39.645  1.00  0.00           C  
ATOM   3644  C   PHE A 482      19.413  46.207  40.237  1.00  0.00           C  
ATOM   3645  O   PHE A 482      18.392  46.582  39.646  1.00  0.00           O  
ATOM   3646  CB  PHE A 482      21.329  47.703  39.985  1.00  0.00           C  
ATOM   3647  CG  PHE A 482      22.825  47.812  39.620  1.00  0.00           C  
ATOM   3648  CD1 PHE A 482      23.126  48.744  38.614  1.00  0.00           C  
ATOM   3649  CD2 PHE A 482      23.693  46.806  39.799  1.00  0.00           C  
ATOM   3650  CE1 PHE A 482      24.241  48.660  37.812  1.00  0.00           C  
ATOM   3651  CE2 PHE A 482      24.857  46.648  39.013  1.00  0.00           C  
ATOM   3652  CZ  PHE A 482      25.119  47.554  37.992  1.00  0.00           C  
ATOM   3653  N   TYR A 483      19.349  45.615  41.399  1.00  0.00           N  
ATOM   3654  CA  TYR A 483      18.105  45.345  42.220  1.00  0.00           C  
ATOM   3655  C   TYR A 483      18.239  45.576  43.759  1.00  0.00           C  
ATOM   3656  O   TYR A 483      19.311  45.246  44.310  1.00  0.00           O  
ATOM   3657  CB  TYR A 483      17.389  44.065  41.892  1.00  0.00           C  
ATOM   3658  CG  TYR A 483      18.210  42.785  41.945  1.00  0.00           C  
ATOM   3659  CD1 TYR A 483      19.156  42.514  40.954  1.00  0.00           C  
ATOM   3660  CD2 TYR A 483      18.377  42.131  43.130  1.00  0.00           C  
ATOM   3661  CE1 TYR A 483      20.209  41.605  41.110  1.00  0.00           C  
ATOM   3662  CE2 TYR A 483      19.396  41.223  43.308  1.00  0.00           C  
ATOM   3663  CZ  TYR A 483      20.353  41.030  42.337  1.00  0.00           C  
ATOM   3664  OH  TYR A 483      21.510  40.277  42.609  1.00  0.00           O  
ATOM   3665  N   GLN A 484      17.409  46.412  44.373  1.00  0.00           N  
ATOM   3666  CA  GLN A 484      17.045  46.470  45.834  1.00  0.00           C  
ATOM   3667  C   GLN A 484      16.042  45.294  46.138  1.00  0.00           C  
ATOM   3668  O   GLN A 484      14.941  45.124  45.506  1.00  0.00           O  
ATOM   3669  CB  GLN A 484      16.761  47.851  46.379  1.00  0.00           C  
ATOM   3670  CG  GLN A 484      17.949  48.791  46.624  1.00  0.00           C  
ATOM   3671  CD  GLN A 484      17.400  50.100  47.276  1.00  0.00           C  
ATOM   3672  NE2 GLN A 484      16.973  51.041  46.409  1.00  0.00           N  
ATOM   3673  OE1 GLN A 484      17.603  50.308  48.479  1.00  0.00           O  
ATOM   3674  N   LEU A 485      16.298  44.691  47.240  1.00  0.00           N  
ATOM   3675  CA  LEU A 485      15.552  43.597  47.841  1.00  0.00           C  
ATOM   3676  C   LEU A 485      15.475  43.863  49.329  1.00  0.00           C  
ATOM   3677  O   LEU A 485      16.220  44.685  49.839  1.00  0.00           O  
ATOM   3678  CB  LEU A 485      16.448  42.423  47.503  1.00  0.00           C  
ATOM   3679  CG  LEU A 485      16.128  40.987  47.913  1.00  0.00           C  
ATOM   3680  CD1 LEU A 485      15.005  40.585  46.996  1.00  0.00           C  
ATOM   3681  CD2 LEU A 485      17.307  40.113  47.642  1.00  0.00           C  
ATOM   3682  N   CYS A 486      14.495  43.255  50.050  1.00  0.00           N  
ATOM   3683  CA  CYS A 486      14.415  43.283  51.576  1.00  0.00           C  
ATOM   3684  C   CYS A 486      14.888  41.908  52.097  1.00  0.00           C  
ATOM   3685  O   CYS A 486      14.306  40.814  51.970  1.00  0.00           O  
ATOM   3686  CB  CYS A 486      12.945  43.610  51.979  1.00  0.00           C  
ATOM   3687  SG  CYS A 486      12.593  45.382  51.828  1.00  0.00           S  
ATOM   3688  N   PHE A 487      16.079  42.034  52.638  1.00  0.00           N  
ATOM   3689  CA  PHE A 487      16.794  40.969  53.359  1.00  0.00           C  
ATOM   3690  C   PHE A 487      16.372  40.636  54.808  1.00  0.00           C  
ATOM   3691  O   PHE A 487      16.992  41.191  55.691  1.00  0.00           O  
ATOM   3692  CB  PHE A 487      18.251  41.227  53.271  1.00  0.00           C  
ATOM   3693  CG  PHE A 487      18.965  40.800  51.982  1.00  0.00           C  
ATOM   3694  CD1 PHE A 487      19.095  41.679  50.882  1.00  0.00           C  
ATOM   3695  CD2 PHE A 487      19.671  39.620  52.010  1.00  0.00           C  
ATOM   3696  CE1 PHE A 487      19.882  41.258  49.839  1.00  0.00           C  
ATOM   3697  CE2 PHE A 487      20.595  39.293  51.028  1.00  0.00           C  
ATOM   3698  CZ  PHE A 487      20.639  40.066  49.906  1.00  0.00           C  
ATOM   3699  N   ILE A 488      15.333  39.713  54.934  1.00  0.00           N  
ATOM   3700  CA  ILE A 488      14.642  39.554  56.250  1.00  0.00           C  
ATOM   3701  C   ILE A 488      15.295  38.425  57.003  1.00  0.00           C  
ATOM   3702  O   ILE A 488      15.295  37.329  56.525  1.00  0.00           O  
ATOM   3703  CB  ILE A 488      13.149  39.176  56.031  1.00  0.00           C  
ATOM   3704  CG1 ILE A 488      12.372  40.137  55.155  1.00  0.00           C  
ATOM   3705  CG2 ILE A 488      12.377  39.292  57.361  1.00  0.00           C  
ATOM   3706  CD  ILE A 488      12.370  41.600  55.570  1.00  0.00           C  
ATOM   3707  N   PRO A 489      16.022  38.809  58.100  1.00  0.00           N  
ATOM   3708  CA  PRO A 489      16.698  37.796  58.929  1.00  0.00           C  
ATOM   3709  C   PRO A 489      15.778  36.761  59.625  1.00  0.00           C  
ATOM   3710  O   PRO A 489      14.593  37.040  59.824  1.00  0.00           O  
ATOM   3711  CB  PRO A 489      17.442  38.424  60.077  1.00  0.00           C  
ATOM   3712  CG  PRO A 489      17.487  39.866  59.554  1.00  0.00           C  
ATOM   3713  CD  PRO A 489      16.122  40.072  58.825  1.00  0.00           C  
ATOM   3714  N   ILE A 490      15.976  35.432  59.393  1.00  0.00           N  
ATOM   3715  CA  ILE A 490      15.334  34.317  60.100  1.00  0.00           C  
ATOM   3716  C   ILE A 490      16.229  33.575  61.175  1.00  0.00           C  
ATOM   3717  O   ILE A 490      15.680  33.204  62.193  1.00  0.00           O  
ATOM   3718  CB  ILE A 490      14.922  33.366  58.906  1.00  0.00           C  
ATOM   3719  CG1 ILE A 490      13.923  32.317  59.357  1.00  0.00           C  
ATOM   3720  CG2 ILE A 490      16.132  32.797  58.144  1.00  0.00           C  
ATOM   3721  CD  ILE A 490      12.486  32.795  59.267  1.00  0.00           C  
ATOM   3722  N   HIS A 491      17.519  33.474  61.009  1.00  0.00           N  
ATOM   3723  CA  HIS A 491      18.376  32.786  61.980  1.00  0.00           C  
ATOM   3724  C   HIS A 491      19.403  33.750  62.525  1.00  0.00           C  
ATOM   3725  O   HIS A 491      20.365  34.171  61.817  1.00  0.00           O  
ATOM   3726  CB  HIS A 491      18.988  31.564  61.303  1.00  0.00           C  
ATOM   3727  CG  HIS A 491      20.074  30.928  62.202  1.00  0.00           C  
ATOM   3728  CD2 HIS A 491      21.221  30.507  61.700  1.00  0.00           C  
ATOM   3729  ND1 HIS A 491      19.947  30.581  63.411  1.00  0.00           N  
ATOM   3730  CE1 HIS A 491      21.057  29.788  63.691  1.00  0.00           C  
ATOM   3731  NE2 HIS A 491      21.816  29.750  62.585  1.00  0.00           N  
ATOM   3732  N   HIS A 492      18.920  34.291  63.625  1.00  0.00           N  
ATOM   3733  CA  HIS A 492      19.625  35.281  64.452  1.00  0.00           C  
ATOM   3734  C   HIS A 492      19.687  34.862  65.919  1.00  0.00           C  
ATOM   3735  CB  HIS A 492      18.770  36.601  64.225  1.00  0.00           C  
ATOM   3736  CG  HIS A 492      17.222  36.621  64.317  1.00  0.00           C  
ATOM   3737  CD2 HIS A 492      16.319  35.693  64.707  1.00  0.00           C  
ATOM   3738  ND1 HIS A 492      16.537  37.481  63.597  1.00  0.00           N  
ATOM   3739  CE1 HIS A 492      15.276  37.044  63.359  1.00  0.00           C  
ATOM   3740  NE2 HIS A 492      15.153  35.941  64.101  1.00  0.00           N  
ATOM   3741  O1  HIS A 492      20.621  35.222  66.601  1.00  0.00           O  
ATOM   3742  O2  HIS A 492      18.616  34.395  66.368  1.00  0.00           O  
TER   
ATOM   3743  CAA HEM A 500      39.544  34.443  30.482  1.00  0.00           C  
ATOM   3744  CAB HEM A 500      34.258  33.508  38.865  1.00  0.00           C  
ATOM   3745  CAC HEM A 500      42.266  34.883  40.922  1.00  0.00           C  
ATOM   3746  CAD HEM A 500      44.194  33.466  33.471  1.00  0.00           C  
ATOM   3747  NA  HEM A 500      38.731  34.047  34.103  1.00  0.00           N  
ATOM   3748  CBA HEM A 500      39.544  33.228  29.543  1.00  0.00           C  
ATOM   3749  CBB HEM A 500      34.417  32.723  39.934  1.00  0.00           C  
ATOM   3750  CBC HEM A 500      43.151  34.085  41.520  1.00  0.00           C  
ATOM   3751  CBD HEM A 500      44.464  31.966  33.697  1.00  0.00           C  
ATOM   3752  NB  HEM A 500      37.247  34.122  36.595  1.00  0.00           N  
ATOM   3753  CGA HEM A 500      40.486  33.204  28.393  1.00  0.00           C  
ATOM   3754  CGD HEM A 500      45.448  31.425  32.634  1.00  0.00           C  
ATOM   3755  ND  HEM A 500      41.225  34.213  35.510  1.00  0.00           N  
ATOM   3756  CHA HEM A 500      41.031  33.822  33.087  1.00  0.00           C  
ATOM   3757  CHB HEM A 500      36.323  34.167  34.332  1.00  0.00           C  
ATOM   3758  CHC HEM A 500      37.574  34.268  39.008  1.00  0.00           C  
ATOM   3759  CHD HEM A 500      42.143  34.549  37.781  1.00  0.00           C  
ATOM   3760  CMA HEM A 500      36.417  34.217  31.242  1.00  0.00           C  
ATOM   3761  CMB HEM A 500      33.645  34.169  35.863  1.00  0.00           C  
ATOM   3762  CMC HEM A 500      39.256  34.150  41.744  1.00  0.00           C  
ATOM   3763  CMD HEM A 500      44.898  34.734  36.162  1.00  0.00           C  
ATOM   3764  C1A HEM A 500      39.641  33.911  33.019  1.00  0.00           C  
ATOM   3765  C1B HEM A 500      36.193  34.108  35.719  1.00  0.00           C  
ATOM   3766  C1C HEM A 500      38.932  34.399  39.164  1.00  0.00           C  
ATOM   3767  C1D HEM A 500      42.273  34.372  36.390  1.00  0.00           C  
ATOM   3768  O1A HEM A 500      40.140  34.067  27.559  1.00  0.00           O  
ATOM   3769  O1D HEM A 500      46.611  31.367  33.017  1.00  0.00           O  
ATOM   3770  C2A HEM A 500      38.946  34.069  31.826  1.00  0.00           C  
ATOM   3771  C2B HEM A 500      35.041  33.916  36.414  1.00  0.00           C  
ATOM   3772  C2C HEM A 500      39.720  34.476  40.333  1.00  0.00           C  
ATOM   3773  C2D HEM A 500      43.486  34.337  35.677  1.00  0.00           C  
ATOM   3774  O2A HEM A 500      41.545  32.481  28.335  1.00  0.00           O  
ATOM   3775  O2D HEM A 500      44.912  30.972  31.593  1.00  0.00           O  
ATOM   3776  C3A HEM A 500      37.604  34.122  32.162  1.00  0.00           C  
ATOM   3777  C3B HEM A 500      35.342  33.800  37.800  1.00  0.00           C  
ATOM   3778  C3C HEM A 500      41.046  34.630  39.984  1.00  0.00           C  
ATOM   3779  C3D HEM A 500      43.138  34.080  34.358  1.00  0.00           C  
ATOM   3780  C4A HEM A 500      37.519  34.141  33.538  1.00  0.00           C  
ATOM   3781  C4B HEM A 500      36.750  33.995  37.874  1.00  0.00           C  
ATOM   3782  C4C HEM A 500      41.026  34.651  38.611  1.00  0.00           C  
ATOM   3783  C4D HEM A 500      41.756  33.987  34.280  1.00  0.00           C  
ATOM   3784  NC  HEM A 500      39.755  34.508  38.037  1.00  0.00           N  
ATOM   3785 FE   HEM A 500      39.213  34.178  36.033  1.00  0.00          FE  
ATOM   3786  C1  _NBYB 501      45.119  47.208  37.093  1.00  0.00           C  
ATOM   3787  O1  _NBYB 501      42.996  41.009  32.536  1.00  0.00           O  
ATOM   3788  C2  _NBYB 501      44.625  45.830  36.610  1.00  0.00           C  
ATOM   3789  O2  _NBYB 501      45.044  48.855  35.242  1.00  0.00           O  
ATOM   3790  C3  _NBYB 501      43.306  44.294  35.131  1.00  0.00           C  
ATOM   3791  O3  _NBYB 501      46.812  47.583  35.352  1.00  0.00           O  
ATOM   3792  C4  _NBYB 501      44.272  43.277  35.234  1.00  0.00           C  
ATOM   3793  C5  _NBYB 501      43.457  45.585  35.849  1.00  0.00           C  
ATOM   3794  C6  _NBYB 501      45.536  44.760  36.622  1.00  0.00           C  
ATOM   3795  C7  _NBYB 501      45.384  43.544  35.996  1.00  0.00           C  
ATOM   3796  C8  _NBYB 501      44.009  47.946  37.889  1.00  0.00           C  
ATOM   3797  C9  _NBYB 501      42.132  44.196  34.303  1.00  0.00           C  
ATOM   3798  C10 _NBYB 501      44.047  42.193  34.275  1.00  0.00           C  
ATOM   3799  C11 _NBYB 501      42.881  42.030  33.444  1.00  0.00           C  
ATOM   3800  C12 _NBYB 501      45.651  47.941  35.842  1.00  0.00           C  
ATOM   3801  C13 _NBYB 501      41.977  43.113  33.470  1.00  0.00           C  
ATOM   3802  C14 _NBYB 501      41.861  40.801  31.688  1.00  0.00           C  
ATOM   3803  C1  _NBYC 502      33.997  43.398  35.012  1.00  0.00           C  
ATOM   3804  O1  _NBYC 502      40.139  38.737  33.859  1.00  0.00           O  
ATOM   3805  C2  _NBYC 502      35.441  42.753  34.738  1.00  0.00           C  
ATOM   3806  O2  _NBYC 502      34.187  44.667  32.956  1.00  0.00           O  
ATOM   3807  C3  _NBYC 502      36.780  41.089  33.701  1.00  0.00           C  
ATOM   3808  O3  _NBYC 502      33.324  45.667  34.795  1.00  0.00           O  
ATOM   3809  C4  _NBYC 502      37.920  41.618  34.370  1.00  0.00           C  
ATOM   3810  C5  _NBYC 502      35.527  41.722  33.873  1.00  0.00           C  
ATOM   3811  C6  _NBYC 502      36.596  43.308  35.403  1.00  0.00           C  
ATOM   3812  C7  _NBYC 502      37.856  42.745  35.253  1.00  0.00           C  
ATOM   3813  C8  _NBYC 502      32.876  42.356  35.198  1.00  0.00           C  
ATOM   3814  C9  _NBYC 502      36.730  39.908  32.943  1.00  0.00           C  
ATOM   3815  C10 _NBYC 502      39.117  40.814  34.312  1.00  0.00           C  
ATOM   3816  C11 _NBYC 502      39.075  39.568  33.693  1.00  0.00           C  
ATOM   3817  C12 _NBYC 502      33.793  44.675  34.212  1.00  0.00           C  
ATOM   3818  C13 _NBYC 502      37.871  39.147  32.874  1.00  0.00           C  
ATOM   3819  C14 _NBYC 502      39.946  37.318  34.036  1.00  0.00           C  
ATOM   3820  CA  _NWND 503      37.571  42.541  29.615  1.00  0.00           C  
ATOM   3821  CB  _NWND 503      40.645  45.464  25.307  1.00  0.00           C  
ATOM   3822  C1  _NWND 503      41.221  44.190  27.625  1.00  0.00           C  
ATOM   3823  N1  _NWND 503      40.689  46.374  24.310  1.00  0.00           N  
ATOM   3824  O1  _NWND 503      42.014  41.986  28.796  1.00  0.00           O  
ATOM   3825  C2  _NWND 503      39.766  43.179  29.817  1.00  0.00           C  
ATOM   3826  N2  _NWND 503      35.811  43.266  31.082  1.00  0.00           N  
ATOM   3827  O2  _NWND 503      42.197  44.312  29.876  1.00  0.00           O  
ATOM   3828  C3  _NWND 503      40.212  45.075  27.560  1.00  0.00           C  
ATOM   3829  C4  _NWND 503      39.430  43.968  30.959  1.00  0.00           C  
ATOM   3830  C5  _NWND 503      41.979  43.954  26.522  1.00  0.00           C  
ATOM   3831  C6  _NWND 503      38.831  42.428  29.180  1.00  0.00           C  
ATOM   3832  C7  _NWND 503      39.912  45.741  26.393  1.00  0.00           C  
ATOM   3833  C8  _NWND 503      38.062  43.881  31.424  1.00  0.00           C  
ATOM   3834  C9  _NWND 503      41.701  44.558  25.341  1.00  0.00           C  
ATOM   3835  CC  _NWND 503      37.119  43.194  30.720  1.00  0.00           C  
ATOM   3836  S   _NWND 503      41.386  43.318  29.138  1.00  0.00           S  
END
