# Supplementary material for: The molecular basis of dapsone activation of CYP2C9-catalyzed nonsteroidal anti-inflammatory drug oxidation
Source: J Biol Chem. 2023 Oct 20;299(12):105368. doi: 10.1016/j.jbc.2023.105368 (PMC10696402; doi:10.1016/j.jbc.2023.105368)
Supplement: CYP2C9-diclofenac.pdb [file mmc5.zip › jbc_105368_CYP2C9-diclofenac_mmc05.pdb]

CRYST1   74.981   74.981   74.981  90.00  90.00  90.00 P 1           1
ATOM      1  N   ARG A  26      10.328  22.763  15.133  1.00  0.00           N  
ATOM      2  CA  ARG A  26      11.355  23.086  16.033  1.00  0.00           C  
ATOM      3  C   ARG A  26      11.614  24.591  15.989  1.00  0.00           C  
ATOM      4  O   ARG A  26      11.060  25.228  15.053  1.00  0.00           O  
ATOM      5  CB  ARG A  26      12.664  22.315  15.625  1.00  0.00           C  
ATOM      6  CG  ARG A  26      12.469  20.868  15.825  1.00  0.00           C  
ATOM      7  CD  ARG A  26      13.850  20.166  15.755  1.00  0.00           C  
ATOM      8  NE  ARG A  26      13.830  18.740  15.866  1.00  0.00           N  
ATOM      9  CZ  ARG A  26      13.201  17.810  15.094  1.00  0.00           C  
ATOM     10  NH1 ARG A  26      12.583  18.063  13.930  1.00  0.00           N1+
ATOM     11  NH2 ARG A  26      13.568  16.539  15.272  1.00  0.00           N  
ATOM     12  N   GLY A  27      12.113  25.139  17.070  1.00  0.00           N  
ATOM     13  CA  GLY A  27      12.238  26.616  17.005  1.00  0.00           C  
ATOM     14  C   GLY A  27      13.443  27.219  16.234  1.00  0.00           C  
ATOM     15  O   GLY A  27      14.577  26.699  16.157  1.00  0.00           O  
ATOM     16  N   LYS A  28      13.165  28.373  15.614  1.00  0.00           N  
ATOM     17  CA  LYS A  28      14.197  29.004  14.709  1.00  0.00           C  
ATOM     18  C   LYS A  28      15.091  29.982  15.468  1.00  0.00           C  
ATOM     19  O   LYS A  28      14.794  31.134  15.738  1.00  0.00           O  
ATOM     20  CB  LYS A  28      13.365  29.708  13.648  1.00  0.00           C  
ATOM     21  CG  LYS A  28      12.658  28.654  12.785  1.00  0.00           C  
ATOM     22  CD  LYS A  28      11.970  29.283  11.539  1.00  0.00           C  
ATOM     23  CE  LYS A  28      11.061  30.332  12.102  1.00  0.00           C  
ATOM     24  NZ  LYS A  28      10.221  30.963  11.085  1.00  0.00           N1+
ATOM     25  N   LEU A  29      16.252  29.432  15.881  1.00  0.00           N  
ATOM     26  CA  LEU A  29      17.328  30.197  16.607  1.00  0.00           C  
ATOM     27  C   LEU A  29      17.585  31.634  16.125  1.00  0.00           C  
ATOM     28  O   LEU A  29      17.802  31.741  14.882  1.00  0.00           O  
ATOM     29  CB  LEU A  29      18.625  29.369  16.616  1.00  0.00           C  
ATOM     30  CG  LEU A  29      18.474  28.253  17.697  1.00  0.00           C  
ATOM     31  CD1 LEU A  29      19.241  27.015  17.282  1.00  0.00           C  
ATOM     32  CD2 LEU A  29      18.773  28.806  19.112  1.00  0.00           C  
ATOM     33  N   PRO A  30      17.724  32.635  17.040  1.00  0.00           N  
ATOM     34  CA  PRO A  30      18.160  33.995  16.773  1.00  0.00           C  
ATOM     35  C   PRO A  30      19.589  33.931  16.335  1.00  0.00           C  
ATOM     36  O   PRO A  30      20.238  32.997  16.861  1.00  0.00           O  
ATOM     37  CB  PRO A  30      17.998  34.835  18.012  1.00  0.00           C  
ATOM     38  CG  PRO A  30      17.774  33.865  19.127  1.00  0.00           C  
ATOM     39  CD  PRO A  30      17.363  32.534  18.452  1.00  0.00           C  
ATOM     40  N   PRO A  31      19.913  34.526  15.152  1.00  0.00           N  
ATOM     41  CA  PRO A  31      21.302  34.700  14.614  1.00  0.00           C  
ATOM     42  C   PRO A  31      22.190  35.636  15.482  1.00  0.00           C  
ATOM     43  O   PRO A  31      21.752  36.234  16.483  1.00  0.00           O  
ATOM     44  CB  PRO A  31      21.091  35.293  13.207  1.00  0.00           C  
ATOM     45  CG  PRO A  31      19.696  35.905  13.306  1.00  0.00           C  
ATOM     46  CD  PRO A  31      18.933  34.826  14.089  1.00  0.00           C  
ATOM     47  N   GLY A  32      23.508  35.501  15.293  1.00  0.00           N  
ATOM     48  CA  GLY A  32      24.499  36.464  15.844  1.00  0.00           C  
ATOM     49  C   GLY A  32      25.952  35.899  15.980  1.00  0.00           C  
ATOM     50  O   GLY A  32      26.046  35.031  16.877  1.00  0.00           O  
ATOM     51  N   PRO A  33      26.894  36.194  15.021  1.00  0.00           N  
ATOM     52  CA  PRO A  33      28.235  35.559  15.161  1.00  0.00           C  
ATOM     53  C   PRO A  33      29.128  36.056  16.252  1.00  0.00           C  
ATOM     54  O   PRO A  33      29.234  37.266  16.469  1.00  0.00           O  
ATOM     55  CB  PRO A  33      28.928  35.819  13.862  1.00  0.00           C  
ATOM     56  CG  PRO A  33      27.762  35.785  12.873  1.00  0.00           C  
ATOM     57  CD  PRO A  33      26.578  36.346  13.643  1.00  0.00           C  
ATOM     58  N   THR A  34      29.932  35.132  16.767  1.00  0.00           N  
ATOM     59  CA  THR A  34      31.196  35.462  17.528  1.00  0.00           C  
ATOM     60  C   THR A  34      32.574  35.097  16.888  1.00  0.00           C  
ATOM     61  O   THR A  34      32.952  33.922  16.925  1.00  0.00           O  
ATOM     62  CB  THR A  34      31.283  35.033  19.054  1.00  0.00           C  
ATOM     63  CG2 THR A  34      30.412  35.948  19.929  1.00  0.00           C  
ATOM     64  OG1 THR A  34      31.151  33.589  19.094  1.00  0.00           O  
ATOM     65  N   PRO A  35      33.201  36.081  16.282  1.00  0.00           N  
ATOM     66  CA  PRO A  35      34.629  35.881  15.959  1.00  0.00           C  
ATOM     67  C   PRO A  35      35.561  35.929  17.223  1.00  0.00           C  
ATOM     68  O   PRO A  35      35.791  37.011  17.761  1.00  0.00           O  
ATOM     69  CB  PRO A  35      34.882  37.013  14.912  1.00  0.00           C  
ATOM     70  CG  PRO A  35      33.834  38.070  15.294  1.00  0.00           C  
ATOM     71  CD  PRO A  35      32.598  37.347  15.785  1.00  0.00           C  
ATOM     72  N   LEU A  36      36.150  34.806  17.536  1.00  0.00           N  
ATOM     73  CA  LEU A  36      36.854  34.598  18.770  1.00  0.00           C  
ATOM     74  C   LEU A  36      38.288  34.053  18.560  1.00  0.00           C  
ATOM     75  O   LEU A  36      38.545  33.533  17.492  1.00  0.00           O  
ATOM     76  CB  LEU A  36      36.080  33.584  19.600  1.00  0.00           C  
ATOM     77  CG  LEU A  36      34.760  34.076  20.354  1.00  0.00           C  
ATOM     78  CD1 LEU A  36      34.133  32.911  21.164  1.00  0.00           C  
ATOM     79  CD2 LEU A  36      35.130  35.296  21.280  1.00  0.00           C  
ATOM     80  N   PRO A  37      39.209  34.202  19.460  1.00  0.00           N  
ATOM     81  CA  PRO A  37      40.537  33.544  19.349  1.00  0.00           C  
ATOM     82  C   PRO A  37      40.475  32.049  19.676  1.00  0.00           C  
ATOM     83  O   PRO A  37      39.856  31.756  20.722  1.00  0.00           O  
ATOM     84  CB  PRO A  37      41.428  34.197  20.400  1.00  0.00           C  
ATOM     85  CG  PRO A  37      40.364  34.723  21.418  1.00  0.00           C  
ATOM     86  CD  PRO A  37      39.209  35.278  20.523  1.00  0.00           C  
ATOM     87  N   VAL A  38      41.348  31.282  19.052  1.00  0.00           N  
ATOM     88  CA  VAL A  38      41.480  29.826  19.372  1.00  0.00           C  
ATOM     89  C   VAL A  38      42.689  29.575  20.268  1.00  0.00           C  
ATOM     90  O   VAL A  38      43.675  28.941  19.886  1.00  0.00           O  
ATOM     91  CB  VAL A  38      41.420  28.913  18.107  1.00  0.00           C  
ATOM     92  CG1 VAL A  38      39.963  28.887  17.478  1.00  0.00           C  
ATOM     93  CG2 VAL A  38      42.571  29.217  17.104  1.00  0.00           C  
ATOM     94  N   ILE A  39      42.480  29.611  21.563  1.00  0.00           N  
ATOM     95  CA  ILE A  39      43.396  29.304  22.706  1.00  0.00           C  
ATOM     96  C   ILE A  39      43.764  27.912  23.187  1.00  0.00           C  
ATOM     97  O   ILE A  39      44.821  27.774  23.834  1.00  0.00           O  
ATOM     98  CB  ILE A  39      43.048  30.325  23.803  1.00  0.00           C  
ATOM     99  CG1 ILE A  39      41.598  30.130  24.195  1.00  0.00           C  
ATOM    100  CG2 ILE A  39      43.322  31.704  23.116  1.00  0.00           C  
ATOM    101  CD  ILE A  39      41.522  29.301  25.489  1.00  0.00           C  
ATOM    102  N   GLY A  40      42.796  26.960  23.157  1.00  0.00           N  
ATOM    103  CA  GLY A  40      43.039  25.651  23.877  1.00  0.00           C  
ATOM    104  C   GLY A  40      42.411  24.634  22.917  1.00  0.00           C  
ATOM    105  O   GLY A  40      41.576  23.745  23.172  1.00  0.00           O  
ATOM    106  N   ASN A  41      43.003  24.629  21.704  1.00  0.00           N  
ATOM    107  CA  ASN A  41      42.797  23.670  20.505  1.00  0.00           C  
ATOM    108  C   ASN A  41      43.002  22.292  21.190  1.00  0.00           C  
ATOM    109  O   ASN A  41      44.051  21.879  21.588  1.00  0.00           O  
ATOM    110  CB  ASN A  41      43.870  23.882  19.446  1.00  0.00           C  
ATOM    111  CG  ASN A  41      43.751  25.308  18.912  1.00  0.00           C  
ATOM    112  ND2 ASN A  41      44.812  26.017  18.997  1.00  0.00           N  
ATOM    113  OD1 ASN A  41      42.742  25.748  18.370  1.00  0.00           O  
ATOM    114  N   ILE A  42      41.991  21.477  21.112  1.00  0.00           N  
ATOM    115  CA  ILE A  42      41.824  20.084  21.695  1.00  0.00           C  
ATOM    116  C   ILE A  42      42.289  19.756  23.111  1.00  0.00           C  
ATOM    117  O   ILE A  42      42.532  18.608  23.524  1.00  0.00           O  
ATOM    118  CB  ILE A  42      42.053  18.961  20.709  1.00  0.00           C  
ATOM    119  CG1 ILE A  42      43.531  18.840  20.338  1.00  0.00           C  
ATOM    120  CG2 ILE A  42      41.177  19.090  19.441  1.00  0.00           C  
ATOM    121  CD  ILE A  42      43.793  17.842  19.186  1.00  0.00           C  
ATOM    122  N   LEU A  43      42.220  20.800  23.928  1.00  0.00           N  
ATOM    123  CA  LEU A  43      42.351  20.765  25.406  1.00  0.00           C  
ATOM    124  C   LEU A  43      41.018  21.238  26.069  1.00  0.00           C  
ATOM    125  O   LEU A  43      40.256  21.916  25.345  1.00  0.00           O  
ATOM    126  CB  LEU A  43      43.535  21.618  25.877  1.00  0.00           C  
ATOM    127  CG  LEU A  43      43.978  21.320  27.337  1.00  0.00           C  
ATOM    128  CD1 LEU A  43      44.362  19.841  27.481  1.00  0.00           C  
ATOM    129  CD2 LEU A  43      45.166  22.087  27.797  1.00  0.00           C  
ATOM    130  N   GLN A  44      40.686  20.497  27.119  1.00  0.00           N  
ATOM    131  CA  GLN A  44      39.391  20.753  27.810  1.00  0.00           C  
ATOM    132  C   GLN A  44      39.348  22.201  28.302  1.00  0.00           C  
ATOM    133  O   GLN A  44      40.292  22.653  28.864  1.00  0.00           O  
ATOM    134  CB  GLN A  44      38.928  19.741  28.839  1.00  0.00           C  
ATOM    135  CG  GLN A  44      38.528  18.437  28.317  1.00  0.00           C  
ATOM    136  CD  GLN A  44      38.298  17.444  29.499  1.00  0.00           C  
ATOM    137  NE2 GLN A  44      37.090  17.480  30.045  1.00  0.00           N  
ATOM    138  OE1 GLN A  44      39.081  16.596  29.888  1.00  0.00           O  
ATOM    139  N   ILE A  45      38.242  22.929  27.966  1.00  0.00           N  
ATOM    140  CA  ILE A  45      37.879  24.319  28.396  1.00  0.00           C  
ATOM    141  C   ILE A  45      36.514  24.563  29.013  1.00  0.00           C  
ATOM    142  O   ILE A  45      35.607  23.738  28.881  1.00  0.00           O  
ATOM    143  CB  ILE A  45      38.036  25.304  27.191  1.00  0.00           C  
ATOM    144  CG1 ILE A  45      37.093  25.189  26.023  1.00  0.00           C  
ATOM    145  CG2 ILE A  45      39.470  25.173  26.633  1.00  0.00           C  
ATOM    146  CD  ILE A  45      37.171  26.264  24.951  1.00  0.00           C  
ATOM    147  N   GLY A  46      36.556  25.488  29.934  1.00  0.00           N  
ATOM    148  CA  GLY A  46      35.321  25.725  30.709  1.00  0.00           C  
ATOM    149  C   GLY A  46      34.816  27.202  30.728  1.00  0.00           C  
ATOM    150  O   GLY A  46      35.181  28.078  29.931  1.00  0.00           O  
ATOM    151  N   ILE A  47      34.067  27.592  31.794  1.00  0.00           N  
ATOM    152  CA  ILE A  47      33.614  28.939  31.879  1.00  0.00           C  
ATOM    153  C   ILE A  47      34.578  30.139  32.070  1.00  0.00           C  
ATOM    154  O   ILE A  47      34.198  31.251  31.609  1.00  0.00           O  
ATOM    155  CB  ILE A  47      32.318  29.075  32.629  1.00  0.00           C  
ATOM    156  CG1 ILE A  47      32.223  28.290  33.940  1.00  0.00           C  
ATOM    157  CG2 ILE A  47      31.196  28.717  31.663  1.00  0.00           C  
ATOM    158  CD  ILE A  47      32.955  28.784  35.143  1.00  0.00           C  
ATOM    159  N   LYS A  48      35.843  30.018  32.591  1.00  0.00           N  
ATOM    160  CA  LYS A  48      36.689  31.180  32.682  1.00  0.00           C  
ATOM    161  C   LYS A  48      37.454  31.494  31.385  1.00  0.00           C  
ATOM    162  O   LYS A  48      37.503  32.660  30.989  1.00  0.00           O  
ATOM    163  CB  LYS A  48      37.699  30.900  33.797  1.00  0.00           C  
ATOM    164  CG  LYS A  48      37.099  30.493  35.121  1.00  0.00           C  
ATOM    165  CD  LYS A  48      36.432  31.639  35.885  1.00  0.00           C  
ATOM    166  CE  LYS A  48      37.435  32.745  36.059  1.00  0.00           C  
ATOM    167  NZ  LYS A  48      36.802  34.033  36.290  1.00  0.00           N1+
ATOM    168  N   ASP A  49      37.945  30.462  30.742  1.00  0.00           N  
ATOM    169  CA  ASP A  49      38.480  30.518  29.373  1.00  0.00           C  
ATOM    170  C   ASP A  49      37.524  31.092  28.261  1.00  0.00           C  
ATOM    171  O   ASP A  49      37.869  31.859  27.395  1.00  0.00           O  
ATOM    172  CB  ASP A  49      38.693  29.058  28.927  1.00  0.00           C  
ATOM    173  CG  ASP A  49      39.787  28.269  29.601  1.00  0.00           C  
ATOM    174  OD1 ASP A  49      40.913  28.722  29.716  1.00  0.00           O  
ATOM    175  OD2 ASP A  49      39.480  27.197  30.130  1.00  0.00           O1-
ATOM    176  N   ILE A  50      36.278  30.619  28.284  1.00  0.00           N  
ATOM    177  CA  ILE A  50      35.195  31.041  27.366  1.00  0.00           C  
ATOM    178  C   ILE A  50      34.903  32.555  27.503  1.00  0.00           C  
ATOM    179  O   ILE A  50      35.068  33.387  26.560  1.00  0.00           O  
ATOM    180  CB  ILE A  50      33.903  30.253  27.384  1.00  0.00           C  
ATOM    181  CG1 ILE A  50      33.923  28.769  27.067  1.00  0.00           C  
ATOM    182  CG2 ILE A  50      32.889  30.883  26.347  1.00  0.00           C  
ATOM    183  CD  ILE A  50      32.685  28.076  27.660  1.00  0.00           C  
ATOM    184  N   SER A  51      34.739  32.921  28.747  1.00  0.00           N  
ATOM    185  CA  SER A  51      34.549  34.247  29.262  1.00  0.00           C  
ATOM    186  C   SER A  51      35.565  35.328  28.991  1.00  0.00           C  
ATOM    187  O   SER A  51      35.274  36.418  28.517  1.00  0.00           O  
ATOM    188  CB  SER A  51      34.077  34.391  30.737  1.00  0.00           C  
ATOM    189  OG  SER A  51      34.904  33.759  31.688  1.00  0.00           O  
ATOM    190  N   LYS A  52      36.757  34.815  29.087  1.00  0.00           N  
ATOM    191  CA  LYS A  52      37.939  35.610  28.725  1.00  0.00           C  
ATOM    192  C   LYS A  52      37.968  36.007  27.240  1.00  0.00           C  
ATOM    193  O   LYS A  52      37.899  37.217  26.948  1.00  0.00           O  
ATOM    194  CB  LYS A  52      39.014  34.756  29.257  1.00  0.00           C  
ATOM    195  CG  LYS A  52      40.309  35.536  29.175  1.00  0.00           C  
ATOM    196  CD  LYS A  52      41.397  34.983  29.970  1.00  0.00           C  
ATOM    197  CE  LYS A  52      42.568  35.927  29.940  1.00  0.00           C  
ATOM    198  NZ  LYS A  52      43.656  35.722  30.910  1.00  0.00           N1+
ATOM    199  N   SER A  53      37.883  34.974  26.405  1.00  0.00           N  
ATOM    200  CA  SER A  53      37.598  35.177  24.966  1.00  0.00           C  
ATOM    201  C   SER A  53      36.519  36.229  24.603  1.00  0.00           C  
ATOM    202  O   SER A  53      36.880  37.082  23.806  1.00  0.00           O  
ATOM    203  CB  SER A  53      37.294  33.932  24.170  1.00  0.00           C  
ATOM    204  OG  SER A  53      38.456  33.186  23.924  1.00  0.00           O  
ATOM    205  N   LEU A  54      35.314  35.997  25.276  1.00  0.00           N  
ATOM    206  CA  LEU A  54      34.085  36.851  25.174  1.00  0.00           C  
ATOM    207  C   LEU A  54      34.219  38.319  25.606  1.00  0.00           C  
ATOM    208  O   LEU A  54      34.001  39.305  24.850  1.00  0.00           O  
ATOM    209  CB  LEU A  54      32.889  36.263  25.991  1.00  0.00           C  
ATOM    210  CG  LEU A  54      31.909  35.202  25.425  1.00  0.00           C  
ATOM    211  CD1 LEU A  54      31.003  34.597  26.493  1.00  0.00           C  
ATOM    212  CD2 LEU A  54      31.119  35.876  24.312  1.00  0.00           C  
ATOM    213  N   THR A  55      34.586  38.516  26.853  1.00  0.00           N  
ATOM    214  CA  THR A  55      34.558  39.876  27.467  1.00  0.00           C  
ATOM    215  C   THR A  55      35.915  40.597  27.437  1.00  0.00           C  
ATOM    216  O   THR A  55      35.849  41.785  27.070  1.00  0.00           O  
ATOM    217  CB  THR A  55      34.195  39.956  28.957  1.00  0.00           C  
ATOM    218  CG2 THR A  55      33.956  41.378  29.534  1.00  0.00           C  
ATOM    219  OG1 THR A  55      32.993  39.184  29.120  1.00  0.00           O  
ATOM    220  N   ASN A  56      37.023  39.921  27.632  1.00  0.00           N  
ATOM    221  CA  ASN A  56      38.329  40.572  27.500  1.00  0.00           C  
ATOM    222  C   ASN A  56      38.960  40.582  26.103  1.00  0.00           C  
ATOM    223  O   ASN A  56      39.015  41.647  25.471  1.00  0.00           O  
ATOM    224  CB  ASN A  56      39.482  40.126  28.444  1.00  0.00           C  
ATOM    225  CG  ASN A  56      39.301  40.042  29.959  1.00  0.00           C  
ATOM    226  ND2 ASN A  56      39.663  41.060  30.599  1.00  0.00           N  
ATOM    227  OD1 ASN A  56      38.756  39.090  30.485  1.00  0.00           O  
ATOM    228  N   LEU A  57      38.999  39.400  25.551  1.00  0.00           N  
ATOM    229  CA  LEU A  57      39.729  39.091  24.306  1.00  0.00           C  
ATOM    230  C   LEU A  57      39.100  39.587  22.972  1.00  0.00           C  
ATOM    231  O   LEU A  57      39.799  40.249  22.238  1.00  0.00           O  
ATOM    232  CB  LEU A  57      40.267  37.620  24.113  1.00  0.00           C  
ATOM    233  CG  LEU A  57      41.547  37.327  24.864  1.00  0.00           C  
ATOM    234  CD1 LEU A  57      41.725  35.813  24.895  1.00  0.00           C  
ATOM    235  CD2 LEU A  57      42.683  38.068  24.239  1.00  0.00           C  
ATOM    236  N   SER A  58      37.932  39.166  22.597  1.00  0.00           N  
ATOM    237  CA  SER A  58      37.204  39.702  21.412  1.00  0.00           C  
ATOM    238  C   SER A  58      36.039  40.606  21.698  1.00  0.00           C  
ATOM    239  O   SER A  58      35.115  40.203  22.461  1.00  0.00           O  
ATOM    240  CB  SER A  58      36.781  38.523  20.580  1.00  0.00           C  
ATOM    241  OG  SER A  58      36.355  39.036  19.305  1.00  0.00           O  
ATOM    242  N   LYS A  59      36.328  41.893  21.365  1.00  0.00           N  
ATOM    243  CA  LYS A  59      35.314  42.996  21.390  1.00  0.00           C  
ATOM    244  C   LYS A  59      34.123  42.734  20.427  1.00  0.00           C  
ATOM    245  O   LYS A  59      33.776  43.421  19.480  1.00  0.00           O  
ATOM    246  CB  LYS A  59      35.901  44.441  21.326  1.00  0.00           C  
ATOM    247  CG  LYS A  59      34.945  45.428  21.990  1.00  0.00           C  
ATOM    248  CD  LYS A  59      35.499  46.800  21.772  1.00  0.00           C  
ATOM    249  CE  LYS A  59      34.798  47.912  22.579  1.00  0.00           C  
ATOM    250  NZ  LYS A  59      35.376  49.232  22.242  1.00  0.00           N1+
ATOM    251  N   VAL A  60      33.290  41.822  20.919  1.00  0.00           N  
ATOM    252  CA  VAL A  60      32.073  41.358  20.249  1.00  0.00           C  
ATOM    253  C   VAL A  60      30.794  42.192  20.607  1.00  0.00           C  
ATOM    254  O   VAL A  60      30.482  42.388  21.784  1.00  0.00           O  
ATOM    255  CB  VAL A  60      31.866  39.827  20.357  1.00  0.00           C  
ATOM    256  CG1 VAL A  60      32.748  38.952  19.432  1.00  0.00           C  
ATOM    257  CG2 VAL A  60      31.811  39.418  21.847  1.00  0.00           C  
ATOM    258  N   TYR A  61      30.066  42.560  19.569  1.00  0.00           N  
ATOM    259  CA  TYR A  61      28.989  43.560  19.703  1.00  0.00           C  
ATOM    260  C   TYR A  61      27.686  42.971  19.261  1.00  0.00           C  
ATOM    261  O   TYR A  61      27.638  42.286  18.295  1.00  0.00           O  
ATOM    262  CB  TYR A  61      29.301  44.947  19.130  1.00  0.00           C  
ATOM    263  CG  TYR A  61      28.146  45.953  19.288  1.00  0.00           C  
ATOM    264  CD1 TYR A  61      28.229  46.736  20.459  1.00  0.00           C  
ATOM    265  CD2 TYR A  61      27.107  45.842  18.398  1.00  0.00           C  
ATOM    266  CE1 TYR A  61      27.083  47.482  20.733  1.00  0.00           C  
ATOM    267  CE2 TYR A  61      26.054  46.715  18.696  1.00  0.00           C  
ATOM    268  CZ  TYR A  61      26.019  47.521  19.865  1.00  0.00           C  
ATOM    269  OH  TYR A  61      24.973  48.376  20.131  1.00  0.00           O  
ATOM    270  N   GLY A  62      26.639  43.249  20.036  1.00  0.00           N  
ATOM    271  CA  GLY A  62      25.252  42.859  19.811  1.00  0.00           C  
ATOM    272  C   GLY A  62      24.607  41.781  20.713  1.00  0.00           C  
ATOM    273  O   GLY A  62      24.656  40.605  20.278  1.00  0.00           O  
ATOM    274  N   PRO A  63      23.884  42.194  21.771  1.00  0.00           N  
ATOM    275  CA  PRO A  63      23.356  41.287  22.794  1.00  0.00           C  
ATOM    276  C   PRO A  63      23.315  39.762  22.832  1.00  0.00           C  
ATOM    277  O   PRO A  63      23.995  39.068  23.580  1.00  0.00           O  
ATOM    278  CB  PRO A  63      22.039  41.841  23.187  1.00  0.00           C  
ATOM    279  CG  PRO A  63      22.218  43.371  23.095  1.00  0.00           C  
ATOM    280  CD  PRO A  63      23.134  43.519  21.797  1.00  0.00           C  
ATOM    281  N   VAL A  64      22.519  39.248  21.845  1.00  0.00           N  
ATOM    282  CA  VAL A  64      22.314  37.810  21.481  1.00  0.00           C  
ATOM    283  C   VAL A  64      23.279  37.258  20.431  1.00  0.00           C  
ATOM    284  O   VAL A  64      23.467  37.773  19.368  1.00  0.00           O  
ATOM    285  CB  VAL A  64      20.900  37.517  20.850  1.00  0.00           C  
ATOM    286  CG1 VAL A  64      20.587  36.085  20.564  1.00  0.00           C  
ATOM    287  CG2 VAL A  64      19.834  38.002  21.874  1.00  0.00           C  
ATOM    288  N   PHE A  65      24.168  36.422  20.982  1.00  0.00           N  
ATOM    289  CA  PHE A  65      25.246  35.636  20.220  1.00  0.00           C  
ATOM    290  C   PHE A  65      24.972  34.124  20.318  1.00  0.00           C  
ATOM    291  O   PHE A  65      24.218  33.626  21.168  1.00  0.00           O  
ATOM    292  CB  PHE A  65      26.538  35.865  20.980  1.00  0.00           C  
ATOM    293  CG  PHE A  65      27.125  37.265  21.085  1.00  0.00           C  
ATOM    294  CD1 PHE A  65      26.941  37.872  22.300  1.00  0.00           C  
ATOM    295  CD2 PHE A  65      27.643  37.988  20.016  1.00  0.00           C  
ATOM    296  CE1 PHE A  65      27.173  39.244  22.321  1.00  0.00           C  
ATOM    297  CE2 PHE A  65      28.033  39.308  20.133  1.00  0.00           C  
ATOM    298  CZ  PHE A  65      27.802  39.980  21.309  1.00  0.00           C  
ATOM    299  N   THR A  66      25.251  33.477  19.236  1.00  0.00           N  
ATOM    300  CA  THR A  66      25.081  32.029  18.999  1.00  0.00           C  
ATOM    301  C   THR A  66      26.381  31.240  19.100  1.00  0.00           C  
ATOM    302  O   THR A  66      27.132  31.171  18.120  1.00  0.00           O  
ATOM    303  CB  THR A  66      24.345  31.633  17.736  1.00  0.00           C  
ATOM    304  CG2 THR A  66      22.886  31.971  17.832  1.00  0.00           C  
ATOM    305  OG1 THR A  66      24.967  32.291  16.607  1.00  0.00           O  
ATOM    306  N   LEU A  67      26.506  30.710  20.269  1.00  0.00           N  
ATOM    307  CA  LEU A  67      27.635  29.883  20.724  1.00  0.00           C  
ATOM    308  C   LEU A  67      27.278  28.379  21.032  1.00  0.00           C  
ATOM    309  O   LEU A  67      26.186  28.196  21.595  1.00  0.00           O  
ATOM    310  CB  LEU A  67      28.354  30.430  21.934  1.00  0.00           C  
ATOM    311  CG  LEU A  67      29.418  31.479  21.671  1.00  0.00           C  
ATOM    312  CD1 LEU A  67      29.649  32.362  22.958  1.00  0.00           C  
ATOM    313  CD2 LEU A  67      30.716  30.809  21.291  1.00  0.00           C  
ATOM    314  N   TYR A  68      28.065  27.384  20.785  1.00  0.00           N  
ATOM    315  CA  TYR A  68      27.891  25.940  21.057  1.00  0.00           C  
ATOM    316  C   TYR A  68      28.247  25.510  22.474  1.00  0.00           C  
ATOM    317  O   TYR A  68      29.395  25.802  22.851  1.00  0.00           O  
ATOM    318  CB  TYR A  68      28.556  25.081  20.057  1.00  0.00           C  
ATOM    319  CG  TYR A  68      27.806  25.068  18.707  1.00  0.00           C  
ATOM    320  CD1 TYR A  68      26.719  24.255  18.426  1.00  0.00           C  
ATOM    321  CD2 TYR A  68      28.346  25.801  17.657  1.00  0.00           C  
ATOM    322  CE1 TYR A  68      26.323  24.130  17.115  1.00  0.00           C  
ATOM    323  CE2 TYR A  68      27.974  25.543  16.348  1.00  0.00           C  
ATOM    324  CZ  TYR A  68      26.861  24.782  16.008  1.00  0.00           C  
ATOM    325  OH  TYR A  68      26.330  24.765  14.707  1.00  0.00           O  
ATOM    326  N   PHE A  69      27.299  25.056  23.223  1.00  0.00           N  
ATOM    327  CA  PHE A  69      27.608  24.628  24.597  1.00  0.00           C  
ATOM    328  C   PHE A  69      27.006  23.254  24.906  1.00  0.00           C  
ATOM    329  O   PHE A  69      25.872  23.117  25.398  1.00  0.00           O  
ATOM    330  CB  PHE A  69      27.089  25.563  25.744  1.00  0.00           C  
ATOM    331  CG  PHE A  69      27.953  26.804  25.987  1.00  0.00           C  
ATOM    332  CD1 PHE A  69      28.486  26.921  27.301  1.00  0.00           C  
ATOM    333  CD2 PHE A  69      27.885  27.945  25.138  1.00  0.00           C  
ATOM    334  CE1 PHE A  69      29.006  28.121  27.729  1.00  0.00           C  
ATOM    335  CE2 PHE A  69      28.279  29.215  25.618  1.00  0.00           C  
ATOM    336  CZ  PHE A  69      28.864  29.244  26.897  1.00  0.00           C  
ATOM    337  N   GLY A  70      27.876  22.298  24.606  1.00  0.00           N  
ATOM    338  CA  GLY A  70      27.705  20.854  24.842  1.00  0.00           C  
ATOM    339  C   GLY A  70      26.815  20.235  23.692  1.00  0.00           C  
ATOM    340  O   GLY A  70      27.260  20.208  22.552  1.00  0.00           O  
ATOM    341  N   LEU A  71      25.541  19.974  23.874  1.00  0.00           N  
ATOM    342  CA  LEU A  71      24.649  19.269  22.898  1.00  0.00           C  
ATOM    343  C   LEU A  71      23.956  20.156  21.811  1.00  0.00           C  
ATOM    344  O   LEU A  71      23.381  19.675  20.854  1.00  0.00           O  
ATOM    345  CB  LEU A  71      23.730  18.287  23.593  1.00  0.00           C  
ATOM    346  CG  LEU A  71      24.464  16.953  23.934  1.00  0.00           C  
ATOM    347  CD1 LEU A  71      25.206  16.370  22.756  1.00  0.00           C  
ATOM    348  CD2 LEU A  71      25.211  17.063  25.224  1.00  0.00           C  
ATOM    349  N   LYS A  72      23.760  21.409  22.156  1.00  0.00           N  
ATOM    350  CA  LYS A  72      22.856  22.362  21.437  1.00  0.00           C  
ATOM    351  C   LYS A  72      23.532  23.762  21.108  1.00  0.00           C  
ATOM    352  O   LYS A  72      24.491  24.192  21.727  1.00  0.00           O  
ATOM    353  CB  LYS A  72      21.625  22.642  22.317  1.00  0.00           C  
ATOM    354  CG  LYS A  72      20.646  21.521  22.790  1.00  0.00           C  
ATOM    355  CD  LYS A  72      19.199  22.119  23.007  1.00  0.00           C  
ATOM    356  CE  LYS A  72      18.303  21.187  23.715  1.00  0.00           C  
ATOM    357  NZ  LYS A  72      16.961  21.784  24.052  1.00  0.00           N1+
ATOM    358  N   PRO A  73      23.073  24.410  20.052  1.00  0.00           N  
ATOM    359  CA  PRO A  73      23.249  25.842  19.702  1.00  0.00           C  
ATOM    360  C   PRO A  73      22.557  26.560  20.917  1.00  0.00           C  
ATOM    361  O   PRO A  73      21.402  26.301  21.151  1.00  0.00           O  
ATOM    362  CB  PRO A  73      22.354  26.084  18.467  1.00  0.00           C  
ATOM    363  CG  PRO A  73      22.559  24.783  17.677  1.00  0.00           C  
ATOM    364  CD  PRO A  73      22.661  23.726  18.787  1.00  0.00           C  
ATOM    365  N   ILE A  74      23.308  27.376  21.599  1.00  0.00           N  
ATOM    366  CA  ILE A  74      22.824  28.034  22.822  1.00  0.00           C  
ATOM    367  C   ILE A  74      22.897  29.566  22.579  1.00  0.00           C  
ATOM    368  O   ILE A  74      24.001  30.078  22.300  1.00  0.00           O  
ATOM    369  CB  ILE A  74      23.573  27.660  24.149  1.00  0.00           C  
ATOM    370  CG1 ILE A  74      23.546  26.133  24.350  1.00  0.00           C  
ATOM    371  CG2 ILE A  74      23.081  28.276  25.451  1.00  0.00           C  
ATOM    372  CD  ILE A  74      22.156  25.546  24.600  1.00  0.00           C  
ATOM    373  N   VAL A  75      21.838  30.289  22.908  1.00  0.00           N  
ATOM    374  CA  VAL A  75      21.860  31.774  22.993  1.00  0.00           C  
ATOM    375  C   VAL A  75      22.393  32.246  24.332  1.00  0.00           C  
ATOM    376  O   VAL A  75      22.016  31.908  25.454  1.00  0.00           O  
ATOM    377  CB  VAL A  75      20.402  32.375  22.765  1.00  0.00           C  
ATOM    378  CG1 VAL A  75      20.128  33.828  23.009  1.00  0.00           C  
ATOM    379  CG2 VAL A  75      20.046  32.003  21.313  1.00  0.00           C  
ATOM    380  N   VAL A  76      23.321  33.139  24.079  1.00  0.00           N  
ATOM    381  CA  VAL A  76      24.156  33.867  25.094  1.00  0.00           C  
ATOM    382  C   VAL A  76      23.741  35.354  25.098  1.00  0.00           C  
ATOM    383  O   VAL A  76      23.391  35.917  24.018  1.00  0.00           O  
ATOM    384  CB  VAL A  76      25.633  33.788  24.688  1.00  0.00           C  
ATOM    385  CG1 VAL A  76      26.584  34.586  25.662  1.00  0.00           C  
ATOM    386  CG2 VAL A  76      26.022  32.334  24.454  1.00  0.00           C  
ATOM    387  N   LEU A  77      23.465  35.972  26.256  1.00  0.00           N  
ATOM    388  CA  LEU A  77      23.172  37.384  26.475  1.00  0.00           C  
ATOM    389  C   LEU A  77      24.334  38.145  27.035  1.00  0.00           C  
ATOM    390  O   LEU A  77      24.290  38.341  28.251  1.00  0.00           O  
ATOM    391  CB  LEU A  77      21.919  37.482  27.323  1.00  0.00           C  
ATOM    392  CG  LEU A  77      20.691  36.977  26.556  1.00  0.00           C  
ATOM    393  CD1 LEU A  77      19.443  37.224  27.439  1.00  0.00           C  
ATOM    394  CD2 LEU A  77      20.556  37.717  25.248  1.00  0.00           C  
ATOM    395  N   HIS A  78      25.084  38.780  26.189  1.00  0.00           N  
ATOM    396  CA  HIS A  78      26.366  39.416  26.551  1.00  0.00           C  
ATOM    397  C   HIS A  78      26.232  40.900  26.252  1.00  0.00           C  
ATOM    398  O   HIS A  78      25.864  41.283  25.184  1.00  0.00           O  
ATOM    399  CB  HIS A  78      27.484  38.626  25.825  1.00  0.00           C  
ATOM    400  CG  HIS A  78      28.832  39.299  25.780  1.00  0.00           C  
ATOM    401  CD2 HIS A  78      29.621  39.489  24.727  1.00  0.00           C  
ATOM    402  ND1 HIS A  78      29.381  40.141  26.724  1.00  0.00           N  
ATOM    403  CE1 HIS A  78      30.410  40.813  26.244  1.00  0.00           C  
ATOM    404  NE2 HIS A  78      30.610  40.377  24.991  1.00  0.00           N  
ATOM    405  N   GLY A  79      26.883  41.664  27.096  1.00  0.00           N  
ATOM    406  CA  GLY A  79      26.916  43.149  27.070  1.00  0.00           C  
ATOM    407  C   GLY A  79      26.378  43.854  28.303  1.00  0.00           C  
ATOM    408  O   GLY A  79      25.182  43.719  28.657  1.00  0.00           O  
ATOM    409  N   TYR A  80      27.083  44.923  28.688  1.00  0.00           N  
ATOM    410  CA  TYR A  80      26.822  45.705  29.928  1.00  0.00           C  
ATOM    411  C   TYR A  80      25.392  46.137  30.254  1.00  0.00           C  
ATOM    412  O   TYR A  80      24.787  45.459  31.062  1.00  0.00           O  
ATOM    413  CB  TYR A  80      27.832  46.887  29.893  1.00  0.00           C  
ATOM    414  CG  TYR A  80      27.667  47.892  31.090  1.00  0.00           C  
ATOM    415  CD1 TYR A  80      27.143  49.145  30.896  1.00  0.00           C  
ATOM    416  CD2 TYR A  80      28.186  47.643  32.354  1.00  0.00           C  
ATOM    417  CE1 TYR A  80      27.169  50.113  31.865  1.00  0.00           C  
ATOM    418  CE2 TYR A  80      28.337  48.658  33.346  1.00  0.00           C  
ATOM    419  CZ  TYR A  80      27.765  49.872  33.115  1.00  0.00           C  
ATOM    420  OH  TYR A  80      27.815  50.886  34.017  1.00  0.00           O  
ATOM    421  N   GLU A  81      24.786  47.146  29.673  1.00  0.00           N  
ATOM    422  CA  GLU A  81      23.366  47.515  29.854  1.00  0.00           C  
ATOM    423  C   GLU A  81      22.353  46.394  29.634  1.00  0.00           C  
ATOM    424  O   GLU A  81      21.352  46.486  30.330  1.00  0.00           O  
ATOM    425  CB  GLU A  81      23.032  48.710  28.906  1.00  0.00           C  
ATOM    426  CG  GLU A  81      23.983  49.907  28.951  1.00  0.00           C  
ATOM    427  CD  GLU A  81      25.209  49.872  27.974  1.00  0.00           C  
ATOM    428  OE1 GLU A  81      25.725  48.850  27.461  1.00  0.00           O  
ATOM    429  OE2 GLU A  81      25.570  51.006  27.661  1.00  0.00           O1-
ATOM    430  N   ALA A  82      22.746  45.535  28.633  1.00  0.00           N  
ATOM    431  CA  ALA A  82      22.019  44.309  28.334  1.00  0.00           C  
ATOM    432  C   ALA A  82      21.865  43.423  29.552  1.00  0.00           C  
ATOM    433  O   ALA A  82      20.684  43.123  29.838  1.00  0.00           O  
ATOM    434  CB  ALA A  82      22.533  43.448  27.157  1.00  0.00           C  
ATOM    435  N   VAL A  83      22.925  42.907  30.167  1.00  0.00           N  
ATOM    436  CA  VAL A  83      22.991  42.169  31.411  1.00  0.00           C  
ATOM    437  C   VAL A  83      22.367  42.833  32.587  1.00  0.00           C  
ATOM    438  O   VAL A  83      21.630  42.142  33.346  1.00  0.00           O  
ATOM    439  CB  VAL A  83      24.499  41.823  31.684  1.00  0.00           C  
ATOM    440  CG1 VAL A  83      24.777  41.307  33.138  1.00  0.00           C  
ATOM    441  CG2 VAL A  83      25.150  40.901  30.586  1.00  0.00           C  
ATOM    442  N   LYS A  84      22.490  44.158  32.613  1.00  0.00           N  
ATOM    443  CA  LYS A  84      21.593  45.034  33.442  1.00  0.00           C  
ATOM    444  C   LYS A  84      20.045  44.779  33.295  1.00  0.00           C  
ATOM    445  O   LYS A  84      19.389  44.595  34.332  1.00  0.00           O  
ATOM    446  CB  LYS A  84      22.158  46.444  33.485  1.00  0.00           C  
ATOM    447  CG  LYS A  84      23.383  46.409  34.389  1.00  0.00           C  
ATOM    448  CD  LYS A  84      24.180  47.731  34.263  1.00  0.00           C  
ATOM    449  CE  LYS A  84      25.592  47.700  34.940  1.00  0.00           C  
ATOM    450  NZ  LYS A  84      25.798  48.977  35.576  1.00  0.00           N1+
ATOM    451  N   GLU A  85      19.600  44.635  32.051  1.00  0.00           N  
ATOM    452  CA  GLU A  85      18.192  44.125  31.894  1.00  0.00           C  
ATOM    453  C   GLU A  85      17.943  42.697  32.476  1.00  0.00           C  
ATOM    454  O   GLU A  85      17.031  42.564  33.288  1.00  0.00           O  
ATOM    455  CB  GLU A  85      17.841  44.131  30.399  1.00  0.00           C  
ATOM    456  CG  GLU A  85      18.173  45.318  29.605  1.00  0.00           C  
ATOM    457  CD  GLU A  85      16.961  46.196  29.258  1.00  0.00           C  
ATOM    458  OE1 GLU A  85      16.166  46.632  30.112  1.00  0.00           O  
ATOM    459  OE2 GLU A  85      16.624  46.253  28.066  1.00  0.00           O1-
ATOM    460  N   ALA A  86      18.578  41.647  31.980  1.00  0.00           N  
ATOM    461  CA  ALA A  86      18.513  40.253  32.505  1.00  0.00           C  
ATOM    462  C   ALA A  86      18.627  40.200  34.077  1.00  0.00           C  
ATOM    463  O   ALA A  86      17.661  39.736  34.690  1.00  0.00           O  
ATOM    464  CB  ALA A  86      19.662  39.555  31.861  1.00  0.00           C  
ATOM    465  N   LEU A  87      19.569  40.871  34.698  1.00  0.00           N  
ATOM    466  CA  LEU A  87      19.770  41.118  36.167  1.00  0.00           C  
ATOM    467  C   LEU A  87      18.564  41.901  36.774  1.00  0.00           C  
ATOM    468  O   LEU A  87      17.817  41.329  37.586  1.00  0.00           O  
ATOM    469  CB  LEU A  87      21.231  41.671  36.405  1.00  0.00           C  
ATOM    470  CG  LEU A  87      22.109  40.595  36.971  1.00  0.00           C  
ATOM    471  CD1 LEU A  87      22.401  39.649  35.838  1.00  0.00           C  
ATOM    472  CD2 LEU A  87      23.330  41.217  37.673  1.00  0.00           C  
ATOM    473  N   ILE A  88      18.439  43.154  36.479  1.00  0.00           N  
ATOM    474  CA  ILE A  88      17.535  43.996  37.267  1.00  0.00           C  
ATOM    475  C   ILE A  88      16.038  43.948  36.795  1.00  0.00           C  
ATOM    476  O   ILE A  88      15.131  43.909  37.637  1.00  0.00           O  
ATOM    477  CB  ILE A  88      17.947  45.530  37.384  1.00  0.00           C  
ATOM    478  CG1 ILE A  88      19.299  45.728  37.973  1.00  0.00           C  
ATOM    479  CG2 ILE A  88      17.074  46.327  38.288  1.00  0.00           C  
ATOM    480  CD  ILE A  88      20.113  46.941  37.472  1.00  0.00           C  
ATOM    481  N   ASP A  89      15.768  44.034  35.524  1.00  0.00           N  
ATOM    482  CA  ASP A  89      14.383  44.173  35.055  1.00  0.00           C  
ATOM    483  C   ASP A  89      13.655  42.914  34.611  1.00  0.00           C  
ATOM    484  O   ASP A  89      12.481  42.825  34.965  1.00  0.00           O  
ATOM    485  CB  ASP A  89      14.500  45.183  33.919  1.00  0.00           C  
ATOM    486  CG  ASP A  89      13.205  45.810  33.483  1.00  0.00           C  
ATOM    487  OD1 ASP A  89      12.452  46.269  34.358  1.00  0.00           O  
ATOM    488  OD2 ASP A  89      12.843  45.678  32.379  1.00  0.00           O1-
ATOM    489  N   LEU A  90      14.325  41.964  34.009  1.00  0.00           N  
ATOM    490  CA  LEU A  90      13.615  40.735  33.658  1.00  0.00           C  
ATOM    491  C   LEU A  90      13.629  39.718  34.805  1.00  0.00           C  
ATOM    492  O   LEU A  90      14.749  39.548  35.310  1.00  0.00           O  
ATOM    493  CB  LEU A  90      14.076  40.097  32.371  1.00  0.00           C  
ATOM    494  CG  LEU A  90      13.526  40.848  31.178  1.00  0.00           C  
ATOM    495  CD1 LEU A  90      14.457  41.840  30.546  1.00  0.00           C  
ATOM    496  CD2 LEU A  90      13.051  39.923  30.056  1.00  0.00           C  
ATOM    497  N   GLY A  91      12.438  39.038  34.991  1.00  0.00           N  
ATOM    498  CA  GLY A  91      11.905  38.257  36.123  1.00  0.00           C  
ATOM    499  C   GLY A  91      11.055  37.021  35.715  1.00  0.00           C  
ATOM    500  O   GLY A  91      11.631  35.981  35.530  1.00  0.00           O  
ATOM    501  N   GLU A  92       9.763  37.180  35.828  1.00  0.00           N  
ATOM    502  CA  GLU A  92       8.717  36.159  35.468  1.00  0.00           C  
ATOM    503  C   GLU A  92       8.950  35.446  34.083  1.00  0.00           C  
ATOM    504  O   GLU A  92       8.699  34.249  33.950  1.00  0.00           O  
ATOM    505  CB  GLU A  92       7.379  36.899  35.502  1.00  0.00           C  
ATOM    506  CG  GLU A  92       6.273  35.779  35.442  1.00  0.00           C  
ATOM    507  CD  GLU A  92       4.805  36.204  35.409  1.00  0.00           C  
ATOM    508  OE1 GLU A  92       4.222  35.959  34.396  1.00  0.00           O  
ATOM    509  OE2 GLU A  92       4.408  36.904  36.377  1.00  0.00           O1-
ATOM    510  N   GLU A  93       9.598  36.145  33.148  1.00  0.00           N  
ATOM    511  CA  GLU A  93      10.036  35.686  31.800  1.00  0.00           C  
ATOM    512  C   GLU A  93      10.938  34.433  31.900  1.00  0.00           C  
ATOM    513  O   GLU A  93      10.684  33.542  31.134  1.00  0.00           O  
ATOM    514  CB  GLU A  93      10.614  36.786  30.901  1.00  0.00           C  
ATOM    515  CG  GLU A  93       9.654  37.914  30.768  1.00  0.00           C  
ATOM    516  CD  GLU A  93       9.422  38.791  31.993  1.00  0.00           C  
ATOM    517  OE1 GLU A  93      10.316  38.955  32.852  1.00  0.00           O  
ATOM    518  OE2 GLU A  93       8.261  39.070  32.300  1.00  0.00           O1-
ATOM    519  N   PHE A  94      11.769  34.318  32.922  1.00  0.00           N  
ATOM    520  CA  PHE A  94      12.591  33.082  33.191  1.00  0.00           C  
ATOM    521  C   PHE A  94      11.871  32.256  34.339  1.00  0.00           C  
ATOM    522  O   PHE A  94      12.181  32.369  35.547  1.00  0.00           O  
ATOM    523  CB  PHE A  94      14.008  33.518  33.734  1.00  0.00           C  
ATOM    524  CG  PHE A  94      14.613  34.750  33.016  1.00  0.00           C  
ATOM    525  CD1 PHE A  94      14.466  34.810  31.628  1.00  0.00           C  
ATOM    526  CD2 PHE A  94      15.372  35.776  33.618  1.00  0.00           C  
ATOM    527  CE1 PHE A  94      15.019  35.919  30.950  1.00  0.00           C  
ATOM    528  CE2 PHE A  94      15.977  36.816  32.929  1.00  0.00           C  
ATOM    529  CZ  PHE A  94      15.800  36.904  31.579  1.00  0.00           C  
ATOM    530  N   SER A  95      11.106  31.359  33.927  1.00  0.00           N  
ATOM    531  CA  SER A  95      10.384  30.493  34.835  1.00  0.00           C  
ATOM    532  C   SER A  95      10.847  29.090  34.700  1.00  0.00           C  
ATOM    533  O   SER A  95      10.394  28.309  33.873  1.00  0.00           O  
ATOM    534  CB  SER A  95       8.873  30.614  34.690  1.00  0.00           C  
ATOM    535  OG  SER A  95       8.181  30.043  35.795  1.00  0.00           O  
ATOM    536  N   GLY A  96      11.899  28.792  35.448  1.00  0.00           N  
ATOM    537  CA  GLY A  96      12.506  27.442  35.556  1.00  0.00           C  
ATOM    538  C   GLY A  96      13.923  27.562  34.929  1.00  0.00           C  
ATOM    539  O   GLY A  96      14.381  28.537  34.349  1.00  0.00           O  
ATOM    540  N   ARG A  97      14.686  26.503  35.118  1.00  0.00           N  
ATOM    541  CA  ARG A  97      15.971  26.198  34.479  1.00  0.00           C  
ATOM    542  C   ARG A  97      16.005  24.852  33.801  1.00  0.00           C  
ATOM    543  O   ARG A  97      15.460  23.895  34.313  1.00  0.00           O  
ATOM    544  CB  ARG A  97      17.129  26.416  35.487  1.00  0.00           C  
ATOM    545  CG  ARG A  97      17.540  27.877  35.641  1.00  0.00           C  
ATOM    546  CD  ARG A  97      18.051  27.937  37.026  1.00  0.00           C  
ATOM    547  NE  ARG A  97      18.580  29.196  37.398  1.00  0.00           N  
ATOM    548  CZ  ARG A  97      18.703  29.586  38.679  1.00  0.00           C  
ATOM    549  NH1 ARG A  97      18.323  28.837  39.660  1.00  0.00           N1+
ATOM    550  NH2 ARG A  97      19.389  30.675  38.963  1.00  0.00           N  
ATOM    551  N   GLY A  98      16.977  24.788  32.897  1.00  0.00           N  
ATOM    552  CA  GLY A  98      17.099  23.609  31.919  1.00  0.00           C  
ATOM    553  C   GLY A  98      18.473  22.977  31.872  1.00  0.00           C  
ATOM    554  O   GLY A  98      19.361  23.402  31.061  1.00  0.00           O  
ATOM    555  N   ILE A  99      18.702  22.197  32.891  1.00  0.00           N  
ATOM    556  CA  ILE A  99      20.056  21.729  33.261  1.00  0.00           C  
ATOM    557  C   ILE A  99      20.224  20.207  33.096  1.00  0.00           C  
ATOM    558  O   ILE A  99      21.066  19.669  32.367  1.00  0.00           O  
ATOM    559  CB  ILE A  99      20.451  22.345  34.630  1.00  0.00           C  
ATOM    560  CG1 ILE A  99      20.047  23.827  34.752  1.00  0.00           C  
ATOM    561  CG2 ILE A  99      21.987  22.226  34.907  1.00  0.00           C  
ATOM    562  CD  ILE A  99      19.850  24.071  36.243  1.00  0.00           C  
ATOM    563  N   PHE A 100      19.291  19.420  33.599  1.00  0.00           N  
ATOM    564  CA  PHE A 100      19.283  17.923  33.501  1.00  0.00           C  
ATOM    565  C   PHE A 100      19.181  17.368  32.048  1.00  0.00           C  
ATOM    566  O   PHE A 100      18.181  17.724  31.323  1.00  0.00           O  
ATOM    567  CB  PHE A 100      18.100  17.329  34.291  1.00  0.00           C  
ATOM    568  CG  PHE A 100      18.503  15.893  34.783  1.00  0.00           C  
ATOM    569  CD1 PHE A 100      19.194  15.720  36.000  1.00  0.00           C  
ATOM    570  CD2 PHE A 100      17.861  14.802  34.187  1.00  0.00           C  
ATOM    571  CE1 PHE A 100      19.178  14.440  36.673  1.00  0.00           C  
ATOM    572  CE2 PHE A 100      17.895  13.536  34.809  1.00  0.00           C  
ATOM    573  CZ  PHE A 100      18.514  13.395  36.064  1.00  0.00           C  
ATOM    574  N   PRO A 101      20.116  16.596  31.548  1.00  0.00           N  
ATOM    575  CA  PRO A 101      20.031  15.833  30.305  1.00  0.00           C  
ATOM    576  C   PRO A 101      18.691  15.050  30.116  1.00  0.00           C  
ATOM    577  O   PRO A 101      18.168  14.585  31.099  1.00  0.00           O  
ATOM    578  CB  PRO A 101      21.216  14.818  30.310  1.00  0.00           C  
ATOM    579  CG  PRO A 101      22.268  15.488  31.192  1.00  0.00           C  
ATOM    580  CD  PRO A 101      21.455  16.417  32.156  1.00  0.00           C  
ATOM    581  N   LEU A 102      18.068  15.049  28.919  1.00  0.00           N  
ATOM    582  CA  LEU A 102      16.778  14.359  28.626  1.00  0.00           C  
ATOM    583  C   LEU A 102      17.036  13.310  27.519  1.00  0.00           C  
ATOM    584  O   LEU A 102      17.247  13.541  26.305  1.00  0.00           O  
ATOM    585  CB  LEU A 102      15.576  15.215  28.129  1.00  0.00           C  
ATOM    586  CG  LEU A 102      15.251  16.409  29.017  1.00  0.00           C  
ATOM    587  CD1 LEU A 102      13.895  16.810  28.452  1.00  0.00           C  
ATOM    588  CD2 LEU A 102      15.094  16.103  30.480  1.00  0.00           C  
ATOM    589  N   ALA A 103      16.990  12.099  28.047  1.00  0.00           N  
ATOM    590  CA  ALA A 103      16.914  10.859  27.253  1.00  0.00           C  
ATOM    591  C   ALA A 103      15.457  10.328  27.474  1.00  0.00           C  
ATOM    592  O   ALA A 103      14.691  10.722  26.615  1.00  0.00           O  
ATOM    593  CB  ALA A 103      18.005   9.945  27.862  1.00  0.00           C  
ATOM    594  N   GLU A 104      15.080   9.488  28.431  1.00  0.00           N  
ATOM    595  CA  GLU A 104      13.699   9.186  28.712  1.00  0.00           C  
ATOM    596  C   GLU A 104      13.193   9.873  30.045  1.00  0.00           C  
ATOM    597  O   GLU A 104      12.185  10.579  30.044  1.00  0.00           O  
ATOM    598  CB  GLU A 104      13.475   7.688  28.759  1.00  0.00           C  
ATOM    599  CG  GLU A 104      13.569   7.130  27.333  1.00  0.00           C  
ATOM    600  CD  GLU A 104      14.065   5.677  27.330  1.00  0.00           C  
ATOM    601  OE1 GLU A 104      15.275   5.495  27.391  1.00  0.00           O  
ATOM    602  OE2 GLU A 104      13.190   4.795  27.237  1.00  0.00           O1-
ATOM    603  N   ARG A 105      13.747   9.505  31.211  1.00  0.00           N  
ATOM    604  CA  ARG A 105      13.148   9.909  32.531  1.00  0.00           C  
ATOM    605  C   ARG A 105      13.953  10.969  33.292  1.00  0.00           C  
ATOM    606  O   ARG A 105      15.192  10.957  33.203  1.00  0.00           O  
ATOM    607  CB  ARG A 105      12.936   8.681  33.480  1.00  0.00           C  
ATOM    608  CG  ARG A 105      11.836   7.728  33.020  1.00  0.00           C  
ATOM    609  CD  ARG A 105      11.906   6.525  34.043  1.00  0.00           C  
ATOM    610  NE  ARG A 105      11.414   6.835  35.380  1.00  0.00           N  
ATOM    611  CZ  ARG A 105      11.511   6.094  36.490  1.00  0.00           C  
ATOM    612  NH1 ARG A 105      11.965   4.823  36.448  1.00  0.00           N1+
ATOM    613  NH2 ARG A 105      10.941   6.378  37.639  1.00  0.00           N  
ATOM    614  N   ALA A 106      13.315  11.882  34.037  1.00  0.00           N  
ATOM    615  CA  ALA A 106      13.874  12.909  34.961  1.00  0.00           C  
ATOM    616  C   ALA A 106      13.382  12.751  36.426  1.00  0.00           C  
ATOM    617  O   ALA A 106      12.358  12.052  36.602  1.00  0.00           O  
ATOM    618  CB  ALA A 106      13.532  14.343  34.429  1.00  0.00           C  
ATOM    619  N   ASN A 107      14.116  13.258  37.425  1.00  0.00           N  
ATOM    620  CA  ASN A 107      13.874  13.005  38.899  1.00  0.00           C  
ATOM    621  C   ASN A 107      13.578  14.274  39.666  1.00  0.00           C  
ATOM    622  O   ASN A 107      12.646  14.346  40.469  1.00  0.00           O  
ATOM    623  CB  ASN A 107      14.990  12.025  39.379  1.00  0.00           C  
ATOM    624  CG  ASN A 107      14.819  11.477  40.747  1.00  0.00           C  
ATOM    625  ND2 ASN A 107      14.612  10.181  40.791  1.00  0.00           N  
ATOM    626  OD1 ASN A 107      14.365  12.127  41.645  1.00  0.00           O  
ATOM    627  N   ARG A 108      14.339  15.312  39.281  1.00  0.00           N  
ATOM    628  CA  ARG A 108      14.199  16.658  39.906  1.00  0.00           C  
ATOM    629  C   ARG A 108      12.981  17.509  39.367  1.00  0.00           C  
ATOM    630  O   ARG A 108      12.732  17.448  38.192  1.00  0.00           O  
ATOM    631  CB  ARG A 108      15.504  17.448  39.709  1.00  0.00           C  
ATOM    632  CG  ARG A 108      16.654  16.681  40.322  1.00  0.00           C  
ATOM    633  CD  ARG A 108      18.005  17.300  40.234  1.00  0.00           C  
ATOM    634  NE  ARG A 108      18.246  18.393  41.228  1.00  0.00           N  
ATOM    635  CZ  ARG A 108      19.379  19.028  41.524  1.00  0.00           C  
ATOM    636  NH1 ARG A 108      20.608  18.497  41.291  1.00  0.00           N1+
ATOM    637  NH2 ARG A 108      19.412  20.235  42.123  1.00  0.00           N  
ATOM    638  N   GLY A 109      11.992  17.739  40.161  1.00  0.00           N  
ATOM    639  CA  GLY A 109      10.758  18.432  39.701  1.00  0.00           C  
ATOM    640  C   GLY A 109      10.470  19.883  40.190  1.00  0.00           C  
ATOM    641  O   GLY A 109      11.322  20.702  40.015  1.00  0.00           O  
ATOM    642  N   PHE A 110       9.231  20.100  40.653  1.00  0.00           N  
ATOM    643  CA  PHE A 110       8.760  21.352  41.279  1.00  0.00           C  
ATOM    644  C   PHE A 110       9.497  21.569  42.611  1.00  0.00           C  
ATOM    645  O   PHE A 110       9.144  21.060  43.673  1.00  0.00           O  
ATOM    646  CB  PHE A 110       7.278  21.328  41.480  1.00  0.00           C  
ATOM    647  CG  PHE A 110       6.478  21.579  40.193  1.00  0.00           C  
ATOM    648  CD1 PHE A 110       5.931  20.471  39.523  1.00  0.00           C  
ATOM    649  CD2 PHE A 110       6.337  22.823  39.628  1.00  0.00           C  
ATOM    650  CE1 PHE A 110       5.100  20.696  38.416  1.00  0.00           C  
ATOM    651  CE2 PHE A 110       5.644  23.041  38.456  1.00  0.00           C  
ATOM    652  CZ  PHE A 110       4.978  22.006  37.844  1.00  0.00           C  
ATOM    653  N   GLY A 111      10.556  22.343  42.454  1.00  0.00           N  
ATOM    654  CA  GLY A 111      11.541  22.763  43.490  1.00  0.00           C  
ATOM    655  C   GLY A 111      11.995  24.208  43.144  1.00  0.00           C  
ATOM    656  O   GLY A 111      11.194  25.069  42.736  1.00  0.00           O  
ATOM    657  N   ILE A 112      13.297  24.472  43.204  1.00  0.00           N  
ATOM    658  CA  ILE A 112      13.861  25.810  43.041  1.00  0.00           C  
ATOM    659  C   ILE A 112      14.636  26.086  41.718  1.00  0.00           C  
ATOM    660  O   ILE A 112      14.474  27.068  41.026  1.00  0.00           O  
ATOM    661  CB  ILE A 112      14.628  26.328  44.272  1.00  0.00           C  
ATOM    662  CG1 ILE A 112      13.553  26.831  45.217  1.00  0.00           C  
ATOM    663  CG2 ILE A 112      15.573  27.507  43.908  1.00  0.00           C  
ATOM    664  CD  ILE A 112      14.079  27.189  46.568  1.00  0.00           C  
ATOM    665  N   VAL A 113      15.341  24.982  41.360  1.00  0.00           N  
ATOM    666  CA  VAL A 113      16.251  25.042  40.193  1.00  0.00           C  
ATOM    667  C   VAL A 113      15.899  24.138  39.043  1.00  0.00           C  
ATOM    668  O   VAL A 113      15.403  24.687  38.064  1.00  0.00           O  
ATOM    669  CB  VAL A 113      17.729  24.943  40.644  1.00  0.00           C  
ATOM    670  CG1 VAL A 113      18.695  25.473  39.574  1.00  0.00           C  
ATOM    671  CG2 VAL A 113      17.972  25.650  41.970  1.00  0.00           C  
ATOM    672  N   PHE A 114      16.022  22.832  39.236  1.00  0.00           N  
ATOM    673  CA  PHE A 114      15.870  21.893  38.110  1.00  0.00           C  
ATOM    674  C   PHE A 114      14.474  21.429  37.605  1.00  0.00           C  
ATOM    675  O   PHE A 114      14.067  20.211  37.768  1.00  0.00           O  
ATOM    676  CB  PHE A 114      16.569  20.642  38.501  1.00  0.00           C  
ATOM    677  CG  PHE A 114      18.069  20.689  38.366  1.00  0.00           C  
ATOM    678  CD1 PHE A 114      18.830  19.845  37.504  1.00  0.00           C  
ATOM    679  CD2 PHE A 114      18.844  21.322  39.303  1.00  0.00           C  
ATOM    680  CE1 PHE A 114      20.237  19.677  37.618  1.00  0.00           C  
ATOM    681  CE2 PHE A 114      20.233  21.199  39.366  1.00  0.00           C  
ATOM    682  CZ  PHE A 114      20.954  20.322  38.554  1.00  0.00           C  
ATOM    683  N   SER A 115      13.923  22.359  36.801  1.00  0.00           N  
ATOM    684  CA  SER A 115      12.674  22.039  36.066  1.00  0.00           C  
ATOM    685  C   SER A 115      12.266  23.153  35.132  1.00  0.00           C  
ATOM    686  O   SER A 115      12.566  24.300  35.425  1.00  0.00           O  
ATOM    687  CB  SER A 115      11.480  21.830  37.057  1.00  0.00           C  
ATOM    688  OG  SER A 115      10.468  21.113  36.313  1.00  0.00           O  
ATOM    689  N   ASN A 116      12.022  22.801  33.830  1.00  0.00           N  
ATOM    690  CA  ASN A 116      11.491  23.726  32.857  1.00  0.00           C  
ATOM    691  C   ASN A 116      10.041  24.295  33.156  1.00  0.00           C  
ATOM    692  O   ASN A 116       9.107  23.692  32.722  1.00  0.00           O  
ATOM    693  CB  ASN A 116      11.587  23.113  31.455  1.00  0.00           C  
ATOM    694  CG  ASN A 116      13.037  22.753  30.973  1.00  0.00           C  
ATOM    695  ND2 ASN A 116      13.603  23.526  30.116  1.00  0.00           N  
ATOM    696  OD1 ASN A 116      13.635  21.800  31.390  1.00  0.00           O  
ATOM    697  N   GLY A 117       9.943  25.001  34.270  1.00  0.00           N  
ATOM    698  CA  GLY A 117       8.641  25.454  34.776  1.00  0.00           C  
ATOM    699  C   GLY A 117       8.603  25.593  36.290  1.00  0.00           C  
ATOM    700  O   GLY A 117       8.375  24.548  36.939  1.00  0.00           O  
ATOM    701  N   LYS A 118       8.287  26.843  36.649  1.00  0.00           N  
ATOM    702  CA  LYS A 118       8.475  27.208  38.061  1.00  0.00           C  
ATOM    703  C   LYS A 118       7.143  27.719  38.638  1.00  0.00           C  
ATOM    704  O   LYS A 118       6.523  28.586  38.012  1.00  0.00           O  
ATOM    705  CB  LYS A 118       9.559  28.218  38.119  1.00  0.00           C  
ATOM    706  CG  LYS A 118       9.980  28.747  39.498  1.00  0.00           C  
ATOM    707  CD  LYS A 118      11.066  27.844  40.074  1.00  0.00           C  
ATOM    708  CE  LYS A 118      11.355  28.307  41.479  1.00  0.00           C  
ATOM    709  NZ  LYS A 118      12.143  29.461  41.642  1.00  0.00           N1+
ATOM    710  N   LYS A 119       6.732  27.057  39.713  1.00  0.00           N  
ATOM    711  CA  LYS A 119       5.399  27.268  40.308  1.00  0.00           C  
ATOM    712  C   LYS A 119       5.436  28.251  41.501  1.00  0.00           C  
ATOM    713  O   LYS A 119       5.551  27.915  42.686  1.00  0.00           O  
ATOM    714  CB  LYS A 119       4.871  25.884  40.795  1.00  0.00           C  
ATOM    715  CG  LYS A 119       3.399  25.747  40.401  1.00  0.00           C  
ATOM    716  CD  LYS A 119       2.948  24.246  40.379  1.00  0.00           C  
ATOM    717  CE  LYS A 119       2.554  23.733  41.770  1.00  0.00           C  
ATOM    718  NZ  LYS A 119       2.406  22.289  41.782  1.00  0.00           N1+
ATOM    719  N   TRP A 120       5.688  29.479  41.061  1.00  0.00           N  
ATOM    720  CA  TRP A 120       6.079  30.695  41.751  1.00  0.00           C  
ATOM    721  C   TRP A 120       5.516  30.907  43.187  1.00  0.00           C  
ATOM    722  O   TRP A 120       6.073  30.546  44.232  1.00  0.00           O  
ATOM    723  CB  TRP A 120       5.974  32.038  40.931  1.00  0.00           C  
ATOM    724  CG  TRP A 120       6.979  32.059  39.800  1.00  0.00           C  
ATOM    725  CD1 TRP A 120       6.741  31.493  38.660  1.00  0.00           C  
ATOM    726  CD2 TRP A 120       8.223  32.744  39.742  1.00  0.00           C  
ATOM    727  CE2 TRP A 120       8.574  32.561  38.448  1.00  0.00           C  
ATOM    728  CE3 TRP A 120       8.799  33.700  40.598  1.00  0.00           C  
ATOM    729  NE1 TRP A 120       7.717  31.745  37.860  1.00  0.00           N  
ATOM    730  CZ2 TRP A 120       9.531  33.400  37.891  1.00  0.00           C  
ATOM    731  CZ3 TRP A 120       9.823  34.495  39.999  1.00  0.00           C  
ATOM    732  CH2 TRP A 120      10.135  34.358  38.663  1.00  0.00           C  
ATOM    733  N   LYS A 121       4.196  31.095  43.271  1.00  0.00           N  
ATOM    734  CA  LYS A 121       3.411  31.411  44.465  1.00  0.00           C  
ATOM    735  C   LYS A 121       3.330  30.162  45.414  1.00  0.00           C  
ATOM    736  O   LYS A 121       3.515  30.231  46.612  1.00  0.00           O  
ATOM    737  CB  LYS A 121       1.907  31.953  44.206  1.00  0.00           C  
ATOM    738  CG  LYS A 121       1.745  32.590  42.850  1.00  0.00           C  
ATOM    739  CD  LYS A 121       0.507  33.415  42.624  1.00  0.00           C  
ATOM    740  CE  LYS A 121       0.614  34.811  43.110  1.00  0.00           C  
ATOM    741  NZ  LYS A 121      -0.363  35.752  42.531  1.00  0.00           N1+
ATOM    742  N   GLU A 122       3.117  29.016  44.901  1.00  0.00           N  
ATOM    743  CA  GLU A 122       3.303  27.678  45.590  1.00  0.00           C  
ATOM    744  C   GLU A 122       4.579  27.359  46.259  1.00  0.00           C  
ATOM    745  O   GLU A 122       4.589  26.777  47.347  1.00  0.00           O  
ATOM    746  CB  GLU A 122       2.892  26.601  44.563  1.00  0.00           C  
ATOM    747  CG  GLU A 122       1.407  26.287  44.468  1.00  0.00           C  
ATOM    748  CD  GLU A 122       0.570  27.198  43.573  1.00  0.00           C  
ATOM    749  OE1 GLU A 122      -0.650  27.252  43.618  1.00  0.00           O  
ATOM    750  OE2 GLU A 122       1.201  27.884  42.746  1.00  0.00           O1-
ATOM    751  N   ILE A 123       5.662  27.535  45.499  1.00  0.00           N  
ATOM    752  CA  ILE A 123       7.046  27.243  46.058  1.00  0.00           C  
ATOM    753  C   ILE A 123       7.466  28.408  46.984  1.00  0.00           C  
ATOM    754  O   ILE A 123       7.925  28.160  48.072  1.00  0.00           O  
ATOM    755  CB  ILE A 123       7.938  26.948  44.807  1.00  0.00           C  
ATOM    756  CG1 ILE A 123       7.705  25.499  44.352  1.00  0.00           C  
ATOM    757  CG2 ILE A 123       9.401  27.266  44.895  1.00  0.00           C  
ATOM    758  CD  ILE A 123       8.229  24.442  45.381  1.00  0.00           C  
ATOM    759  N   ARG A 124       6.996  29.638  46.720  1.00  0.00           N  
ATOM    760  CA  ARG A 124       7.173  30.749  47.667  1.00  0.00           C  
ATOM    761  C   ARG A 124       6.324  30.597  48.986  1.00  0.00           C  
ATOM    762  O   ARG A 124       6.380  31.419  49.909  1.00  0.00           O  
ATOM    763  CB  ARG A 124       6.874  31.989  46.852  1.00  0.00           C  
ATOM    764  CG  ARG A 124       7.055  33.295  47.635  1.00  0.00           C  
ATOM    765  CD  ARG A 124       8.560  33.455  47.732  1.00  0.00           C  
ATOM    766  NE  ARG A 124       9.075  34.675  48.370  1.00  0.00           N  
ATOM    767  CZ  ARG A 124      10.080  35.376  47.823  1.00  0.00           C  
ATOM    768  NH1 ARG A 124      10.739  34.977  46.771  1.00  0.00           N1+
ATOM    769  NH2 ARG A 124      10.692  36.302  48.553  1.00  0.00           N  
ATOM    770  N   ARG A 125       5.320  29.666  48.973  1.00  0.00           N  
ATOM    771  CA  ARG A 125       4.709  29.235  50.224  1.00  0.00           C  
ATOM    772  C   ARG A 125       5.748  28.396  51.005  1.00  0.00           C  
ATOM    773  O   ARG A 125       6.152  28.757  52.111  1.00  0.00           O  
ATOM    774  CB  ARG A 125       3.475  28.368  49.982  1.00  0.00           C  
ATOM    775  CG  ARG A 125       2.565  28.384  51.259  1.00  0.00           C  
ATOM    776  CD  ARG A 125       1.588  29.529  51.366  1.00  0.00           C  
ATOM    777  NE  ARG A 125       0.470  29.317  52.235  1.00  0.00           N  
ATOM    778  CZ  ARG A 125      -0.009  30.066  53.230  1.00  0.00           C  
ATOM    779  NH1 ARG A 125       0.330  31.277  53.576  1.00  0.00           N1+
ATOM    780  NH2 ARG A 125      -0.776  29.454  54.167  1.00  0.00           N  
ATOM    781  N   PHE A 126       6.243  27.351  50.315  1.00  0.00           N  
ATOM    782  CA  PHE A 126       7.224  26.434  50.974  1.00  0.00           C  
ATOM    783  C   PHE A 126       8.338  27.169  51.685  1.00  0.00           C  
ATOM    784  O   PHE A 126       8.429  27.160  52.920  1.00  0.00           O  
ATOM    785  CB  PHE A 126       7.622  25.376  49.901  1.00  0.00           C  
ATOM    786  CG  PHE A 126       7.802  24.007  50.562  1.00  0.00           C  
ATOM    787  CD1 PHE A 126       9.060  23.536  50.656  1.00  0.00           C  
ATOM    788  CD2 PHE A 126       6.770  23.366  51.291  1.00  0.00           C  
ATOM    789  CE1 PHE A 126       9.338  22.496  51.516  1.00  0.00           C  
ATOM    790  CE2 PHE A 126       7.054  22.239  52.103  1.00  0.00           C  
ATOM    791  CZ  PHE A 126       8.361  21.858  52.227  1.00  0.00           C  
ATOM    792  N   SER A 127       9.114  27.799  50.876  1.00  0.00           N  
ATOM    793  CA  SER A 127      10.341  28.489  51.343  1.00  0.00           C  
ATOM    794  C   SER A 127      10.277  29.522  52.437  1.00  0.00           C  
ATOM    795  O   SER A 127      11.100  29.535  53.324  1.00  0.00           O  
ATOM    796  CB  SER A 127      11.132  29.286  50.238  1.00  0.00           C  
ATOM    797  OG  SER A 127      10.191  30.108  49.560  1.00  0.00           O  
ATOM    798  N   LEU A 128       9.395  30.495  52.236  1.00  0.00           N  
ATOM    799  CA  LEU A 128       9.112  31.551  53.238  1.00  0.00           C  
ATOM    800  C   LEU A 128       8.592  30.931  54.587  1.00  0.00           C  
ATOM    801  O   LEU A 128       8.992  31.408  55.657  1.00  0.00           O  
ATOM    802  CB  LEU A 128       8.061  32.414  52.510  1.00  0.00           C  
ATOM    803  CG  LEU A 128       7.600  33.703  53.220  1.00  0.00           C  
ATOM    804  CD1 LEU A 128       8.555  34.847  52.911  1.00  0.00           C  
ATOM    805  CD2 LEU A 128       6.224  33.974  52.726  1.00  0.00           C  
ATOM    806  N   MET A 129       7.611  30.108  54.429  1.00  0.00           N  
ATOM    807  CA  MET A 129       7.047  29.490  55.698  1.00  0.00           C  
ATOM    808  C   MET A 129       8.015  28.645  56.566  1.00  0.00           C  
ATOM    809  O   MET A 129       8.333  28.981  57.705  1.00  0.00           O  
ATOM    810  CB  MET A 129       5.749  28.704  55.264  1.00  0.00           C  
ATOM    811  CG  MET A 129       4.491  29.542  55.057  1.00  0.00           C  
ATOM    812  SD  MET A 129       2.987  28.559  54.671  1.00  0.00           S  
ATOM    813  CE  MET A 129       2.805  27.815  56.344  1.00  0.00           C  
ATOM    814  N   THR A 130       8.794  27.757  55.902  1.00  0.00           N  
ATOM    815  CA  THR A 130       9.906  26.985  56.481  1.00  0.00           C  
ATOM    816  C   THR A 130      11.079  27.879  56.881  1.00  0.00           C  
ATOM    817  O   THR A 130      11.137  28.348  58.038  1.00  0.00           O  
ATOM    818  CB  THR A 130      10.415  25.700  55.760  1.00  0.00           C  
ATOM    819  CG2 THR A 130       9.338  24.556  55.742  1.00  0.00           C  
ATOM    820  OG1 THR A 130      10.652  26.139  54.414  1.00  0.00           O  
ATOM    821  N   LEU A 131      11.903  28.319  55.942  1.00  0.00           N  
ATOM    822  CA  LEU A 131      13.153  29.094  56.079  1.00  0.00           C  
ATOM    823  C   LEU A 131      13.124  30.499  56.739  1.00  0.00           C  
ATOM    824  O   LEU A 131      14.141  30.808  57.348  1.00  0.00           O  
ATOM    825  CB  LEU A 131      14.023  29.027  54.826  1.00  0.00           C  
ATOM    826  CG  LEU A 131      14.547  27.634  54.515  1.00  0.00           C  
ATOM    827  CD1 LEU A 131      15.594  27.678  53.404  1.00  0.00           C  
ATOM    828  CD2 LEU A 131      15.170  27.035  55.791  1.00  0.00           C  
ATOM    829  N   ARG A 132      11.993  31.226  56.515  1.00  0.00           N  
ATOM    830  CA  ARG A 132      11.855  32.534  57.188  1.00  0.00           C  
ATOM    831  C   ARG A 132      11.136  32.319  58.512  1.00  0.00           C  
ATOM    832  O   ARG A 132      11.758  31.923  59.512  1.00  0.00           O  
ATOM    833  CB  ARG A 132      11.218  33.628  56.309  1.00  0.00           C  
ATOM    834  CG  ARG A 132      12.420  34.454  55.825  1.00  0.00           C  
ATOM    835  CD  ARG A 132      11.841  35.724  55.118  1.00  0.00           C  
ATOM    836  NE  ARG A 132      12.833  36.734  54.797  1.00  0.00           N  
ATOM    837  CZ  ARG A 132      12.874  38.006  55.257  1.00  0.00           C  
ATOM    838  NH1 ARG A 132      12.112  38.395  56.257  1.00  0.00           N1+
ATOM    839  NH2 ARG A 132      13.876  38.765  54.833  1.00  0.00           N  
ATOM    840  N   ASN A 133       9.832  32.090  58.322  1.00  0.00           N  
ATOM    841  CA  ASN A 133       8.843  32.227  59.375  1.00  0.00           C  
ATOM    842  C   ASN A 133       8.827  31.112  60.456  1.00  0.00           C  
ATOM    843  O   ASN A 133       8.872  31.533  61.636  1.00  0.00           O  
ATOM    844  CB  ASN A 133       7.417  32.369  58.937  1.00  0.00           C  
ATOM    845  CG  ASN A 133       7.058  33.677  58.274  1.00  0.00           C  
ATOM    846  ND2 ASN A 133       6.763  34.657  59.100  1.00  0.00           N  
ATOM    847  OD1 ASN A 133       7.170  33.851  57.061  1.00  0.00           O  
ATOM    848  N   PHE A 134       9.174  29.850  60.181  1.00  0.00           N  
ATOM    849  CA  PHE A 134       9.325  28.851  61.285  1.00  0.00           C  
ATOM    850  C   PHE A 134      10.836  28.776  61.653  1.00  0.00           C  
ATOM    851  O   PHE A 134      11.769  28.778  60.813  1.00  0.00           O  
ATOM    852  CB  PHE A 134       8.851  27.437  60.823  1.00  0.00           C  
ATOM    853  CG  PHE A 134       7.321  27.292  60.716  1.00  0.00           C  
ATOM    854  CD1 PHE A 134       6.689  26.895  59.574  1.00  0.00           C  
ATOM    855  CD2 PHE A 134       6.620  27.436  61.959  1.00  0.00           C  
ATOM    856  CE1 PHE A 134       5.350  26.619  59.563  1.00  0.00           C  
ATOM    857  CE2 PHE A 134       5.223  27.194  61.918  1.00  0.00           C  
ATOM    858  CZ  PHE A 134       4.646  26.847  60.736  1.00  0.00           C  
ATOM    859  N   GLY A 135      11.092  28.833  62.985  1.00  0.00           N  
ATOM    860  CA  GLY A 135      12.434  28.571  63.596  1.00  0.00           C  
ATOM    861  C   GLY A 135      13.436  29.793  63.453  1.00  0.00           C  
ATOM    862  O   GLY A 135      13.910  30.362  64.440  1.00  0.00           O  
ATOM    863  N   MET A 136      13.677  30.169  62.216  1.00  0.00           N  
ATOM    864  CA  MET A 136      14.719  31.103  61.789  1.00  0.00           C  
ATOM    865  C   MET A 136      14.396  32.575  62.228  1.00  0.00           C  
ATOM    866  O   MET A 136      15.224  33.250  62.854  1.00  0.00           O  
ATOM    867  CB  MET A 136      14.927  30.893  60.302  1.00  0.00           C  
ATOM    868  CG  MET A 136      16.104  29.883  60.151  1.00  0.00           C  
ATOM    869  SD  MET A 136      16.039  28.285  61.021  1.00  0.00           S  
ATOM    870  CE  MET A 136      14.847  27.482  59.979  1.00  0.00           C  
ATOM    871  N   GLY A 137      13.336  33.142  61.606  1.00  0.00           N  
ATOM    872  CA  GLY A 137      12.993  34.549  61.659  1.00  0.00           C  
ATOM    873  C   GLY A 137      14.105  35.535  61.124  1.00  0.00           C  
ATOM    874  O   GLY A 137      14.079  35.876  59.977  1.00  0.00           O  
ATOM    875  N   LYS A 138      14.994  36.080  61.919  1.00  0.00           N  
ATOM    876  CA  LYS A 138      16.115  36.922  61.427  1.00  0.00           C  
ATOM    877  C   LYS A 138      17.432  36.153  61.270  1.00  0.00           C  
ATOM    878  O   LYS A 138      18.311  36.713  60.632  1.00  0.00           O  
ATOM    879  CB  LYS A 138      16.362  38.136  62.258  1.00  0.00           C  
ATOM    880  CG  LYS A 138      15.121  38.988  62.512  1.00  0.00           C  
ATOM    881  CD  LYS A 138      15.344  39.894  63.667  1.00  0.00           C  
ATOM    882  CE  LYS A 138      14.188  40.852  63.737  1.00  0.00           C  
ATOM    883  NZ  LYS A 138      12.930  40.164  64.107  1.00  0.00           N1+
ATOM    884  N   ARG A 139      17.657  35.045  61.930  1.00  0.00           N  
ATOM    885  CA  ARG A 139      18.892  34.302  61.939  1.00  0.00           C  
ATOM    886  C   ARG A 139      18.917  32.856  61.321  1.00  0.00           C  
ATOM    887  O   ARG A 139      18.708  31.838  61.983  1.00  0.00           O  
ATOM    888  CB  ARG A 139      19.366  34.295  63.368  1.00  0.00           C  
ATOM    889  CG  ARG A 139      18.327  33.861  64.478  1.00  0.00           C  
ATOM    890  CD  ARG A 139      18.839  32.826  65.479  1.00  0.00           C  
ATOM    891  NE  ARG A 139      18.765  31.485  64.879  1.00  0.00           N  
ATOM    892  CZ  ARG A 139      17.699  30.730  64.675  1.00  0.00           C  
ATOM    893  NH1 ARG A 139      16.538  31.205  65.181  1.00  0.00           N1+
ATOM    894  NH2 ARG A 139      17.675  29.724  63.755  1.00  0.00           N  
ATOM    895  N   SER A 140      19.284  32.930  60.028  1.00  0.00           N  
ATOM    896  CA  SER A 140      19.395  31.715  59.114  1.00  0.00           C  
ATOM    897  C   SER A 140      20.795  31.063  59.093  1.00  0.00           C  
ATOM    898  O   SER A 140      20.854  29.845  59.189  1.00  0.00           O  
ATOM    899  CB  SER A 140      18.917  31.995  57.720  1.00  0.00           C  
ATOM    900  OG  SER A 140      19.640  33.144  57.228  1.00  0.00           O  
ATOM    901  N   ILE A 141      21.853  31.899  59.006  1.00  0.00           N  
ATOM    902  CA  ILE A 141      23.290  31.487  58.956  1.00  0.00           C  
ATOM    903  C   ILE A 141      24.157  31.702  60.215  1.00  0.00           C  
ATOM    904  O   ILE A 141      24.728  30.699  60.656  1.00  0.00           O  
ATOM    905  CB  ILE A 141      24.047  32.066  57.704  1.00  0.00           C  
ATOM    906  CG1 ILE A 141      23.609  31.305  56.441  1.00  0.00           C  
ATOM    907  CG2 ILE A 141      25.552  31.945  57.709  1.00  0.00           C  
ATOM    908  CD  ILE A 141      23.710  29.795  56.416  1.00  0.00           C  
ATOM    909  N   GLU A 142      23.868  32.831  60.862  1.00  0.00           N  
ATOM    910  CA  GLU A 142      24.401  33.270  62.233  1.00  0.00           C  
ATOM    911  C   GLU A 142      24.662  32.210  63.284  1.00  0.00           C  
ATOM    912  O   GLU A 142      25.802  32.117  63.647  1.00  0.00           O  
ATOM    913  CB  GLU A 142      23.538  34.330  62.849  1.00  0.00           C  
ATOM    914  CG  GLU A 142      24.042  35.756  62.550  1.00  0.00           C  
ATOM    915  CD  GLU A 142      23.074  36.790  63.061  1.00  0.00           C  
ATOM    916  OE1 GLU A 142      23.052  36.949  64.316  1.00  0.00           O  
ATOM    917  OE2 GLU A 142      22.668  37.702  62.336  1.00  0.00           O1-
ATOM    918  N   ASP A 143      23.783  31.235  63.486  1.00  0.00           N  
ATOM    919  CA  ASP A 143      23.972  30.218  64.506  1.00  0.00           C  
ATOM    920  C   ASP A 143      24.599  28.919  63.960  1.00  0.00           C  
ATOM    921  O   ASP A 143      25.095  28.030  64.680  1.00  0.00           O  
ATOM    922  CB  ASP A 143      22.661  30.059  65.302  1.00  0.00           C  
ATOM    923  CG  ASP A 143      21.451  29.704  64.391  1.00  0.00           C  
ATOM    924  OD1 ASP A 143      20.665  28.919  64.863  1.00  0.00           O  
ATOM    925  OD2 ASP A 143      21.212  30.381  63.352  1.00  0.00           O1-
ATOM    926  N   ARG A 144      24.453  28.803  62.655  1.00  0.00           N  
ATOM    927  CA  ARG A 144      25.007  27.656  61.912  1.00  0.00           C  
ATOM    928  C   ARG A 144      26.517  27.800  61.636  1.00  0.00           C  
ATOM    929  O   ARG A 144      27.166  26.793  61.740  1.00  0.00           O  
ATOM    930  CB  ARG A 144      24.125  27.293  60.661  1.00  0.00           C  
ATOM    931  CG  ARG A 144      23.056  26.201  60.886  1.00  0.00           C  
ATOM    932  CD  ARG A 144      21.733  26.604  61.556  1.00  0.00           C  
ATOM    933  NE  ARG A 144      20.879  25.456  61.943  1.00  0.00           N  
ATOM    934  CZ  ARG A 144      19.551  25.351  62.146  1.00  0.00           C  
ATOM    935  NH1 ARG A 144      18.748  26.391  62.128  1.00  0.00           N1+
ATOM    936  NH2 ARG A 144      18.949  24.156  62.171  1.00  0.00           N  
ATOM    937  N   VAL A 145      27.046  29.063  61.453  1.00  0.00           N  
ATOM    938  CA  VAL A 145      28.518  29.240  61.449  1.00  0.00           C  
ATOM    939  C   VAL A 145      29.206  29.142  62.814  1.00  0.00           C  
ATOM    940  O   VAL A 145      30.220  28.493  63.042  1.00  0.00           O  
ATOM    941  CB  VAL A 145      28.958  30.559  60.757  1.00  0.00           C  
ATOM    942  CG1 VAL A 145      28.746  30.255  59.247  1.00  0.00           C  
ATOM    943  CG2 VAL A 145      28.107  31.757  61.227  1.00  0.00           C  
ATOM    944  N   GLN A 146      28.506  29.591  63.875  1.00  0.00           N  
ATOM    945  CA  GLN A 146      28.959  29.543  65.250  1.00  0.00           C  
ATOM    946  C   GLN A 146      29.132  28.194  65.942  1.00  0.00           C  
ATOM    947  O   GLN A 146      30.102  27.927  66.626  1.00  0.00           O  
ATOM    948  CB  GLN A 146      28.220  30.490  66.198  1.00  0.00           C  
ATOM    949  CG  GLN A 146      28.178  31.929  65.664  1.00  0.00           C  
ATOM    950  CD  GLN A 146      27.297  32.786  66.564  1.00  0.00           C  
ATOM    951  NE2 GLN A 146      26.930  33.964  66.105  1.00  0.00           N  
ATOM    952  OE1 GLN A 146      27.122  32.581  67.739  1.00  0.00           O  
ATOM    953  N   GLU A 147      28.182  27.361  65.557  1.00  0.00           N  
ATOM    954  CA  GLU A 147      28.175  25.891  65.903  1.00  0.00           C  
ATOM    955  C   GLU A 147      28.923  25.017  64.844  1.00  0.00           C  
ATOM    956  O   GLU A 147      30.119  24.987  64.963  1.00  0.00           O  
ATOM    957  CB  GLU A 147      26.705  25.406  65.970  1.00  0.00           C  
ATOM    958  CG  GLU A 147      26.017  25.752  67.247  1.00  0.00           C  
ATOM    959  CD  GLU A 147      26.212  24.898  68.423  1.00  0.00           C  
ATOM    960  OE1 GLU A 147      27.122  25.192  69.250  1.00  0.00           O  
ATOM    961  OE2 GLU A 147      25.476  23.883  68.556  1.00  0.00           O1-
ATOM    962  N   GLU A 148      28.309  24.745  63.685  1.00  0.00           N  
ATOM    963  CA  GLU A 148      28.901  23.614  62.905  1.00  0.00           C  
ATOM    964  C   GLU A 148      30.262  23.965  62.233  1.00  0.00           C  
ATOM    965  O   GLU A 148      31.205  23.240  62.599  1.00  0.00           O  
ATOM    966  CB  GLU A 148      27.833  23.500  61.773  1.00  0.00           C  
ATOM    967  CG  GLU A 148      27.224  22.066  61.531  1.00  0.00           C  
ATOM    968  CD  GLU A 148      26.730  21.497  62.855  1.00  0.00           C  
ATOM    969  OE1 GLU A 148      27.263  20.438  63.270  1.00  0.00           O  
ATOM    970  OE2 GLU A 148      25.945  22.130  63.553  1.00  0.00           O1-
ATOM    971  N   ALA A 149      30.462  25.128  61.675  1.00  0.00           N  
ATOM    972  CA  ALA A 149      31.777  25.548  61.154  1.00  0.00           C  
ATOM    973  C   ALA A 149      32.847  25.746  62.179  1.00  0.00           C  
ATOM    974  O   ALA A 149      33.729  24.886  62.227  1.00  0.00           O  
ATOM    975  CB  ALA A 149      31.663  26.808  60.271  1.00  0.00           C  
ATOM    976  N   ARG A 150      32.607  26.625  63.166  1.00  0.00           N  
ATOM    977  CA  ARG A 150      33.491  26.807  64.339  1.00  0.00           C  
ATOM    978  C   ARG A 150      33.874  25.530  65.235  1.00  0.00           C  
ATOM    979  O   ARG A 150      34.927  25.525  65.938  1.00  0.00           O  
ATOM    980  CB  ARG A 150      32.969  27.867  65.233  1.00  0.00           C  
ATOM    981  CG  ARG A 150      33.091  29.270  64.635  1.00  0.00           C  
ATOM    982  CD  ARG A 150      33.473  30.465  65.509  1.00  0.00           C  
ATOM    983  NE  ARG A 150      32.922  30.185  66.844  1.00  0.00           N  
ATOM    984  CZ  ARG A 150      32.434  31.027  67.803  1.00  0.00           C  
ATOM    985  NH1 ARG A 150      32.517  32.378  67.653  1.00  0.00           N1+
ATOM    986  NH2 ARG A 150      32.017  30.528  68.969  1.00  0.00           N  
ATOM    987  N   CYS A 151      32.880  24.674  65.436  1.00  0.00           N  
ATOM    988  CA  CYS A 151      33.185  23.373  66.077  1.00  0.00           C  
ATOM    989  C   CYS A 151      34.161  22.578  65.197  1.00  0.00           C  
ATOM    990  O   CYS A 151      35.218  22.210  65.745  1.00  0.00           O  
ATOM    991  CB  CYS A 151      32.005  22.514  66.437  1.00  0.00           C  
ATOM    992  SG  CYS A 151      32.452  20.922  67.197  1.00  0.00           S  
ATOM    993  N   LEU A 152      33.789  22.218  63.972  1.00  0.00           N  
ATOM    994  CA  LEU A 152      34.580  21.299  63.161  1.00  0.00           C  
ATOM    995  C   LEU A 152      36.085  21.690  63.113  1.00  0.00           C  
ATOM    996  O   LEU A 152      36.946  20.915  63.602  1.00  0.00           O  
ATOM    997  CB  LEU A 152      33.841  21.188  61.796  1.00  0.00           C  
ATOM    998  CG  LEU A 152      34.319  19.999  60.951  1.00  0.00           C  
ATOM    999  CD1 LEU A 152      33.808  18.705  61.587  1.00  0.00           C  
ATOM   1000  CD2 LEU A 152      33.967  20.033  59.478  1.00  0.00           C  
ATOM   1001  N   VAL A 153      36.391  22.954  62.770  1.00  0.00           N  
ATOM   1002  CA  VAL A 153      37.730  23.563  62.620  1.00  0.00           C  
ATOM   1003  C   VAL A 153      38.549  23.893  63.832  1.00  0.00           C  
ATOM   1004  O   VAL A 153      38.919  25.002  64.207  1.00  0.00           O  
ATOM   1005  CB  VAL A 153      37.634  24.771  61.626  1.00  0.00           C  
ATOM   1006  CG1 VAL A 153      36.980  24.323  60.324  1.00  0.00           C  
ATOM   1007  CG2 VAL A 153      36.807  25.958  62.187  1.00  0.00           C  
ATOM   1008  N   GLU A 154      38.828  22.784  64.460  1.00  0.00           N  
ATOM   1009  CA  GLU A 154      39.570  22.718  65.761  1.00  0.00           C  
ATOM   1010  C   GLU A 154      40.790  21.723  65.781  1.00  0.00           C  
ATOM   1011  O   GLU A 154      40.643  20.523  66.081  1.00  0.00           O  
ATOM   1012  CB  GLU A 154      38.591  22.450  66.899  1.00  0.00           C  
ATOM   1013  CG  GLU A 154      39.123  22.528  68.299  1.00  0.00           C  
ATOM   1014  CD  GLU A 154      40.052  23.663  68.645  1.00  0.00           C  
ATOM   1015  OE1 GLU A 154      39.639  24.756  68.887  1.00  0.00           O  
ATOM   1016  OE2 GLU A 154      41.268  23.420  68.680  1.00  0.00           O1-
ATOM   1017  N   GLU A 155      41.976  22.244  65.561  1.00  0.00           N  
ATOM   1018  CA  GLU A 155      43.208  21.394  65.529  1.00  0.00           C  
ATOM   1019  C   GLU A 155      44.019  21.091  66.779  1.00  0.00           C  
ATOM   1020  O   GLU A 155      44.323  21.947  67.650  1.00  0.00           O  
ATOM   1021  CB  GLU A 155      44.014  21.936  64.301  1.00  0.00           C  
ATOM   1022  CG  GLU A 155      43.540  21.430  62.925  1.00  0.00           C  
ATOM   1023  CD  GLU A 155      44.087  20.029  62.607  1.00  0.00           C  
ATOM   1024  OE1 GLU A 155      44.274  19.169  63.519  1.00  0.00           O  
ATOM   1025  OE2 GLU A 155      44.205  19.759  61.388  1.00  0.00           O1-
ATOM   1026  N   LEU A 156      44.578  19.885  66.794  1.00  0.00           N  
ATOM   1027  CA  LEU A 156      45.455  19.446  67.868  1.00  0.00           C  
ATOM   1028  C   LEU A 156      46.743  20.335  67.872  1.00  0.00           C  
ATOM   1029  O   LEU A 156      47.341  20.622  66.821  1.00  0.00           O  
ATOM   1030  CB  LEU A 156      45.772  17.991  67.704  1.00  0.00           C  
ATOM   1031  CG  LEU A 156      46.297  17.347  69.022  1.00  0.00           C  
ATOM   1032  CD1 LEU A 156      45.082  17.091  69.865  1.00  0.00           C  
ATOM   1033  CD2 LEU A 156      47.011  16.064  68.660  1.00  0.00           C  
ATOM   1034  N   ARG A 157      47.052  20.955  69.014  1.00  0.00           N  
ATOM   1035  CA  ARG A 157      48.126  21.991  69.235  1.00  0.00           C  
ATOM   1036  C   ARG A 157      49.486  21.188  69.189  1.00  0.00           C  
ATOM   1037  O   ARG A 157      49.881  20.433  70.095  1.00  0.00           O  
ATOM   1038  CB  ARG A 157      47.875  22.843  70.527  1.00  0.00           C  
ATOM   1039  CG  ARG A 157      46.719  23.792  70.355  1.00  0.00           C  
ATOM   1040  CD  ARG A 157      46.412  24.420  71.740  1.00  0.00           C  
ATOM   1041  NE  ARG A 157      45.488  25.506  71.551  1.00  0.00           N  
ATOM   1042  CZ  ARG A 157      45.670  26.700  72.029  1.00  0.00           C  
ATOM   1043  NH1 ARG A 157      46.788  27.003  72.634  1.00  0.00           N1+
ATOM   1044  NH2 ARG A 157      44.712  27.640  71.968  1.00  0.00           N  
ATOM   1045  N   LYS A 158      49.827  20.993  67.928  1.00  0.00           N  
ATOM   1046  CA  LYS A 158      51.133  20.592  67.311  1.00  0.00           C  
ATOM   1047  C   LYS A 158      52.301  21.591  67.568  1.00  0.00           C  
ATOM   1048  O   LYS A 158      52.074  22.755  67.912  1.00  0.00           O  
ATOM   1049  CB  LYS A 158      51.092  20.191  65.807  1.00  0.00           C  
ATOM   1050  CG  LYS A 158      50.093  19.073  65.341  1.00  0.00           C  
ATOM   1051  CD  LYS A 158      50.384  17.772  66.064  1.00  0.00           C  
ATOM   1052  CE  LYS A 158      49.802  16.680  65.183  1.00  0.00           C  
ATOM   1053  NZ  LYS A 158      50.450  16.420  63.898  1.00  0.00           N1+
ATOM   1054  N   THR A 159      53.489  20.898  67.594  1.00  0.00           N  
ATOM   1055  CA  THR A 159      54.768  21.553  67.950  1.00  0.00           C  
ATOM   1056  C   THR A 159      55.022  22.621  66.834  1.00  0.00           C  
ATOM   1057  O   THR A 159      55.294  22.172  65.713  1.00  0.00           O  
ATOM   1058  CB  THR A 159      55.946  20.608  67.913  1.00  0.00           C  
ATOM   1059  CG2 THR A 159      56.956  21.168  68.801  1.00  0.00           C  
ATOM   1060  OG1 THR A 159      55.595  19.275  68.441  1.00  0.00           O  
ATOM   1061  N   LYS A 160      55.021  23.899  67.228  1.00  0.00           N  
ATOM   1062  CA  LYS A 160      54.994  25.087  66.341  1.00  0.00           C  
ATOM   1063  C   LYS A 160      53.923  25.201  65.198  1.00  0.00           C  
ATOM   1064  O   LYS A 160      53.078  26.091  65.124  1.00  0.00           O  
ATOM   1065  CB  LYS A 160      56.439  25.458  65.835  1.00  0.00           C  
ATOM   1066  CG  LYS A 160      57.517  25.362  66.928  1.00  0.00           C  
ATOM   1067  CD  LYS A 160      58.838  26.127  66.642  1.00  0.00           C  
ATOM   1068  CE  LYS A 160      59.716  26.094  67.910  1.00  0.00           C  
ATOM   1069  NZ  LYS A 160      61.043  26.755  67.944  1.00  0.00           N1+
ATOM   1070  N   ALA A 161      54.061  24.288  64.219  1.00  0.00           N  
ATOM   1071  CA  ALA A 161      53.162  24.273  63.048  1.00  0.00           C  
ATOM   1072  C   ALA A 161      52.553  22.905  62.742  1.00  0.00           C  
ATOM   1073  O   ALA A 161      53.272  21.876  62.805  1.00  0.00           O  
ATOM   1074  CB  ALA A 161      54.039  24.798  61.940  1.00  0.00           C  
ATOM   1075  N   SER A 162      51.285  22.877  62.215  1.00  0.00           N  
ATOM   1076  CA  SER A 162      50.550  21.655  61.760  1.00  0.00           C  
ATOM   1077  C   SER A 162      50.127  21.862  60.304  1.00  0.00           C  
ATOM   1078  O   SER A 162      49.411  22.842  59.967  1.00  0.00           O  
ATOM   1079  CB  SER A 162      49.271  21.413  62.543  1.00  0.00           C  
ATOM   1080  OG  SER A 162      48.721  20.099  62.173  1.00  0.00           O  
ATOM   1081  N   PRO A 163      50.682  21.052  59.346  1.00  0.00           N  
ATOM   1082  CA  PRO A 163      50.289  20.934  57.914  1.00  0.00           C  
ATOM   1083  C   PRO A 163      48.771  20.541  57.749  1.00  0.00           C  
ATOM   1084  O   PRO A 163      48.470  19.409  57.222  1.00  0.00           O  
ATOM   1085  CB  PRO A 163      51.206  19.844  57.313  1.00  0.00           C  
ATOM   1086  CG  PRO A 163      52.474  20.074  58.199  1.00  0.00           C  
ATOM   1087  CD  PRO A 163      51.890  20.283  59.564  1.00  0.00           C  
ATOM   1088  N   CYS A 164      47.843  21.470  57.919  1.00  0.00           N  
ATOM   1089  CA  CYS A 164      46.425  21.111  58.027  1.00  0.00           C  
ATOM   1090  C   CYS A 164      45.851  21.180  56.540  1.00  0.00           C  
ATOM   1091  O   CYS A 164      46.138  22.176  55.910  1.00  0.00           O  
ATOM   1092  CB  CYS A 164      45.696  22.107  58.922  1.00  0.00           C  
ATOM   1093  SG  CYS A 164      43.988  21.582  59.228  1.00  0.00           S  
ATOM   1094  N   ASP A 165      44.985  20.263  56.257  1.00  0.00           N  
ATOM   1095  CA  ASP A 165      44.366  19.936  54.952  1.00  0.00           C  
ATOM   1096  C   ASP A 165      43.363  20.985  54.468  1.00  0.00           C  
ATOM   1097  O   ASP A 165      42.399  21.422  55.131  1.00  0.00           O  
ATOM   1098  CB  ASP A 165      43.790  18.441  54.913  1.00  0.00           C  
ATOM   1099  CG  ASP A 165      42.630  18.164  53.954  1.00  0.00           C  
ATOM   1100  OD1 ASP A 165      42.878  18.000  52.740  1.00  0.00           O  
ATOM   1101  OD2 ASP A 165      41.489  18.344  54.415  1.00  0.00           O1-
ATOM   1102  N   PRO A 166      43.469  21.184  53.166  1.00  0.00           N  
ATOM   1103  CA  PRO A 166      42.627  22.082  52.268  1.00  0.00           C  
ATOM   1104  C   PRO A 166      41.154  21.795  52.504  1.00  0.00           C  
ATOM   1105  O   PRO A 166      40.511  22.702  52.948  1.00  0.00           O  
ATOM   1106  CB  PRO A 166      43.012  21.777  50.861  1.00  0.00           C  
ATOM   1107  CG  PRO A 166      43.950  20.617  50.938  1.00  0.00           C  
ATOM   1108  CD  PRO A 166      44.605  20.767  52.302  1.00  0.00           C  
ATOM   1109  N   THR A 167      40.763  20.569  52.277  1.00  0.00           N  
ATOM   1110  CA  THR A 167      39.311  20.120  52.207  1.00  0.00           C  
ATOM   1111  C   THR A 167      38.576  20.264  53.540  1.00  0.00           C  
ATOM   1112  O   THR A 167      37.465  20.663  53.549  1.00  0.00           O  
ATOM   1113  CB  THR A 167      39.045  18.765  51.516  1.00  0.00           C  
ATOM   1114  CG2 THR A 167      39.887  18.713  50.224  1.00  0.00           C  
ATOM   1115  OG1 THR A 167      39.313  17.659  52.337  1.00  0.00           O  
ATOM   1116  N   PHE A 168      39.293  20.102  54.671  1.00  0.00           N  
ATOM   1117  CA  PHE A 168      38.688  20.356  56.023  1.00  0.00           C  
ATOM   1118  C   PHE A 168      38.131  21.741  56.361  1.00  0.00           C  
ATOM   1119  O   PHE A 168      37.002  21.862  56.722  1.00  0.00           O  
ATOM   1120  CB  PHE A 168      39.697  19.961  57.033  1.00  0.00           C  
ATOM   1121  CG  PHE A 168      39.571  20.049  58.530  1.00  0.00           C  
ATOM   1122  CD1 PHE A 168      38.424  19.507  59.087  1.00  0.00           C  
ATOM   1123  CD2 PHE A 168      40.661  20.307  59.321  1.00  0.00           C  
ATOM   1124  CE1 PHE A 168      38.322  19.247  60.430  1.00  0.00           C  
ATOM   1125  CE2 PHE A 168      40.612  20.045  60.699  1.00  0.00           C  
ATOM   1126  CZ  PHE A 168      39.442  19.469  61.186  1.00  0.00           C  
ATOM   1127  N   ILE A 169      38.817  22.777  55.935  1.00  0.00           N  
ATOM   1128  CA  ILE A 169      38.280  24.178  56.208  1.00  0.00           C  
ATOM   1129  C   ILE A 169      37.687  24.843  54.962  1.00  0.00           C  
ATOM   1130  O   ILE A 169      36.506  25.131  54.815  1.00  0.00           O  
ATOM   1131  CB  ILE A 169      39.361  25.066  56.852  1.00  0.00           C  
ATOM   1132  CG1 ILE A 169      39.957  24.433  58.096  1.00  0.00           C  
ATOM   1133  CG2 ILE A 169      38.643  26.315  57.350  1.00  0.00           C  
ATOM   1134  CD  ILE A 169      41.280  23.670  57.780  1.00  0.00           C  
ATOM   1135  N   LEU A 170      38.466  24.757  53.875  1.00  0.00           N  
ATOM   1136  CA  LEU A 170      38.070  25.333  52.616  1.00  0.00           C  
ATOM   1137  C   LEU A 170      37.075  24.523  51.767  1.00  0.00           C  
ATOM   1138  O   LEU A 170      37.076  24.710  50.547  1.00  0.00           O  
ATOM   1139  CB  LEU A 170      39.362  25.569  51.805  1.00  0.00           C  
ATOM   1140  CG  LEU A 170      40.421  26.416  52.462  1.00  0.00           C  
ATOM   1141  CD1 LEU A 170      41.684  26.308  51.542  1.00  0.00           C  
ATOM   1142  CD2 LEU A 170      39.871  27.782  52.768  1.00  0.00           C  
ATOM   1143  N   GLY A 171      36.168  23.877  52.447  1.00  0.00           N  
ATOM   1144  CA  GLY A 171      35.271  22.903  51.739  1.00  0.00           C  
ATOM   1145  C   GLY A 171      34.195  22.329  52.717  1.00  0.00           C  
ATOM   1146  O   GLY A 171      33.249  23.040  53.014  1.00  0.00           O  
ATOM   1147  N   CYS A 172      34.701  21.427  53.530  1.00  0.00           N  
ATOM   1148  CA  CYS A 172      33.931  20.732  54.543  1.00  0.00           C  
ATOM   1149  C   CYS A 172      33.228  21.426  55.685  1.00  0.00           C  
ATOM   1150  O   CYS A 172      32.138  21.041  56.065  1.00  0.00           O  
ATOM   1151  CB  CYS A 172      34.660  19.557  55.139  1.00  0.00           C  
ATOM   1152  SG  CYS A 172      35.545  18.368  54.118  1.00  0.00           S  
ATOM   1153  N   ALA A 173      33.848  22.398  56.252  1.00  0.00           N  
ATOM   1154  CA  ALA A 173      33.198  23.220  57.299  1.00  0.00           C  
ATOM   1155  C   ALA A 173      32.053  24.245  56.948  1.00  0.00           C  
ATOM   1156  O   ALA A 173      31.066  24.343  57.657  1.00  0.00           O  
ATOM   1157  CB  ALA A 173      34.115  23.998  58.259  1.00  0.00           C  
ATOM   1158  N   PRO A 174      32.129  24.735  55.721  1.00  0.00           N  
ATOM   1159  CA  PRO A 174      30.925  25.212  55.052  1.00  0.00           C  
ATOM   1160  C   PRO A 174      29.832  24.098  54.826  1.00  0.00           C  
ATOM   1161  O   PRO A 174      28.715  24.468  54.955  1.00  0.00           O  
ATOM   1162  CB  PRO A 174      31.402  25.681  53.715  1.00  0.00           C  
ATOM   1163  CG  PRO A 174      32.743  26.388  54.038  1.00  0.00           C  
ATOM   1164  CD  PRO A 174      33.280  25.540  55.195  1.00  0.00           C  
ATOM   1165  N   CYS A 175      30.094  22.972  54.128  1.00  0.00           N  
ATOM   1166  CA  CYS A 175      29.073  22.002  53.714  1.00  0.00           C  
ATOM   1167  C   CYS A 175      28.285  21.377  54.863  1.00  0.00           C  
ATOM   1168  O   CYS A 175      27.107  21.363  54.727  1.00  0.00           O  
ATOM   1169  CB  CYS A 175      29.782  20.851  53.015  1.00  0.00           C  
ATOM   1170  SG  CYS A 175      30.705  21.366  51.530  1.00  0.00           S  
ATOM   1171  N   ASN A 176      28.881  21.373  56.062  1.00  0.00           N  
ATOM   1172  CA  ASN A 176      28.185  21.191  57.375  1.00  0.00           C  
ATOM   1173  C   ASN A 176      27.198  22.245  57.784  1.00  0.00           C  
ATOM   1174  O   ASN A 176      26.113  21.767  58.170  1.00  0.00           O  
ATOM   1175  CB  ASN A 176      29.280  20.919  58.402  1.00  0.00           C  
ATOM   1176  CG  ASN A 176      29.938  19.584  58.214  1.00  0.00           C  
ATOM   1177  ND2 ASN A 176      30.171  18.934  59.311  1.00  0.00           N  
ATOM   1178  OD1 ASN A 176      30.330  19.161  57.116  1.00  0.00           O  
ATOM   1179  N   VAL A 177      27.462  23.507  57.526  1.00  0.00           N  
ATOM   1180  CA  VAL A 177      26.494  24.648  57.722  1.00  0.00           C  
ATOM   1181  C   VAL A 177      25.211  24.241  56.890  1.00  0.00           C  
ATOM   1182  O   VAL A 177      24.038  24.382  57.343  1.00  0.00           O  
ATOM   1183  CB  VAL A 177      27.063  25.989  57.320  1.00  0.00           C  
ATOM   1184  CG1 VAL A 177      26.076  27.058  57.673  1.00  0.00           C  
ATOM   1185  CG2 VAL A 177      28.276  26.297  58.105  1.00  0.00           C  
ATOM   1186  N   ILE A 178      25.498  23.893  55.605  1.00  0.00           N  
ATOM   1187  CA  ILE A 178      24.428  23.608  54.606  1.00  0.00           C  
ATOM   1188  C   ILE A 178      23.583  22.331  54.980  1.00  0.00           C  
ATOM   1189  O   ILE A 178      22.365  22.380  55.042  1.00  0.00           O  
ATOM   1190  CB  ILE A 178      24.994  23.462  53.216  1.00  0.00           C  
ATOM   1191  CG1 ILE A 178      25.993  24.531  52.808  1.00  0.00           C  
ATOM   1192  CG2 ILE A 178      23.944  23.613  52.113  1.00  0.00           C  
ATOM   1193  CD  ILE A 178      25.522  25.963  52.906  1.00  0.00           C  
ATOM   1194  N   CYS A 179      24.287  21.357  55.590  1.00  0.00           N  
ATOM   1195  CA  CYS A 179      23.559  20.195  56.323  1.00  0.00           C  
ATOM   1196  C   CYS A 179      22.734  20.619  57.545  1.00  0.00           C  
ATOM   1197  O   CYS A 179      21.518  20.415  57.499  1.00  0.00           O  
ATOM   1198  CB  CYS A 179      24.421  18.954  56.628  1.00  0.00           C  
ATOM   1199  SG  CYS A 179      25.566  18.344  55.358  1.00  0.00           S  
ATOM   1200  N   SER A 180      23.306  21.486  58.384  1.00  0.00           N  
ATOM   1201  CA  SER A 180      22.526  21.966  59.557  1.00  0.00           C  
ATOM   1202  C   SER A 180      21.230  22.749  59.325  1.00  0.00           C  
ATOM   1203  O   SER A 180      20.254  22.616  60.066  1.00  0.00           O  
ATOM   1204  CB  SER A 180      23.452  22.658  60.579  1.00  0.00           C  
ATOM   1205  OG  SER A 180      22.791  22.982  61.802  1.00  0.00           O  
ATOM   1206  N   ILE A 181      21.249  23.666  58.318  1.00  0.00           N  
ATOM   1207  CA  ILE A 181      20.059  24.488  57.987  1.00  0.00           C  
ATOM   1208  C   ILE A 181      18.895  23.593  57.364  1.00  0.00           C  
ATOM   1209  O   ILE A 181      17.720  23.656  57.842  1.00  0.00           O  
ATOM   1210  CB  ILE A 181      20.543  25.698  57.082  1.00  0.00           C  
ATOM   1211  CG1 ILE A 181      19.418  26.636  56.749  1.00  0.00           C  
ATOM   1212  CG2 ILE A 181      21.133  25.057  55.789  1.00  0.00           C  
ATOM   1213  CD  ILE A 181      18.874  27.563  57.847  1.00  0.00           C  
ATOM   1214  N   ILE A 182      19.298  22.525  56.649  1.00  0.00           N  
ATOM   1215  CA  ILE A 182      18.278  21.579  56.205  1.00  0.00           C  
ATOM   1216  C   ILE A 182      17.983  20.542  57.307  1.00  0.00           C  
ATOM   1217  O   ILE A 182      16.865  20.606  57.862  1.00  0.00           O  
ATOM   1218  CB  ILE A 182      18.774  20.926  54.884  1.00  0.00           C  
ATOM   1219  CG1 ILE A 182      19.151  21.936  53.860  1.00  0.00           C  
ATOM   1220  CG2 ILE A 182      17.662  20.027  54.364  1.00  0.00           C  
ATOM   1221  CD  ILE A 182      19.705  21.274  52.621  1.00  0.00           C  
ATOM   1222  N   PHE A 183      18.942  19.634  57.580  1.00  0.00           N  
ATOM   1223  CA  PHE A 183      18.952  18.629  58.627  1.00  0.00           C  
ATOM   1224  C   PHE A 183      19.919  18.662  59.789  1.00  0.00           C  
ATOM   1225  O   PHE A 183      20.935  17.976  59.821  1.00  0.00           O  
ATOM   1226  CB  PHE A 183      18.933  17.219  57.978  1.00  0.00           C  
ATOM   1227  CG  PHE A 183      20.094  16.973  57.002  1.00  0.00           C  
ATOM   1228  CD1 PHE A 183      19.996  17.373  55.701  1.00  0.00           C  
ATOM   1229  CD2 PHE A 183      21.117  16.280  57.502  1.00  0.00           C  
ATOM   1230  CE1 PHE A 183      21.043  17.038  54.839  1.00  0.00           C  
ATOM   1231  CE2 PHE A 183      22.136  15.841  56.660  1.00  0.00           C  
ATOM   1232  CZ  PHE A 183      22.127  16.310  55.332  1.00  0.00           C  
ATOM   1233  N   HIS A 184      19.448  19.186  60.948  1.00  0.00           N  
ATOM   1234  CA  HIS A 184      20.202  19.149  62.269  1.00  0.00           C  
ATOM   1235  C   HIS A 184      20.048  17.813  63.003  1.00  0.00           C  
ATOM   1236  O   HIS A 184      19.551  17.764  64.161  1.00  0.00           O  
ATOM   1237  CB  HIS A 184      19.824  20.418  63.151  1.00  0.00           C  
ATOM   1238  CG  HIS A 184      20.980  20.926  64.003  1.00  0.00           C  
ATOM   1239  CD2 HIS A 184      20.864  21.230  65.367  1.00  0.00           C  
ATOM   1240  ND1 HIS A 184      22.264  21.043  63.717  1.00  0.00           N  
ATOM   1241  CE1 HIS A 184      22.921  21.376  64.811  1.00  0.00           C  
ATOM   1242  NE2 HIS A 184      22.046  21.473  65.810  1.00  0.00           N  
ATOM   1243  N   LYS A 185      20.359  16.763  62.324  1.00  0.00           N  
ATOM   1244  CA  LYS A 185      20.188  15.338  62.731  1.00  0.00           C  
ATOM   1245  C   LYS A 185      21.233  14.512  62.027  1.00  0.00           C  
ATOM   1246  O   LYS A 185      21.337  14.682  60.807  1.00  0.00           O  
ATOM   1247  CB  LYS A 185      18.764  14.978  62.306  1.00  0.00           C  
ATOM   1248  CG  LYS A 185      18.364  13.606  62.798  1.00  0.00           C  
ATOM   1249  CD  LYS A 185      18.330  13.442  64.322  1.00  0.00           C  
ATOM   1250  CE  LYS A 185      17.992  12.008  64.785  1.00  0.00           C  
ATOM   1251  NZ  LYS A 185      18.041  11.930  66.235  1.00  0.00           N1+
ATOM   1252  N   ARG A 186      22.233  14.213  62.837  1.00  0.00           N  
ATOM   1253  CA  ARG A 186      23.156  13.094  62.489  1.00  0.00           C  
ATOM   1254  C   ARG A 186      23.869  13.105  61.124  1.00  0.00           C  
ATOM   1255  O   ARG A 186      23.694  12.121  60.390  1.00  0.00           O  
ATOM   1256  CB  ARG A 186      22.352  11.798  62.740  1.00  0.00           C  
ATOM   1257  CG  ARG A 186      22.296  11.406  64.255  1.00  0.00           C  
ATOM   1258  CD  ARG A 186      21.676  10.060  64.490  1.00  0.00           C  
ATOM   1259  NE  ARG A 186      22.643   8.899  64.404  1.00  0.00           N  
ATOM   1260  CZ  ARG A 186      22.392   7.654  63.968  1.00  0.00           C  
ATOM   1261  NH1 ARG A 186      21.167   7.368  63.547  1.00  0.00           N1+
ATOM   1262  NH2 ARG A 186      23.236   6.642  64.167  1.00  0.00           N  
ATOM   1263  N   PHE A 187      24.937  13.849  61.183  1.00  0.00           N  
ATOM   1264  CA  PHE A 187      25.836  13.984  59.993  1.00  0.00           C  
ATOM   1265  C   PHE A 187      27.363  13.884  60.271  1.00  0.00           C  
ATOM   1266  O   PHE A 187      27.957  14.750  60.954  1.00  0.00           O  
ATOM   1267  CB  PHE A 187      25.516  15.131  59.051  1.00  0.00           C  
ATOM   1268  CG  PHE A 187      25.563  16.494  59.706  1.00  0.00           C  
ATOM   1269  CD1 PHE A 187      26.737  17.225  59.808  1.00  0.00           C  
ATOM   1270  CD2 PHE A 187      24.361  17.182  59.993  1.00  0.00           C  
ATOM   1271  CE1 PHE A 187      26.703  18.578  60.188  1.00  0.00           C  
ATOM   1272  CE2 PHE A 187      24.377  18.482  60.454  1.00  0.00           C  
ATOM   1273  CZ  PHE A 187      25.513  19.256  60.434  1.00  0.00           C  
ATOM   1274  N   ASP A 188      27.934  12.833  59.771  1.00  0.00           N  
ATOM   1275  CA  ASP A 188      29.400  12.535  59.877  1.00  0.00           C  
ATOM   1276  C   ASP A 188      30.206  12.018  58.706  1.00  0.00           C  
ATOM   1277  O   ASP A 188      29.827  11.039  58.099  1.00  0.00           O  
ATOM   1278  CB  ASP A 188      29.469  11.575  61.011  1.00  0.00           C  
ATOM   1279  CG  ASP A 188      30.724  11.431  61.850  1.00  0.00           C  
ATOM   1280  OD1 ASP A 188      31.660  10.799  61.396  1.00  0.00           O  
ATOM   1281  OD2 ASP A 188      30.644  12.043  62.955  1.00  0.00           O1-
ATOM   1282  N   TYR A 189      31.445  12.508  58.390  1.00  0.00           N  
ATOM   1283  CA  TYR A 189      32.364  11.970  57.338  1.00  0.00           C  
ATOM   1284  C   TYR A 189      32.912  10.530  57.528  1.00  0.00           C  
ATOM   1285  O   TYR A 189      33.830  10.251  56.745  1.00  0.00           O  
ATOM   1286  CB  TYR A 189      33.430  12.970  57.015  1.00  0.00           C  
ATOM   1287  CG  TYR A 189      32.867  14.301  56.504  1.00  0.00           C  
ATOM   1288  CD1 TYR A 189      32.703  14.505  55.147  1.00  0.00           C  
ATOM   1289  CD2 TYR A 189      32.685  15.395  57.333  1.00  0.00           C  
ATOM   1290  CE1 TYR A 189      32.441  15.790  54.641  1.00  0.00           C  
ATOM   1291  CE2 TYR A 189      32.389  16.680  56.771  1.00  0.00           C  
ATOM   1292  CZ  TYR A 189      32.262  16.880  55.420  1.00  0.00           C  
ATOM   1293  OH  TYR A 189      31.507  17.929  54.983  1.00  0.00           O  
ATOM   1294  N   LYS A 190      32.454   9.796  58.530  1.00  0.00           N  
ATOM   1295  CA  LYS A 190      32.707   8.357  58.632  1.00  0.00           C  
ATOM   1296  C   LYS A 190      31.607   7.447  58.137  1.00  0.00           C  
ATOM   1297  O   LYS A 190      31.893   6.366  57.616  1.00  0.00           O  
ATOM   1298  CB  LYS A 190      33.080   8.046  60.085  1.00  0.00           C  
ATOM   1299  CG  LYS A 190      34.553   8.362  60.439  1.00  0.00           C  
ATOM   1300  CD  LYS A 190      35.498   7.263  59.972  1.00  0.00           C  
ATOM   1301  CE  LYS A 190      36.989   7.506  60.110  1.00  0.00           C  
ATOM   1302  NZ  LYS A 190      37.444   7.331  61.480  1.00  0.00           N1+
ATOM   1303  N   ASP A 191      30.371   7.941  58.248  1.00  0.00           N  
ATOM   1304  CA  ASP A 191      29.051   7.287  57.990  1.00  0.00           C  
ATOM   1305  C   ASP A 191      28.801   6.964  56.502  1.00  0.00           C  
ATOM   1306  O   ASP A 191      28.808   7.758  55.586  1.00  0.00           O  
ATOM   1307  CB  ASP A 191      28.072   8.214  58.711  1.00  0.00           C  
ATOM   1308  CG  ASP A 191      26.647   7.756  58.598  1.00  0.00           C  
ATOM   1309  OD1 ASP A 191      26.034   7.613  57.555  1.00  0.00           O  
ATOM   1310  OD2 ASP A 191      26.105   7.634  59.714  1.00  0.00           O1-
ATOM   1311  N   GLN A 192      28.555   5.681  56.292  1.00  0.00           N  
ATOM   1312  CA  GLN A 192      28.312   5.074  54.950  1.00  0.00           C  
ATOM   1313  C   GLN A 192      27.279   5.840  54.132  1.00  0.00           C  
ATOM   1314  O   GLN A 192      27.606   6.165  52.995  1.00  0.00           O  
ATOM   1315  CB  GLN A 192      28.099   3.579  54.966  1.00  0.00           C  
ATOM   1316  CG  GLN A 192      29.392   2.958  55.387  1.00  0.00           C  
ATOM   1317  CD  GLN A 192      29.233   1.543  55.006  1.00  0.00           C  
ATOM   1318  NE2 GLN A 192      28.814   0.744  55.945  1.00  0.00           N  
ATOM   1319  OE1 GLN A 192      29.664   1.175  53.934  1.00  0.00           O  
ATOM   1320  N   GLN A 193      26.190   6.344  54.766  1.00  0.00           N  
ATOM   1321  CA  GLN A 193      25.114   6.994  54.008  1.00  0.00           C  
ATOM   1322  C   GLN A 193      25.521   8.432  53.770  1.00  0.00           C  
ATOM   1323  O   GLN A 193      25.373   8.846  52.651  1.00  0.00           O  
ATOM   1324  CB  GLN A 193      23.728   6.704  54.581  1.00  0.00           C  
ATOM   1325  CG  GLN A 193      23.134   5.434  54.030  1.00  0.00           C  
ATOM   1326  CD  GLN A 193      21.621   5.285  54.182  1.00  0.00           C  
ATOM   1327  NE2 GLN A 193      21.370   4.640  55.303  1.00  0.00           N  
ATOM   1328  OE1 GLN A 193      20.817   5.292  53.214  1.00  0.00           O  
ATOM   1329  N   PHE A 194      26.081   9.161  54.755  1.00  0.00           N  
ATOM   1330  CA  PHE A 194      26.643  10.512  54.602  1.00  0.00           C  
ATOM   1331  C   PHE A 194      27.731  10.543  53.531  1.00  0.00           C  
ATOM   1332  O   PHE A 194      27.714  11.369  52.628  1.00  0.00           O  
ATOM   1333  CB  PHE A 194      27.269  10.924  55.940  1.00  0.00           C  
ATOM   1334  CG  PHE A 194      27.483  12.438  55.881  1.00  0.00           C  
ATOM   1335  CD1 PHE A 194      26.495  13.412  55.774  1.00  0.00           C  
ATOM   1336  CD2 PHE A 194      28.789  12.934  55.759  1.00  0.00           C  
ATOM   1337  CE1 PHE A 194      26.720  14.748  55.428  1.00  0.00           C  
ATOM   1338  CE2 PHE A 194      29.024  14.241  55.562  1.00  0.00           C  
ATOM   1339  CZ  PHE A 194      27.995  15.158  55.320  1.00  0.00           C  
ATOM   1340  N   LEU A 195      28.627   9.559  53.475  1.00  0.00           N  
ATOM   1341  CA  LEU A 195      29.678   9.514  52.451  1.00  0.00           C  
ATOM   1342  C   LEU A 195      29.199   9.184  51.029  1.00  0.00           C  
ATOM   1343  O   LEU A 195      29.676   9.744  50.071  1.00  0.00           O  
ATOM   1344  CB  LEU A 195      30.779   8.435  52.784  1.00  0.00           C  
ATOM   1345  CG  LEU A 195      31.729   8.640  53.998  1.00  0.00           C  
ATOM   1346  CD1 LEU A 195      32.006   7.244  54.588  1.00  0.00           C  
ATOM   1347  CD2 LEU A 195      32.964   9.462  53.558  1.00  0.00           C  
ATOM   1348  N   ASN A 196      28.203   8.345  50.929  1.00  0.00           N  
ATOM   1349  CA  ASN A 196      27.428   8.161  49.692  1.00  0.00           C  
ATOM   1350  C   ASN A 196      26.783   9.419  49.118  1.00  0.00           C  
ATOM   1351  O   ASN A 196      27.170   9.769  47.963  1.00  0.00           O  
ATOM   1352  CB  ASN A 196      26.334   7.043  49.845  1.00  0.00           C  
ATOM   1353  CG  ASN A 196      26.919   5.695  49.472  1.00  0.00           C  
ATOM   1354  ND2 ASN A 196      27.378   4.993  50.455  1.00  0.00           N  
ATOM   1355  OD1 ASN A 196      27.239   5.331  48.368  1.00  0.00           O  
ATOM   1356  N   LEU A 197      26.163  10.203  49.954  1.00  0.00           N  
ATOM   1357  CA  LEU A 197      25.555  11.511  49.703  1.00  0.00           C  
ATOM   1358  C   LEU A 197      26.534  12.410  48.912  1.00  0.00           C  
ATOM   1359  O   LEU A 197      26.269  12.696  47.817  1.00  0.00           O  
ATOM   1360  CB  LEU A 197      24.983  12.217  50.960  1.00  0.00           C  
ATOM   1361  CG  LEU A 197      24.315  13.540  50.545  1.00  0.00           C  
ATOM   1362  CD1 LEU A 197      23.015  13.253  49.840  1.00  0.00           C  
ATOM   1363  CD2 LEU A 197      24.000  14.410  51.791  1.00  0.00           C  
ATOM   1364  N   MET A 198      27.672  12.565  49.614  1.00  0.00           N  
ATOM   1365  CA  MET A 198      28.954  13.211  49.122  1.00  0.00           C  
ATOM   1366  C   MET A 198      29.498  12.597  47.839  1.00  0.00           C  
ATOM   1367  O   MET A 198      29.537  13.273  46.793  1.00  0.00           O  
ATOM   1368  CB  MET A 198      29.957  13.049  50.320  1.00  0.00           C  
ATOM   1369  CG  MET A 198      29.596  13.943  51.494  1.00  0.00           C  
ATOM   1370  SD  MET A 198      29.254  15.674  51.145  1.00  0.00           S  
ATOM   1371  CE  MET A 198      27.719  15.893  51.978  1.00  0.00           C  
ATOM   1372  N   GLU A 199      29.787  11.267  47.860  1.00  0.00           N  
ATOM   1373  CA  GLU A 199      30.294  10.494  46.664  1.00  0.00           C  
ATOM   1374  C   GLU A 199      29.366  10.720  45.428  1.00  0.00           C  
ATOM   1375  O   GLU A 199      29.907  10.923  44.339  1.00  0.00           O  
ATOM   1376  CB  GLU A 199      30.358   9.016  46.980  1.00  0.00           C  
ATOM   1377  CG  GLU A 199      31.236   8.275  45.977  1.00  0.00           C  
ATOM   1378  CD  GLU A 199      31.761   6.824  46.216  1.00  0.00           C  
ATOM   1379  OE1 GLU A 199      33.009   6.686  46.439  1.00  0.00           O  
ATOM   1380  OE2 GLU A 199      30.971   5.915  46.378  1.00  0.00           O1-
ATOM   1381  N   LYS A 200      28.042  10.665  45.587  1.00  0.00           N  
ATOM   1382  CA  LYS A 200      26.974  10.903  44.576  1.00  0.00           C  
ATOM   1383  C   LYS A 200      26.924  12.337  44.103  1.00  0.00           C  
ATOM   1384  O   LYS A 200      27.055  12.525  42.892  1.00  0.00           O  
ATOM   1385  CB  LYS A 200      25.622  10.422  45.088  1.00  0.00           C  
ATOM   1386  CG  LYS A 200      25.750   8.964  45.120  1.00  0.00           C  
ATOM   1387  CD  LYS A 200      24.494   8.262  45.657  1.00  0.00           C  
ATOM   1388  CE  LYS A 200      24.879   6.874  46.180  1.00  0.00           C  
ATOM   1389  NZ  LYS A 200      25.646   6.014  45.190  1.00  0.00           N1+
ATOM   1390  N   LEU A 201      26.882  13.284  45.000  1.00  0.00           N  
ATOM   1391  CA  LEU A 201      26.971  14.730  44.813  1.00  0.00           C  
ATOM   1392  C   LEU A 201      28.161  15.039  43.844  1.00  0.00           C  
ATOM   1393  O   LEU A 201      28.091  15.929  43.006  1.00  0.00           O  
ATOM   1394  CB  LEU A 201      27.290  15.202  46.163  1.00  0.00           C  
ATOM   1395  CG  LEU A 201      27.200  16.711  46.387  1.00  0.00           C  
ATOM   1396  CD1 LEU A 201      25.795  17.208  46.210  1.00  0.00           C  
ATOM   1397  CD2 LEU A 201      27.658  17.017  47.847  1.00  0.00           C  
ATOM   1398  N   ASN A 202      29.372  14.553  44.197  1.00  0.00           N  
ATOM   1399  CA  ASN A 202      30.641  14.671  43.357  1.00  0.00           C  
ATOM   1400  C   ASN A 202      30.353  14.157  41.959  1.00  0.00           C  
ATOM   1401  O   ASN A 202      30.457  14.942  40.996  1.00  0.00           O  
ATOM   1402  CB  ASN A 202      31.863  13.949  43.796  1.00  0.00           C  
ATOM   1403  CG  ASN A 202      32.513  14.440  45.035  1.00  0.00           C  
ATOM   1404  ND2 ASN A 202      33.338  15.477  44.964  1.00  0.00           N  
ATOM   1405  OD1 ASN A 202      32.466  13.969  46.136  1.00  0.00           O  
ATOM   1406  N   GLU A 203      29.811  12.979  41.725  1.00  0.00           N  
ATOM   1407  CA  GLU A 203      29.533  12.366  40.379  1.00  0.00           C  
ATOM   1408  C   GLU A 203      28.542  13.238  39.541  1.00  0.00           C  
ATOM   1409  O   GLU A 203      28.836  13.614  38.419  1.00  0.00           O  
ATOM   1410  CB  GLU A 203      29.113  10.866  40.629  1.00  0.00           C  
ATOM   1411  CG  GLU A 203      28.747  10.054  39.371  1.00  0.00           C  
ATOM   1412  CD  GLU A 203      28.720   8.570  39.715  1.00  0.00           C  
ATOM   1413  OE1 GLU A 203      27.785   8.146  40.484  1.00  0.00           O  
ATOM   1414  OE2 GLU A 203      29.717   7.933  39.533  1.00  0.00           O1-
ATOM   1415  N   ASN A 204      27.494  13.677  40.222  1.00  0.00           N  
ATOM   1416  CA  ASN A 204      26.436  14.602  39.668  1.00  0.00           C  
ATOM   1417  C   ASN A 204      27.075  15.915  39.278  1.00  0.00           C  
ATOM   1418  O   ASN A 204      27.031  16.333  38.117  1.00  0.00           O  
ATOM   1419  CB  ASN A 204      25.248  14.898  40.652  1.00  0.00           C  
ATOM   1420  CG  ASN A 204      24.640  13.772  41.405  1.00  0.00           C  
ATOM   1421  ND2 ASN A 204      23.923  14.119  42.453  1.00  0.00           N  
ATOM   1422  OD1 ASN A 204      24.704  12.597  41.146  1.00  0.00           O  
ATOM   1423  N   ILE A 205      27.759  16.576  40.182  1.00  0.00           N  
ATOM   1424  CA  ILE A 205      28.315  17.893  39.988  1.00  0.00           C  
ATOM   1425  C   ILE A 205      29.497  17.998  39.044  1.00  0.00           C  
ATOM   1426  O   ILE A 205      29.530  18.876  38.219  1.00  0.00           O  
ATOM   1427  CB  ILE A 205      28.456  18.670  41.320  1.00  0.00           C  
ATOM   1428  CG1 ILE A 205      27.008  18.832  41.847  1.00  0.00           C  
ATOM   1429  CG2 ILE A 205      28.987  20.105  41.180  1.00  0.00           C  
ATOM   1430  CD  ILE A 205      26.916  19.616  43.145  1.00  0.00           C  
ATOM   1431  N   LYS A 206      30.190  16.825  38.850  1.00  0.00           N  
ATOM   1432  CA  LYS A 206      31.175  16.644  37.759  1.00  0.00           C  
ATOM   1433  C   LYS A 206      30.561  16.510  36.321  1.00  0.00           C  
ATOM   1434  O   LYS A 206      30.669  17.427  35.517  1.00  0.00           O  
ATOM   1435  CB  LYS A 206      32.111  15.454  38.016  1.00  0.00           C  
ATOM   1436  CG  LYS A 206      33.221  15.754  39.008  1.00  0.00           C  
ATOM   1437  CD  LYS A 206      33.821  14.459  39.588  1.00  0.00           C  
ATOM   1438  CE  LYS A 206      35.000  14.558  40.645  1.00  0.00           C  
ATOM   1439  NZ  LYS A 206      35.971  13.462  40.635  1.00  0.00           N1+
ATOM   1440  N   ILE A 207      29.799  15.472  36.070  1.00  0.00           N  
ATOM   1441  CA  ILE A 207      29.159  15.209  34.710  1.00  0.00           C  
ATOM   1442  C   ILE A 207      28.136  16.224  34.119  1.00  0.00           C  
ATOM   1443  O   ILE A 207      28.465  16.675  33.017  1.00  0.00           O  
ATOM   1444  CB  ILE A 207      28.665  13.746  34.590  1.00  0.00           C  
ATOM   1445  CG1 ILE A 207      27.460  13.422  35.520  1.00  0.00           C  
ATOM   1446  CG2 ILE A 207      29.807  12.802  34.858  1.00  0.00           C  
ATOM   1447  CD  ILE A 207      26.719  12.254  34.997  1.00  0.00           C  
ATOM   1448  N   LEU A 208      27.712  17.008  35.063  1.00  0.00           N  
ATOM   1449  CA  LEU A 208      26.773  18.204  34.790  1.00  0.00           C  
ATOM   1450  C   LEU A 208      27.440  19.587  34.725  1.00  0.00           C  
ATOM   1451  O   LEU A 208      27.037  20.496  33.950  1.00  0.00           O  
ATOM   1452  CB  LEU A 208      25.551  18.120  35.721  1.00  0.00           C  
ATOM   1453  CG  LEU A 208      24.386  17.593  34.986  1.00  0.00           C  
ATOM   1454  CD1 LEU A 208      24.638  16.142  34.588  1.00  0.00           C  
ATOM   1455  CD2 LEU A 208      23.083  17.779  35.803  1.00  0.00           C  
ATOM   1456  N   SER A 209      28.582  19.702  35.328  1.00  0.00           N  
ATOM   1457  CA  SER A 209      29.546  20.887  35.183  1.00  0.00           C  
ATOM   1458  C   SER A 209      30.844  20.306  34.533  1.00  0.00           C  
ATOM   1459  O   SER A 209      31.940  20.629  35.007  1.00  0.00           O  
ATOM   1460  CB  SER A 209      29.840  21.492  36.531  1.00  0.00           C  
ATOM   1461  OG  SER A 209      30.391  22.768  36.379  1.00  0.00           O  
ATOM   1462  N   SER A 210      30.743  19.686  33.320  1.00  0.00           N  
ATOM   1463  CA  SER A 210      31.874  18.969  32.690  1.00  0.00           C  
ATOM   1464  C   SER A 210      32.455  19.850  31.585  1.00  0.00           C  
ATOM   1465  O   SER A 210      31.743  20.261  30.718  1.00  0.00           O  
ATOM   1466  CB  SER A 210      31.522  17.622  32.002  1.00  0.00           C  
ATOM   1467  OG  SER A 210      32.752  16.844  31.822  1.00  0.00           O  
ATOM   1468  N   PRO A 211      33.748  20.191  31.733  1.00  0.00           N  
ATOM   1469  CA  PRO A 211      34.560  20.892  30.715  1.00  0.00           C  
ATOM   1470  C   PRO A 211      34.632  20.127  29.383  1.00  0.00           C  
ATOM   1471  O   PRO A 211      35.019  18.972  29.235  1.00  0.00           O  
ATOM   1472  CB  PRO A 211      36.006  21.095  31.238  1.00  0.00           C  
ATOM   1473  CG  PRO A 211      35.850  20.807  32.659  1.00  0.00           C  
ATOM   1474  CD  PRO A 211      34.639  19.908  32.862  1.00  0.00           C  
ATOM   1475  N   TRP A 212      34.183  20.844  28.380  1.00  0.00           N  
ATOM   1476  CA  TRP A 212      34.085  20.365  26.999  1.00  0.00           C  
ATOM   1477  C   TRP A 212      35.389  20.783  26.264  1.00  0.00           C  
ATOM   1478  O   TRP A 212      36.076  21.697  26.631  1.00  0.00           O  
ATOM   1479  CB  TRP A 212      32.986  21.127  26.311  1.00  0.00           C  
ATOM   1480  CG  TRP A 212      31.762  21.468  27.283  1.00  0.00           C  
ATOM   1481  CD1 TRP A 212      30.658  20.733  27.557  1.00  0.00           C  
ATOM   1482  CD2 TRP A 212      31.557  22.609  28.070  1.00  0.00           C  
ATOM   1483  CE2 TRP A 212      30.327  22.543  28.708  1.00  0.00           C  
ATOM   1484  CE3 TRP A 212      32.321  23.726  28.230  1.00  0.00           C  
ATOM   1485  NE1 TRP A 212      29.847  21.392  28.322  1.00  0.00           N  
ATOM   1486  CZ2 TRP A 212      29.986  23.474  29.677  1.00  0.00           C  
ATOM   1487  CZ3 TRP A 212      31.985  24.698  29.157  1.00  0.00           C  
ATOM   1488  CH2 TRP A 212      30.804  24.538  29.880  1.00  0.00           C  
ATOM   1489  N   ILE A 213      35.638  20.033  25.171  1.00  0.00           N  
ATOM   1490  CA  ILE A 213      36.830  20.333  24.382  1.00  0.00           C  
ATOM   1491  C   ILE A 213      36.681  21.568  23.472  1.00  0.00           C  
ATOM   1492  O   ILE A 213      35.541  21.852  23.147  1.00  0.00           O  
ATOM   1493  CB  ILE A 213      37.120  19.226  23.381  1.00  0.00           C  
ATOM   1494  CG1 ILE A 213      36.021  18.792  22.325  1.00  0.00           C  
ATOM   1495  CG2 ILE A 213      37.773  18.014  24.036  1.00  0.00           C  
ATOM   1496  CD  ILE A 213      36.515  17.743  21.377  1.00  0.00           C  
ATOM   1497  N   GLN A 214      37.745  22.380  23.192  1.00  0.00           N  
ATOM   1498  CA  GLN A 214      37.773  23.334  22.092  1.00  0.00           C  
ATOM   1499  C   GLN A 214      38.215  22.709  20.787  1.00  0.00           C  
ATOM   1500  O   GLN A 214      39.323  22.237  20.638  1.00  0.00           O  
ATOM   1501  CB  GLN A 214      38.641  24.598  22.268  1.00  0.00           C  
ATOM   1502  CG  GLN A 214      38.420  25.748  21.321  1.00  0.00           C  
ATOM   1503  CD  GLN A 214      39.739  26.233  20.765  1.00  0.00           C  
ATOM   1504  NE2 GLN A 214      40.135  25.759  19.639  1.00  0.00           N  
ATOM   1505  OE1 GLN A 214      40.551  26.879  21.408  1.00  0.00           O  
ATOM   1506  N   ILE A 215      37.267  22.496  19.968  1.00  0.00           N  
ATOM   1507  CA  ILE A 215      37.557  21.988  18.643  1.00  0.00           C  
ATOM   1508  C   ILE A 215      38.524  22.792  17.748  1.00  0.00           C  
ATOM   1509  O   ILE A 215      38.637  23.998  17.877  1.00  0.00           O  
ATOM   1510  CB  ILE A 215      36.314  21.499  17.900  1.00  0.00           C  
ATOM   1511  CG1 ILE A 215      35.111  22.486  17.882  1.00  0.00           C  
ATOM   1512  CG2 ILE A 215      35.960  20.091  18.533  1.00  0.00           C  
ATOM   1513  CD  ILE A 215      34.345  22.247  16.595  1.00  0.00           C  
ATOM   1514  N   CYS A 216      39.168  22.004  16.853  1.00  0.00           N  
ATOM   1515  CA  CYS A 216      40.108  22.489  15.754  1.00  0.00           C  
ATOM   1516  C   CYS A 216      39.446  23.560  14.883  1.00  0.00           C  
ATOM   1517  O   CYS A 216      38.287  23.435  14.469  1.00  0.00           O  
ATOM   1518  CB  CYS A 216      40.611  21.379  14.809  1.00  0.00           C  
ATOM   1519  SG  CYS A 216      41.953  20.439  15.554  1.00  0.00           S  
ATOM   1520  N   ASN A 217      40.127  24.651  14.715  1.00  0.00           N  
ATOM   1521  CA  ASN A 217      39.735  25.908  14.003  1.00  0.00           C  
ATOM   1522  C   ASN A 217      38.608  26.965  14.462  1.00  0.00           C  
ATOM   1523  O   ASN A 217      38.709  28.159  14.203  1.00  0.00           O  
ATOM   1524  CB  ASN A 217      39.540  25.623  12.545  1.00  0.00           C  
ATOM   1525  CG  ASN A 217      40.857  25.715  11.806  1.00  0.00           C  
ATOM   1526  ND2 ASN A 217      41.127  26.760  10.992  1.00  0.00           N  
ATOM   1527  OD1 ASN A 217      41.436  24.618  11.646  1.00  0.00           O  
ATOM   1528  N   ASN A 218      37.768  26.407  15.298  1.00  0.00           N  
ATOM   1529  CA  ASN A 218      36.599  27.148  15.782  1.00  0.00           C  
ATOM   1530  C   ASN A 218      36.547  26.792  17.307  1.00  0.00           C  
ATOM   1531  O   ASN A 218      36.278  25.668  17.783  1.00  0.00           O  
ATOM   1532  CB  ASN A 218      35.429  26.409  15.157  1.00  0.00           C  
ATOM   1533  CG  ASN A 218      34.102  27.174  15.198  1.00  0.00           C  
ATOM   1534  ND2 ASN A 218      34.168  28.484  14.957  1.00  0.00           N  
ATOM   1535  OD1 ASN A 218      33.050  26.609  15.342  1.00  0.00           O  
ATOM   1536  N   PHE A 219      36.245  27.941  17.993  1.00  0.00           N  
ATOM   1537  CA  PHE A 219      35.974  27.985  19.489  1.00  0.00           C  
ATOM   1538  C   PHE A 219      34.489  27.539  19.767  1.00  0.00           C  
ATOM   1539  O   PHE A 219      33.509  28.325  19.873  1.00  0.00           O  
ATOM   1540  CB  PHE A 219      36.409  29.364  20.030  1.00  0.00           C  
ATOM   1541  CG  PHE A 219      36.568  29.400  21.521  1.00  0.00           C  
ATOM   1542  CD1 PHE A 219      37.770  29.074  21.989  1.00  0.00           C  
ATOM   1543  CD2 PHE A 219      35.522  29.667  22.366  1.00  0.00           C  
ATOM   1544  CE1 PHE A 219      38.004  29.107  23.358  1.00  0.00           C  
ATOM   1545  CE2 PHE A 219      35.677  29.748  23.725  1.00  0.00           C  
ATOM   1546  CZ  PHE A 219      36.943  29.453  24.232  1.00  0.00           C  
ATOM   1547  N   SER A 220      34.263  26.235  19.511  1.00  0.00           N  
ATOM   1548  CA  SER A 220      32.977  25.523  19.779  1.00  0.00           C  
ATOM   1549  C   SER A 220      33.209  24.422  20.851  1.00  0.00           C  
ATOM   1550  O   SER A 220      33.864  23.430  20.647  1.00  0.00           O  
ATOM   1551  CB  SER A 220      32.143  24.933  18.662  1.00  0.00           C  
ATOM   1552  OG  SER A 220      31.842  26.003  17.736  1.00  0.00           O  
ATOM   1553  N   PRO A 221      32.831  24.803  22.116  1.00  0.00           N  
ATOM   1554  CA  PRO A 221      32.801  23.840  23.256  1.00  0.00           C  
ATOM   1555  C   PRO A 221      31.828  22.670  23.241  1.00  0.00           C  
ATOM   1556  O   PRO A 221      30.593  22.894  23.368  1.00  0.00           O  
ATOM   1557  CB  PRO A 221      32.558  24.630  24.552  1.00  0.00           C  
ATOM   1558  CG  PRO A 221      33.353  25.891  24.148  1.00  0.00           C  
ATOM   1559  CD  PRO A 221      32.907  26.175  22.715  1.00  0.00           C  
ATOM   1560  N   ILE A 222      32.343  21.548  22.743  1.00  0.00           N  
ATOM   1561  CA  ILE A 222      31.464  20.330  22.590  1.00  0.00           C  
ATOM   1562  C   ILE A 222      31.992  18.988  23.262  1.00  0.00           C  
ATOM   1563  O   ILE A 222      33.129  19.031  23.695  1.00  0.00           O  
ATOM   1564  CB  ILE A 222      31.125  20.193  21.102  1.00  0.00           C  
ATOM   1565  CG1 ILE A 222      32.433  20.144  20.214  1.00  0.00           C  
ATOM   1566  CG2 ILE A 222      29.943  21.097  20.723  1.00  0.00           C  
ATOM   1567  CD  ILE A 222      32.424  19.598  18.775  1.00  0.00           C  
ATOM   1568  N   ILE A 223      31.248  17.880  23.335  1.00  0.00           N  
ATOM   1569  CA  ILE A 223      31.668  16.606  24.007  1.00  0.00           C  
ATOM   1570  C   ILE A 223      31.170  15.393  23.100  1.00  0.00           C  
ATOM   1571  O   ILE A 223      30.147  15.561  22.397  1.00  0.00           O  
ATOM   1572  CB  ILE A 223      31.104  16.389  25.456  1.00  0.00           C  
ATOM   1573  CG1 ILE A 223      29.650  16.873  25.508  1.00  0.00           C  
ATOM   1574  CG2 ILE A 223      31.967  16.958  26.630  1.00  0.00           C  
ATOM   1575  CD  ILE A 223      28.762  16.446  26.631  1.00  0.00           C  
ATOM   1576  N   ASP A 224      31.840  14.265  23.107  1.00  0.00           N  
ATOM   1577  CA  ASP A 224      31.404  13.078  22.359  1.00  0.00           C  
ATOM   1578  C   ASP A 224      30.197  12.352  22.931  1.00  0.00           C  
ATOM   1579  O   ASP A 224      29.377  11.981  22.117  1.00  0.00           O  
ATOM   1580  CB  ASP A 224      32.597  12.132  22.240  1.00  0.00           C  
ATOM   1581  CG  ASP A 224      33.161  11.584  23.578  1.00  0.00           C  
ATOM   1582  OD1 ASP A 224      32.976  10.489  24.070  1.00  0.00           O  
ATOM   1583  OD2 ASP A 224      33.990  12.409  24.031  1.00  0.00           O1-
ATOM   1584  N   TYR A 225      30.123  12.233  24.237  1.00  0.00           N  
ATOM   1585  CA  TYR A 225      29.194  11.382  25.092  1.00  0.00           C  
ATOM   1586  C   TYR A 225      28.007  12.161  25.677  1.00  0.00           C  
ATOM   1587  O   TYR A 225      28.009  13.382  25.703  1.00  0.00           O  
ATOM   1588  CB  TYR A 225      29.981  10.676  26.208  1.00  0.00           C  
ATOM   1589  CG  TYR A 225      30.603  11.620  27.243  1.00  0.00           C  
ATOM   1590  CD1 TYR A 225      31.596  12.533  26.950  1.00  0.00           C  
ATOM   1591  CD2 TYR A 225      29.957  11.763  28.453  1.00  0.00           C  
ATOM   1592  CE1 TYR A 225      31.921  13.492  27.877  1.00  0.00           C  
ATOM   1593  CE2 TYR A 225      30.227  12.804  29.291  1.00  0.00           C  
ATOM   1594  CZ  TYR A 225      31.190  13.736  29.009  1.00  0.00           C  
ATOM   1595  OH  TYR A 225      31.535  14.711  29.870  1.00  0.00           O  
ATOM   1596  N   PHE A 226      26.898  11.468  25.952  1.00  0.00           N  
ATOM   1597  CA  PHE A 226      25.606  12.023  26.478  1.00  0.00           C  
ATOM   1598  C   PHE A 226      25.259  11.473  27.863  1.00  0.00           C  
ATOM   1599  O   PHE A 226      25.099  10.248  27.978  1.00  0.00           O  
ATOM   1600  CB  PHE A 226      24.341  11.567  25.682  1.00  0.00           C  
ATOM   1601  CG  PHE A 226      23.025  12.314  25.979  1.00  0.00           C  
ATOM   1602  CD1 PHE A 226      22.629  13.437  25.353  1.00  0.00           C  
ATOM   1603  CD2 PHE A 226      22.316  11.689  26.984  1.00  0.00           C  
ATOM   1604  CE1 PHE A 226      21.405  13.946  25.689  1.00  0.00           C  
ATOM   1605  CE2 PHE A 226      21.056  12.238  27.294  1.00  0.00           C  
ATOM   1606  CZ  PHE A 226      20.568  13.339  26.642  1.00  0.00           C  
ATOM   1607  N   PRO A 227      25.648  12.253  28.930  1.00  0.00           N  
ATOM   1608  CA  PRO A 227      25.593  11.913  30.369  1.00  0.00           C  
ATOM   1609  C   PRO A 227      24.561  10.893  30.711  1.00  0.00           C  
ATOM   1610  O   PRO A 227      23.390  11.106  30.342  1.00  0.00           O  
ATOM   1611  CB  PRO A 227      25.342  13.214  31.116  1.00  0.00           C  
ATOM   1612  CG  PRO A 227      25.986  14.241  30.222  1.00  0.00           C  
ATOM   1613  CD  PRO A 227      25.958  13.703  28.818  1.00  0.00           C  
ATOM   1614  N   GLY A 228      25.032   9.752  31.272  1.00  0.00           N  
ATOM   1615  CA  GLY A 228      24.222   8.556  31.368  1.00  0.00           C  
ATOM   1616  C   GLY A 228      23.072   8.519  32.452  1.00  0.00           C  
ATOM   1617  O   GLY A 228      22.917   7.552  33.222  1.00  0.00           O  
ATOM   1618  N   THR A 229      22.060   9.146  31.971  1.00  0.00           N  
ATOM   1619  CA  THR A 229      20.771   9.569  32.655  1.00  0.00           C  
ATOM   1620  C   THR A 229      20.103   8.517  33.655  1.00  0.00           C  
ATOM   1621  O   THR A 229      20.058   8.843  34.808  1.00  0.00           O  
ATOM   1622  CB  THR A 229      19.674  10.022  31.706  1.00  0.00           C  
ATOM   1623  CG2 THR A 229      20.074  11.409  31.158  1.00  0.00           C  
ATOM   1624  OG1 THR A 229      19.530   8.992  30.696  1.00  0.00           O  
ATOM   1625  N   HIS A 230      20.001   7.294  33.145  1.00  0.00           N  
ATOM   1626  CA  HIS A 230      19.311   6.185  33.823  1.00  0.00           C  
ATOM   1627  C   HIS A 230      20.178   5.516  34.842  1.00  0.00           C  
ATOM   1628  O   HIS A 230      19.730   5.321  35.946  1.00  0.00           O  
ATOM   1629  CB  HIS A 230      18.711   5.156  32.916  1.00  0.00           C  
ATOM   1630  CG  HIS A 230      17.561   5.496  32.005  1.00  0.00           C  
ATOM   1631  CD2 HIS A 230      17.222   5.028  30.825  1.00  0.00           C  
ATOM   1632  ND1 HIS A 230      16.513   6.280  32.389  1.00  0.00           N  
ATOM   1633  CE1 HIS A 230      15.580   6.106  31.482  1.00  0.00           C  
ATOM   1634  NE2 HIS A 230      16.060   5.426  30.504  1.00  0.00           N  
ATOM   1635  N   ASN A 231      21.363   5.065  34.475  1.00  0.00           N  
ATOM   1636  CA  ASN A 231      22.289   4.441  35.433  1.00  0.00           C  
ATOM   1637  C   ASN A 231      23.061   5.260  36.432  1.00  0.00           C  
ATOM   1638  O   ASN A 231      23.046   4.817  37.611  1.00  0.00           O  
ATOM   1639  CB  ASN A 231      23.192   3.388  34.717  1.00  0.00           C  
ATOM   1640  CG  ASN A 231      24.325   3.898  33.815  1.00  0.00           C  
ATOM   1641  ND2 ASN A 231      25.497   3.292  33.785  1.00  0.00           N  
ATOM   1642  OD1 ASN A 231      24.211   4.969  33.220  1.00  0.00           O  
ATOM   1643  N   LYS A 232      23.448   6.436  36.067  1.00  0.00           N  
ATOM   1644  CA  LYS A 232      24.025   7.367  37.049  1.00  0.00           C  
ATOM   1645  C   LYS A 232      22.957   8.236  37.659  1.00  0.00           C  
ATOM   1646  O   LYS A 232      22.392   8.028  38.781  1.00  0.00           O  
ATOM   1647  CB  LYS A 232      25.242   8.117  36.551  1.00  0.00           C  
ATOM   1648  CG  LYS A 232      26.318   7.111  36.078  1.00  0.00           C  
ATOM   1649  CD  LYS A 232      27.520   7.793  35.468  1.00  0.00           C  
ATOM   1650  CE  LYS A 232      28.261   6.953  34.384  1.00  0.00           C  
ATOM   1651  NZ  LYS A 232      29.278   7.738  33.686  1.00  0.00           N1+
ATOM   1652  N   LEU A 233      22.706   9.306  36.886  1.00  0.00           N  
ATOM   1653  CA  LEU A 233      21.948  10.453  37.203  1.00  0.00           C  
ATOM   1654  C   LEU A 233      20.654  10.155  37.982  1.00  0.00           C  
ATOM   1655  O   LEU A 233      20.576  10.591  39.170  1.00  0.00           O  
ATOM   1656  CB  LEU A 233      21.598  11.294  35.958  1.00  0.00           C  
ATOM   1657  CG  LEU A 233      22.636  12.306  35.514  1.00  0.00           C  
ATOM   1658  CD1 LEU A 233      22.269  13.009  34.207  1.00  0.00           C  
ATOM   1659  CD2 LEU A 233      23.241  13.212  36.539  1.00  0.00           C  
ATOM   1660  N   LEU A 234      19.767   9.405  37.383  1.00  0.00           N  
ATOM   1661  CA  LEU A 234      18.510   9.015  38.047  1.00  0.00           C  
ATOM   1662  C   LEU A 234      18.769   8.386  39.448  1.00  0.00           C  
ATOM   1663  O   LEU A 234      18.227   8.841  40.446  1.00  0.00           O  
ATOM   1664  CB  LEU A 234      17.619   8.134  37.222  1.00  0.00           C  
ATOM   1665  CG  LEU A 234      16.907   8.767  36.035  1.00  0.00           C  
ATOM   1666  CD1 LEU A 234      16.110   7.812  35.198  1.00  0.00           C  
ATOM   1667  CD2 LEU A 234      15.994   9.949  36.342  1.00  0.00           C  
ATOM   1668  N   LYS A 235      19.592   7.347  39.457  1.00  0.00           N  
ATOM   1669  CA  LYS A 235      19.755   6.571  40.700  1.00  0.00           C  
ATOM   1670  C   LYS A 235      20.293   7.373  41.871  1.00  0.00           C  
ATOM   1671  O   LYS A 235      19.657   7.440  42.926  1.00  0.00           O  
ATOM   1672  CB  LYS A 235      20.633   5.462  40.269  1.00  0.00           C  
ATOM   1673  CG  LYS A 235      19.887   4.417  39.382  1.00  0.00           C  
ATOM   1674  CD  LYS A 235      20.792   3.174  39.376  1.00  0.00           C  
ATOM   1675  CE  LYS A 235      20.183   2.152  38.460  1.00  0.00           C  
ATOM   1676  NZ  LYS A 235      20.971   0.850  38.493  1.00  0.00           N1+
ATOM   1677  N   ASN A 236      21.286   8.174  41.487  1.00  0.00           N  
ATOM   1678  CA  ASN A 236      21.926   9.279  42.309  1.00  0.00           C  
ATOM   1679  C   ASN A 236      20.968  10.326  42.963  1.00  0.00           C  
ATOM   1680  O   ASN A 236      20.988  10.433  44.128  1.00  0.00           O  
ATOM   1681  CB  ASN A 236      22.946  10.025  41.444  1.00  0.00           C  
ATOM   1682  CG  ASN A 236      24.072   9.119  40.960  1.00  0.00           C  
ATOM   1683  ND2 ASN A 236      25.225   9.681  40.893  1.00  0.00           N  
ATOM   1684  OD1 ASN A 236      24.027   7.942  40.752  1.00  0.00           O  
ATOM   1685  N   VAL A 237      20.008  10.721  42.173  1.00  0.00           N  
ATOM   1686  CA  VAL A 237      18.968  11.622  42.735  1.00  0.00           C  
ATOM   1687  C   VAL A 237      17.928  10.804  43.511  1.00  0.00           C  
ATOM   1688  O   VAL A 237      17.452  11.318  44.533  1.00  0.00           O  
ATOM   1689  CB  VAL A 237      18.366  12.465  41.560  1.00  0.00           C  
ATOM   1690  CG1 VAL A 237      17.680  13.696  42.159  1.00  0.00           C  
ATOM   1691  CG2 VAL A 237      19.498  13.042  40.741  1.00  0.00           C  
ATOM   1692  N   ALA A 238      17.668   9.596  43.101  1.00  0.00           N  
ATOM   1693  CA  ALA A 238      16.727   8.753  43.918  1.00  0.00           C  
ATOM   1694  C   ALA A 238      17.205   8.458  45.368  1.00  0.00           C  
ATOM   1695  O   ALA A 238      16.593   8.814  46.319  1.00  0.00           O  
ATOM   1696  CB  ALA A 238      16.568   7.339  43.292  1.00  0.00           C  
ATOM   1697  N   PHE A 239      18.457   8.125  45.436  1.00  0.00           N  
ATOM   1698  CA  PHE A 239      19.166   8.084  46.730  1.00  0.00           C  
ATOM   1699  C   PHE A 239      19.124   9.395  47.434  1.00  0.00           C  
ATOM   1700  O   PHE A 239      18.724   9.422  48.587  1.00  0.00           O  
ATOM   1701  CB  PHE A 239      20.578   7.570  46.564  1.00  0.00           C  
ATOM   1702  CG  PHE A 239      21.325   7.273  47.904  1.00  0.00           C  
ATOM   1703  CD1 PHE A 239      22.170   8.222  48.556  1.00  0.00           C  
ATOM   1704  CD2 PHE A 239      20.865   6.127  48.619  1.00  0.00           C  
ATOM   1705  CE1 PHE A 239      22.529   7.991  49.822  1.00  0.00           C  
ATOM   1706  CE2 PHE A 239      21.321   5.835  49.914  1.00  0.00           C  
ATOM   1707  CZ  PHE A 239      22.120   6.804  50.480  1.00  0.00           C  
ATOM   1708  N   MET A 240      19.415  10.569  46.794  1.00  0.00           N  
ATOM   1709  CA  MET A 240      19.341  11.887  47.469  1.00  0.00           C  
ATOM   1710  C   MET A 240      17.950  12.290  48.105  1.00  0.00           C  
ATOM   1711  O   MET A 240      17.905  12.688  49.288  1.00  0.00           O  
ATOM   1712  CB  MET A 240      19.951  12.869  46.442  1.00  0.00           C  
ATOM   1713  CG  MET A 240      21.495  12.701  46.341  1.00  0.00           C  
ATOM   1714  SD  MET A 240      22.490  13.574  45.135  1.00  0.00           S  
ATOM   1715  CE  MET A 240      22.501  15.283  45.730  1.00  0.00           C  
ATOM   1716  N   LYS A 241      16.938  11.818  47.405  1.00  0.00           N  
ATOM   1717  CA  LYS A 241      15.510  11.808  47.910  1.00  0.00           C  
ATOM   1718  C   LYS A 241      15.348  10.861  49.103  1.00  0.00           C  
ATOM   1719  O   LYS A 241      15.126  11.276  50.260  1.00  0.00           O  
ATOM   1720  CB  LYS A 241      14.585  11.405  46.762  1.00  0.00           C  
ATOM   1721  CG  LYS A 241      14.462  12.672  45.870  1.00  0.00           C  
ATOM   1722  CD  LYS A 241      13.242  12.509  44.975  1.00  0.00           C  
ATOM   1723  CE  LYS A 241      12.952  13.779  44.217  1.00  0.00           C  
ATOM   1724  NZ  LYS A 241      11.633  13.811  43.460  1.00  0.00           N1+
ATOM   1725  N   SER A 242      15.823   9.584  48.958  1.00  0.00           N  
ATOM   1726  CA  SER A 242      15.787   8.569  50.033  1.00  0.00           C  
ATOM   1727  C   SER A 242      16.548   8.753  51.352  1.00  0.00           C  
ATOM   1728  O   SER A 242      16.011   8.554  52.417  1.00  0.00           O  
ATOM   1729  CB  SER A 242      16.277   7.179  49.500  1.00  0.00           C  
ATOM   1730  OG  SER A 242      15.599   6.754  48.361  1.00  0.00           O  
ATOM   1731  N   TYR A 243      17.712   9.423  51.251  1.00  0.00           N  
ATOM   1732  CA  TYR A 243      18.474  10.085  52.401  1.00  0.00           C  
ATOM   1733  C   TYR A 243      17.668  11.174  53.116  1.00  0.00           C  
ATOM   1734  O   TYR A 243      17.695  11.269  54.344  1.00  0.00           O  
ATOM   1735  CB  TYR A 243      19.606  10.819  51.720  1.00  0.00           C  
ATOM   1736  CG  TYR A 243      20.738  11.208  52.676  1.00  0.00           C  
ATOM   1737  CD1 TYR A 243      20.884  12.573  52.932  1.00  0.00           C  
ATOM   1738  CD2 TYR A 243      21.346  10.258  53.454  1.00  0.00           C  
ATOM   1739  CE1 TYR A 243      21.545  12.949  54.131  1.00  0.00           C  
ATOM   1740  CE2 TYR A 243      22.097  10.604  54.575  1.00  0.00           C  
ATOM   1741  CZ  TYR A 243      22.072  11.931  55.008  1.00  0.00           C  
ATOM   1742  OH  TYR A 243      22.526  12.362  56.215  1.00  0.00           O  
ATOM   1743  N   ILE A 244      16.962  11.964  52.385  1.00  0.00           N  
ATOM   1744  CA  ILE A 244      15.964  12.903  52.911  1.00  0.00           C  
ATOM   1745  C   ILE A 244      14.727  12.304  53.572  1.00  0.00           C  
ATOM   1746  O   ILE A 244      14.412  12.574  54.749  1.00  0.00           O  
ATOM   1747  CB  ILE A 244      15.654  14.084  51.974  1.00  0.00           C  
ATOM   1748  CG1 ILE A 244      16.912  14.935  51.902  1.00  0.00           C  
ATOM   1749  CG2 ILE A 244      14.564  14.939  52.619  1.00  0.00           C  
ATOM   1750  CD  ILE A 244      17.015  15.947  50.780  1.00  0.00           C  
ATOM   1751  N   LEU A 245      14.218  11.205  53.016  1.00  0.00           N  
ATOM   1752  CA  LEU A 245      13.102  10.374  53.578  1.00  0.00           C  
ATOM   1753  C   LEU A 245      13.408   9.776  54.989  1.00  0.00           C  
ATOM   1754  O   LEU A 245      12.519   9.775  55.841  1.00  0.00           O  
ATOM   1755  CB  LEU A 245      12.725   9.316  52.632  1.00  0.00           C  
ATOM   1756  CG  LEU A 245      11.859   9.914  51.516  1.00  0.00           C  
ATOM   1757  CD1 LEU A 245      11.693   8.885  50.418  1.00  0.00           C  
ATOM   1758  CD2 LEU A 245      10.449  10.345  51.900  1.00  0.00           C  
ATOM   1759  N   GLU A 246      14.659   9.345  55.220  1.00  0.00           N  
ATOM   1760  CA  GLU A 246      15.206   8.808  56.459  1.00  0.00           C  
ATOM   1761  C   GLU A 246      15.639   9.937  57.402  1.00  0.00           C  
ATOM   1762  O   GLU A 246      15.221   9.927  58.544  1.00  0.00           O  
ATOM   1763  CB  GLU A 246      16.316   7.737  56.352  1.00  0.00           C  
ATOM   1764  CG  GLU A 246      15.657   6.439  55.990  1.00  0.00           C  
ATOM   1765  CD  GLU A 246      16.549   5.249  55.990  1.00  0.00           C  
ATOM   1766  OE1 GLU A 246      16.820   4.842  54.835  1.00  0.00           O  
ATOM   1767  OE2 GLU A 246      17.029   4.793  57.075  1.00  0.00           O1-
ATOM   1768  N   LYS A 247      16.247  11.040  56.923  1.00  0.00           N  
ATOM   1769  CA  LYS A 247      16.327  12.219  57.758  1.00  0.00           C  
ATOM   1770  C   LYS A 247      14.989  12.786  58.349  1.00  0.00           C  
ATOM   1771  O   LYS A 247      14.900  13.147  59.538  1.00  0.00           O  
ATOM   1772  CB  LYS A 247      17.098  13.258  57.016  1.00  0.00           C  
ATOM   1773  CG  LYS A 247      18.586  13.002  57.108  1.00  0.00           C  
ATOM   1774  CD  LYS A 247      19.178  13.315  58.485  1.00  0.00           C  
ATOM   1775  CE  LYS A 247      20.530  12.596  58.621  1.00  0.00           C  
ATOM   1776  NZ  LYS A 247      20.377  11.131  58.388  1.00  0.00           N1+
ATOM   1777  N   VAL A 248      13.905  12.746  57.543  1.00  0.00           N  
ATOM   1778  CA  VAL A 248      12.542  12.959  58.057  1.00  0.00           C  
ATOM   1779  C   VAL A 248      12.137  11.913  59.116  1.00  0.00           C  
ATOM   1780  O   VAL A 248      11.996  12.275  60.300  1.00  0.00           O  
ATOM   1781  CB  VAL A 248      11.570  13.005  56.879  1.00  0.00           C  
ATOM   1782  CG1 VAL A 248      10.105  13.077  57.324  1.00  0.00           C  
ATOM   1783  CG2 VAL A 248      11.794  14.239  55.979  1.00  0.00           C  
ATOM   1784  N   LYS A 249      12.443  10.608  58.892  1.00  0.00           N  
ATOM   1785  CA  LYS A 249      12.032   9.431  59.694  1.00  0.00           C  
ATOM   1786  C   LYS A 249      12.669   9.457  61.076  1.00  0.00           C  
ATOM   1787  O   LYS A 249      12.023   9.274  62.149  1.00  0.00           O  
ATOM   1788  CB  LYS A 249      12.417   8.156  59.036  1.00  0.00           C  
ATOM   1789  CG  LYS A 249      11.431   7.060  59.310  1.00  0.00           C  
ATOM   1790  CD  LYS A 249      10.932   6.467  58.006  1.00  0.00           C  
ATOM   1791  CE  LYS A 249      12.027   5.699  57.297  1.00  0.00           C  
ATOM   1792  NZ  LYS A 249      11.719   5.261  55.951  1.00  0.00           N1+
ATOM   1793  N   GLU A 250      13.954   9.904  61.051  1.00  0.00           N  
ATOM   1794  CA  GLU A 250      14.758  10.028  62.283  1.00  0.00           C  
ATOM   1795  C   GLU A 250      14.511  11.274  63.232  1.00  0.00           C  
ATOM   1796  O   GLU A 250      14.469  11.127  64.464  1.00  0.00           O  
ATOM   1797  CB  GLU A 250      16.231   9.846  61.997  1.00  0.00           C  
ATOM   1798  CG  GLU A 250      16.399   8.420  61.654  1.00  0.00           C  
ATOM   1799  CD  GLU A 250      17.865   7.944  61.977  1.00  0.00           C  
ATOM   1800  OE1 GLU A 250      18.548   8.450  62.891  1.00  0.00           O  
ATOM   1801  OE2 GLU A 250      18.346   7.124  61.130  1.00  0.00           O1-
ATOM   1802  N   HIS A 251      14.064  12.398  62.600  1.00  0.00           N  
ATOM   1803  CA  HIS A 251      13.910  13.675  63.358  1.00  0.00           C  
ATOM   1804  C   HIS A 251      12.601  13.853  64.184  1.00  0.00           C  
ATOM   1805  O   HIS A 251      11.980  14.890  64.343  1.00  0.00           O  
ATOM   1806  CB  HIS A 251      14.083  14.807  62.389  1.00  0.00           C  
ATOM   1807  CG  HIS A 251      14.842  16.024  63.030  1.00  0.00           C  
ATOM   1808  CD2 HIS A 251      15.588  16.942  62.460  1.00  0.00           C  
ATOM   1809  ND1 HIS A 251      14.785  16.363  64.306  1.00  0.00           N  
ATOM   1810  CE1 HIS A 251      15.407  17.485  64.486  1.00  0.00           C  
ATOM   1811  NE2 HIS A 251      15.922  17.878  63.304  1.00  0.00           N  
ATOM   1812  N   GLN A 252      12.209  12.732  64.806  1.00  0.00           N  
ATOM   1813  CA  GLN A 252      10.950  12.616  65.683  1.00  0.00           C  
ATOM   1814  C   GLN A 252      11.081  12.397  67.216  1.00  0.00           C  
ATOM   1815  O   GLN A 252      10.371  11.715  67.957  1.00  0.00           O  
ATOM   1816  CB  GLN A 252      10.015  11.607  65.054  1.00  0.00           C  
ATOM   1817  CG  GLN A 252       9.452  12.303  63.789  1.00  0.00           C  
ATOM   1818  CD  GLN A 252       8.758  11.315  62.927  1.00  0.00           C  
ATOM   1819  NE2 GLN A 252       9.407  11.193  61.784  1.00  0.00           N  
ATOM   1820  OE1 GLN A 252       7.752  10.650  63.278  1.00  0.00           O  
ATOM   1821  N   GLU A 253      12.185  13.008  67.625  1.00  0.00           N  
ATOM   1822  CA  GLU A 253      12.801  12.997  68.966  1.00  0.00           C  
ATOM   1823  C   GLU A 253      12.111  13.901  69.991  1.00  0.00           C  
ATOM   1824  O   GLU A 253      12.214  13.608  71.186  1.00  0.00           O  
ATOM   1825  CB  GLU A 253      14.309  13.278  68.937  1.00  0.00           C  
ATOM   1826  CG  GLU A 253      14.691  14.655  68.578  1.00  0.00           C  
ATOM   1827  CD  GLU A 253      14.668  14.771  67.064  1.00  0.00           C  
ATOM   1828  OE1 GLU A 253      13.796  15.434  66.527  1.00  0.00           O  
ATOM   1829  OE2 GLU A 253      15.700  14.338  66.448  1.00  0.00           O1-
ATOM   1830  N   SER A 254      11.455  14.990  69.529  1.00  0.00           N  
ATOM   1831  CA  SER A 254      10.556  15.908  70.323  1.00  0.00           C  
ATOM   1832  C   SER A 254      11.214  16.758  71.377  1.00  0.00           C  
ATOM   1833  O   SER A 254      11.780  16.337  72.358  1.00  0.00           O  
ATOM   1834  CB  SER A 254       9.313  15.240  70.894  1.00  0.00           C  
ATOM   1835  OG  SER A 254       8.233  15.115  69.943  1.00  0.00           O  
ATOM   1836  N   MET A 255      11.407  17.989  71.087  1.00  0.00           N  
ATOM   1837  CA  MET A 255      12.091  18.913  72.058  1.00  0.00           C  
ATOM   1838  C   MET A 255      11.323  20.008  72.739  1.00  0.00           C  
ATOM   1839  O   MET A 255      11.357  20.221  73.968  1.00  0.00           O  
ATOM   1840  CB  MET A 255      13.351  19.594  71.379  1.00  0.00           C  
ATOM   1841  CG  MET A 255      14.233  18.526  70.728  1.00  0.00           C  
ATOM   1842  SD  MET A 255      15.369  19.307  69.528  1.00  0.00           S  
ATOM   1843  CE  MET A 255      14.142  19.479  68.235  1.00  0.00           C  
ATOM   1844  N   ASP A 256      10.577  20.763  71.910  1.00  0.00           N  
ATOM   1845  CA  ASP A 256       9.676  21.887  72.264  1.00  0.00           C  
ATOM   1846  C   ASP A 256       8.400  21.670  71.462  1.00  0.00           C  
ATOM   1847  O   ASP A 256       8.293  21.514  70.212  1.00  0.00           O  
ATOM   1848  CB  ASP A 256      10.438  23.075  71.706  1.00  0.00           C  
ATOM   1849  CG  ASP A 256       9.791  24.389  72.137  1.00  0.00           C  
ATOM   1850  OD1 ASP A 256       8.609  24.534  71.864  1.00  0.00           O  
ATOM   1851  OD2 ASP A 256      10.478  25.160  72.770  1.00  0.00           O1-
ATOM   1852  N   MET A 257       7.319  21.709  72.231  1.00  0.00           N  
ATOM   1853  CA  MET A 257       5.917  21.738  71.723  1.00  0.00           C  
ATOM   1854  C   MET A 257       5.597  22.707  70.607  1.00  0.00           C  
ATOM   1855  O   MET A 257       5.010  22.321  69.585  1.00  0.00           O  
ATOM   1856  CB  MET A 257       4.988  22.001  72.918  1.00  0.00           C  
ATOM   1857  CG  MET A 257       5.060  20.728  73.778  1.00  0.00           C  
ATOM   1858  SD  MET A 257       4.007  20.586  75.237  1.00  0.00           S  
ATOM   1859  CE  MET A 257       2.418  20.370  74.532  1.00  0.00           C  
ATOM   1860  N   ASN A 258       6.175  23.861  70.743  1.00  0.00           N  
ATOM   1861  CA  ASN A 258       5.974  25.043  69.822  1.00  0.00           C  
ATOM   1862  C   ASN A 258       7.056  25.357  68.782  1.00  0.00           C  
ATOM   1863  O   ASN A 258       6.788  25.673  67.611  1.00  0.00           O  
ATOM   1864  CB  ASN A 258       5.469  26.267  70.584  1.00  0.00           C  
ATOM   1865  CG  ASN A 258       4.312  25.897  71.511  1.00  0.00           C  
ATOM   1866  ND2 ASN A 258       4.656  25.742  72.792  1.00  0.00           N  
ATOM   1867  OD1 ASN A 258       3.178  25.881  71.062  1.00  0.00           O  
ATOM   1868  N   ASN A 259       8.307  25.467  69.307  1.00  0.00           N  
ATOM   1869  CA  ASN A 259       9.450  26.050  68.538  1.00  0.00           C  
ATOM   1870  C   ASN A 259      10.261  25.139  67.568  1.00  0.00           C  
ATOM   1871  O   ASN A 259      10.975  24.258  68.024  1.00  0.00           O  
ATOM   1872  CB  ASN A 259      10.409  26.902  69.443  1.00  0.00           C  
ATOM   1873  CG  ASN A 259       9.590  28.001  70.200  1.00  0.00           C  
ATOM   1874  ND2 ASN A 259       9.383  27.773  71.457  1.00  0.00           N  
ATOM   1875  OD1 ASN A 259       9.175  29.085  69.697  1.00  0.00           O  
ATOM   1876  N   PRO A 260      10.171  25.359  66.262  1.00  0.00           N  
ATOM   1877  CA  PRO A 260      10.917  24.498  65.281  1.00  0.00           C  
ATOM   1878  C   PRO A 260      12.380  25.038  65.049  1.00  0.00           C  
ATOM   1879  O   PRO A 260      12.763  26.195  65.401  1.00  0.00           O  
ATOM   1880  CB  PRO A 260      10.082  24.660  64.030  1.00  0.00           C  
ATOM   1881  CG  PRO A 260       8.966  25.627  64.324  1.00  0.00           C  
ATOM   1882  CD  PRO A 260       9.360  26.388  65.574  1.00  0.00           C  
ATOM   1883  N   GLN A 261      13.197  23.981  64.894  1.00  0.00           N  
ATOM   1884  CA  GLN A 261      14.697  24.010  64.734  1.00  0.00           C  
ATOM   1885  C   GLN A 261      15.242  24.271  63.302  1.00  0.00           C  
ATOM   1886  O   GLN A 261      15.882  25.271  63.030  1.00  0.00           O  
ATOM   1887  CB  GLN A 261      15.325  22.779  65.478  1.00  0.00           C  
ATOM   1888  CG  GLN A 261      16.806  22.848  65.567  1.00  0.00           C  
ATOM   1889  CD  GLN A 261      17.345  21.687  66.383  1.00  0.00           C  
ATOM   1890  NE2 GLN A 261      17.413  20.561  65.754  1.00  0.00           N  
ATOM   1891  OE1 GLN A 261      17.712  21.844  67.568  1.00  0.00           O  
ATOM   1892  N   ASP A 262      15.119  23.214  62.476  1.00  0.00           N  
ATOM   1893  CA  ASP A 262      15.630  23.102  61.086  1.00  0.00           C  
ATOM   1894  C   ASP A 262      14.614  22.826  59.985  1.00  0.00           C  
ATOM   1895  O   ASP A 262      13.441  22.666  60.242  1.00  0.00           O  
ATOM   1896  CB  ASP A 262      16.664  21.922  61.009  1.00  0.00           C  
ATOM   1897  CG  ASP A 262      16.240  20.609  61.713  1.00  0.00           C  
ATOM   1898  OD1 ASP A 262      15.506  19.811  61.083  1.00  0.00           O  
ATOM   1899  OD2 ASP A 262      16.726  20.393  62.820  1.00  0.00           O1-
ATOM   1900  N   PHE A 263      15.038  22.811  58.717  1.00  0.00           N  
ATOM   1901  CA  PHE A 263      14.071  22.572  57.574  1.00  0.00           C  
ATOM   1902  C   PHE A 263      13.328  21.243  57.507  1.00  0.00           C  
ATOM   1903  O   PHE A 263      12.072  21.302  57.479  1.00  0.00           O  
ATOM   1904  CB  PHE A 263      14.843  22.780  56.272  1.00  0.00           C  
ATOM   1905  CG  PHE A 263      14.088  22.544  54.953  1.00  0.00           C  
ATOM   1906  CD1 PHE A 263      13.255  23.523  54.430  1.00  0.00           C  
ATOM   1907  CD2 PHE A 263      14.268  21.364  54.298  1.00  0.00           C  
ATOM   1908  CE1 PHE A 263      12.502  23.187  53.305  1.00  0.00           C  
ATOM   1909  CE2 PHE A 263      13.718  21.121  53.097  1.00  0.00           C  
ATOM   1910  CZ  PHE A 263      12.782  22.029  52.601  1.00  0.00           C  
ATOM   1911  N   ILE A 264      13.918  20.185  58.000  1.00  0.00           N  
ATOM   1912  CA  ILE A 264      13.211  18.896  58.297  1.00  0.00           C  
ATOM   1913  C   ILE A 264      12.248  18.955  59.534  1.00  0.00           C  
ATOM   1914  O   ILE A 264      11.028  18.718  59.557  1.00  0.00           O  
ATOM   1915  CB  ILE A 264      14.271  17.792  58.069  1.00  0.00           C  
ATOM   1916  CG1 ILE A 264      14.391  17.514  56.542  1.00  0.00           C  
ATOM   1917  CG2 ILE A 264      14.231  16.698  59.057  1.00  0.00           C  
ATOM   1918  CD  ILE A 264      15.690  16.977  55.966  1.00  0.00           C  
ATOM   1919  N   ASP A 265      12.770  19.531  60.590  1.00  0.00           N  
ATOM   1920  CA  ASP A 265      12.037  19.735  61.875  1.00  0.00           C  
ATOM   1921  C   ASP A 265      10.748  20.560  61.711  1.00  0.00           C  
ATOM   1922  O   ASP A 265       9.640  20.242  62.146  1.00  0.00           O  
ATOM   1923  CB  ASP A 265      12.949  20.310  62.971  1.00  0.00           C  
ATOM   1924  CG  ASP A 265      12.356  20.151  64.345  1.00  0.00           C  
ATOM   1925  OD1 ASP A 265      11.822  19.067  64.563  1.00  0.00           O  
ATOM   1926  OD2 ASP A 265      12.270  21.156  65.071  1.00  0.00           O1-
ATOM   1927  N   CYS A 266      10.928  21.617  60.949  1.00  0.00           N  
ATOM   1928  CA  CYS A 266       9.856  22.600  60.562  1.00  0.00           C  
ATOM   1929  C   CYS A 266       8.805  21.967  59.662  1.00  0.00           C  
ATOM   1930  O   CYS A 266       7.599  22.070  59.862  1.00  0.00           O  
ATOM   1931  CB  CYS A 266      10.299  23.794  59.731  1.00  0.00           C  
ATOM   1932  SG  CYS A 266      11.363  24.906  60.744  1.00  0.00           S  
ATOM   1933  N   PHE A 267       9.322  21.206  58.676  1.00  0.00           N  
ATOM   1934  CA  PHE A 267       8.442  20.276  57.895  1.00  0.00           C  
ATOM   1935  C   PHE A 267       7.542  19.369  58.758  1.00  0.00           C  
ATOM   1936  O   PHE A 267       6.337  19.441  58.679  1.00  0.00           O  
ATOM   1937  CB  PHE A 267       9.268  19.343  56.983  1.00  0.00           C  
ATOM   1938  CG  PHE A 267       8.379  18.548  55.984  1.00  0.00           C  
ATOM   1939  CD1 PHE A 267       8.108  17.194  56.115  1.00  0.00           C  
ATOM   1940  CD2 PHE A 267       7.869  19.247  54.915  1.00  0.00           C  
ATOM   1941  CE1 PHE A 267       7.306  16.530  55.159  1.00  0.00           C  
ATOM   1942  CE2 PHE A 267       7.068  18.671  53.933  1.00  0.00           C  
ATOM   1943  CZ  PHE A 267       6.745  17.334  54.150  1.00  0.00           C  
ATOM   1944  N   LEU A 268       8.060  18.742  59.782  1.00  0.00           N  
ATOM   1945  CA  LEU A 268       7.226  17.958  60.671  1.00  0.00           C  
ATOM   1946  C   LEU A 268       6.168  18.765  61.530  1.00  0.00           C  
ATOM   1947  O   LEU A 268       5.079  18.256  61.741  1.00  0.00           O  
ATOM   1948  CB  LEU A 268       8.021  17.099  61.656  1.00  0.00           C  
ATOM   1949  CG  LEU A 268       8.546  15.861  60.942  1.00  0.00           C  
ATOM   1950  CD1 LEU A 268      10.048  15.609  61.113  1.00  0.00           C  
ATOM   1951  CD2 LEU A 268       7.839  14.583  61.346  1.00  0.00           C  
ATOM   1952  N   MET A 269       6.606  19.952  62.062  1.00  0.00           N  
ATOM   1953  CA  MET A 269       5.670  20.933  62.625  1.00  0.00           C  
ATOM   1954  C   MET A 269       4.465  21.252  61.707  1.00  0.00           C  
ATOM   1955  O   MET A 269       3.355  20.723  61.970  1.00  0.00           O  
ATOM   1956  CB  MET A 269       6.320  22.284  62.956  1.00  0.00           C  
ATOM   1957  CG  MET A 269       7.056  22.244  64.315  1.00  0.00           C  
ATOM   1958  SD  MET A 269       6.053  22.672  65.783  1.00  0.00           S  
ATOM   1959  CE  MET A 269       7.477  22.578  66.916  1.00  0.00           C  
ATOM   1960  N   LYS A 270       4.792  21.624  60.481  1.00  0.00           N  
ATOM   1961  CA  LYS A 270       3.742  22.054  59.537  1.00  0.00           C  
ATOM   1962  C   LYS A 270       3.010  20.934  58.784  1.00  0.00           C  
ATOM   1963  O   LYS A 270       1.999  21.268  58.134  1.00  0.00           O  
ATOM   1964  CB  LYS A 270       4.351  23.211  58.672  1.00  0.00           C  
ATOM   1965  CG  LYS A 270       3.344  24.036  57.827  1.00  0.00           C  
ATOM   1966  CD  LYS A 270       2.254  24.511  58.721  1.00  0.00           C  
ATOM   1967  CE  LYS A 270       1.052  24.785  57.936  1.00  0.00           C  
ATOM   1968  NZ  LYS A 270       0.019  25.522  58.652  1.00  0.00           N1+
ATOM   1969  N   MET A 271       3.516  19.667  58.761  1.00  0.00           N  
ATOM   1970  CA  MET A 271       2.728  18.425  58.477  1.00  0.00           C  
ATOM   1971  C   MET A 271       1.644  17.998  59.492  1.00  0.00           C  
ATOM   1972  O   MET A 271       0.470  17.668  59.179  1.00  0.00           O  
ATOM   1973  CB  MET A 271       3.656  17.219  58.295  1.00  0.00           C  
ATOM   1974  CG  MET A 271       4.097  17.058  56.849  1.00  0.00           C  
ATOM   1975  SD  MET A 271       3.019  16.077  55.789  1.00  0.00           S  
ATOM   1976  CE  MET A 271       4.027  14.898  54.877  1.00  0.00           C  
ATOM   1977  N   GLU A 272       1.876  18.285  60.725  1.00  0.00           N  
ATOM   1978  CA  GLU A 272       0.855  18.109  61.770  1.00  0.00           C  
ATOM   1979  C   GLU A 272       0.003  19.317  62.237  1.00  0.00           C  
ATOM   1980  O   GLU A 272      -1.248  19.264  62.257  1.00  0.00           O  
ATOM   1981  CB  GLU A 272       1.376  17.333  62.929  1.00  0.00           C  
ATOM   1982  CG  GLU A 272       1.100  15.836  62.793  1.00  0.00           C  
ATOM   1983  CD  GLU A 272       1.121  15.105  64.119  1.00  0.00           C  
ATOM   1984  OE1 GLU A 272       1.931  14.226  64.213  1.00  0.00           O  
ATOM   1985  OE2 GLU A 272       0.407  15.555  65.017  1.00  0.00           O1-
ATOM   1986  N   LYS A 273       0.607  20.486  62.123  1.00  0.00           N  
ATOM   1987  CA  LYS A 273      -0.028  21.757  62.544  1.00  0.00           C  
ATOM   1988  C   LYS A 273      -0.764  22.476  61.377  1.00  0.00           C  
ATOM   1989  O   LYS A 273      -0.217  23.348  60.757  1.00  0.00           O  
ATOM   1990  CB  LYS A 273       1.011  22.655  63.135  1.00  0.00           C  
ATOM   1991  CG  LYS A 273       1.172  22.113  64.528  1.00  0.00           C  
ATOM   1992  CD  LYS A 273       2.284  22.936  65.183  1.00  0.00           C  
ATOM   1993  CE  LYS A 273       2.416  22.473  66.605  1.00  0.00           C  
ATOM   1994  NZ  LYS A 273       3.377  23.292  67.328  1.00  0.00           N1+
ATOM   1995  N   GLU A 274      -2.079  22.501  61.517  1.00  0.00           N  
ATOM   1996  CA  GLU A 274      -3.064  22.876  60.424  1.00  0.00           C  
ATOM   1997  C   GLU A 274      -2.697  22.900  58.895  1.00  0.00           C  
ATOM   1998  O   GLU A 274      -2.323  23.897  58.290  1.00  0.00           O  
ATOM   1999  CB  GLU A 274      -3.980  24.165  60.699  1.00  0.00           C  
ATOM   2000  CG  GLU A 274      -5.074  23.841  61.675  1.00  0.00           C  
ATOM   2001  CD  GLU A 274      -6.084  24.999  61.668  1.00  0.00           C  
ATOM   2002  OE1 GLU A 274      -6.932  24.977  60.800  1.00  0.00           O  
ATOM   2003  OE2 GLU A 274      -5.892  25.886  62.527  1.00  0.00           O1-
ATOM   2004  N   LYS A 275      -2.889  21.788  58.342  1.00  0.00           N  
ATOM   2005  CA  LYS A 275      -2.480  21.641  56.959  1.00  0.00           C  
ATOM   2006  C   LYS A 275      -3.609  21.789  55.854  1.00  0.00           C  
ATOM   2007  O   LYS A 275      -4.636  21.120  55.955  1.00  0.00           O  
ATOM   2008  CB  LYS A 275      -1.917  20.201  57.001  1.00  0.00           C  
ATOM   2009  CG  LYS A 275      -0.997  19.934  55.866  1.00  0.00           C  
ATOM   2010  CD  LYS A 275      -0.560  18.510  55.887  1.00  0.00           C  
ATOM   2011  CE  LYS A 275      -0.194  18.111  54.532  1.00  0.00           C  
ATOM   2012  NZ  LYS A 275       0.516  16.791  54.470  1.00  0.00           N1+
ATOM   2013  N   HIS A 276      -3.394  22.704  55.023  1.00  0.00           N  
ATOM   2014  CA  HIS A 276      -4.297  22.913  53.895  1.00  0.00           C  
ATOM   2015  C   HIS A 276      -4.822  21.738  53.133  1.00  0.00           C  
ATOM   2016  O   HIS A 276      -4.108  20.754  52.887  1.00  0.00           O  
ATOM   2017  CB  HIS A 276      -3.779  23.963  52.896  1.00  0.00           C  
ATOM   2018  CG  HIS A 276      -3.811  25.482  53.373  1.00  0.00           C  
ATOM   2019  CD2 HIS A 276      -4.330  26.409  52.613  1.00  0.00           C  
ATOM   2020  ND1 HIS A 276      -3.544  25.942  54.530  1.00  0.00           N  
ATOM   2021  CE1 HIS A 276      -4.010  27.174  54.554  1.00  0.00           C  
ATOM   2022  NE2 HIS A 276      -4.456  27.471  53.376  1.00  0.00           N  
ATOM   2023  N   ASN A 277      -6.095  21.877  52.711  1.00  0.00           N  
ATOM   2024  CA  ASN A 277      -6.872  20.955  51.899  1.00  0.00           C  
ATOM   2025  C   ASN A 277      -6.443  20.866  50.417  1.00  0.00           C  
ATOM   2026  O   ASN A 277      -6.225  21.845  49.729  1.00  0.00           O  
ATOM   2027  CB  ASN A 277      -8.319  21.525  51.917  1.00  0.00           C  
ATOM   2028  CG  ASN A 277      -9.431  20.800  51.166  1.00  0.00           C  
ATOM   2029  ND2 ASN A 277     -10.046  19.841  51.779  1.00  0.00           N  
ATOM   2030  OD1 ASN A 277     -10.052  21.286  50.220  1.00  0.00           O  
ATOM   2031  N   GLN A 278      -5.899  19.707  50.100  1.00  0.00           N  
ATOM   2032  CA  GLN A 278      -5.677  19.182  48.716  1.00  0.00           C  
ATOM   2033  C   GLN A 278      -5.971  20.069  47.527  1.00  0.00           C  
ATOM   2034  O   GLN A 278      -7.042  20.573  47.339  1.00  0.00           O  
ATOM   2035  CB  GLN A 278      -6.461  17.849  48.586  1.00  0.00           C  
ATOM   2036  CG  GLN A 278      -6.013  16.824  49.691  1.00  0.00           C  
ATOM   2037  CD  GLN A 278      -4.667  16.155  49.287  1.00  0.00           C  
ATOM   2038  NE2 GLN A 278      -4.644  15.120  48.454  1.00  0.00           N  
ATOM   2039  OE1 GLN A 278      -3.618  16.370  49.952  1.00  0.00           O  
ATOM   2040  N   PRO A 279      -4.925  20.209  46.632  1.00  0.00           N  
ATOM   2041  CA  PRO A 279      -3.560  19.737  46.877  1.00  0.00           C  
ATOM   2042  C   PRO A 279      -2.853  20.703  47.767  1.00  0.00           C  
ATOM   2043  O   PRO A 279      -3.129  21.901  47.860  1.00  0.00           O  
ATOM   2044  CB  PRO A 279      -2.955  19.633  45.501  1.00  0.00           C  
ATOM   2045  CG  PRO A 279      -3.515  20.890  44.842  1.00  0.00           C  
ATOM   2046  CD  PRO A 279      -4.973  20.827  45.328  1.00  0.00           C  
ATOM   2047  N   SER A 280      -1.968  20.118  48.560  1.00  0.00           N  
ATOM   2048  CA  SER A 280      -1.241  20.922  49.603  1.00  0.00           C  
ATOM   2049  C   SER A 280       0.174  21.331  49.132  1.00  0.00           C  
ATOM   2050  O   SER A 280       0.619  20.731  48.123  1.00  0.00           O  
ATOM   2051  CB  SER A 280      -1.072  20.184  50.967  1.00  0.00           C  
ATOM   2052  OG  SER A 280      -0.396  20.985  51.991  1.00  0.00           O  
ATOM   2053  N   GLU A 281       0.691  22.402  49.659  1.00  0.00           N  
ATOM   2054  CA  GLU A 281       2.155  22.669  49.607  1.00  0.00           C  
ATOM   2055  C   GLU A 281       2.989  21.766  50.566  1.00  0.00           C  
ATOM   2056  O   GLU A 281       4.005  21.225  50.021  1.00  0.00           O  
ATOM   2057  CB  GLU A 281       2.567  24.191  49.861  1.00  0.00           C  
ATOM   2058  CG  GLU A 281       2.085  24.773  51.218  1.00  0.00           C  
ATOM   2059  CD  GLU A 281       0.576  24.934  51.312  1.00  0.00           C  
ATOM   2060  OE1 GLU A 281       0.129  26.012  50.916  1.00  0.00           O  
ATOM   2061  OE2 GLU A 281      -0.081  23.974  51.765  1.00  0.00           O1-
ATOM   2062  N   PHE A 282       2.464  21.353  51.688  1.00  0.00           N  
ATOM   2063  CA  PHE A 282       3.215  20.509  52.604  1.00  0.00           C  
ATOM   2064  C   PHE A 282       3.116  18.989  52.333  1.00  0.00           C  
ATOM   2065  O   PHE A 282       2.723  18.075  53.084  1.00  0.00           O  
ATOM   2066  CB  PHE A 282       2.933  20.871  54.040  1.00  0.00           C  
ATOM   2067  CG  PHE A 282       3.719  22.209  54.361  1.00  0.00           C  
ATOM   2068  CD1 PHE A 282       3.096  23.473  54.117  1.00  0.00           C  
ATOM   2069  CD2 PHE A 282       4.997  22.181  54.838  1.00  0.00           C  
ATOM   2070  CE1 PHE A 282       3.793  24.663  54.274  1.00  0.00           C  
ATOM   2071  CE2 PHE A 282       5.754  23.400  54.989  1.00  0.00           C  
ATOM   2072  CZ  PHE A 282       5.095  24.603  54.803  1.00  0.00           C  
ATOM   2073  N   THR A 283       3.520  18.754  51.082  1.00  0.00           N  
ATOM   2074  CA  THR A 283       3.723  17.353  50.523  1.00  0.00           C  
ATOM   2075  C   THR A 283       5.185  16.936  50.657  1.00  0.00           C  
ATOM   2076  O   THR A 283       6.082  17.752  50.658  1.00  0.00           O  
ATOM   2077  CB  THR A 283       3.264  17.297  49.090  1.00  0.00           C  
ATOM   2078  CG2 THR A 283       1.840  17.756  48.970  1.00  0.00           C  
ATOM   2079  OG1 THR A 283       4.140  18.108  48.302  1.00  0.00           O  
ATOM   2080  N   ILE A 284       5.301  15.599  50.497  1.00  0.00           N  
ATOM   2081  CA  ILE A 284       6.677  14.958  50.386  1.00  0.00           C  
ATOM   2082  C   ILE A 284       7.516  15.374  49.180  1.00  0.00           C  
ATOM   2083  O   ILE A 284       8.644  15.840  49.336  1.00  0.00           O  
ATOM   2084  CB  ILE A 284       6.674  13.419  50.746  1.00  0.00           C  
ATOM   2085  CG1 ILE A 284       5.623  12.660  49.920  1.00  0.00           C  
ATOM   2086  CG2 ILE A 284       6.708  13.245  52.307  1.00  0.00           C  
ATOM   2087  CD  ILE A 284       5.605  11.220  50.265  1.00  0.00           C  
ATOM   2088  N   GLU A 285       6.873  15.378  48.005  1.00  0.00           N  
ATOM   2089  CA  GLU A 285       7.519  15.810  46.744  1.00  0.00           C  
ATOM   2090  C   GLU A 285       8.178  17.218  46.873  1.00  0.00           C  
ATOM   2091  O   GLU A 285       9.318  17.411  46.460  1.00  0.00           O  
ATOM   2092  CB  GLU A 285       6.492  15.770  45.625  1.00  0.00           C  
ATOM   2093  CG  GLU A 285       6.090  14.319  45.356  1.00  0.00           C  
ATOM   2094  CD  GLU A 285       4.702  13.976  45.894  1.00  0.00           C  
ATOM   2095  OE1 GLU A 285       3.832  13.695  44.980  1.00  0.00           O  
ATOM   2096  OE2 GLU A 285       4.472  14.045  47.098  1.00  0.00           O1-
ATOM   2097  N   SER A 286       7.400  18.169  47.392  1.00  0.00           N  
ATOM   2098  CA  SER A 286       7.852  19.547  47.636  1.00  0.00           C  
ATOM   2099  C   SER A 286       9.019  19.600  48.582  1.00  0.00           C  
ATOM   2100  O   SER A 286      10.060  20.171  48.251  1.00  0.00           O  
ATOM   2101  CB  SER A 286       6.794  20.431  48.293  1.00  0.00           C  
ATOM   2102  OG  SER A 286       5.566  20.303  47.588  1.00  0.00           O  
ATOM   2103  N   LEU A 287       9.054  18.785  49.621  1.00  0.00           N  
ATOM   2104  CA  LEU A 287      10.189  18.731  50.543  1.00  0.00           C  
ATOM   2105  C   LEU A 287      11.440  18.184  49.817  1.00  0.00           C  
ATOM   2106  O   LEU A 287      12.470  18.844  49.719  1.00  0.00           O  
ATOM   2107  CB  LEU A 287       9.821  18.038  51.810  1.00  0.00           C  
ATOM   2108  CG  LEU A 287      10.944  17.824  52.839  1.00  0.00           C  
ATOM   2109  CD1 LEU A 287      11.214  19.008  53.804  1.00  0.00           C  
ATOM   2110  CD2 LEU A 287      11.002  16.489  53.533  1.00  0.00           C  
ATOM   2111  N   GLU A 288      11.310  16.972  49.254  1.00  0.00           N  
ATOM   2112  CA  GLU A 288      12.280  16.323  48.441  1.00  0.00           C  
ATOM   2113  C   GLU A 288      12.978  17.209  47.291  1.00  0.00           C  
ATOM   2114  O   GLU A 288      14.161  17.491  47.403  1.00  0.00           O  
ATOM   2115  CB  GLU A 288      11.701  15.147  47.630  1.00  0.00           C  
ATOM   2116  CG  GLU A 288      11.148  13.872  48.389  1.00  0.00           C  
ATOM   2117  CD  GLU A 288      10.578  12.872  47.383  1.00  0.00           C  
ATOM   2118  OE1 GLU A 288      10.441  11.705  47.754  1.00  0.00           O  
ATOM   2119  OE2 GLU A 288      10.201  13.223  46.244  1.00  0.00           O1-
ATOM   2120  N   ASN A 289      12.214  17.678  46.327  1.00  0.00           N  
ATOM   2121  CA  ASN A 289      12.612  18.541  45.155  1.00  0.00           C  
ATOM   2122  C   ASN A 289      13.324  19.807  45.665  1.00  0.00           C  
ATOM   2123  O   ASN A 289      14.482  20.009  45.307  1.00  0.00           O  
ATOM   2124  CB  ASN A 289      11.391  18.767  44.252  1.00  0.00           C  
ATOM   2125  CG  ASN A 289      11.034  17.511  43.411  1.00  0.00           C  
ATOM   2126  ND2 ASN A 289       9.825  17.247  43.124  1.00  0.00           N  
ATOM   2127  OD1 ASN A 289      11.863  16.753  43.015  1.00  0.00           O  
ATOM   2128  N   THR A 290      12.756  20.457  46.731  1.00  0.00           N  
ATOM   2129  CA  THR A 290      13.397  21.753  47.132  1.00  0.00           C  
ATOM   2130  C   THR A 290      14.786  21.576  47.826  1.00  0.00           C  
ATOM   2131  O   THR A 290      15.764  22.313  47.588  1.00  0.00           O  
ATOM   2132  CB  THR A 290      12.471  22.659  47.931  1.00  0.00           C  
ATOM   2133  CG2 THR A 290      11.410  23.301  47.174  1.00  0.00           C  
ATOM   2134  OG1 THR A 290      11.925  21.881  49.011  1.00  0.00           O  
ATOM   2135  N   ALA A 291      14.811  20.617  48.702  1.00  0.00           N  
ATOM   2136  CA  ALA A 291      16.012  20.130  49.412  1.00  0.00           C  
ATOM   2137  C   ALA A 291      17.186  19.616  48.518  1.00  0.00           C  
ATOM   2138  O   ALA A 291      18.303  19.970  48.871  1.00  0.00           O  
ATOM   2139  CB  ALA A 291      15.497  19.162  50.400  1.00  0.00           C  
ATOM   2140  N   VAL A 292      16.894  18.981  47.461  1.00  0.00           N  
ATOM   2141  CA  VAL A 292      17.908  18.661  46.419  1.00  0.00           C  
ATOM   2142  C   VAL A 292      18.417  19.936  45.648  1.00  0.00           C  
ATOM   2143  O   VAL A 292      19.617  19.988  45.297  1.00  0.00           O  
ATOM   2144  CB  VAL A 292      17.494  17.444  45.561  1.00  0.00           C  
ATOM   2145  CG1 VAL A 292      18.656  17.051  44.622  1.00  0.00           C  
ATOM   2146  CG2 VAL A 292      17.076  16.236  46.403  1.00  0.00           C  
ATOM   2147  N   ASP A 293      17.501  20.850  45.304  1.00  0.00           N  
ATOM   2148  CA  ASP A 293      17.857  22.223  44.800  1.00  0.00           C  
ATOM   2149  C   ASP A 293      18.621  23.216  45.642  1.00  0.00           C  
ATOM   2150  O   ASP A 293      19.708  23.606  45.246  1.00  0.00           O  
ATOM   2151  CB  ASP A 293      16.652  22.914  44.176  1.00  0.00           C  
ATOM   2152  CG  ASP A 293      16.149  22.253  42.894  1.00  0.00           C  
ATOM   2153  OD1 ASP A 293      14.990  22.372  42.524  1.00  0.00           O  
ATOM   2154  OD2 ASP A 293      16.969  21.742  42.127  1.00  0.00           O1-
ATOM   2155  N   LEU A 294      18.377  23.148  46.963  1.00  0.00           N  
ATOM   2156  CA  LEU A 294      19.106  23.944  47.941  1.00  0.00           C  
ATOM   2157  C   LEU A 294      20.583  23.388  48.273  1.00  0.00           C  
ATOM   2158  O   LEU A 294      21.518  24.202  48.458  1.00  0.00           O  
ATOM   2159  CB  LEU A 294      18.247  24.078  49.232  1.00  0.00           C  
ATOM   2160  CG  LEU A 294      17.155  25.175  49.026  1.00  0.00           C  
ATOM   2161  CD1 LEU A 294      16.115  25.165  50.178  1.00  0.00           C  
ATOM   2162  CD2 LEU A 294      17.797  26.532  48.890  1.00  0.00           C  
ATOM   2163  N   PHE A 295      20.762  22.079  48.531  1.00  0.00           N  
ATOM   2164  CA  PHE A 295      22.010  21.385  48.909  1.00  0.00           C  
ATOM   2165  C   PHE A 295      23.339  21.638  48.209  1.00  0.00           C  
ATOM   2166  O   PHE A 295      24.097  22.561  48.569  1.00  0.00           O  
ATOM   2167  CB  PHE A 295      21.828  19.871  48.915  1.00  0.00           C  
ATOM   2168  CG  PHE A 295      22.796  19.072  49.761  1.00  0.00           C  
ATOM   2169  CD1 PHE A 295      24.094  18.676  49.379  1.00  0.00           C  
ATOM   2170  CD2 PHE A 295      22.432  18.968  51.129  1.00  0.00           C  
ATOM   2171  CE1 PHE A 295      24.947  18.345  50.333  1.00  0.00           C  
ATOM   2172  CE2 PHE A 295      23.359  18.599  52.061  1.00  0.00           C  
ATOM   2173  CZ  PHE A 295      24.681  18.308  51.697  1.00  0.00           C  
ATOM   2174  N   GLY A 296      23.558  21.106  47.013  1.00  0.00           N  
ATOM   2175  CA  GLY A 296      24.806  21.295  46.211  1.00  0.00           C  
ATOM   2176  C   GLY A 296      25.141  22.784  45.791  1.00  0.00           C  
ATOM   2177  O   GLY A 296      26.253  23.239  45.921  1.00  0.00           O  
ATOM   2178  N   ALA A 297      24.077  23.560  45.593  1.00  0.00           N  
ATOM   2179  CA  ALA A 297      24.070  25.024  45.479  1.00  0.00           C  
ATOM   2180  C   ALA A 297      24.757  25.740  46.743  1.00  0.00           C  
ATOM   2181  O   ALA A 297      25.733  26.363  46.480  1.00  0.00           O  
ATOM   2182  CB  ALA A 297      22.601  25.406  45.304  1.00  0.00           C  
ATOM   2183  N   GLY A 298      24.245  25.443  47.859  1.00  0.00           N  
ATOM   2184  CA  GLY A 298      24.774  25.724  49.197  1.00  0.00           C  
ATOM   2185  C   GLY A 298      26.235  25.306  49.399  1.00  0.00           C  
ATOM   2186  O   GLY A 298      27.015  26.246  49.560  1.00  0.00           O  
ATOM   2187  N   THR A 299      26.574  24.103  48.972  1.00  0.00           N  
ATOM   2188  CA  THR A 299      27.865  23.512  49.249  1.00  0.00           C  
ATOM   2189  C   THR A 299      28.930  24.124  48.298  1.00  0.00           C  
ATOM   2190  O   THR A 299      29.920  24.613  48.853  1.00  0.00           O  
ATOM   2191  CB  THR A 299      27.911  21.967  49.209  1.00  0.00           C  
ATOM   2192  CG2 THR A 299      26.966  21.388  50.277  1.00  0.00           C  
ATOM   2193  OG1 THR A 299      27.615  21.525  47.915  1.00  0.00           O  
ATOM   2194  N   GLU A 300      28.591  24.319  47.041  1.00  0.00           N  
ATOM   2195  CA  GLU A 300      29.478  24.903  46.055  1.00  0.00           C  
ATOM   2196  C   GLU A 300      29.770  26.393  46.192  1.00  0.00           C  
ATOM   2197  O   GLU A 300      30.921  26.715  46.242  1.00  0.00           O  
ATOM   2198  CB  GLU A 300      28.940  24.502  44.673  1.00  0.00           C  
ATOM   2199  CG  GLU A 300      29.100  23.004  44.375  1.00  0.00           C  
ATOM   2200  CD  GLU A 300      30.576  22.553  44.527  1.00  0.00           C  
ATOM   2201  OE1 GLU A 300      30.806  21.879  45.476  1.00  0.00           O  
ATOM   2202  OE2 GLU A 300      31.376  22.769  43.628  1.00  0.00           O1-
ATOM   2203  N   THR A 301      28.701  27.166  46.410  1.00  0.00           N  
ATOM   2204  CA  THR A 301      28.870  28.588  46.596  1.00  0.00           C  
ATOM   2205  C   THR A 301      29.511  28.974  47.911  1.00  0.00           C  
ATOM   2206  O   THR A 301      30.294  29.922  47.952  1.00  0.00           O  
ATOM   2207  CB  THR A 301      27.566  29.345  46.564  1.00  0.00           C  
ATOM   2208  CG2 THR A 301      26.973  29.571  45.156  1.00  0.00           C  
ATOM   2209  OG1 THR A 301      26.646  28.768  47.520  1.00  0.00           O  
ATOM   2210  N   THR A 302      29.109  28.409  49.059  1.00  0.00           N  
ATOM   2211  CA  THR A 302      29.725  28.686  50.409  1.00  0.00           C  
ATOM   2212  C   THR A 302      31.229  28.292  50.564  1.00  0.00           C  
ATOM   2213  O   THR A 302      32.008  28.930  51.233  1.00  0.00           O  
ATOM   2214  CB  THR A 302      28.880  28.121  51.580  1.00  0.00           C  
ATOM   2215  CG2 THR A 302      27.569  28.935  51.708  1.00  0.00           C  
ATOM   2216  OG1 THR A 302      28.853  26.660  51.472  1.00  0.00           O  
ATOM   2217  N   SER A 303      31.482  27.190  49.881  1.00  0.00           N  
ATOM   2218  CA  SER A 303      32.854  26.680  49.679  1.00  0.00           C  
ATOM   2219  C   SER A 303      33.798  27.344  48.717  1.00  0.00           C  
ATOM   2220  O   SER A 303      34.908  27.702  49.158  1.00  0.00           O  
ATOM   2221  CB  SER A 303      32.880  25.182  49.558  1.00  0.00           C  
ATOM   2222  OG  SER A 303      32.364  24.709  48.314  1.00  0.00           O  
ATOM   2223  N   THR A 304      33.274  27.796  47.606  1.00  0.00           N  
ATOM   2224  CA  THR A 304      34.081  28.560  46.629  1.00  0.00           C  
ATOM   2225  C   THR A 304      34.440  29.990  47.025  1.00  0.00           C  
ATOM   2226  O   THR A 304      35.622  30.256  47.261  1.00  0.00           O  
ATOM   2227  CB  THR A 304      33.509  28.633  45.155  1.00  0.00           C  
ATOM   2228  CG2 THR A 304      33.535  27.247  44.489  1.00  0.00           C  
ATOM   2229  OG1 THR A 304      32.246  29.376  45.162  1.00  0.00           O  
ATOM   2230  N   THR A 305      33.437  30.792  47.378  1.00  0.00           N  
ATOM   2231  CA  THR A 305      33.504  32.123  48.056  1.00  0.00           C  
ATOM   2232  C   THR A 305      34.493  32.284  49.245  1.00  0.00           C  
ATOM   2233  O   THR A 305      35.538  32.900  49.100  1.00  0.00           O  
ATOM   2234  CB  THR A 305      32.192  32.843  48.510  1.00  0.00           C  
ATOM   2235  CG2 THR A 305      31.431  33.417  47.329  1.00  0.00           C  
ATOM   2236  OG1 THR A 305      31.622  31.974  49.434  1.00  0.00           O  
ATOM   2237  N   LEU A 306      34.403  31.314  50.182  1.00  0.00           N  
ATOM   2238  CA  LEU A 306      35.262  31.195  51.352  1.00  0.00           C  
ATOM   2239  C   LEU A 306      36.715  30.896  51.000  1.00  0.00           C  
ATOM   2240  O   LEU A 306      37.506  31.709  51.259  1.00  0.00           O  
ATOM   2241  CB  LEU A 306      34.694  30.133  52.335  1.00  0.00           C  
ATOM   2242  CG  LEU A 306      35.342  29.991  53.752  1.00  0.00           C  
ATOM   2243  CD1 LEU A 306      36.743  29.290  53.917  1.00  0.00           C  
ATOM   2244  CD2 LEU A 306      35.466  31.384  54.430  1.00  0.00           C  
ATOM   2245  N   ARG A 307      36.842  29.890  50.175  1.00  0.00           N  
ATOM   2246  CA  ARG A 307      38.084  29.416  49.524  1.00  0.00           C  
ATOM   2247  C   ARG A 307      38.882  30.559  48.831  1.00  0.00           C  
ATOM   2248  O   ARG A 307      40.027  30.819  49.278  1.00  0.00           O  
ATOM   2249  CB  ARG A 307      37.917  28.170  48.581  1.00  0.00           C  
ATOM   2250  CG  ARG A 307      39.288  27.566  48.311  1.00  0.00           C  
ATOM   2251  CD  ARG A 307      39.277  26.028  48.041  1.00  0.00           C  
ATOM   2252  NE  ARG A 307      38.590  25.759  46.789  1.00  0.00           N  
ATOM   2253  CZ  ARG A 307      37.489  25.018  46.687  1.00  0.00           C  
ATOM   2254  NH1 ARG A 307      36.918  24.560  47.788  1.00  0.00           N1+
ATOM   2255  NH2 ARG A 307      36.963  24.671  45.443  1.00  0.00           N  
ATOM   2256  N   TYR A 308      38.209  31.233  47.904  1.00  0.00           N  
ATOM   2257  CA  TYR A 308      38.675  32.567  47.288  1.00  0.00           C  
ATOM   2258  C   TYR A 308      38.917  33.697  48.262  1.00  0.00           C  
ATOM   2259  O   TYR A 308      40.028  34.258  48.212  1.00  0.00           O  
ATOM   2260  CB  TYR A 308      37.719  33.217  46.286  1.00  0.00           C  
ATOM   2261  CG  TYR A 308      37.919  32.694  44.815  1.00  0.00           C  
ATOM   2262  CD1 TYR A 308      36.813  32.273  44.089  1.00  0.00           C  
ATOM   2263  CD2 TYR A 308      39.143  32.781  44.141  1.00  0.00           C  
ATOM   2264  CE1 TYR A 308      36.853  31.894  42.722  1.00  0.00           C  
ATOM   2265  CE2 TYR A 308      39.196  32.434  42.808  1.00  0.00           C  
ATOM   2266  CZ  TYR A 308      38.082  31.995  42.133  1.00  0.00           C  
ATOM   2267  OH  TYR A 308      38.250  31.731  40.836  1.00  0.00           O  
ATOM   2268  N   ALA A 309      38.127  33.910  49.252  1.00  0.00           N  
ATOM   2269  CA  ALA A 309      38.352  34.927  50.351  1.00  0.00           C  
ATOM   2270  C   ALA A 309      39.651  34.643  51.089  1.00  0.00           C  
ATOM   2271  O   ALA A 309      40.422  35.569  51.204  1.00  0.00           O  
ATOM   2272  CB  ALA A 309      37.183  35.161  51.294  1.00  0.00           C  
ATOM   2273  N   LEU A 310      39.801  33.390  51.583  1.00  0.00           N  
ATOM   2274  CA  LEU A 310      41.115  32.998  52.162  1.00  0.00           C  
ATOM   2275  C   LEU A 310      42.300  32.976  51.146  1.00  0.00           C  
ATOM   2276  O   LEU A 310      43.336  33.589  51.454  1.00  0.00           O  
ATOM   2277  CB  LEU A 310      41.012  31.683  52.939  1.00  0.00           C  
ATOM   2278  CG  LEU A 310      40.360  32.007  54.265  1.00  0.00           C  
ATOM   2279  CD1 LEU A 310      39.928  30.731  55.025  1.00  0.00           C  
ATOM   2280  CD2 LEU A 310      41.312  32.777  55.217  1.00  0.00           C  
ATOM   2281  N   LEU A 311      42.121  32.459  49.929  1.00  0.00           N  
ATOM   2282  CA  LEU A 311      43.274  32.451  48.977  1.00  0.00           C  
ATOM   2283  C   LEU A 311      43.780  33.889  48.719  1.00  0.00           C  
ATOM   2284  O   LEU A 311      45.035  33.968  48.535  1.00  0.00           O  
ATOM   2285  CB  LEU A 311      43.015  31.863  47.563  1.00  0.00           C  
ATOM   2286  CG  LEU A 311      43.449  30.331  47.395  1.00  0.00           C  
ATOM   2287  CD1 LEU A 311      42.931  29.876  45.999  1.00  0.00           C  
ATOM   2288  CD2 LEU A 311      44.953  30.197  47.360  1.00  0.00           C  
ATOM   2289  N   LEU A 312      42.856  34.799  48.436  1.00  0.00           N  
ATOM   2290  CA  LEU A 312      43.367  36.230  48.225  1.00  0.00           C  
ATOM   2291  C   LEU A 312      44.030  36.860  49.494  1.00  0.00           C  
ATOM   2292  O   LEU A 312      45.169  37.316  49.363  1.00  0.00           O  
ATOM   2293  CB  LEU A 312      42.318  37.282  47.631  1.00  0.00           C  
ATOM   2294  CG  LEU A 312      41.919  36.661  46.286  1.00  0.00           C  
ATOM   2295  CD1 LEU A 312      40.660  37.379  45.746  1.00  0.00           C  
ATOM   2296  CD2 LEU A 312      43.078  36.720  45.343  1.00  0.00           C  
ATOM   2297  N   LEU A 313      43.499  36.610  50.708  1.00  0.00           N  
ATOM   2298  CA  LEU A 313      44.249  36.903  51.972  1.00  0.00           C  
ATOM   2299  C   LEU A 313      45.615  36.248  52.206  1.00  0.00           C  
ATOM   2300  O   LEU A 313      46.521  36.916  52.659  1.00  0.00           O  
ATOM   2301  CB  LEU A 313      43.387  36.439  53.097  1.00  0.00           C  
ATOM   2302  CG  LEU A 313      42.179  37.357  53.167  1.00  0.00           C  
ATOM   2303  CD1 LEU A 313      41.309  36.870  54.330  1.00  0.00           C  
ATOM   2304  CD2 LEU A 313      42.618  38.798  53.526  1.00  0.00           C  
ATOM   2305  N   LEU A 314      45.776  34.985  51.777  1.00  0.00           N  
ATOM   2306  CA  LEU A 314      47.079  34.297  51.825  1.00  0.00           C  
ATOM   2307  C   LEU A 314      47.996  34.742  50.643  1.00  0.00           C  
ATOM   2308  O   LEU A 314      49.163  34.901  50.950  1.00  0.00           O  
ATOM   2309  CB  LEU A 314      46.803  32.827  51.888  1.00  0.00           C  
ATOM   2310  CG  LEU A 314      46.144  32.399  53.244  1.00  0.00           C  
ATOM   2311  CD1 LEU A 314      45.458  31.007  53.076  1.00  0.00           C  
ATOM   2312  CD2 LEU A 314      47.209  32.582  54.363  1.00  0.00           C  
ATOM   2313  N   LYS A 315      47.484  34.998  49.466  1.00  0.00           N  
ATOM   2314  CA  LYS A 315      48.234  35.693  48.393  1.00  0.00           C  
ATOM   2315  C   LYS A 315      48.784  37.073  48.699  1.00  0.00           C  
ATOM   2316  O   LYS A 315      49.967  37.276  48.688  1.00  0.00           O  
ATOM   2317  CB  LYS A 315      47.400  35.755  47.092  1.00  0.00           C  
ATOM   2318  CG  LYS A 315      48.121  36.418  45.890  1.00  0.00           C  
ATOM   2319  CD  LYS A 315      49.049  35.412  45.284  1.00  0.00           C  
ATOM   2320  CE  LYS A 315      49.576  35.875  43.939  1.00  0.00           C  
ATOM   2321  NZ  LYS A 315      48.489  35.758  42.912  1.00  0.00           N1+
ATOM   2322  N   HIS A 316      47.879  37.996  49.121  1.00  0.00           N  
ATOM   2323  CA  HIS A 316      48.143  39.361  49.564  1.00  0.00           C  
ATOM   2324  C   HIS A 316      49.010  39.307  50.840  1.00  0.00           C  
ATOM   2325  O   HIS A 316      48.565  38.830  51.882  1.00  0.00           O  
ATOM   2326  CB  HIS A 316      46.940  40.285  49.543  1.00  0.00           C  
ATOM   2327  CG  HIS A 316      46.311  40.231  48.133  1.00  0.00           C  
ATOM   2328  CD2 HIS A 316      45.175  39.661  47.810  1.00  0.00           C  
ATOM   2329  ND1 HIS A 316      46.920  40.762  47.081  1.00  0.00           N  
ATOM   2330  CE1 HIS A 316      46.162  40.466  46.026  1.00  0.00           C  
ATOM   2331  NE2 HIS A 316      45.096  39.814  46.523  1.00  0.00           N  
ATOM   2332  N   PRO A 317      50.096  40.068  50.804  1.00  0.00           N  
ATOM   2333  CA  PRO A 317      50.951  40.172  52.016  1.00  0.00           C  
ATOM   2334  C   PRO A 317      50.419  41.103  53.084  1.00  0.00           C  
ATOM   2335  O   PRO A 317      49.629  42.008  52.855  1.00  0.00           O  
ATOM   2336  CB  PRO A 317      52.294  40.761  51.479  1.00  0.00           C  
ATOM   2337  CG  PRO A 317      51.875  41.623  50.305  1.00  0.00           C  
ATOM   2338  CD  PRO A 317      50.722  40.766  49.700  1.00  0.00           C  
ATOM   2339  N   GLU A 318      50.807  40.671  54.299  1.00  0.00           N  
ATOM   2340  CA  GLU A 318      50.331  41.151  55.665  1.00  0.00           C  
ATOM   2341  C   GLU A 318      48.785  41.233  55.940  1.00  0.00           C  
ATOM   2342  O   GLU A 318      48.437  41.422  57.114  1.00  0.00           O  
ATOM   2343  CB  GLU A 318      51.061  42.491  55.921  1.00  0.00           C  
ATOM   2344  CG  GLU A 318      52.571  42.525  55.486  1.00  0.00           C  
ATOM   2345  CD  GLU A 318      53.333  43.735  55.996  1.00  0.00           C  
ATOM   2346  OE1 GLU A 318      54.512  43.854  55.670  1.00  0.00           O  
ATOM   2347  OE2 GLU A 318      52.709  44.761  56.262  1.00  0.00           O1-
ATOM   2348  N   VAL A 319      47.992  40.906  54.940  1.00  0.00           N  
ATOM   2349  CA  VAL A 319      46.515  41.139  55.011  1.00  0.00           C  
ATOM   2350  C   VAL A 319      45.843  40.308  56.121  1.00  0.00           C  
ATOM   2351  O   VAL A 319      45.046  40.851  56.876  1.00  0.00           O  
ATOM   2352  CB  VAL A 319      45.821  40.982  53.680  1.00  0.00           C  
ATOM   2353  CG1 VAL A 319      44.462  41.662  53.882  1.00  0.00           C  
ATOM   2354  CG2 VAL A 319      46.532  41.786  52.569  1.00  0.00           C  
ATOM   2355  N   THR A 320      46.110  38.994  56.242  1.00  0.00           N  
ATOM   2356  CA  THR A 320      45.635  38.111  57.321  1.00  0.00           C  
ATOM   2357  C   THR A 320      45.913  38.489  58.798  1.00  0.00           C  
ATOM   2358  O   THR A 320      44.935  38.444  59.550  1.00  0.00           O  
ATOM   2359  CB  THR A 320      46.255  36.743  57.145  1.00  0.00           C  
ATOM   2360  CG2 THR A 320      45.567  35.880  56.133  1.00  0.00           C  
ATOM   2361  OG1 THR A 320      47.647  36.664  57.069  1.00  0.00           O  
ATOM   2362  N   ALA A 321      47.042  39.089  59.083  1.00  0.00           N  
ATOM   2363  CA  ALA A 321      47.510  39.710  60.394  1.00  0.00           C  
ATOM   2364  C   ALA A 321      46.860  41.174  60.690  1.00  0.00           C  
ATOM   2365  O   ALA A 321      46.807  41.615  61.846  1.00  0.00           O  
ATOM   2366  CB  ALA A 321      49.036  39.828  60.339  1.00  0.00           C  
ATOM   2367  N   LYS A 322      46.580  41.901  59.594  1.00  0.00           N  
ATOM   2368  CA  LYS A 322      45.724  43.047  59.605  1.00  0.00           C  
ATOM   2369  C   LYS A 322      44.199  42.709  59.912  1.00  0.00           C  
ATOM   2370  O   LYS A 322      43.636  43.278  60.914  1.00  0.00           O  
ATOM   2371  CB  LYS A 322      45.837  43.878  58.332  1.00  0.00           C  
ATOM   2372  CG  LYS A 322      47.232  44.501  58.026  1.00  0.00           C  
ATOM   2373  CD  LYS A 322      47.386  45.103  56.635  1.00  0.00           C  
ATOM   2374  CE  LYS A 322      48.787  45.523  56.421  1.00  0.00           C  
ATOM   2375  NZ  LYS A 322      48.840  46.166  55.081  1.00  0.00           N1+
ATOM   2376  N   VAL A 323      43.597  41.844  59.060  1.00  0.00           N  
ATOM   2377  CA  VAL A 323      42.164  41.449  59.268  1.00  0.00           C  
ATOM   2378  C   VAL A 323      41.997  40.764  60.633  1.00  0.00           C  
ATOM   2379  O   VAL A 323      41.117  41.247  61.337  1.00  0.00           O  
ATOM   2380  CB  VAL A 323      41.708  40.498  58.086  1.00  0.00           C  
ATOM   2381  CG1 VAL A 323      40.257  40.049  58.260  1.00  0.00           C  
ATOM   2382  CG2 VAL A 323      41.926  41.064  56.718  1.00  0.00           C  
ATOM   2383  N   GLN A 324      42.795  39.747  60.874  1.00  0.00           N  
ATOM   2384  CA  GLN A 324      42.725  39.053  62.193  1.00  0.00           C  
ATOM   2385  C   GLN A 324      42.939  40.012  63.317  1.00  0.00           C  
ATOM   2386  O   GLN A 324      42.203  40.036  64.317  1.00  0.00           O  
ATOM   2387  CB  GLN A 324      43.704  37.912  62.277  1.00  0.00           C  
ATOM   2388  CG  GLN A 324      43.990  37.280  63.581  1.00  0.00           C  
ATOM   2389  CD  GLN A 324      42.828  36.307  63.974  1.00  0.00           C  
ATOM   2390  NE2 GLN A 324      42.694  35.241  63.263  1.00  0.00           N  
ATOM   2391  OE1 GLN A 324      42.153  36.401  64.964  1.00  0.00           O  
ATOM   2392  N   GLU A 325      43.792  41.017  63.196  1.00  0.00           N  
ATOM   2393  CA  GLU A 325      43.962  42.074  64.212  1.00  0.00           C  
ATOM   2394  C   GLU A 325      42.627  42.720  64.711  1.00  0.00           C  
ATOM   2395  O   GLU A 325      42.240  42.712  65.881  1.00  0.00           O  
ATOM   2396  CB  GLU A 325      44.927  43.189  63.659  1.00  0.00           C  
ATOM   2397  CG  GLU A 325      45.194  44.487  64.441  1.00  0.00           C  
ATOM   2398  CD  GLU A 325      46.481  45.087  63.933  1.00  0.00           C  
ATOM   2399  OE1 GLU A 325      46.452  45.960  63.053  1.00  0.00           O  
ATOM   2400  OE2 GLU A 325      47.517  44.912  64.608  1.00  0.00           O1-
ATOM   2401  N   GLU A 326      41.822  43.116  63.736  1.00  0.00           N  
ATOM   2402  CA  GLU A 326      40.541  43.694  63.942  1.00  0.00           C  
ATOM   2403  C   GLU A 326      39.532  42.682  64.547  1.00  0.00           C  
ATOM   2404  O   GLU A 326      38.658  42.996  65.391  1.00  0.00           O  
ATOM   2405  CB  GLU A 326      40.117  44.156  62.527  1.00  0.00           C  
ATOM   2406  CG  GLU A 326      38.681  44.588  62.468  1.00  0.00           C  
ATOM   2407  CD  GLU A 326      38.290  45.328  61.189  1.00  0.00           C  
ATOM   2408  OE1 GLU A 326      37.291  44.920  60.557  1.00  0.00           O  
ATOM   2409  OE2 GLU A 326      38.655  46.493  61.117  1.00  0.00           O1-
ATOM   2410  N   ILE A 327      39.610  41.492  64.019  1.00  0.00           N  
ATOM   2411  CA  ILE A 327      38.799  40.328  64.541  1.00  0.00           C  
ATOM   2412  C   ILE A 327      39.074  40.131  66.038  1.00  0.00           C  
ATOM   2413  O   ILE A 327      38.126  40.102  66.828  1.00  0.00           O  
ATOM   2414  CB  ILE A 327      39.114  39.034  63.714  1.00  0.00           C  
ATOM   2415  CG1 ILE A 327      38.507  39.331  62.337  1.00  0.00           C  
ATOM   2416  CG2 ILE A 327      38.618  37.775  64.494  1.00  0.00           C  
ATOM   2417  CD  ILE A 327      38.676  38.122  61.446  1.00  0.00           C  
ATOM   2418  N   GLU A 328      40.313  39.933  66.384  1.00  0.00           N  
ATOM   2419  CA  GLU A 328      40.784  39.881  67.805  1.00  0.00           C  
ATOM   2420  C   GLU A 328      40.432  41.126  68.700  1.00  0.00           C  
ATOM   2421  O   GLU A 328      40.247  40.976  69.925  1.00  0.00           O  
ATOM   2422  CB  GLU A 328      42.290  39.584  67.715  1.00  0.00           C  
ATOM   2423  CG  GLU A 328      43.067  39.664  69.065  1.00  0.00           C  
ATOM   2424  CD  GLU A 328      44.528  40.159  68.825  1.00  0.00           C  
ATOM   2425  OE1 GLU A 328      45.441  39.366  69.080  1.00  0.00           O  
ATOM   2426  OE2 GLU A 328      44.691  41.379  68.903  1.00  0.00           O1-
ATOM   2427  N   ARG A 329      40.405  42.348  68.106  1.00  0.00           N  
ATOM   2428  CA  ARG A 329      39.974  43.611  68.712  1.00  0.00           C  
ATOM   2429  C   ARG A 329      38.464  43.520  69.061  1.00  0.00           C  
ATOM   2430  O   ARG A 329      38.027  43.122  70.152  1.00  0.00           O  
ATOM   2431  CB  ARG A 329      40.400  44.804  67.852  1.00  0.00           C  
ATOM   2432  CG  ARG A 329      40.005  46.243  68.395  1.00  0.00           C  
ATOM   2433  CD  ARG A 329      40.895  46.679  69.601  1.00  0.00           C  
ATOM   2434  NE  ARG A 329      40.609  48.087  69.733  1.00  0.00           N  
ATOM   2435  CZ  ARG A 329      40.493  48.709  70.925  1.00  0.00           C  
ATOM   2436  NH1 ARG A 329      40.435  47.989  72.014  1.00  0.00           N1+
ATOM   2437  NH2 ARG A 329      40.627  50.038  71.067  1.00  0.00           N  
ATOM   2438  N   VAL A 330      37.639  43.560  68.069  1.00  0.00           N  
ATOM   2439  CA  VAL A 330      36.223  43.830  68.162  1.00  0.00           C  
ATOM   2440  C   VAL A 330      35.364  42.587  68.586  1.00  0.00           C  
ATOM   2441  O   VAL A 330      34.780  42.597  69.671  1.00  0.00           O  
ATOM   2442  CB  VAL A 330      35.658  44.530  66.948  1.00  0.00           C  
ATOM   2443  CG1 VAL A 330      34.362  45.206  67.207  1.00  0.00           C  
ATOM   2444  CG2 VAL A 330      36.637  45.601  66.415  1.00  0.00           C  
ATOM   2445  N   ILE A 331      35.267  41.595  67.680  1.00  0.00           N  
ATOM   2446  CA  ILE A 331      34.450  40.391  68.000  1.00  0.00           C  
ATOM   2447  C   ILE A 331      35.169  39.260  68.783  1.00  0.00           C  
ATOM   2448  O   ILE A 331      34.470  38.246  68.936  1.00  0.00           O  
ATOM   2449  CB  ILE A 331      33.761  39.803  66.742  1.00  0.00           C  
ATOM   2450  CG1 ILE A 331      34.865  39.320  65.671  1.00  0.00           C  
ATOM   2451  CG2 ILE A 331      32.775  40.764  66.165  1.00  0.00           C  
ATOM   2452  CD  ILE A 331      34.384  38.548  64.466  1.00  0.00           C  
ATOM   2453  N   GLY A 332      36.458  39.354  68.844  1.00  0.00           N  
ATOM   2454  CA  GLY A 332      37.336  38.438  69.561  1.00  0.00           C  
ATOM   2455  C   GLY A 332      37.606  37.012  68.917  1.00  0.00           C  
ATOM   2456  O   GLY A 332      37.648  36.925  67.750  1.00  0.00           O  
ATOM   2457  N   ARG A 333      37.459  36.027  69.832  1.00  0.00           N  
ATOM   2458  CA  ARG A 333      37.899  34.651  69.549  1.00  0.00           C  
ATOM   2459  C   ARG A 333      36.835  33.536  69.730  1.00  0.00           C  
ATOM   2460  O   ARG A 333      36.948  32.467  69.199  1.00  0.00           O  
ATOM   2461  CB  ARG A 333      39.261  34.307  70.192  1.00  0.00           C  
ATOM   2462  CG  ARG A 333      40.464  35.061  69.612  1.00  0.00           C  
ATOM   2463  CD  ARG A 333      40.862  34.548  68.209  1.00  0.00           C  
ATOM   2464  NE  ARG A 333      42.140  35.103  67.701  1.00  0.00           N  
ATOM   2465  CZ  ARG A 333      42.961  34.294  66.995  1.00  0.00           C  
ATOM   2466  NH1 ARG A 333      42.640  33.067  66.587  1.00  0.00           N1+
ATOM   2467  NH2 ARG A 333      44.239  34.645  66.898  1.00  0.00           N  
ATOM   2468  N   ASN A 334      36.196  33.552  70.831  1.00  0.00           N  
ATOM   2469  CA  ASN A 334      35.083  32.657  71.175  1.00  0.00           C  
ATOM   2470  C   ASN A 334      33.754  33.356  71.103  1.00  0.00           C  
ATOM   2471  O   ASN A 334      32.750  32.812  70.691  1.00  0.00           O  
ATOM   2472  CB  ASN A 334      35.256  32.145  72.589  1.00  0.00           C  
ATOM   2473  CG  ASN A 334      36.072  30.809  72.490  1.00  0.00           C  
ATOM   2474  ND2 ASN A 334      35.488  29.654  72.606  1.00  0.00           N  
ATOM   2475  OD1 ASN A 334      37.288  30.885  72.353  1.00  0.00           O  
ATOM   2476  N   ARG A 335      33.706  34.643  71.305  1.00  0.00           N  
ATOM   2477  CA  ARG A 335      32.569  35.548  71.116  1.00  0.00           C  
ATOM   2478  C   ARG A 335      31.988  35.549  69.687  1.00  0.00           C  
ATOM   2479  O   ARG A 335      32.625  35.313  68.631  1.00  0.00           O  
ATOM   2480  CB  ARG A 335      33.098  36.945  71.454  1.00  0.00           C  
ATOM   2481  CG  ARG A 335      32.078  38.057  71.580  1.00  0.00           C  
ATOM   2482  CD  ARG A 335      32.682  39.411  71.735  1.00  0.00           C  
ATOM   2483  NE  ARG A 335      31.839  40.476  71.149  1.00  0.00           N  
ATOM   2484  CZ  ARG A 335      31.730  41.744  71.530  1.00  0.00           C  
ATOM   2485  NH1 ARG A 335      32.409  42.187  72.626  1.00  0.00           N1+
ATOM   2486  NH2 ARG A 335      31.116  42.691  70.924  1.00  0.00           N  
ATOM   2487  N   SER A 336      30.660  35.581  69.611  1.00  0.00           N  
ATOM   2488  CA  SER A 336      29.820  35.584  68.394  1.00  0.00           C  
ATOM   2489  C   SER A 336      29.912  36.715  67.326  1.00  0.00           C  
ATOM   2490  O   SER A 336      29.671  37.885  67.521  1.00  0.00           O  
ATOM   2491  CB  SER A 336      28.332  35.456  68.783  1.00  0.00           C  
ATOM   2492  OG  SER A 336      27.939  36.350  69.833  1.00  0.00           O  
ATOM   2493  N   PRO A 337      30.144  36.296  66.043  1.00  0.00           N  
ATOM   2494  CA  PRO A 337      29.812  37.094  64.861  1.00  0.00           C  
ATOM   2495  C   PRO A 337      28.284  37.318  64.752  1.00  0.00           C  
ATOM   2496  O   PRO A 337      27.540  36.400  65.107  1.00  0.00           O  
ATOM   2497  CB  PRO A 337      30.466  36.379  63.707  1.00  0.00           C  
ATOM   2498  CG  PRO A 337      30.574  34.871  64.080  1.00  0.00           C  
ATOM   2499  CD  PRO A 337      30.717  34.968  65.642  1.00  0.00           C  
ATOM   2500  N   CYS A 338      27.852  38.564  64.697  1.00  0.00           N  
ATOM   2501  CA  CYS A 338      26.481  38.815  64.386  1.00  0.00           C  
ATOM   2502  C   CYS A 338      26.325  39.834  63.246  1.00  0.00           C  
ATOM   2503  O   CYS A 338      27.183  40.703  63.055  1.00  0.00           O  
ATOM   2504  CB  CYS A 338      25.523  38.925  65.578  1.00  0.00           C  
ATOM   2505  SG  CYS A 338      23.751  39.417  65.222  1.00  0.00           S  
ATOM   2506  N   MET A 339      25.183  39.665  62.571  1.00  0.00           N  
ATOM   2507  CA  MET A 339      24.747  40.381  61.308  1.00  0.00           C  
ATOM   2508  C   MET A 339      23.443  41.241  61.586  1.00  0.00           C  
ATOM   2509  O   MET A 339      23.370  42.373  61.140  1.00  0.00           O  
ATOM   2510  CB  MET A 339      24.827  39.540  60.036  1.00  0.00           C  
ATOM   2511  CG  MET A 339      24.570  40.393  58.819  1.00  0.00           C  
ATOM   2512  SD  MET A 339      25.807  40.377  57.510  1.00  0.00           S  
ATOM   2513  CE  MET A 339      25.273  38.878  56.655  1.00  0.00           C  
ATOM   2514  N   GLN A 340      22.394  40.700  62.271  1.00  0.00           N  
ATOM   2515  CA  GLN A 340      21.329  41.459  62.900  1.00  0.00           C  
ATOM   2516  C   GLN A 340      21.864  42.670  63.746  1.00  0.00           C  
ATOM   2517  O   GLN A 340      21.996  43.750  63.194  1.00  0.00           O  
ATOM   2518  CB  GLN A 340      20.565  40.608  63.917  1.00  0.00           C  
ATOM   2519  CG  GLN A 340      19.846  39.376  63.382  1.00  0.00           C  
ATOM   2520  CD  GLN A 340      19.456  38.551  64.609  1.00  0.00           C  
ATOM   2521  NE2 GLN A 340      20.207  37.492  64.909  1.00  0.00           N  
ATOM   2522  OE1 GLN A 340      18.398  38.697  65.232  1.00  0.00           O  
ATOM   2523  N   ASP A 341      22.691  42.327  64.638  1.00  0.00           N  
ATOM   2524  CA  ASP A 341      23.526  43.320  65.410  1.00  0.00           C  
ATOM   2525  C   ASP A 341      24.871  43.695  64.827  1.00  0.00           C  
ATOM   2526  O   ASP A 341      25.887  43.464  65.357  1.00  0.00           O  
ATOM   2527  CB  ASP A 341      23.395  42.973  66.862  1.00  0.00           C  
ATOM   2528  CG  ASP A 341      23.578  44.132  67.861  1.00  0.00           C  
ATOM   2529  OD1 ASP A 341      23.769  43.767  69.051  1.00  0.00           O  
ATOM   2530  OD2 ASP A 341      23.622  45.340  67.467  1.00  0.00           O1-
ATOM   2531  N   ARG A 342      24.752  44.248  63.591  1.00  0.00           N  
ATOM   2532  CA  ARG A 342      25.933  44.624  62.779  1.00  0.00           C  
ATOM   2533  C   ARG A 342      26.694  45.815  63.331  1.00  0.00           C  
ATOM   2534  O   ARG A 342      26.316  46.947  63.153  1.00  0.00           O  
ATOM   2535  CB  ARG A 342      25.461  45.000  61.348  1.00  0.00           C  
ATOM   2536  CG  ARG A 342      26.615  44.976  60.305  1.00  0.00           C  
ATOM   2537  CD  ARG A 342      27.209  43.649  59.896  1.00  0.00           C  
ATOM   2538  NE  ARG A 342      28.451  44.033  59.219  1.00  0.00           N  
ATOM   2539  CZ  ARG A 342      28.809  43.669  57.987  1.00  0.00           C  
ATOM   2540  NH1 ARG A 342      28.255  42.663  57.309  1.00  0.00           N1+
ATOM   2541  NH2 ARG A 342      29.991  44.102  57.506  1.00  0.00           N  
ATOM   2542  N   SER A 343      27.912  45.550  63.750  1.00  0.00           N  
ATOM   2543  CA  SER A 343      28.724  46.475  64.552  1.00  0.00           C  
ATOM   2544  C   SER A 343      29.987  47.037  63.894  1.00  0.00           C  
ATOM   2545  O   SER A 343      30.642  46.152  63.376  1.00  0.00           O  
ATOM   2546  CB  SER A 343      28.924  45.984  65.987  1.00  0.00           C  
ATOM   2547  OG  SER A 343      29.683  46.898  66.742  1.00  0.00           O  
ATOM   2548  N   HIS A 344      29.990  48.220  63.332  1.00  0.00           N  
ATOM   2549  CA  HIS A 344      31.187  48.837  62.646  1.00  0.00           C  
ATOM   2550  C   HIS A 344      32.572  48.170  62.831  1.00  0.00           C  
ATOM   2551  O   HIS A 344      33.313  48.592  63.716  1.00  0.00           O  
ATOM   2552  CB  HIS A 344      31.165  50.372  62.711  1.00  0.00           C  
ATOM   2553  CG  HIS A 344      32.159  51.030  61.741  1.00  0.00           C  
ATOM   2554  CD2 HIS A 344      33.265  51.637  62.099  1.00  0.00           C  
ATOM   2555  ND1 HIS A 344      32.161  51.027  60.417  1.00  0.00           N  
ATOM   2556  CE1 HIS A 344      33.304  51.525  59.999  1.00  0.00           C  
ATOM   2557  NE2 HIS A 344      33.991  51.868  61.037  1.00  0.00           N  
ATOM   2558  N   MET A 345      32.885  47.205  61.978  1.00  0.00           N  
ATOM   2559  CA  MET A 345      34.240  46.557  61.781  1.00  0.00           C  
ATOM   2560  C   MET A 345      34.746  46.898  60.356  1.00  0.00           C  
ATOM   2561  O   MET A 345      34.201  46.228  59.456  1.00  0.00           O  
ATOM   2562  CB  MET A 345      34.192  44.977  61.919  1.00  0.00           C  
ATOM   2563  CG  MET A 345      33.559  44.558  63.256  1.00  0.00           C  
ATOM   2564  SD  MET A 345      33.160  42.767  63.475  1.00  0.00           S  
ATOM   2565  CE  MET A 345      34.762  42.089  63.046  1.00  0.00           C  
ATOM   2566  N   PRO A 346      35.519  47.982  60.081  1.00  0.00           N  
ATOM   2567  CA  PRO A 346      35.793  48.542  58.697  1.00  0.00           C  
ATOM   2568  C   PRO A 346      36.564  47.686  57.683  1.00  0.00           C  
ATOM   2569  O   PRO A 346      36.234  47.676  56.548  1.00  0.00           O  
ATOM   2570  CB  PRO A 346      36.675  49.811  58.953  1.00  0.00           C  
ATOM   2571  CG  PRO A 346      37.090  49.701  60.454  1.00  0.00           C  
ATOM   2572  CD  PRO A 346      36.071  48.812  61.125  1.00  0.00           C  
ATOM   2573  N   TYR A 347      37.716  47.206  58.090  1.00  0.00           N  
ATOM   2574  CA  TYR A 347      38.587  46.450  57.218  1.00  0.00           C  
ATOM   2575  C   TYR A 347      38.051  45.132  56.686  1.00  0.00           C  
ATOM   2576  O   TYR A 347      38.387  44.726  55.534  1.00  0.00           O  
ATOM   2577  CB  TYR A 347      39.840  46.057  58.000  1.00  0.00           C  
ATOM   2578  CG  TYR A 347      40.975  46.141  56.976  1.00  0.00           C  
ATOM   2579  CD1 TYR A 347      41.552  44.911  56.686  1.00  0.00           C  
ATOM   2580  CD2 TYR A 347      41.466  47.283  56.373  1.00  0.00           C  
ATOM   2581  CE1 TYR A 347      42.606  44.867  55.773  1.00  0.00           C  
ATOM   2582  CE2 TYR A 347      42.531  47.325  55.455  1.00  0.00           C  
ATOM   2583  CZ  TYR A 347      43.049  46.052  55.159  1.00  0.00           C  
ATOM   2584  OH  TYR A 347      44.021  45.989  54.188  1.00  0.00           O  
ATOM   2585  N   THR A 348      37.475  44.437  57.631  1.00  0.00           N  
ATOM   2586  CA  THR A 348      36.810  43.107  57.308  1.00  0.00           C  
ATOM   2587  C   THR A 348      35.745  43.184  56.177  1.00  0.00           C  
ATOM   2588  O   THR A 348      35.786  42.515  55.113  1.00  0.00           O  
ATOM   2589  CB  THR A 348      36.207  42.480  58.530  1.00  0.00           C  
ATOM   2590  CG2 THR A 348      37.237  41.844  59.501  1.00  0.00           C  
ATOM   2591  OG1 THR A 348      35.523  43.466  59.263  1.00  0.00           O  
ATOM   2592  N   ASP A 349      34.836  44.123  56.336  1.00  0.00           N  
ATOM   2593  CA  ASP A 349      33.875  44.712  55.420  1.00  0.00           C  
ATOM   2594  C   ASP A 349      34.422  45.014  53.982  1.00  0.00           C  
ATOM   2595  O   ASP A 349      33.850  44.653  52.930  1.00  0.00           O  
ATOM   2596  CB  ASP A 349      33.078  45.735  56.155  1.00  0.00           C  
ATOM   2597  CG  ASP A 349      31.792  46.375  55.439  1.00  0.00           C  
ATOM   2598  OD1 ASP A 349      31.532  45.935  54.381  1.00  0.00           O  
ATOM   2599  OD2 ASP A 349      31.056  46.998  56.182  1.00  0.00           O1-
ATOM   2600  N   ALA A 350      35.437  45.887  54.041  1.00  0.00           N  
ATOM   2601  CA  ALA A 350      36.243  46.272  52.891  1.00  0.00           C  
ATOM   2602  C   ALA A 350      36.894  45.050  52.165  1.00  0.00           C  
ATOM   2603  O   ALA A 350      36.643  44.857  51.008  1.00  0.00           O  
ATOM   2604  CB  ALA A 350      37.352  47.220  53.292  1.00  0.00           C  
ATOM   2605  N   VAL A 351      37.688  44.190  52.825  1.00  0.00           N  
ATOM   2606  CA  VAL A 351      38.131  42.869  52.266  1.00  0.00           C  
ATOM   2607  C   VAL A 351      37.023  42.013  51.606  1.00  0.00           C  
ATOM   2608  O   VAL A 351      37.097  41.710  50.407  1.00  0.00           O  
ATOM   2609  CB  VAL A 351      38.909  42.062  53.294  1.00  0.00           C  
ATOM   2610  CG1 VAL A 351      39.325  40.684  52.910  1.00  0.00           C  
ATOM   2611  CG2 VAL A 351      40.004  43.000  53.848  1.00  0.00           C  
ATOM   2612  N   VAL A 352      35.884  41.834  52.207  1.00  0.00           N  
ATOM   2613  CA  VAL A 352      34.725  41.037  51.629  1.00  0.00           C  
ATOM   2614  C   VAL A 352      34.160  41.724  50.404  1.00  0.00           C  
ATOM   2615  O   VAL A 352      34.114  41.034  49.388  1.00  0.00           O  
ATOM   2616  CB  VAL A 352      33.726  40.532  52.759  1.00  0.00           C  
ATOM   2617  CG1 VAL A 352      34.464  39.983  54.037  1.00  0.00           C  
ATOM   2618  CG2 VAL A 352      32.793  41.629  53.360  1.00  0.00           C  
ATOM   2619  N   HIS A 353      34.130  43.079  50.435  1.00  0.00           N  
ATOM   2620  CA  HIS A 353      33.763  43.908  49.231  1.00  0.00           C  
ATOM   2621  C   HIS A 353      34.781  43.962  48.134  1.00  0.00           C  
ATOM   2622  O   HIS A 353      34.463  43.777  46.970  1.00  0.00           O  
ATOM   2623  CB  HIS A 353      33.568  45.339  49.603  1.00  0.00           C  
ATOM   2624  CG  HIS A 353      32.177  45.787  50.070  1.00  0.00           C  
ATOM   2625  CD2 HIS A 353      31.422  46.783  49.560  1.00  0.00           C  
ATOM   2626  ND1 HIS A 353      31.656  45.568  51.274  1.00  0.00           N  
ATOM   2627  CE1 HIS A 353      30.635  46.359  51.491  1.00  0.00           C  
ATOM   2628  NE2 HIS A 353      30.450  47.081  50.399  1.00  0.00           N  
ATOM   2629  N   GLU A 354      36.044  44.160  48.453  1.00  0.00           N  
ATOM   2630  CA  GLU A 354      37.126  43.897  47.531  1.00  0.00           C  
ATOM   2631  C   GLU A 354      37.138  42.473  46.885  1.00  0.00           C  
ATOM   2632  O   GLU A 354      37.290  42.496  45.678  1.00  0.00           O  
ATOM   2633  CB  GLU A 354      38.516  44.278  47.936  1.00  0.00           C  
ATOM   2634  CG  GLU A 354      38.589  45.805  47.925  1.00  0.00           C  
ATOM   2635  CD  GLU A 354      38.740  46.516  46.582  1.00  0.00           C  
ATOM   2636  OE1 GLU A 354      37.875  47.201  46.076  1.00  0.00           O  
ATOM   2637  OE2 GLU A 354      39.838  46.315  46.003  1.00  0.00           O1-
ATOM   2638  N   VAL A 355      37.061  41.372  47.625  1.00  0.00           N  
ATOM   2639  CA  VAL A 355      36.946  39.995  46.993  1.00  0.00           C  
ATOM   2640  C   VAL A 355      35.752  39.871  46.033  1.00  0.00           C  
ATOM   2641  O   VAL A 355      35.785  39.382  44.908  1.00  0.00           O  
ATOM   2642  CB  VAL A 355      36.723  38.872  48.051  1.00  0.00           C  
ATOM   2643  CG1 VAL A 355      36.620  37.491  47.471  1.00  0.00           C  
ATOM   2644  CG2 VAL A 355      37.844  38.854  49.102  1.00  0.00           C  
ATOM   2645  N   GLN A 356      34.588  40.398  46.434  1.00  0.00           N  
ATOM   2646  CA  GLN A 356      33.319  40.389  45.688  1.00  0.00           C  
ATOM   2647  C   GLN A 356      33.416  41.115  44.321  1.00  0.00           C  
ATOM   2648  O   GLN A 356      32.872  40.602  43.343  1.00  0.00           O  
ATOM   2649  CB  GLN A 356      32.211  40.978  46.549  1.00  0.00           C  
ATOM   2650  CG  GLN A 356      30.847  40.835  45.832  1.00  0.00           C  
ATOM   2651  CD  GLN A 356      29.653  41.344  46.574  1.00  0.00           C  
ATOM   2652  NE2 GLN A 356      29.515  42.655  46.691  1.00  0.00           N  
ATOM   2653  OE1 GLN A 356      28.666  40.671  46.889  1.00  0.00           O  
ATOM   2654  N   ARG A 357      33.970  42.378  44.336  1.00  0.00           N  
ATOM   2655  CA  ARG A 357      34.486  43.189  43.211  1.00  0.00           C  
ATOM   2656  C   ARG A 357      35.433  42.524  42.285  1.00  0.00           C  
ATOM   2657  O   ARG A 357      35.859  43.092  41.238  1.00  0.00           O  
ATOM   2658  CB  ARG A 357      35.192  44.445  43.798  1.00  0.00           C  
ATOM   2659  CG  ARG A 357      34.432  45.759  43.612  1.00  0.00           C  
ATOM   2660  CD  ARG A 357      34.389  46.223  42.148  1.00  0.00           C  
ATOM   2661  NE  ARG A 357      35.671  46.643  41.569  1.00  0.00           N  
ATOM   2662  CZ  ARG A 357      36.078  46.471  40.283  1.00  0.00           C  
ATOM   2663  NH1 ARG A 357      35.232  45.911  39.380  1.00  0.00           N1+
ATOM   2664  NH2 ARG A 357      37.208  46.912  39.714  1.00  0.00           N  
ATOM   2665  N   TYR A 358      36.149  41.590  42.845  1.00  0.00           N  
ATOM   2666  CA  TYR A 358      37.102  40.690  42.191  1.00  0.00           C  
ATOM   2667  C   TYR A 358      36.513  39.374  41.624  1.00  0.00           C  
ATOM   2668  O   TYR A 358      36.933  39.022  40.540  1.00  0.00           O  
ATOM   2669  CB  TYR A 358      38.212  40.465  43.225  1.00  0.00           C  
ATOM   2670  CG  TYR A 358      39.466  39.865  42.604  1.00  0.00           C  
ATOM   2671  CD1 TYR A 358      40.529  40.640  42.098  1.00  0.00           C  
ATOM   2672  CD2 TYR A 358      39.744  38.535  42.670  1.00  0.00           C  
ATOM   2673  CE1 TYR A 358      41.730  40.118  41.731  1.00  0.00           C  
ATOM   2674  CE2 TYR A 358      40.887  37.950  42.192  1.00  0.00           C  
ATOM   2675  CZ  TYR A 358      41.847  38.787  41.665  1.00  0.00           C  
ATOM   2676  OH  TYR A 358      43.079  38.270  41.405  1.00  0.00           O  
ATOM   2677  N   ILE A 359      35.622  38.670  42.246  1.00  0.00           N  
ATOM   2678  CA  ILE A 359      35.037  37.379  41.760  1.00  0.00           C  
ATOM   2679  C   ILE A 359      33.627  37.403  41.166  1.00  0.00           C  
ATOM   2680  O   ILE A 359      32.614  37.658  41.813  1.00  0.00           O  
ATOM   2681  CB  ILE A 359      35.112  36.291  42.851  1.00  0.00           C  
ATOM   2682  CG1 ILE A 359      34.681  36.504  44.326  1.00  0.00           C  
ATOM   2683  CG2 ILE A 359      36.425  35.528  42.892  1.00  0.00           C  
ATOM   2684  CD  ILE A 359      33.155  36.264  44.358  1.00  0.00           C  
ATOM   2685  N   ASP A 360      33.612  37.074  39.890  1.00  0.00           N  
ATOM   2686  CA  ASP A 360      32.467  36.741  39.021  1.00  0.00           C  
ATOM   2687  C   ASP A 360      31.469  35.593  39.482  1.00  0.00           C  
ATOM   2688  O   ASP A 360      30.243  35.615  39.175  1.00  0.00           O  
ATOM   2689  CB  ASP A 360      32.916  36.486  37.610  1.00  0.00           C  
ATOM   2690  CG  ASP A 360      34.126  35.592  37.511  1.00  0.00           C  
ATOM   2691  OD1 ASP A 360      34.107  34.340  37.569  1.00  0.00           O  
ATOM   2692  OD2 ASP A 360      35.202  36.245  37.686  1.00  0.00           O1-
ATOM   2693  N   LEU A 361      32.085  34.533  40.026  1.00  0.00           N  
ATOM   2694  CA  LEU A 361      31.563  33.398  40.777  1.00  0.00           C  
ATOM   2695  C   LEU A 361      30.821  32.373  39.959  1.00  0.00           C  
ATOM   2696  O   LEU A 361      31.207  31.232  39.821  1.00  0.00           O  
ATOM   2697  CB  LEU A 361      30.731  33.819  41.994  1.00  0.00           C  
ATOM   2698  CG  LEU A 361      30.260  32.640  42.852  1.00  0.00           C  
ATOM   2699  CD1 LEU A 361      31.511  31.932  43.397  1.00  0.00           C  
ATOM   2700  CD2 LEU A 361      29.645  33.282  44.093  1.00  0.00           C  
ATOM   2701  N   LEU A 362      29.848  32.951  39.224  1.00  0.00           N  
ATOM   2702  CA  LEU A 362      28.945  32.207  38.298  1.00  0.00           C  
ATOM   2703  C   LEU A 362      28.878  32.912  36.909  1.00  0.00           C  
ATOM   2704  O   LEU A 362      27.784  33.249  36.455  1.00  0.00           O  
ATOM   2705  CB  LEU A 362      27.652  32.154  39.120  1.00  0.00           C  
ATOM   2706  CG  LEU A 362      27.113  30.822  39.644  1.00  0.00           C  
ATOM   2707  CD1 LEU A 362      26.735  29.873  38.532  1.00  0.00           C  
ATOM   2708  CD2 LEU A 362      28.028  30.175  40.676  1.00  0.00           C  
ATOM   2709  N   PRO A 363      29.969  32.890  36.120  1.00  0.00           N  
ATOM   2710  CA  PRO A 363      30.141  33.691  34.890  1.00  0.00           C  
ATOM   2711  C   PRO A 363      29.012  33.756  33.824  1.00  0.00           C  
ATOM   2712  O   PRO A 363      28.678  34.840  33.354  1.00  0.00           O  
ATOM   2713  CB  PRO A 363      31.455  33.229  34.276  1.00  0.00           C  
ATOM   2714  CG  PRO A 363      32.278  32.764  35.508  1.00  0.00           C  
ATOM   2715  CD  PRO A 363      31.175  32.076  36.330  1.00  0.00           C  
ATOM   2716  N   THR A 364      28.467  32.640  33.482  1.00  0.00           N  
ATOM   2717  CA  THR A 364      27.377  32.505  32.468  1.00  0.00           C  
ATOM   2718  C   THR A 364      25.949  32.480  33.030  1.00  0.00           C  
ATOM   2719  O   THR A 364      24.981  32.638  32.298  1.00  0.00           O  
ATOM   2720  CB  THR A 364      27.599  31.370  31.479  1.00  0.00           C  
ATOM   2721  CG2 THR A 364      28.801  31.535  30.516  1.00  0.00           C  
ATOM   2722  OG1 THR A 364      27.875  30.231  32.257  1.00  0.00           O  
ATOM   2723  N   SER A 365      25.802  32.220  34.360  1.00  0.00           N  
ATOM   2724  CA  SER A 365      24.494  31.827  35.006  1.00  0.00           C  
ATOM   2725  C   SER A 365      23.672  30.635  34.412  1.00  0.00           C  
ATOM   2726  O   SER A 365      23.367  30.566  33.242  1.00  0.00           O  
ATOM   2727  CB  SER A 365      23.483  32.991  35.160  1.00  0.00           C  
ATOM   2728  OG  SER A 365      23.577  33.658  36.358  1.00  0.00           O  
ATOM   2729  N   LEU A 366      23.028  29.926  35.380  1.00  0.00           N  
ATOM   2730  CA  LEU A 366      22.246  28.699  35.180  1.00  0.00           C  
ATOM   2731  C   LEU A 366      21.041  28.864  34.207  1.00  0.00           C  
ATOM   2732  O   LEU A 366      20.167  29.613  34.562  1.00  0.00           O  
ATOM   2733  CB  LEU A 366      21.745  28.162  36.547  1.00  0.00           C  
ATOM   2734  CG  LEU A 366      22.949  27.943  37.515  1.00  0.00           C  
ATOM   2735  CD1 LEU A 366      22.260  27.536  38.814  1.00  0.00           C  
ATOM   2736  CD2 LEU A 366      23.897  26.968  36.788  1.00  0.00           C  
ATOM   2737  N   PRO A 367      21.191  28.212  33.036  1.00  0.00           N  
ATOM   2738  CA  PRO A 367      20.308  28.413  31.872  1.00  0.00           C  
ATOM   2739  C   PRO A 367      18.800  28.522  32.219  1.00  0.00           C  
ATOM   2740  O   PRO A 367      18.046  27.546  32.208  1.00  0.00           O  
ATOM   2741  CB  PRO A 367      20.643  27.264  30.918  1.00  0.00           C  
ATOM   2742  CG  PRO A 367      21.328  26.220  31.765  1.00  0.00           C  
ATOM   2743  CD  PRO A 367      21.920  26.952  32.955  1.00  0.00           C  
ATOM   2744  N   HIS A 368      18.398  29.749  31.909  1.00  0.00           N  
ATOM   2745  CA  HIS A 368      17.127  30.353  32.337  1.00  0.00           C  
ATOM   2746  C   HIS A 368      15.964  30.087  31.278  1.00  0.00           C  
ATOM   2747  O   HIS A 368      16.090  30.439  30.090  1.00  0.00           O  
ATOM   2748  CB  HIS A 368      17.117  31.871  32.658  1.00  0.00           C  
ATOM   2749  CG  HIS A 368      17.836  32.151  33.964  1.00  0.00           C  
ATOM   2750  CD2 HIS A 368      17.290  32.371  35.132  1.00  0.00           C  
ATOM   2751  ND1 HIS A 368      19.141  32.194  34.129  1.00  0.00           N  
ATOM   2752  CE1 HIS A 368      19.369  32.448  35.432  1.00  0.00           C  
ATOM   2753  NE2 HIS A 368      18.203  32.512  36.012  1.00  0.00           N  
ATOM   2754  N   ALA A 369      14.940  29.247  31.653  1.00  0.00           N  
ATOM   2755  CA  ALA A 369      13.725  28.822  30.830  1.00  0.00           C  
ATOM   2756  C   ALA A 369      12.861  30.028  30.447  1.00  0.00           C  
ATOM   2757  O   ALA A 369      11.996  30.402  31.235  1.00  0.00           O  
ATOM   2758  CB  ALA A 369      13.040  27.602  31.557  1.00  0.00           C  
ATOM   2759  N   VAL A 370      13.090  30.611  29.235  1.00  0.00           N  
ATOM   2760  CA  VAL A 370      12.239  31.758  28.750  1.00  0.00           C  
ATOM   2761  C   VAL A 370      10.804  31.278  28.496  1.00  0.00           C  
ATOM   2762  O   VAL A 370      10.625  30.291  27.719  1.00  0.00           O  
ATOM   2763  CB  VAL A 370      12.969  32.428  27.568  1.00  0.00           C  
ATOM   2764  CG1 VAL A 370      12.108  33.484  26.927  1.00  0.00           C  
ATOM   2765  CG2 VAL A 370      14.231  33.095  28.152  1.00  0.00           C  
ATOM   2766  N   THR A 371       9.859  31.647  29.349  1.00  0.00           N  
ATOM   2767  CA  THR A 371       8.427  31.304  29.090  1.00  0.00           C  
ATOM   2768  C   THR A 371       7.676  32.209  28.097  1.00  0.00           C  
ATOM   2769  O   THR A 371       6.765  31.713  27.369  1.00  0.00           O  
ATOM   2770  CB  THR A 371       7.688  31.124  30.471  1.00  0.00           C  
ATOM   2771  CG2 THR A 371       8.439  30.093  31.362  1.00  0.00           C  
ATOM   2772  OG1 THR A 371       7.436  32.448  31.012  1.00  0.00           O  
ATOM   2773  N   CYS A 372       7.924  33.494  28.172  1.00  0.00           N  
ATOM   2774  CA  CYS A 372       7.390  34.471  27.161  1.00  0.00           C  
ATOM   2775  C   CYS A 372       8.486  34.980  26.239  1.00  0.00           C  
ATOM   2776  O   CYS A 372       9.669  35.098  26.580  1.00  0.00           O  
ATOM   2777  CB  CYS A 372       6.873  35.683  27.927  1.00  0.00           C  
ATOM   2778  SG  CYS A 372       5.546  35.137  29.094  1.00  0.00           S  
ATOM   2779  N   ASP A 373       8.099  35.157  24.983  1.00  0.00           N  
ATOM   2780  CA  ASP A 373       8.958  35.698  23.937  1.00  0.00           C  
ATOM   2781  C   ASP A 373       9.645  37.080  24.176  1.00  0.00           C  
ATOM   2782  O   ASP A 373       9.071  37.980  24.737  1.00  0.00           O  
ATOM   2783  CB  ASP A 373       8.328  35.744  22.579  1.00  0.00           C  
ATOM   2784  CG  ASP A 373       7.463  34.618  22.086  1.00  0.00           C  
ATOM   2785  OD1 ASP A 373       7.909  33.467  22.274  1.00  0.00           O  
ATOM   2786  OD2 ASP A 373       6.423  34.874  21.476  1.00  0.00           O1-
ATOM   2787  N   ILE A 374      10.998  37.063  24.150  1.00  0.00           N  
ATOM   2788  CA  ILE A 374      11.874  38.250  24.453  1.00  0.00           C  
ATOM   2789  C   ILE A 374      12.881  38.906  23.469  1.00  0.00           C  
ATOM   2790  O   ILE A 374      13.791  38.280  22.977  1.00  0.00           O  
ATOM   2791  CB  ILE A 374      12.579  37.985  25.779  1.00  0.00           C  
ATOM   2792  CG1 ILE A 374      13.492  36.778  25.746  1.00  0.00           C  
ATOM   2793  CG2 ILE A 374      11.611  38.169  26.978  1.00  0.00           C  
ATOM   2794  CD  ILE A 374      14.414  36.710  26.979  1.00  0.00           C  
ATOM   2795  N   LYS A 375      12.801  40.243  23.323  1.00  0.00           N  
ATOM   2796  CA  LYS A 375      13.767  40.955  22.442  1.00  0.00           C  
ATOM   2797  C   LYS A 375      14.810  41.729  23.285  1.00  0.00           C  
ATOM   2798  O   LYS A 375      14.576  42.821  23.852  1.00  0.00           O  
ATOM   2799  CB  LYS A 375      13.059  41.957  21.431  1.00  0.00           C  
ATOM   2800  CG  LYS A 375      13.962  42.478  20.294  1.00  0.00           C  
ATOM   2801  CD  LYS A 375      13.251  43.348  19.302  1.00  0.00           C  
ATOM   2802  CE  LYS A 375      13.989  44.183  18.209  1.00  0.00           C  
ATOM   2803  NZ  LYS A 375      13.014  45.021  17.499  1.00  0.00           N1+
ATOM   2804  N   PHE A 376      15.931  41.033  23.441  1.00  0.00           N  
ATOM   2805  CA  PHE A 376      17.219  41.565  23.879  1.00  0.00           C  
ATOM   2806  C   PHE A 376      17.916  42.328  22.707  1.00  0.00           C  
ATOM   2807  O   PHE A 376      18.628  41.735  21.898  1.00  0.00           O  
ATOM   2808  CB  PHE A 376      18.286  40.624  24.512  1.00  0.00           C  
ATOM   2809  CG  PHE A 376      18.072  40.492  25.992  1.00  0.00           C  
ATOM   2810  CD1 PHE A 376      18.858  41.174  26.876  1.00  0.00           C  
ATOM   2811  CD2 PHE A 376      17.020  39.717  26.386  1.00  0.00           C  
ATOM   2812  CE1 PHE A 376      18.518  41.122  28.190  1.00  0.00           C  
ATOM   2813  CE2 PHE A 376      16.711  39.684  27.752  1.00  0.00           C  
ATOM   2814  CZ  PHE A 376      17.401  40.499  28.637  1.00  0.00           C  
ATOM   2815  N   ARG A 377      17.526  43.594  22.592  1.00  0.00           N  
ATOM   2816  CA  ARG A 377      17.967  44.632  21.594  1.00  0.00           C  
ATOM   2817  C   ARG A 377      18.035  44.218  20.095  1.00  0.00           C  
ATOM   2818  O   ARG A 377      17.180  44.611  19.279  1.00  0.00           O  
ATOM   2819  CB  ARG A 377      19.157  45.480  22.044  1.00  0.00           C  
ATOM   2820  CG  ARG A 377      19.321  46.856  21.474  1.00  0.00           C  
ATOM   2821  CD  ARG A 377      20.412  47.593  22.245  1.00  0.00           C  
ATOM   2822  NE  ARG A 377      20.719  48.879  21.547  1.00  0.00           N  
ATOM   2823  CZ  ARG A 377      21.739  49.680  21.784  1.00  0.00           C  
ATOM   2824  NH1 ARG A 377      22.634  49.588  22.847  1.00  0.00           N1+
ATOM   2825  NH2 ARG A 377      21.948  50.659  20.993  1.00  0.00           N  
ATOM   2826  N   ASN A 378      19.112  43.590  19.618  1.00  0.00           N  
ATOM   2827  CA  ASN A 378      19.162  43.155  18.201  1.00  0.00           C  
ATOM   2828  C   ASN A 378      18.396  41.945  17.729  1.00  0.00           C  
ATOM   2829  O   ASN A 378      17.626  42.028  16.781  1.00  0.00           O  
ATOM   2830  CB  ASN A 378      20.624  42.969  17.799  1.00  0.00           C  
ATOM   2831  CG  ASN A 378      21.365  41.829  18.576  1.00  0.00           C  
ATOM   2832  ND2 ASN A 378      22.421  41.246  17.938  1.00  0.00           N  
ATOM   2833  OD1 ASN A 378      21.030  41.397  19.710  1.00  0.00           O  
ATOM   2834  N   TYR A 379      18.340  40.795  18.468  1.00  0.00           N  
ATOM   2835  CA  TYR A 379      17.503  39.658  18.029  1.00  0.00           C  
ATOM   2836  C   TYR A 379      16.429  39.194  18.951  1.00  0.00           C  
ATOM   2837  O   TYR A 379      16.729  39.154  20.147  1.00  0.00           O  
ATOM   2838  CB  TYR A 379      18.438  38.461  17.556  1.00  0.00           C  
ATOM   2839  CG  TYR A 379      19.137  38.852  16.268  1.00  0.00           C  
ATOM   2840  CD1 TYR A 379      20.525  39.186  16.340  1.00  0.00           C  
ATOM   2841  CD2 TYR A 379      18.516  38.828  15.063  1.00  0.00           C  
ATOM   2842  CE1 TYR A 379      21.197  39.321  15.095  1.00  0.00           C  
ATOM   2843  CE2 TYR A 379      19.096  39.227  13.898  1.00  0.00           C  
ATOM   2844  CZ  TYR A 379      20.491  39.456  13.898  1.00  0.00           C  
ATOM   2845  OH  TYR A 379      20.999  40.198  12.897  1.00  0.00           O  
ATOM   2846  N   LEU A 380      15.388  38.514  18.420  1.00  0.00           N  
ATOM   2847  CA  LEU A 380      14.169  38.007  19.096  1.00  0.00           C  
ATOM   2848  C   LEU A 380      14.119  36.506  19.394  1.00  0.00           C  
ATOM   2849  O   LEU A 380      14.169  35.667  18.500  1.00  0.00           O  
ATOM   2850  CB  LEU A 380      12.978  38.521  18.296  1.00  0.00           C  
ATOM   2851  CG  LEU A 380      11.553  38.018  18.596  1.00  0.00           C  
ATOM   2852  CD1 LEU A 380      11.079  38.322  20.045  1.00  0.00           C  
ATOM   2853  CD2 LEU A 380      10.622  38.570  17.645  1.00  0.00           C  
ATOM   2854  N   ILE A 381      14.234  36.190  20.684  1.00  0.00           N  
ATOM   2855  CA  ILE A 381      14.209  34.882  21.300  1.00  0.00           C  
ATOM   2856  C   ILE A 381      12.782  34.402  21.608  1.00  0.00           C  
ATOM   2857  O   ILE A 381      12.135  34.989  22.505  1.00  0.00           O  
ATOM   2858  CB  ILE A 381      15.041  34.939  22.580  1.00  0.00           C  
ATOM   2859  CG1 ILE A 381      16.336  35.655  22.495  1.00  0.00           C  
ATOM   2860  CG2 ILE A 381      15.299  33.445  23.060  1.00  0.00           C  
ATOM   2861  CD  ILE A 381      16.874  36.135  23.824  1.00  0.00           C  
ATOM   2862  N   PRO A 382      12.394  33.278  21.016  1.00  0.00           N  
ATOM   2863  CA  PRO A 382      11.115  32.712  21.417  1.00  0.00           C  
ATOM   2864  C   PRO A 382      11.137  32.003  22.780  1.00  0.00           C  
ATOM   2865  O   PRO A 382      12.189  31.501  23.235  1.00  0.00           O  
ATOM   2866  CB  PRO A 382      10.617  31.889  20.191  1.00  0.00           C  
ATOM   2867  CG  PRO A 382      11.889  31.367  19.575  1.00  0.00           C  
ATOM   2868  CD  PRO A 382      12.840  32.602  19.749  1.00  0.00           C  
ATOM   2869  N   LYS A 383       9.941  31.705  23.294  1.00  0.00           N  
ATOM   2870  CA  LYS A 383       9.682  30.761  24.373  1.00  0.00           C  
ATOM   2871  C   LYS A 383      10.132  29.308  24.180  1.00  0.00           C  
ATOM   2872  O   LYS A 383       9.981  28.664  23.089  1.00  0.00           O  
ATOM   2873  CB  LYS A 383       8.174  30.770  24.736  1.00  0.00           C  
ATOM   2874  CG  LYS A 383       7.088  30.455  23.755  1.00  0.00           C  
ATOM   2875  CD  LYS A 383       6.054  31.472  23.992  1.00  0.00           C  
ATOM   2876  CE  LYS A 383       5.023  31.532  22.894  1.00  0.00           C  
ATOM   2877  NZ  LYS A 383       4.643  32.919  22.578  1.00  0.00           N1+
ATOM   2878  N   GLY A 384      10.686  28.854  25.305  1.00  0.00           N  
ATOM   2879  CA  GLY A 384      11.318  27.561  25.520  1.00  0.00           C  
ATOM   2880  C   GLY A 384      12.788  27.676  25.876  1.00  0.00           C  
ATOM   2881  O   GLY A 384      13.145  27.885  27.030  1.00  0.00           O  
ATOM   2882  N   THR A 385      13.521  27.955  24.799  1.00  0.00           N  
ATOM   2883  CA  THR A 385      14.951  28.389  24.690  1.00  0.00           C  
ATOM   2884  C   THR A 385      15.590  28.832  25.980  1.00  0.00           C  
ATOM   2885  O   THR A 385      15.266  29.849  26.626  1.00  0.00           O  
ATOM   2886  CB  THR A 385      15.114  29.512  23.591  1.00  0.00           C  
ATOM   2887  CG2 THR A 385      16.353  29.359  22.671  1.00  0.00           C  
ATOM   2888  OG1 THR A 385      13.916  29.640  22.806  1.00  0.00           O  
ATOM   2889  N   THR A 386      16.532  28.037  26.464  1.00  0.00           N  
ATOM   2890  CA  THR A 386      17.291  28.246  27.724  1.00  0.00           C  
ATOM   2891  C   THR A 386      18.532  29.075  27.518  1.00  0.00           C  
ATOM   2892  O   THR A 386      19.503  28.778  26.894  1.00  0.00           O  
ATOM   2893  CB  THR A 386      17.661  26.919  28.318  1.00  0.00           C  
ATOM   2894  CG2 THR A 386      16.465  26.307  29.017  1.00  0.00           C  
ATOM   2895  OG1 THR A 386      18.241  25.944  27.395  1.00  0.00           O  
ATOM   2896  N   ILE A 387      18.382  30.322  27.959  1.00  0.00           N  
ATOM   2897  CA  ILE A 387      19.370  31.435  27.739  1.00  0.00           C  
ATOM   2898  C   ILE A 387      20.440  31.504  28.826  1.00  0.00           C  
ATOM   2899  O   ILE A 387      20.235  31.060  29.957  1.00  0.00           O  
ATOM   2900  CB  ILE A 387      18.778  32.785  27.482  1.00  0.00           C  
ATOM   2901  CG1 ILE A 387      17.775  33.169  28.660  1.00  0.00           C  
ATOM   2902  CG2 ILE A 387      18.012  32.848  26.147  1.00  0.00           C  
ATOM   2903  CD  ILE A 387      17.846  34.590  29.110  1.00  0.00           C  
ATOM   2904  N   LEU A 388      21.636  32.046  28.422  1.00  0.00           N  
ATOM   2905  CA  LEU A 388      22.722  32.437  29.269  1.00  0.00           C  
ATOM   2906  C   LEU A 388      22.816  33.881  29.533  1.00  0.00           C  
ATOM   2907  O   LEU A 388      22.539  34.667  28.633  1.00  0.00           O  
ATOM   2908  CB  LEU A 388      24.084  31.862  28.783  1.00  0.00           C  
ATOM   2909  CG  LEU A 388      24.082  30.398  28.401  1.00  0.00           C  
ATOM   2910  CD1 LEU A 388      25.450  29.954  27.927  1.00  0.00           C  
ATOM   2911  CD2 LEU A 388      23.703  29.565  29.667  1.00  0.00           C  
ATOM   2912  N   ILE A 389      23.159  34.183  30.756  1.00  0.00           N  
ATOM   2913  CA  ILE A 389      23.240  35.584  31.205  1.00  0.00           C  
ATOM   2914  C   ILE A 389      24.697  35.928  31.662  1.00  0.00           C  
ATOM   2915  O   ILE A 389      25.117  35.461  32.709  1.00  0.00           O  
ATOM   2916  CB  ILE A 389      22.297  35.946  32.385  1.00  0.00           C  
ATOM   2917  CG1 ILE A 389      20.903  35.646  31.897  1.00  0.00           C  
ATOM   2918  CG2 ILE A 389      22.436  37.481  32.716  1.00  0.00           C  
ATOM   2919  CD  ILE A 389      19.916  35.629  33.070  1.00  0.00           C  
ATOM   2920  N   SER A 390      25.481  36.633  30.889  1.00  0.00           N  
ATOM   2921  CA  SER A 390      26.948  36.772  31.008  1.00  0.00           C  
ATOM   2922  C   SER A 390      27.365  37.945  31.998  1.00  0.00           C  
ATOM   2923  O   SER A 390      27.519  39.057  31.651  1.00  0.00           O  
ATOM   2924  CB  SER A 390      27.561  37.017  29.666  1.00  0.00           C  
ATOM   2925  OG  SER A 390      28.955  37.082  29.894  1.00  0.00           O  
ATOM   2926  N   LEU A 391      27.772  37.450  33.173  1.00  0.00           N  
ATOM   2927  CA  LEU A 391      28.180  38.195  34.397  1.00  0.00           C  
ATOM   2928  C   LEU A 391      29.448  39.008  34.544  1.00  0.00           C  
ATOM   2929  O   LEU A 391      29.490  39.959  35.272  1.00  0.00           O  
ATOM   2930  CB  LEU A 391      28.032  37.276  35.641  1.00  0.00           C  
ATOM   2931  CG  LEU A 391      26.641  37.190  36.367  1.00  0.00           C  
ATOM   2932  CD1 LEU A 391      25.490  36.585  35.507  1.00  0.00           C  
ATOM   2933  CD2 LEU A 391      26.771  36.315  37.649  1.00  0.00           C  
ATOM   2934  N   THR A 392      30.431  38.647  33.738  1.00  0.00           N  
ATOM   2935  CA  THR A 392      31.653  39.474  33.638  1.00  0.00           C  
ATOM   2936  C   THR A 392      31.382  40.867  33.107  1.00  0.00           C  
ATOM   2937  O   THR A 392      31.884  41.834  33.719  1.00  0.00           O  
ATOM   2938  CB  THR A 392      32.705  38.672  32.800  1.00  0.00           C  
ATOM   2939  CG2 THR A 392      33.119  37.478  33.603  1.00  0.00           C  
ATOM   2940  OG1 THR A 392      32.194  38.291  31.506  1.00  0.00           O  
ATOM   2941  N   SER A 393      30.434  40.979  32.211  1.00  0.00           N  
ATOM   2942  CA  SER A 393      29.895  42.264  31.742  1.00  0.00           C  
ATOM   2943  C   SER A 393      29.395  43.255  32.856  1.00  0.00           C  
ATOM   2944  O   SER A 393      29.372  44.443  32.568  1.00  0.00           O  
ATOM   2945  CB  SER A 393      28.703  42.030  30.734  1.00  0.00           C  
ATOM   2946  OG  SER A 393      29.153  41.750  29.449  1.00  0.00           O  
ATOM   2947  N   VAL A 394      28.907  42.825  34.041  1.00  0.00           N  
ATOM   2948  CA  VAL A 394      28.500  43.739  35.130  1.00  0.00           C  
ATOM   2949  C   VAL A 394      29.700  44.211  36.013  1.00  0.00           C  
ATOM   2950  O   VAL A 394      29.804  45.436  35.996  1.00  0.00           O  
ATOM   2951  CB  VAL A 394      27.300  43.370  35.977  1.00  0.00           C  
ATOM   2952  CG1 VAL A 394      26.077  43.626  35.176  1.00  0.00           C  
ATOM   2953  CG2 VAL A 394      27.390  41.979  36.642  1.00  0.00           C  
ATOM   2954  N   LEU A 395      30.610  43.299  36.297  1.00  0.00           N  
ATOM   2955  CA  LEU A 395      31.861  43.628  36.992  1.00  0.00           C  
ATOM   2956  C   LEU A 395      32.729  44.675  36.294  1.00  0.00           C  
ATOM   2957  O   LEU A 395      33.442  45.357  37.005  1.00  0.00           O  
ATOM   2958  CB  LEU A 395      32.786  42.426  37.253  1.00  0.00           C  
ATOM   2959  CG  LEU A 395      32.454  41.693  38.545  1.00  0.00           C  
ATOM   2960  CD1 LEU A 395      31.573  40.447  38.260  1.00  0.00           C  
ATOM   2961  CD2 LEU A 395      33.800  41.348  39.159  1.00  0.00           C  
ATOM   2962  N   HIS A 396      32.732  44.553  34.962  1.00  0.00           N  
ATOM   2963  CA  HIS A 396      33.450  45.398  33.986  1.00  0.00           C  
ATOM   2964  C   HIS A 396      32.674  46.733  33.810  1.00  0.00           C  
ATOM   2965  O   HIS A 396      31.893  46.946  32.845  1.00  0.00           O  
ATOM   2966  CB  HIS A 396      33.570  44.651  32.654  1.00  0.00           C  
ATOM   2967  CG  HIS A 396      34.828  43.854  32.678  1.00  0.00           C  
ATOM   2968  CD2 HIS A 396      34.939  42.701  33.284  1.00  0.00           C  
ATOM   2969  ND1 HIS A 396      35.925  44.110  32.041  1.00  0.00           N  
ATOM   2970  CE1 HIS A 396      36.705  43.027  32.140  1.00  0.00           C  
ATOM   2971  NE2 HIS A 396      36.098  42.204  32.955  1.00  0.00           N  
ATOM   2972  N   ASP A 397      32.693  47.567  34.902  1.00  0.00           N  
ATOM   2973  CA  ASP A 397      31.909  48.811  34.991  1.00  0.00           C  
ATOM   2974  C   ASP A 397      32.487  50.039  34.275  1.00  0.00           C  
ATOM   2975  O   ASP A 397      33.524  50.536  34.655  1.00  0.00           O  
ATOM   2976  CB  ASP A 397      31.443  49.238  36.387  1.00  0.00           C  
ATOM   2977  CG  ASP A 397      30.336  50.337  36.410  1.00  0.00           C  
ATOM   2978  OD1 ASP A 397      30.709  51.539  36.246  1.00  0.00           O  
ATOM   2979  OD2 ASP A 397      29.146  50.032  36.187  1.00  0.00           O1-
ATOM   2980  N   ASN A 398      31.732  50.466  33.272  1.00  0.00           N  
ATOM   2981  CA  ASN A 398      32.198  51.444  32.306  1.00  0.00           C  
ATOM   2982  C   ASN A 398      32.714  52.751  32.917  1.00  0.00           C  
ATOM   2983  O   ASN A 398      33.570  53.376  32.438  1.00  0.00           O  
ATOM   2984  CB  ASN A 398      31.207  51.846  31.271  1.00  0.00           C  
ATOM   2985  CG  ASN A 398      30.872  50.823  30.209  1.00  0.00           C  
ATOM   2986  ND2 ASN A 398      29.796  51.141  29.611  1.00  0.00           N  
ATOM   2987  OD1 ASN A 398      31.516  49.782  30.058  1.00  0.00           O  
ATOM   2988  N   LYS A 399      32.068  53.136  34.090  1.00  0.00           N  
ATOM   2989  CA  LYS A 399      32.189  54.523  34.645  1.00  0.00           C  
ATOM   2990  C   LYS A 399      32.804  54.475  36.072  1.00  0.00           C  
ATOM   2991  O   LYS A 399      33.557  55.404  36.386  1.00  0.00           O  
ATOM   2992  CB  LYS A 399      30.741  55.041  34.738  1.00  0.00           C  
ATOM   2993  CG  LYS A 399      30.426  56.104  33.652  1.00  0.00           C  
ATOM   2994  CD  LYS A 399      31.289  57.386  33.712  1.00  0.00           C  
ATOM   2995  CE  LYS A 399      30.700  58.448  32.840  1.00  0.00           C  
ATOM   2996  NZ  LYS A 399      31.383  59.774  32.718  1.00  0.00           N1+
ATOM   2997  N   GLU A 400      32.433  53.486  36.881  1.00  0.00           N  
ATOM   2998  CA  GLU A 400      32.844  53.455  38.298  1.00  0.00           C  
ATOM   2999  C   GLU A 400      33.988  52.469  38.601  1.00  0.00           C  
ATOM   3000  O   GLU A 400      35.055  52.901  38.992  1.00  0.00           O  
ATOM   3001  CB  GLU A 400      31.540  53.206  39.033  1.00  0.00           C  
ATOM   3002  CG  GLU A 400      31.697  53.169  40.562  1.00  0.00           C  
ATOM   3003  CD  GLU A 400      30.427  53.216  41.389  1.00  0.00           C  
ATOM   3004  OE1 GLU A 400      30.058  54.410  41.627  1.00  0.00           O  
ATOM   3005  OE2 GLU A 400      29.908  52.218  41.891  1.00  0.00           O1-
ATOM   3006  N   PHE A 401      33.802  51.195  38.282  1.00  0.00           N  
ATOM   3007  CA  PHE A 401      34.842  50.253  38.539  1.00  0.00           C  
ATOM   3008  C   PHE A 401      35.075  49.326  37.323  1.00  0.00           C  
ATOM   3009  O   PHE A 401      34.206  48.400  37.080  1.00  0.00           O  
ATOM   3010  CB  PHE A 401      34.437  49.297  39.651  1.00  0.00           C  
ATOM   3011  CG  PHE A 401      34.765  50.001  40.959  1.00  0.00           C  
ATOM   3012  CD1 PHE A 401      36.012  49.874  41.505  1.00  0.00           C  
ATOM   3013  CD2 PHE A 401      33.691  50.330  41.742  1.00  0.00           C  
ATOM   3014  CE1 PHE A 401      36.252  50.103  42.822  1.00  0.00           C  
ATOM   3015  CE2 PHE A 401      33.899  50.541  43.088  1.00  0.00           C  
ATOM   3016  CZ  PHE A 401      35.155  50.455  43.554  1.00  0.00           C  
ATOM   3017  N   PRO A 402      36.080  49.695  36.544  1.00  0.00           N  
ATOM   3018  CA  PRO A 402      36.570  48.823  35.483  1.00  0.00           C  
ATOM   3019  C   PRO A 402      37.159  47.472  36.021  1.00  0.00           C  
ATOM   3020  O   PRO A 402      36.837  47.087  37.132  1.00  0.00           O  
ATOM   3021  CB  PRO A 402      37.694  49.640  34.836  1.00  0.00           C  
ATOM   3022  CG  PRO A 402      37.160  51.044  34.907  1.00  0.00           C  
ATOM   3023  CD  PRO A 402      36.596  51.030  36.325  1.00  0.00           C  
ATOM   3024  N   ASN A 403      37.535  46.764  34.968  1.00  0.00           N  
ATOM   3025  CA  ASN A 403      38.359  45.592  34.958  1.00  0.00           C  
ATOM   3026  C   ASN A 403      38.785  45.139  36.400  1.00  0.00           C  
ATOM   3027  O   ASN A 403      39.569  45.831  37.037  1.00  0.00           O  
ATOM   3028  CB  ASN A 403      39.619  45.802  34.149  1.00  0.00           C  
ATOM   3029  CG  ASN A 403      40.312  44.562  33.693  1.00  0.00           C  
ATOM   3030  ND2 ASN A 403      41.505  44.332  34.206  1.00  0.00           N  
ATOM   3031  OD1 ASN A 403      39.848  43.712  32.962  1.00  0.00           O  
ATOM   3032  N   PRO A 404      38.375  44.023  36.910  1.00  0.00           N  
ATOM   3033  CA  PRO A 404      38.674  43.493  38.197  1.00  0.00           C  
ATOM   3034  C   PRO A 404      40.077  42.861  38.311  1.00  0.00           C  
ATOM   3035  O   PRO A 404      40.435  41.795  37.731  1.00  0.00           O  
ATOM   3036  CB  PRO A 404      37.656  42.370  38.540  1.00  0.00           C  
ATOM   3037  CG  PRO A 404      36.576  42.645  37.445  1.00  0.00           C  
ATOM   3038  CD  PRO A 404      37.301  43.238  36.257  1.00  0.00           C  
ATOM   3039  N   GLU A 405      40.910  43.615  39.023  1.00  0.00           N  
ATOM   3040  CA  GLU A 405      42.339  43.417  39.026  1.00  0.00           C  
ATOM   3041  C   GLU A 405      43.043  43.521  40.387  1.00  0.00           C  
ATOM   3042  O   GLU A 405      43.689  42.550  40.754  1.00  0.00           O  
ATOM   3043  CB  GLU A 405      42.992  44.112  37.825  1.00  0.00           C  
ATOM   3044  CG  GLU A 405      42.586  45.618  37.711  1.00  0.00           C  
ATOM   3045  CD  GLU A 405      43.329  46.325  36.577  1.00  0.00           C  
ATOM   3046  OE1 GLU A 405      42.765  46.634  35.534  1.00  0.00           O  
ATOM   3047  OE2 GLU A 405      44.564  46.373  36.758  1.00  0.00           O1-
ATOM   3048  N   MET A 406      42.764  44.604  41.158  1.00  0.00           N  
ATOM   3049  CA  MET A 406      43.611  44.921  42.344  1.00  0.00           C  
ATOM   3050  C   MET A 406      42.616  45.002  43.494  1.00  0.00           C  
ATOM   3051  O   MET A 406      41.604  45.666  43.387  1.00  0.00           O  
ATOM   3052  CB  MET A 406      44.321  46.262  42.149  1.00  0.00           C  
ATOM   3053  CG  MET A 406      45.424  46.237  41.168  1.00  0.00           C  
ATOM   3054  SD  MET A 406      46.610  44.857  41.611  1.00  0.00           S  
ATOM   3055  CE  MET A 406      48.083  45.282  40.703  1.00  0.00           C  
ATOM   3056  N   PHE A 407      42.770  43.969  44.269  1.00  0.00           N  
ATOM   3057  CA  PHE A 407      42.342  44.005  45.678  1.00  0.00           C  
ATOM   3058  C   PHE A 407      43.247  44.971  46.462  1.00  0.00           C  
ATOM   3059  O   PHE A 407      44.365  44.646  46.801  1.00  0.00           O  
ATOM   3060  CB  PHE A 407      42.467  42.528  46.213  1.00  0.00           C  
ATOM   3061  CG  PHE A 407      42.115  42.366  47.627  1.00  0.00           C  
ATOM   3062  CD1 PHE A 407      43.049  42.413  48.676  1.00  0.00           C  
ATOM   3063  CD2 PHE A 407      40.992  41.588  47.944  1.00  0.00           C  
ATOM   3064  CE1 PHE A 407      42.874  41.732  49.885  1.00  0.00           C  
ATOM   3065  CE2 PHE A 407      40.784  40.964  49.182  1.00  0.00           C  
ATOM   3066  CZ  PHE A 407      41.734  41.022  50.189  1.00  0.00           C  
ATOM   3067  N   ASP A 408      42.569  46.049  46.930  1.00  0.00           N  
ATOM   3068  CA  ASP A 408      43.170  47.046  47.801  1.00  0.00           C  
ATOM   3069  C   ASP A 408      41.958  47.918  48.322  1.00  0.00           C  
ATOM   3070  O   ASP A 408      41.196  48.596  47.598  1.00  0.00           O  
ATOM   3071  CB  ASP A 408      43.985  48.064  47.034  1.00  0.00           C  
ATOM   3072  CG  ASP A 408      44.676  49.200  47.829  1.00  0.00           C  
ATOM   3073  OD1 ASP A 408      44.027  49.891  48.613  1.00  0.00           O  
ATOM   3074  OD2 ASP A 408      45.760  49.642  47.395  1.00  0.00           O1-
ATOM   3075  N   PRO A 409      41.578  47.505  49.615  1.00  0.00           N  
ATOM   3076  CA  PRO A 409      40.482  48.019  50.431  1.00  0.00           C  
ATOM   3077  C   PRO A 409      40.223  49.509  50.574  1.00  0.00           C  
ATOM   3078  O   PRO A 409      39.073  49.967  50.700  1.00  0.00           O  
ATOM   3079  CB  PRO A 409      40.624  47.295  51.823  1.00  0.00           C  
ATOM   3080  CG  PRO A 409      41.358  46.028  51.395  1.00  0.00           C  
ATOM   3081  CD  PRO A 409      42.332  46.478  50.305  1.00  0.00           C  
ATOM   3082  N   HIS A 410      41.269  50.343  50.273  1.00  0.00           N  
ATOM   3083  CA  HIS A 410      41.074  51.769  50.240  1.00  0.00           C  
ATOM   3084  C   HIS A 410      40.370  52.338  48.977  1.00  0.00           C  
ATOM   3085  O   HIS A 410      40.062  53.539  48.958  1.00  0.00           O  
ATOM   3086  CB  HIS A 410      42.347  52.581  50.527  1.00  0.00           C  
ATOM   3087  CG  HIS A 410      42.651  52.478  52.075  1.00  0.00           C  
ATOM   3088  CD2 HIS A 410      42.468  53.285  53.111  1.00  0.00           C  
ATOM   3089  ND1 HIS A 410      43.266  51.377  52.625  1.00  0.00           N  
ATOM   3090  CE1 HIS A 410      43.438  51.639  53.876  1.00  0.00           C  
ATOM   3091  NE2 HIS A 410      42.888  52.738  54.278  1.00  0.00           N  
ATOM   3092  N   HIS A 411      39.817  51.431  48.135  1.00  0.00           N  
ATOM   3093  CA  HIS A 411      38.722  51.791  47.229  1.00  0.00           C  
ATOM   3094  C   HIS A 411      37.326  52.089  47.971  1.00  0.00           C  
ATOM   3095  O   HIS A 411      36.517  52.791  47.390  1.00  0.00           O  
ATOM   3096  CB  HIS A 411      38.361  50.727  46.218  1.00  0.00           C  
ATOM   3097  CG  HIS A 411      39.528  50.296  45.291  1.00  0.00           C  
ATOM   3098  CD2 HIS A 411      40.495  51.081  44.831  1.00  0.00           C  
ATOM   3099  ND1 HIS A 411      39.885  49.044  44.900  1.00  0.00           N  
ATOM   3100  CE1 HIS A 411      41.019  49.089  44.207  1.00  0.00           C  
ATOM   3101  NE2 HIS A 411      41.400  50.387  44.183  1.00  0.00           N  
ATOM   3102  N   PHE A 412      37.005  51.331  49.033  1.00  0.00           N  
ATOM   3103  CA  PHE A 412      35.786  51.432  49.871  1.00  0.00           C  
ATOM   3104  C   PHE A 412      36.087  52.058  51.249  1.00  0.00           C  
ATOM   3105  O   PHE A 412      35.412  53.019  51.574  1.00  0.00           O  
ATOM   3106  CB  PHE A 412      35.281  49.977  50.105  1.00  0.00           C  
ATOM   3107  CG  PHE A 412      34.871  49.372  48.749  1.00  0.00           C  
ATOM   3108  CD1 PHE A 412      33.726  49.836  48.147  1.00  0.00           C  
ATOM   3109  CD2 PHE A 412      35.445  48.233  48.238  1.00  0.00           C  
ATOM   3110  CE1 PHE A 412      33.108  49.290  47.027  1.00  0.00           C  
ATOM   3111  CE2 PHE A 412      34.859  47.622  47.130  1.00  0.00           C  
ATOM   3112  CZ  PHE A 412      33.712  48.200  46.523  1.00  0.00           C  
ATOM   3113  N   LEU A 413      37.303  51.894  51.866  1.00  0.00           N  
ATOM   3114  CA  LEU A 413      37.821  52.526  53.113  1.00  0.00           C  
ATOM   3115  C   LEU A 413      38.469  53.876  52.808  1.00  0.00           C  
ATOM   3116  O   LEU A 413      39.156  54.063  51.798  1.00  0.00           O  
ATOM   3117  CB  LEU A 413      38.859  51.749  53.749  1.00  0.00           C  
ATOM   3118  CG  LEU A 413      38.232  50.887  54.836  1.00  0.00           C  
ATOM   3119  CD1 LEU A 413      39.282  49.866  55.317  1.00  0.00           C  
ATOM   3120  CD2 LEU A 413      37.906  51.769  56.056  1.00  0.00           C  
ATOM   3121  N   ASP A 414      38.015  54.865  53.639  1.00  0.00           N  
ATOM   3122  CA  ASP A 414      38.573  56.188  53.784  1.00  0.00           C  
ATOM   3123  C   ASP A 414      39.159  56.387  55.174  1.00  0.00           C  
ATOM   3124  O   ASP A 414      38.606  55.997  56.172  1.00  0.00           O  
ATOM   3125  CB  ASP A 414      37.593  57.350  53.560  1.00  0.00           C  
ATOM   3126  CG  ASP A 414      38.336  58.624  53.162  1.00  0.00           C  
ATOM   3127  OD1 ASP A 414      38.682  58.714  51.970  1.00  0.00           O  
ATOM   3128  OD2 ASP A 414      38.633  59.510  53.995  1.00  0.00           O1-
ATOM   3129  N   GLU A 415      40.359  56.919  55.194  1.00  0.00           N  
ATOM   3130  CA  GLU A 415      41.020  57.349  56.466  1.00  0.00           C  
ATOM   3131  C   GLU A 415      40.272  58.298  57.391  1.00  0.00           C  
ATOM   3132  O   GLU A 415      39.931  57.940  58.494  1.00  0.00           O  
ATOM   3133  CB  GLU A 415      42.426  57.704  56.212  1.00  0.00           C  
ATOM   3134  CG  GLU A 415      43.227  56.509  55.603  1.00  0.00           C  
ATOM   3135  CD  GLU A 415      43.470  55.479  56.728  1.00  0.00           C  
ATOM   3136  OE1 GLU A 415      42.986  54.319  56.596  1.00  0.00           O  
ATOM   3137  OE2 GLU A 415      44.428  55.722  57.537  1.00  0.00           O1-
ATOM   3138  N   GLY A 416      39.696  59.267  56.694  1.00  0.00           N  
ATOM   3139  CA  GLY A 416      38.911  60.387  57.221  1.00  0.00           C  
ATOM   3140  C   GLY A 416      37.421  60.099  57.429  1.00  0.00           C  
ATOM   3141  O   GLY A 416      36.840  60.443  58.464  1.00  0.00           O  
ATOM   3142  N   GLY A 417      36.786  59.656  56.346  1.00  0.00           N  
ATOM   3143  CA  GLY A 417      35.340  59.352  56.298  1.00  0.00           C  
ATOM   3144  C   GLY A 417      34.893  57.924  56.201  1.00  0.00           C  
ATOM   3145  O   GLY A 417      33.915  57.636  55.503  1.00  0.00           O  
ATOM   3146  N   ASN A 418      35.431  57.082  57.061  1.00  0.00           N  
ATOM   3147  CA  ASN A 418      35.088  55.681  57.107  1.00  0.00           C  
ATOM   3148  C   ASN A 418      34.811  54.892  55.844  1.00  0.00           C  
ATOM   3149  O   ASN A 418      35.821  54.527  55.253  1.00  0.00           O  
ATOM   3150  CB  ASN A 418      34.111  55.411  58.275  1.00  0.00           C  
ATOM   3151  CG  ASN A 418      32.675  55.973  58.154  1.00  0.00           C  
ATOM   3152  ND2 ASN A 418      32.281  56.988  58.900  1.00  0.00           N  
ATOM   3153  OD1 ASN A 418      31.878  55.298  57.475  1.00  0.00           O  
ATOM   3154  N   PHE A 419      33.610  54.741  55.330  1.00  0.00           N  
ATOM   3155  CA  PHE A 419      33.324  54.110  54.034  1.00  0.00           C  
ATOM   3156  C   PHE A 419      32.772  55.073  52.953  1.00  0.00           C  
ATOM   3157  O   PHE A 419      31.822  55.809  53.162  1.00  0.00           O  
ATOM   3158  CB  PHE A 419      32.387  52.872  54.090  1.00  0.00           C  
ATOM   3159  CG  PHE A 419      32.852  51.951  55.288  1.00  0.00           C  
ATOM   3160  CD1 PHE A 419      33.899  51.057  55.138  1.00  0.00           C  
ATOM   3161  CD2 PHE A 419      31.899  51.653  56.279  1.00  0.00           C  
ATOM   3162  CE1 PHE A 419      33.835  49.833  55.841  1.00  0.00           C  
ATOM   3163  CE2 PHE A 419      31.931  50.486  57.019  1.00  0.00           C  
ATOM   3164  CZ  PHE A 419      32.844  49.523  56.704  1.00  0.00           C  
ATOM   3165  N   LYS A 420      33.279  54.877  51.707  1.00  0.00           N  
ATOM   3166  CA  LYS A 420      32.905  55.582  50.408  1.00  0.00           C  
ATOM   3167  C   LYS A 420      31.703  54.970  49.694  1.00  0.00           C  
ATOM   3168  O   LYS A 420      31.505  53.754  49.720  1.00  0.00           O  
ATOM   3169  CB  LYS A 420      34.139  55.534  49.493  1.00  0.00           C  
ATOM   3170  CG  LYS A 420      35.239  56.398  50.077  1.00  0.00           C  
ATOM   3171  CD  LYS A 420      36.484  56.159  49.257  1.00  0.00           C  
ATOM   3172  CE  LYS A 420      37.723  56.776  49.827  1.00  0.00           C  
ATOM   3173  NZ  LYS A 420      38.852  56.700  48.905  1.00  0.00           N1+
ATOM   3174  N   LYS A 421      30.924  55.770  48.963  1.00  0.00           N  
ATOM   3175  CA  LYS A 421      29.683  55.339  48.240  1.00  0.00           C  
ATOM   3176  C   LYS A 421      29.851  55.046  46.744  1.00  0.00           C  
ATOM   3177  O   LYS A 421      30.167  55.981  45.961  1.00  0.00           O  
ATOM   3178  CB  LYS A 421      28.616  56.411  48.507  1.00  0.00           C  
ATOM   3179  CG  LYS A 421      28.255  56.364  49.990  1.00  0.00           C  
ATOM   3180  CD  LYS A 421      27.291  57.482  50.356  1.00  0.00           C  
ATOM   3181  CE  LYS A 421      25.973  57.494  49.494  1.00  0.00           C  
ATOM   3182  NZ  LYS A 421      24.940  58.357  50.068  1.00  0.00           N1+
ATOM   3183  N   SER A 422      29.241  53.893  46.417  1.00  0.00           N  
ATOM   3184  CA  SER A 422      28.931  53.298  45.148  1.00  0.00           C  
ATOM   3185  C   SER A 422      27.705  53.953  44.485  1.00  0.00           C  
ATOM   3186  O   SER A 422      26.738  54.473  45.145  1.00  0.00           O  
ATOM   3187  CB  SER A 422      28.592  51.824  45.372  1.00  0.00           C  
ATOM   3188  OG  SER A 422      28.386  51.056  44.211  1.00  0.00           O  
ATOM   3189  N   LYS A 423      27.856  54.152  43.195  1.00  0.00           N  
ATOM   3190  CA  LYS A 423      26.832  54.767  42.326  1.00  0.00           C  
ATOM   3191  C   LYS A 423      26.468  53.951  41.017  1.00  0.00           C  
ATOM   3192  O   LYS A 423      25.370  54.233  40.595  1.00  0.00           O  
ATOM   3193  CB  LYS A 423      27.192  56.204  41.965  1.00  0.00           C  
ATOM   3194  CG  LYS A 423      27.177  57.211  43.161  1.00  0.00           C  
ATOM   3195  CD  LYS A 423      25.813  57.924  43.190  1.00  0.00           C  
ATOM   3196  CE  LYS A 423      25.697  58.803  41.987  1.00  0.00           C  
ATOM   3197  NZ  LYS A 423      24.573  59.696  42.245  1.00  0.00           N1+
ATOM   3198  N   TYR A 424      27.394  53.290  40.329  1.00  0.00           N  
ATOM   3199  CA  TYR A 424      26.987  52.582  39.085  1.00  0.00           C  
ATOM   3200  C   TYR A 424      26.994  51.030  39.078  1.00  0.00           C  
ATOM   3201  O   TYR A 424      26.173  50.386  38.413  1.00  0.00           O  
ATOM   3202  CB  TYR A 424      27.830  52.987  37.912  1.00  0.00           C  
ATOM   3203  CG  TYR A 424      27.649  54.467  37.557  1.00  0.00           C  
ATOM   3204  CD1 TYR A 424      26.691  55.020  36.623  1.00  0.00           C  
ATOM   3205  CD2 TYR A 424      28.624  55.296  38.128  1.00  0.00           C  
ATOM   3206  CE1 TYR A 424      26.846  56.287  36.117  1.00  0.00           C  
ATOM   3207  CE2 TYR A 424      28.656  56.668  37.685  1.00  0.00           C  
ATOM   3208  CZ  TYR A 424      27.794  57.153  36.685  1.00  0.00           C  
ATOM   3209  OH  TYR A 424      27.784  58.449  36.297  1.00  0.00           O  
ATOM   3210  N   PHE A 425      27.910  50.461  39.842  1.00  0.00           N  
ATOM   3211  CA  PHE A 425      28.175  48.975  39.920  1.00  0.00           C  
ATOM   3212  C   PHE A 425      27.076  48.035  40.352  1.00  0.00           C  
ATOM   3213  O   PHE A 425      26.316  48.444  41.242  1.00  0.00           O  
ATOM   3214  CB  PHE A 425      29.429  48.863  40.727  1.00  0.00           C  
ATOM   3215  CG  PHE A 425      29.903  47.417  41.041  1.00  0.00           C  
ATOM   3216  CD1 PHE A 425      30.346  46.621  40.048  1.00  0.00           C  
ATOM   3217  CD2 PHE A 425      29.926  46.896  42.361  1.00  0.00           C  
ATOM   3218  CE1 PHE A 425      30.854  45.376  40.240  1.00  0.00           C  
ATOM   3219  CE2 PHE A 425      30.353  45.606  42.623  1.00  0.00           C  
ATOM   3220  CZ  PHE A 425      30.875  44.910  41.536  1.00  0.00           C  
ATOM   3221  N   MET A 426      26.899  46.922  39.650  1.00  0.00           N  
ATOM   3222  CA  MET A 426      26.086  45.832  40.172  1.00  0.00           C  
ATOM   3223  C   MET A 426      26.994  44.623  40.488  1.00  0.00           C  
ATOM   3224  O   MET A 426      27.700  44.262  39.541  1.00  0.00           O  
ATOM   3225  CB  MET A 426      24.945  45.450  39.207  1.00  0.00           C  
ATOM   3226  CG  MET A 426      23.912  46.589  39.074  1.00  0.00           C  
ATOM   3227  SD  MET A 426      24.213  47.977  37.909  1.00  0.00           S  
ATOM   3228  CE  MET A 426      22.854  48.885  38.589  1.00  0.00           C  
ATOM   3229  N   PRO A 427      26.802  43.916  41.617  1.00  0.00           N  
ATOM   3230  CA  PRO A 427      27.548  42.683  42.008  1.00  0.00           C  
ATOM   3231  C   PRO A 427      26.895  41.548  41.233  1.00  0.00           C  
ATOM   3232  O   PRO A 427      25.829  41.745  40.649  1.00  0.00           O  
ATOM   3233  CB  PRO A 427      27.184  42.585  43.537  1.00  0.00           C  
ATOM   3234  CG  PRO A 427      26.911  44.039  43.958  1.00  0.00           C  
ATOM   3235  CD  PRO A 427      26.195  44.614  42.723  1.00  0.00           C  
ATOM   3236  N   PHE A 428      27.486  40.320  41.334  1.00  0.00           N  
ATOM   3237  CA  PHE A 428      27.036  39.083  40.676  1.00  0.00           C  
ATOM   3238  C   PHE A 428      25.688  38.461  41.105  1.00  0.00           C  
ATOM   3239  O   PHE A 428      25.119  37.766  40.310  1.00  0.00           O  
ATOM   3240  CB  PHE A 428      28.122  38.006  40.846  1.00  0.00           C  
ATOM   3241  CG  PHE A 428      28.618  37.767  42.264  1.00  0.00           C  
ATOM   3242  CD1 PHE A 428      27.935  36.926  43.163  1.00  0.00           C  
ATOM   3243  CD2 PHE A 428      29.794  38.383  42.615  1.00  0.00           C  
ATOM   3244  CE1 PHE A 428      28.477  36.726  44.440  1.00  0.00           C  
ATOM   3245  CE2 PHE A 428      30.255  38.187  43.874  1.00  0.00           C  
ATOM   3246  CZ  PHE A 428      29.611  37.387  44.787  1.00  0.00           C  
ATOM   3247  N   SER A 429      25.339  38.667  42.370  1.00  0.00           N  
ATOM   3248  CA  SER A 429      23.970  38.419  42.789  1.00  0.00           C  
ATOM   3249  C   SER A 429      23.210  39.695  43.260  1.00  0.00           C  
ATOM   3250  O   SER A 429      23.114  40.145  44.430  1.00  0.00           O  
ATOM   3251  CB  SER A 429      23.855  37.440  43.990  1.00  0.00           C  
ATOM   3252  OG  SER A 429      22.526  37.288  44.430  1.00  0.00           O  
ATOM   3253  N   ALA A 430      22.536  40.242  42.298  1.00  0.00           N  
ATOM   3254  CA  ALA A 430      21.919  41.588  42.465  1.00  0.00           C  
ATOM   3255  C   ALA A 430      20.789  41.768  41.395  1.00  0.00           C  
ATOM   3256  O   ALA A 430      20.767  41.028  40.408  1.00  0.00           O  
ATOM   3257  CB  ALA A 430      22.998  42.629  42.204  1.00  0.00           C  
ATOM   3258  N   GLY A 431      19.847  42.666  41.612  1.00  0.00           N  
ATOM   3259  CA  GLY A 431      18.700  42.832  40.717  1.00  0.00           C  
ATOM   3260  C   GLY A 431      17.581  41.892  41.090  1.00  0.00           C  
ATOM   3261  O   GLY A 431      17.376  41.634  42.246  1.00  0.00           O  
ATOM   3262  N   LYS A 432      16.866  41.458  40.082  1.00  0.00           N  
ATOM   3263  CA  LYS A 432      15.966  40.275  40.230  1.00  0.00           C  
ATOM   3264  C   LYS A 432      16.662  38.932  40.457  1.00  0.00           C  
ATOM   3265  O   LYS A 432      16.104  38.071  41.119  1.00  0.00           O  
ATOM   3266  CB  LYS A 432      14.948  40.224  39.106  1.00  0.00           C  
ATOM   3267  CG  LYS A 432      13.963  41.346  39.250  1.00  0.00           C  
ATOM   3268  CD  LYS A 432      12.780  41.261  38.240  1.00  0.00           C  
ATOM   3269  CE  LYS A 432      11.961  42.474  38.207  1.00  0.00           C  
ATOM   3270  NZ  LYS A 432      10.931  42.282  37.149  1.00  0.00           N1+
ATOM   3271  N   ARG A 433      17.684  38.780  39.586  1.00  0.00           N  
ATOM   3272  CA  ARG A 433      18.640  37.673  39.616  1.00  0.00           C  
ATOM   3273  C   ARG A 433      19.497  37.484  40.904  1.00  0.00           C  
ATOM   3274  O   ARG A 433      20.630  37.872  41.009  1.00  0.00           O  
ATOM   3275  CB  ARG A 433      19.433  37.678  38.257  1.00  0.00           C  
ATOM   3276  CG  ARG A 433      19.722  36.269  37.696  1.00  0.00           C  
ATOM   3277  CD  ARG A 433      20.925  36.360  36.800  1.00  0.00           C  
ATOM   3278  NE  ARG A 433      22.127  35.719  37.453  1.00  0.00           N  
ATOM   3279  CZ  ARG A 433      22.835  36.304  38.445  1.00  0.00           C  
ATOM   3280  NH1 ARG A 433      22.659  37.510  38.937  1.00  0.00           N1+
ATOM   3281  NH2 ARG A 433      23.780  35.634  39.061  1.00  0.00           N  
ATOM   3282  N   ILE A 434      18.868  36.848  41.900  1.00  0.00           N  
ATOM   3283  CA  ILE A 434      19.388  36.682  43.301  1.00  0.00           C  
ATOM   3284  C   ILE A 434      19.525  35.318  43.963  1.00  0.00           C  
ATOM   3285  O   ILE A 434      18.549  34.581  43.986  1.00  0.00           O  
ATOM   3286  CB  ILE A 434      18.586  37.586  44.280  1.00  0.00           C  
ATOM   3287  CG1 ILE A 434      17.072  37.405  44.220  1.00  0.00           C  
ATOM   3288  CG2 ILE A 434      18.778  39.061  43.923  1.00  0.00           C  
ATOM   3289  CD  ILE A 434      16.413  37.373  45.595  1.00  0.00           C  
ATOM   3290  N   CYS A 435      20.500  35.205  44.844  1.00  0.00           N  
ATOM   3291  CA  CYS A 435      20.628  34.069  45.814  1.00  0.00           C  
ATOM   3292  C   CYS A 435      19.532  34.116  46.906  1.00  0.00           C  
ATOM   3293  O   CYS A 435      19.548  34.992  47.785  1.00  0.00           O  
ATOM   3294  CB  CYS A 435      22.025  34.086  46.485  1.00  0.00           C  
ATOM   3295  SG  CYS A 435      22.289  32.689  47.713  1.00  0.00           S  
ATOM   3296  N   VAL A 436      18.552  33.226  46.665  1.00  0.00           N  
ATOM   3297  CA  VAL A 436      17.443  32.824  47.599  1.00  0.00           C  
ATOM   3298  C   VAL A 436      17.207  33.733  48.829  1.00  0.00           C  
ATOM   3299  O   VAL A 436      17.878  33.705  49.869  1.00  0.00           O  
ATOM   3300  CB  VAL A 436      17.389  31.350  48.134  1.00  0.00           C  
ATOM   3301  CG1 VAL A 436      16.858  30.500  46.977  1.00  0.00           C  
ATOM   3302  CG2 VAL A 436      18.715  30.794  48.614  1.00  0.00           C  
ATOM   3303  N   GLY A 437      16.337  34.674  48.549  1.00  0.00           N  
ATOM   3304  CA  GLY A 437      16.003  35.774  49.443  1.00  0.00           C  
ATOM   3305  C   GLY A 437      15.171  35.447  50.696  1.00  0.00           C  
ATOM   3306  O   GLY A 437      15.047  36.106  51.700  1.00  0.00           O  
ATOM   3307  N   GLU A 438      14.615  34.223  50.632  1.00  0.00           N  
ATOM   3308  CA  GLU A 438      14.002  33.575  51.794  1.00  0.00           C  
ATOM   3309  C   GLU A 438      14.948  33.161  52.953  1.00  0.00           C  
ATOM   3310  O   GLU A 438      14.606  33.208  54.141  1.00  0.00           O  
ATOM   3311  CB  GLU A 438      12.917  32.544  51.453  1.00  0.00           C  
ATOM   3312  CG  GLU A 438      11.950  33.101  50.429  1.00  0.00           C  
ATOM   3313  CD  GLU A 438      12.260  32.738  48.977  1.00  0.00           C  
ATOM   3314  OE1 GLU A 438      11.380  32.096  48.382  1.00  0.00           O  
ATOM   3315  OE2 GLU A 438      13.228  33.234  48.362  1.00  0.00           O1-
ATOM   3316  N   ALA A 439      16.180  32.839  52.567  1.00  0.00           N  
ATOM   3317  CA  ALA A 439      17.258  32.272  53.463  1.00  0.00           C  
ATOM   3318  C   ALA A 439      18.417  33.187  53.657  1.00  0.00           C  
ATOM   3319  O   ALA A 439      18.924  33.317  54.784  1.00  0.00           O  
ATOM   3320  CB  ALA A 439      17.731  30.884  52.982  1.00  0.00           C  
ATOM   3321  N   LEU A 440      18.892  33.782  52.570  1.00  0.00           N  
ATOM   3322  CA  LEU A 440      19.941  34.750  52.577  1.00  0.00           C  
ATOM   3323  C   LEU A 440      19.454  36.146  52.597  1.00  0.00           C  
ATOM   3324  O   LEU A 440      18.563  36.428  51.779  1.00  0.00           O  
ATOM   3325  CB  LEU A 440      20.831  34.499  51.372  1.00  0.00           C  
ATOM   3326  CG  LEU A 440      21.791  33.286  51.612  1.00  0.00           C  
ATOM   3327  CD1 LEU A 440      21.119  31.973  51.241  1.00  0.00           C  
ATOM   3328  CD2 LEU A 440      23.170  33.566  51.116  1.00  0.00           C  
ATOM   3329  N   ALA A 441      20.139  37.015  53.347  1.00  0.00           N  
ATOM   3330  CA  ALA A 441      19.539  38.366  53.557  1.00  0.00           C  
ATOM   3331  C   ALA A 441      20.395  39.558  53.179  1.00  0.00           C  
ATOM   3332  O   ALA A 441      19.849  40.491  52.596  1.00  0.00           O  
ATOM   3333  CB  ALA A 441      19.216  38.460  55.107  1.00  0.00           C  
ATOM   3334  N   GLY A 442      21.705  39.525  53.441  1.00  0.00           N  
ATOM   3335  CA  GLY A 442      22.648  40.727  53.329  1.00  0.00           C  
ATOM   3336  C   GLY A 442      23.828  40.461  52.455  1.00  0.00           C  
ATOM   3337  O   GLY A 442      23.683  39.950  51.308  1.00  0.00           O  
ATOM   3338  N   MET A 443      24.929  40.583  53.169  1.00  0.00           N  
ATOM   3339  CA  MET A 443      26.237  40.164  52.704  1.00  0.00           C  
ATOM   3340  C   MET A 443      26.727  38.994  53.585  1.00  0.00           C  
ATOM   3341  O   MET A 443      27.701  39.163  54.313  1.00  0.00           O  
ATOM   3342  CB  MET A 443      27.263  41.344  52.832  1.00  0.00           C  
ATOM   3343  CG  MET A 443      27.867  41.550  51.502  1.00  0.00           C  
ATOM   3344  SD  MET A 443      29.389  42.609  51.568  1.00  0.00           S  
ATOM   3345  CE  MET A 443      30.170  42.118  50.072  1.00  0.00           C  
ATOM   3346  N   GLU A 444      26.169  37.805  53.392  1.00  0.00           N  
ATOM   3347  CA  GLU A 444      26.661  36.566  54.041  1.00  0.00           C  
ATOM   3348  C   GLU A 444      28.113  36.261  53.987  1.00  0.00           C  
ATOM   3349  O   GLU A 444      28.626  35.677  54.946  1.00  0.00           O  
ATOM   3350  CB  GLU A 444      25.838  35.380  53.609  1.00  0.00           C  
ATOM   3351  CG  GLU A 444      24.500  35.478  54.395  1.00  0.00           C  
ATOM   3352  CD  GLU A 444      23.429  36.573  54.100  1.00  0.00           C  
ATOM   3353  OE1 GLU A 444      23.146  36.938  52.922  1.00  0.00           O  
ATOM   3354  OE2 GLU A 444      23.055  37.186  55.116  1.00  0.00           O1-
ATOM   3355  N   LEU A 445      28.912  36.797  53.064  1.00  0.00           N  
ATOM   3356  CA  LEU A 445      30.417  36.679  53.150  1.00  0.00           C  
ATOM   3357  C   LEU A 445      31.127  37.034  54.464  1.00  0.00           C  
ATOM   3358  O   LEU A 445      32.222  36.590  54.773  1.00  0.00           O  
ATOM   3359  CB  LEU A 445      31.012  37.533  52.089  1.00  0.00           C  
ATOM   3360  CG  LEU A 445      31.267  36.872  50.797  1.00  0.00           C  
ATOM   3361  CD1 LEU A 445      31.020  37.858  49.635  1.00  0.00           C  
ATOM   3362  CD2 LEU A 445      32.763  36.512  50.750  1.00  0.00           C  
ATOM   3363  N   PHE A 446      30.524  37.968  55.156  1.00  0.00           N  
ATOM   3364  CA  PHE A 446      31.052  38.511  56.385  1.00  0.00           C  
ATOM   3365  C   PHE A 446      30.991  37.498  57.586  1.00  0.00           C  
ATOM   3366  O   PHE A 446      31.959  37.345  58.331  1.00  0.00           O  
ATOM   3367  CB  PHE A 446      30.255  39.800  56.631  1.00  0.00           C  
ATOM   3368  CG  PHE A 446      30.567  40.475  57.956  1.00  0.00           C  
ATOM   3369  CD1 PHE A 446      29.763  40.146  59.045  1.00  0.00           C  
ATOM   3370  CD2 PHE A 446      31.656  41.367  58.146  1.00  0.00           C  
ATOM   3371  CE1 PHE A 446      30.125  40.662  60.305  1.00  0.00           C  
ATOM   3372  CE2 PHE A 446      31.919  41.880  59.412  1.00  0.00           C  
ATOM   3373  CZ  PHE A 446      31.227  41.482  60.531  1.00  0.00           C  
ATOM   3374  N   LEU A 447      29.936  36.654  57.609  1.00  0.00           N  
ATOM   3375  CA  LEU A 447      29.811  35.595  58.583  1.00  0.00           C  
ATOM   3376  C   LEU A 447      30.751  34.393  58.303  1.00  0.00           C  
ATOM   3377  O   LEU A 447      31.085  33.659  59.206  1.00  0.00           O  
ATOM   3378  CB  LEU A 447      28.339  35.084  58.599  1.00  0.00           C  
ATOM   3379  CG  LEU A 447      27.258  36.196  58.684  1.00  0.00           C  
ATOM   3380  CD1 LEU A 447      25.960  35.578  58.251  1.00  0.00           C  
ATOM   3381  CD2 LEU A 447      27.089  36.768  60.095  1.00  0.00           C  
ATOM   3382  N   PHE A 448      31.008  34.123  57.047  1.00  0.00           N  
ATOM   3383  CA  PHE A 448      31.915  32.956  56.691  1.00  0.00           C  
ATOM   3384  C   PHE A 448      33.432  33.237  56.765  1.00  0.00           C  
ATOM   3385  O   PHE A 448      34.114  32.480  57.443  1.00  0.00           O  
ATOM   3386  CB  PHE A 448      31.471  32.316  55.377  1.00  0.00           C  
ATOM   3387  CG  PHE A 448      30.112  31.592  55.609  1.00  0.00           C  
ATOM   3388  CD1 PHE A 448      28.969  32.250  55.480  1.00  0.00           C  
ATOM   3389  CD2 PHE A 448      30.089  30.235  55.706  1.00  0.00           C  
ATOM   3390  CE1 PHE A 448      27.757  31.614  55.329  1.00  0.00           C  
ATOM   3391  CE2 PHE A 448      28.906  29.510  55.595  1.00  0.00           C  
ATOM   3392  CZ  PHE A 448      27.692  30.231  55.325  1.00  0.00           C  
ATOM   3393  N   LEU A 449      33.866  34.499  56.417  1.00  0.00           N  
ATOM   3394  CA  LEU A 449      35.267  34.980  56.761  1.00  0.00           C  
ATOM   3395  C   LEU A 449      35.684  34.979  58.206  1.00  0.00           C  
ATOM   3396  O   LEU A 449      36.595  34.229  58.574  1.00  0.00           O  
ATOM   3397  CB  LEU A 449      35.451  36.299  56.097  1.00  0.00           C  
ATOM   3398  CG  LEU A 449      36.926  36.765  56.213  1.00  0.00           C  
ATOM   3399  CD1 LEU A 449      37.865  35.734  55.622  1.00  0.00           C  
ATOM   3400  CD2 LEU A 449      37.075  38.096  55.503  1.00  0.00           C  
ATOM   3401  N   THR A 450      35.000  35.847  58.931  1.00  0.00           N  
ATOM   3402  CA  THR A 450      35.285  35.969  60.359  1.00  0.00           C  
ATOM   3403  C   THR A 450      35.214  34.625  61.129  1.00  0.00           C  
ATOM   3404  O   THR A 450      36.269  34.249  61.649  1.00  0.00           O  
ATOM   3405  CB  THR A 450      34.250  36.892  60.922  1.00  0.00           C  
ATOM   3406  CG2 THR A 450      34.623  38.315  60.438  1.00  0.00           C  
ATOM   3407  OG1 THR A 450      32.918  36.434  60.582  1.00  0.00           O  
ATOM   3408  N   SER A 451      34.129  33.920  61.103  1.00  0.00           N  
ATOM   3409  CA  SER A 451      33.934  32.727  61.981  1.00  0.00           C  
ATOM   3410  C   SER A 451      35.009  31.592  61.785  1.00  0.00           C  
ATOM   3411  O   SER A 451      35.325  30.909  62.799  1.00  0.00           O  
ATOM   3412  CB  SER A 451      32.566  32.159  61.788  1.00  0.00           C  
ATOM   3413  OG  SER A 451      32.426  31.545  60.472  1.00  0.00           O  
ATOM   3414  N   ILE A 452      35.474  31.339  60.551  1.00  0.00           N  
ATOM   3415  CA  ILE A 452      36.676  30.583  60.247  1.00  0.00           C  
ATOM   3416  C   ILE A 452      37.943  31.160  60.917  1.00  0.00           C  
ATOM   3417  O   ILE A 452      38.570  30.493  61.748  1.00  0.00           O  
ATOM   3418  CB  ILE A 452      36.786  30.411  58.762  1.00  0.00           C  
ATOM   3419  CG1 ILE A 452      35.656  29.503  58.186  1.00  0.00           C  
ATOM   3420  CG2 ILE A 452      38.189  30.137  58.130  1.00  0.00           C  
ATOM   3421  CD  ILE A 452      35.563  28.013  58.579  1.00  0.00           C  
ATOM   3422  N   LEU A 453      38.278  32.382  60.593  1.00  0.00           N  
ATOM   3423  CA  LEU A 453      39.546  33.030  61.145  1.00  0.00           C  
ATOM   3424  C   LEU A 453      39.571  33.179  62.660  1.00  0.00           C  
ATOM   3425  O   LEU A 453      40.653  33.108  63.197  1.00  0.00           O  
ATOM   3426  CB  LEU A 453      39.662  34.431  60.474  1.00  0.00           C  
ATOM   3427  CG  LEU A 453      41.102  34.797  60.059  1.00  0.00           C  
ATOM   3428  CD1 LEU A 453      41.706  33.838  59.034  1.00  0.00           C  
ATOM   3429  CD2 LEU A 453      40.912  36.075  59.242  1.00  0.00           C  
ATOM   3430  N   GLN A 454      38.455  33.053  63.355  1.00  0.00           N  
ATOM   3431  CA  GLN A 454      38.457  32.952  64.822  1.00  0.00           C  
ATOM   3432  C   GLN A 454      39.055  31.680  65.409  1.00  0.00           C  
ATOM   3433  O   GLN A 454      39.935  31.892  66.262  1.00  0.00           O  
ATOM   3434  CB  GLN A 454      37.034  33.089  65.429  1.00  0.00           C  
ATOM   3435  CG  GLN A 454      36.556  34.523  65.289  1.00  0.00           C  
ATOM   3436  CD  GLN A 454      35.185  34.838  65.862  1.00  0.00           C  
ATOM   3437  NE2 GLN A 454      35.094  35.746  66.870  1.00  0.00           N  
ATOM   3438  OE1 GLN A 454      34.234  34.063  65.711  1.00  0.00           O  
ATOM   3439  N   ASN A 455      38.659  30.563  64.808  1.00  0.00           N  
ATOM   3440  CA  ASN A 455      39.070  29.217  65.280  1.00  0.00           C  
ATOM   3441  C   ASN A 455      40.200  28.486  64.462  1.00  0.00           C  
ATOM   3442  O   ASN A 455      40.819  27.554  64.974  1.00  0.00           O  
ATOM   3443  CB  ASN A 455      37.743  28.368  65.467  1.00  0.00           C  
ATOM   3444  CG  ASN A 455      38.078  27.446  66.657  1.00  0.00           C  
ATOM   3445  ND2 ASN A 455      38.348  26.178  66.475  1.00  0.00           N  
ATOM   3446  OD1 ASN A 455      37.987  27.932  67.771  1.00  0.00           O  
ATOM   3447  N   PHE A 456      40.516  29.006  63.243  1.00  0.00           N  
ATOM   3448  CA  PHE A 456      41.537  28.436  62.314  1.00  0.00           C  
ATOM   3449  C   PHE A 456      42.680  29.530  62.196  1.00  0.00           C  
ATOM   3450  O   PHE A 456      42.868  30.274  61.300  1.00  0.00           O  
ATOM   3451  CB  PHE A 456      40.999  28.090  60.937  1.00  0.00           C  
ATOM   3452  CG  PHE A 456      41.995  27.179  60.188  1.00  0.00           C  
ATOM   3453  CD1 PHE A 456      42.973  27.629  59.305  1.00  0.00           C  
ATOM   3454  CD2 PHE A 456      42.038  25.879  60.620  1.00  0.00           C  
ATOM   3455  CE1 PHE A 456      44.066  26.900  58.939  1.00  0.00           C  
ATOM   3456  CE2 PHE A 456      43.078  25.018  60.120  1.00  0.00           C  
ATOM   3457  CZ  PHE A 456      44.127  25.574  59.378  1.00  0.00           C  
ATOM   3458  N   ASN A 457      43.592  29.478  63.172  1.00  0.00           N  
ATOM   3459  CA  ASN A 457      44.857  30.306  63.232  1.00  0.00           C  
ATOM   3460  C   ASN A 457      45.978  29.877  62.263  1.00  0.00           C  
ATOM   3461  O   ASN A 457      46.550  28.759  62.316  1.00  0.00           O  
ATOM   3462  CB  ASN A 457      45.345  30.384  64.620  1.00  0.00           C  
ATOM   3463  CG  ASN A 457      45.904  31.802  64.765  1.00  0.00           C  
ATOM   3464  ND2 ASN A 457      47.209  31.855  65.105  1.00  0.00           N  
ATOM   3465  OD1 ASN A 457      45.237  32.821  64.710  1.00  0.00           O  
ATOM   3466  N   LEU A 458      46.302  30.708  61.341  1.00  0.00           N  
ATOM   3467  CA  LEU A 458      47.097  30.390  60.102  1.00  0.00           C  
ATOM   3468  C   LEU A 458      48.249  31.342  59.716  1.00  0.00           C  
ATOM   3469  O   LEU A 458      48.073  32.566  59.772  1.00  0.00           O  
ATOM   3470  CB  LEU A 458      46.134  30.015  58.889  1.00  0.00           C  
ATOM   3471  CG  LEU A 458      45.144  31.130  58.406  1.00  0.00           C  
ATOM   3472  CD1 LEU A 458      45.759  32.379  57.667  1.00  0.00           C  
ATOM   3473  CD2 LEU A 458      44.086  30.585  57.486  1.00  0.00           C  
ATOM   3474  N   LYS A 459      49.357  30.761  59.341  1.00  0.00           N  
ATOM   3475  CA  LYS A 459      50.516  31.465  58.756  1.00  0.00           C  
ATOM   3476  C   LYS A 459      50.253  32.177  57.353  1.00  0.00           C  
ATOM   3477  O   LYS A 459      49.539  31.672  56.492  1.00  0.00           O  
ATOM   3478  CB  LYS A 459      51.651  30.474  58.727  1.00  0.00           C  
ATOM   3479  CG  LYS A 459      53.022  31.086  58.537  1.00  0.00           C  
ATOM   3480  CD  LYS A 459      53.847  30.297  57.508  1.00  0.00           C  
ATOM   3481  CE  LYS A 459      55.180  30.903  57.284  1.00  0.00           C  
ATOM   3482  NZ  LYS A 459      56.034  30.215  56.400  1.00  0.00           N1+
ATOM   3483  N   SER A 460      51.104  33.191  57.051  1.00  0.00           N  
ATOM   3484  CA  SER A 460      51.074  33.922  55.800  1.00  0.00           C  
ATOM   3485  C   SER A 460      52.077  33.419  54.682  1.00  0.00           C  
ATOM   3486  O   SER A 460      53.302  33.657  54.799  1.00  0.00           O  
ATOM   3487  CB  SER A 460      51.142  35.403  56.062  1.00  0.00           C  
ATOM   3488  OG  SER A 460      51.172  36.090  54.844  1.00  0.00           O  
ATOM   3489  N   LEU A 461      51.466  32.626  53.756  1.00  0.00           N  
ATOM   3490  CA  LEU A 461      52.115  31.992  52.666  1.00  0.00           C  
ATOM   3491  C   LEU A 461      52.303  32.843  51.456  1.00  0.00           C  
ATOM   3492  O   LEU A 461      51.790  32.567  50.374  1.00  0.00           O  
ATOM   3493  CB  LEU A 461      51.311  30.653  52.383  1.00  0.00           C  
ATOM   3494  CG  LEU A 461      50.728  29.899  53.561  1.00  0.00           C  
ATOM   3495  CD1 LEU A 461      49.802  28.760  53.164  1.00  0.00           C  
ATOM   3496  CD2 LEU A 461      51.818  29.425  54.479  1.00  0.00           C  
ATOM   3497  N   VAL A 462      53.176  33.856  51.635  1.00  0.00           N  
ATOM   3498  CA  VAL A 462      53.394  34.941  50.700  1.00  0.00           C  
ATOM   3499  C   VAL A 462      54.632  34.750  49.866  1.00  0.00           C  
ATOM   3500  O   VAL A 462      55.665  35.386  50.005  1.00  0.00           O  
ATOM   3501  CB  VAL A 462      53.304  36.328  51.295  1.00  0.00           C  
ATOM   3502  CG1 VAL A 462      51.849  36.564  51.615  1.00  0.00           C  
ATOM   3503  CG2 VAL A 462      54.180  36.693  52.486  1.00  0.00           C  
ATOM   3504  N   ASP A 463      54.248  34.195  48.701  1.00  0.00           N  
ATOM   3505  CA  ASP A 463      55.110  33.871  47.549  1.00  0.00           C  
ATOM   3506  C   ASP A 463      54.286  33.716  46.291  1.00  0.00           C  
ATOM   3507  O   ASP A 463      53.528  32.688  46.178  1.00  0.00           O  
ATOM   3508  CB  ASP A 463      55.918  32.670  47.801  1.00  0.00           C  
ATOM   3509  CG  ASP A 463      57.129  32.588  46.818  1.00  0.00           C  
ATOM   3510  OD1 ASP A 463      58.147  33.169  47.277  1.00  0.00           O  
ATOM   3511  OD2 ASP A 463      56.900  32.271  45.660  1.00  0.00           O1-
ATOM   3512  N   PRO A 464      54.538  34.627  45.319  1.00  0.00           N  
ATOM   3513  CA  PRO A 464      53.752  34.743  43.999  1.00  0.00           C  
ATOM   3514  C   PRO A 464      53.981  33.415  43.208  1.00  0.00           C  
ATOM   3515  O   PRO A 464      53.006  32.761  42.799  1.00  0.00           O  
ATOM   3516  CB  PRO A 464      54.358  35.968  43.364  1.00  0.00           C  
ATOM   3517  CG  PRO A 464      55.804  36.068  43.823  1.00  0.00           C  
ATOM   3518  CD  PRO A 464      55.634  35.573  45.263  1.00  0.00           C  
ATOM   3519  N   LYS A 465      55.231  32.898  43.222  1.00  0.00           N  
ATOM   3520  CA  LYS A 465      55.598  31.679  42.443  1.00  0.00           C  
ATOM   3521  C   LYS A 465      55.073  30.387  43.094  1.00  0.00           C  
ATOM   3522  O   LYS A 465      54.672  29.512  42.315  1.00  0.00           O  
ATOM   3523  CB  LYS A 465      57.179  31.556  42.259  1.00  0.00           C  
ATOM   3524  CG  LYS A 465      57.667  32.590  41.223  1.00  0.00           C  
ATOM   3525  CD  LYS A 465      56.993  32.427  39.789  1.00  0.00           C  
ATOM   3526  CE  LYS A 465      57.512  31.252  38.937  1.00  0.00           C  
ATOM   3527  NZ  LYS A 465      56.708  30.926  37.805  1.00  0.00           N1+
ATOM   3528  N   ASN A 466      55.166  30.271  44.427  1.00  0.00           N  
ATOM   3529  CA  ASN A 466      55.032  28.982  45.131  1.00  0.00           C  
ATOM   3530  C   ASN A 466      53.573  28.747  45.603  1.00  0.00           C  
ATOM   3531  O   ASN A 466      53.187  27.619  45.812  1.00  0.00           O  
ATOM   3532  CB  ASN A 466      55.992  28.934  46.341  1.00  0.00           C  
ATOM   3533  CG  ASN A 466      56.021  27.523  47.008  1.00  0.00           C  
ATOM   3534  ND2 ASN A 466      55.922  27.482  48.306  1.00  0.00           N  
ATOM   3535  OD1 ASN A 466      56.258  26.448  46.428  1.00  0.00           O  
ATOM   3536  N   LEU A 467      52.804  29.793  45.804  1.00  0.00           N  
ATOM   3537  CA  LEU A 467      51.318  29.733  45.994  1.00  0.00           C  
ATOM   3538  C   LEU A 467      50.684  30.261  44.732  1.00  0.00           C  
ATOM   3539  O   LEU A 467      50.907  31.354  44.246  1.00  0.00           O  
ATOM   3540  CB  LEU A 467      50.982  30.585  47.224  1.00  0.00           C  
ATOM   3541  CG  LEU A 467      49.469  30.718  47.548  1.00  0.00           C  
ATOM   3542  CD1 LEU A 467      48.857  29.403  47.989  1.00  0.00           C  
ATOM   3543  CD2 LEU A 467      49.282  31.795  48.606  1.00  0.00           C  
ATOM   3544  N   ASP A 468      49.859  29.412  44.123  1.00  0.00           N  
ATOM   3545  CA  ASP A 468      49.314  29.632  42.773  1.00  0.00           C  
ATOM   3546  C   ASP A 468      47.751  29.754  42.838  1.00  0.00           C  
ATOM   3547  O   ASP A 468      47.037  28.764  42.865  1.00  0.00           O  
ATOM   3548  CB  ASP A 468      49.768  28.626  41.673  1.00  0.00           C  
ATOM   3549  CG  ASP A 468      49.626  29.191  40.279  1.00  0.00           C  
ATOM   3550  OD1 ASP A 468      50.161  28.604  39.336  1.00  0.00           O  
ATOM   3551  OD2 ASP A 468      48.899  30.164  40.137  1.00  0.00           O1-
ATOM   3552  N   THR A 469      47.297  31.036  42.743  1.00  0.00           N  
ATOM   3553  CA  THR A 469      45.836  31.317  42.753  1.00  0.00           C  
ATOM   3554  C   THR A 469      44.922  31.034  41.502  1.00  0.00           C  
ATOM   3555  O   THR A 469      43.766  31.494  41.568  1.00  0.00           O  
ATOM   3556  CB  THR A 469      45.567  32.679  43.394  1.00  0.00           C  
ATOM   3557  CG2 THR A 469      45.925  32.675  44.895  1.00  0.00           C  
ATOM   3558  OG1 THR A 469      46.406  33.664  42.681  1.00  0.00           O  
ATOM   3559  N   THR A 470      45.650  30.556  40.471  1.00  0.00           N  
ATOM   3560  CA  THR A 470      45.180  30.314  39.125  1.00  0.00           C  
ATOM   3561  C   THR A 470      43.982  29.348  39.134  1.00  0.00           C  
ATOM   3562  O   THR A 470      44.218  28.251  39.612  1.00  0.00           O  
ATOM   3563  CB  THR A 470      46.211  29.858  38.080  1.00  0.00           C  
ATOM   3564  CG2 THR A 470      46.959  31.115  37.620  1.00  0.00           C  
ATOM   3565  OG1 THR A 470      47.165  28.794  38.467  1.00  0.00           O  
ATOM   3566  N   PRO A 471      42.781  29.857  38.854  1.00  0.00           N  
ATOM   3567  CA  PRO A 471      41.526  29.023  38.980  1.00  0.00           C  
ATOM   3568  C   PRO A 471      41.612  27.752  38.106  1.00  0.00           C  
ATOM   3569  O   PRO A 471      42.190  27.734  37.031  1.00  0.00           O  
ATOM   3570  CB  PRO A 471      40.473  30.012  38.569  1.00  0.00           C  
ATOM   3571  CG  PRO A 471      41.083  31.089  37.757  1.00  0.00           C  
ATOM   3572  CD  PRO A 471      42.548  31.131  38.188  1.00  0.00           C  
ATOM   3573  N   VAL A 472      40.960  26.719  38.521  1.00  0.00           N  
ATOM   3574  CA  VAL A 472      40.949  25.475  37.717  1.00  0.00           C  
ATOM   3575  C   VAL A 472      39.626  25.313  36.946  1.00  0.00           C  
ATOM   3576  O   VAL A 472      38.572  25.926  37.256  1.00  0.00           O  
ATOM   3577  CB  VAL A 472      41.360  24.217  38.555  1.00  0.00           C  
ATOM   3578  CG1 VAL A 472      42.724  24.378  39.228  1.00  0.00           C  
ATOM   3579  CG2 VAL A 472      40.225  23.942  39.540  1.00  0.00           C  
ATOM   3580  N   VAL A 473      39.714  24.723  35.804  1.00  0.00           N  
ATOM   3581  CA  VAL A 473      38.600  24.455  34.817  1.00  0.00           C  
ATOM   3582  C   VAL A 473      37.359  23.838  35.491  1.00  0.00           C  
ATOM   3583  O   VAL A 473      37.508  22.878  36.154  1.00  0.00           O  
ATOM   3584  CB  VAL A 473      39.175  23.669  33.644  1.00  0.00           C  
ATOM   3585  CG1 VAL A 473      39.380  22.196  33.869  1.00  0.00           C  
ATOM   3586  CG2 VAL A 473      38.289  24.125  32.491  1.00  0.00           C  
ATOM   3587  N   ASN A 474      36.226  24.374  35.051  1.00  0.00           N  
ATOM   3588  CA  ASN A 474      34.934  23.774  35.419  1.00  0.00           C  
ATOM   3589  C   ASN A 474      33.871  24.327  34.431  1.00  0.00           C  
ATOM   3590  O   ASN A 474      34.057  25.384  33.809  1.00  0.00           O  
ATOM   3591  CB  ASN A 474      34.623  24.265  36.876  1.00  0.00           C  
ATOM   3592  CG  ASN A 474      33.438  23.502  37.488  1.00  0.00           C  
ATOM   3593  ND2 ASN A 474      32.649  24.236  38.207  1.00  0.00           N  
ATOM   3594  OD1 ASN A 474      33.285  22.331  37.358  1.00  0.00           O  
ATOM   3595  N   GLY A 475      32.843  23.574  34.180  1.00  0.00           N  
ATOM   3596  CA  GLY A 475      31.799  23.984  33.271  1.00  0.00           C  
ATOM   3597  C   GLY A 475      30.847  25.040  33.848  1.00  0.00           C  
ATOM   3598  O   GLY A 475      30.360  25.848  33.026  1.00  0.00           O  
ATOM   3599  N   PHE A 476      30.572  25.035  35.144  1.00  0.00           N  
ATOM   3600  CA  PHE A 476      29.560  26.044  35.701  1.00  0.00           C  
ATOM   3601  C   PHE A 476      30.026  27.200  36.575  1.00  0.00           C  
ATOM   3602  O   PHE A 476      29.614  28.345  36.350  1.00  0.00           O  
ATOM   3603  CB  PHE A 476      28.239  25.407  36.171  1.00  0.00           C  
ATOM   3604  CG  PHE A 476      27.204  25.395  35.079  1.00  0.00           C  
ATOM   3605  CD1 PHE A 476      26.745  24.094  34.708  1.00  0.00           C  
ATOM   3606  CD2 PHE A 476      26.579  26.537  34.636  1.00  0.00           C  
ATOM   3607  CE1 PHE A 476      25.692  24.003  33.857  1.00  0.00           C  
ATOM   3608  CE2 PHE A 476      25.484  26.457  33.813  1.00  0.00           C  
ATOM   3609  CZ  PHE A 476      25.083  25.194  33.502  1.00  0.00           C  
ATOM   3610  N   ALA A 477      30.479  26.784  37.738  1.00  0.00           N  
ATOM   3611  CA  ALA A 477      31.149  27.641  38.775  1.00  0.00           C  
ATOM   3612  C   ALA A 477      32.604  27.874  38.652  1.00  0.00           C  
ATOM   3613  O   ALA A 477      33.341  27.042  38.091  1.00  0.00           O  
ATOM   3614  CB  ALA A 477      30.954  27.002  40.135  1.00  0.00           C  
ATOM   3615  N   SER A 478      32.977  29.084  38.974  1.00  0.00           N  
ATOM   3616  CA  SER A 478      34.387  29.559  39.260  1.00  0.00           C  
ATOM   3617  C   SER A 478      35.041  28.855  40.486  1.00  0.00           C  
ATOM   3618  O   SER A 478      34.457  28.933  41.587  1.00  0.00           O  
ATOM   3619  CB  SER A 478      34.609  31.140  39.388  1.00  0.00           C  
ATOM   3620  OG  SER A 478      35.979  31.542  39.447  1.00  0.00           O  
ATOM   3621  N   VAL A 479      36.073  28.054  40.227  1.00  0.00           N  
ATOM   3622  CA  VAL A 479      36.698  27.128  41.218  1.00  0.00           C  
ATOM   3623  C   VAL A 479      38.140  27.574  41.497  1.00  0.00           C  
ATOM   3624  O   VAL A 479      39.090  27.320  40.712  1.00  0.00           O  
ATOM   3625  CB  VAL A 479      36.690  25.659  40.683  1.00  0.00           C  
ATOM   3626  CG1 VAL A 479      37.279  24.754  41.692  1.00  0.00           C  
ATOM   3627  CG2 VAL A 479      35.292  25.281  40.433  1.00  0.00           C  
ATOM   3628  N   PRO A 480      38.353  28.172  42.651  1.00  0.00           N  
ATOM   3629  CA  PRO A 480      39.715  28.447  43.142  1.00  0.00           C  
ATOM   3630  C   PRO A 480      40.325  27.145  43.583  1.00  0.00           C  
ATOM   3631  O   PRO A 480      39.566  26.290  44.090  1.00  0.00           O  
ATOM   3632  CB  PRO A 480      39.439  29.357  44.321  1.00  0.00           C  
ATOM   3633  CG  PRO A 480      38.023  28.982  44.908  1.00  0.00           C  
ATOM   3634  CD  PRO A 480      37.311  28.517  43.650  1.00  0.00           C  
ATOM   3635  N   PRO A 481      41.648  26.915  43.319  1.00  0.00           N  
ATOM   3636  CA  PRO A 481      42.378  25.774  43.816  1.00  0.00           C  
ATOM   3637  C   PRO A 481      42.401  25.586  45.301  1.00  0.00           C  
ATOM   3638  O   PRO A 481      42.684  26.485  46.078  1.00  0.00           O  
ATOM   3639  CB  PRO A 481      43.812  25.919  43.336  1.00  0.00           C  
ATOM   3640  CG  PRO A 481      43.840  27.408  43.006  1.00  0.00           C  
ATOM   3641  CD  PRO A 481      42.475  27.663  42.456  1.00  0.00           C  
ATOM   3642  N   PHE A 482      42.474  24.300  45.690  1.00  0.00           N  
ATOM   3643  CA  PHE A 482      42.738  23.834  47.070  1.00  0.00           C  
ATOM   3644  C   PHE A 482      44.212  23.966  47.481  1.00  0.00           C  
ATOM   3645  O   PHE A 482      45.066  23.260  46.965  1.00  0.00           O  
ATOM   3646  CB  PHE A 482      42.267  22.342  47.232  1.00  0.00           C  
ATOM   3647  CG  PHE A 482      40.718  22.251  47.316  1.00  0.00           C  
ATOM   3648  CD1 PHE A 482      40.022  22.143  48.562  1.00  0.00           C  
ATOM   3649  CD2 PHE A 482      39.976  22.014  46.131  1.00  0.00           C  
ATOM   3650  CE1 PHE A 482      38.714  21.697  48.498  1.00  0.00           C  
ATOM   3651  CE2 PHE A 482      38.632  21.748  46.088  1.00  0.00           C  
ATOM   3652  CZ  PHE A 482      38.020  21.533  47.318  1.00  0.00           C  
ATOM   3653  N   TYR A 483      44.458  24.681  48.619  1.00  0.00           N  
ATOM   3654  CA  TYR A 483      45.783  24.741  49.259  1.00  0.00           C  
ATOM   3655  C   TYR A 483      46.007  24.232  50.691  1.00  0.00           C  
ATOM   3656  O   TYR A 483      45.156  24.337  51.561  1.00  0.00           O  
ATOM   3657  CB  TYR A 483      46.365  26.146  49.170  1.00  0.00           C  
ATOM   3658  CG  TYR A 483      47.065  26.383  47.826  1.00  0.00           C  
ATOM   3659  CD1 TYR A 483      46.398  27.045  46.784  1.00  0.00           C  
ATOM   3660  CD2 TYR A 483      48.454  26.155  47.744  1.00  0.00           C  
ATOM   3661  CE1 TYR A 483      47.005  27.248  45.551  1.00  0.00           C  
ATOM   3662  CE2 TYR A 483      49.029  26.400  46.529  1.00  0.00           C  
ATOM   3663  CZ  TYR A 483      48.291  26.858  45.442  1.00  0.00           C  
ATOM   3664  OH  TYR A 483      48.833  26.613  44.194  1.00  0.00           O  
ATOM   3665  N   GLN A 484      47.228  23.752  50.917  1.00  0.00           N  
ATOM   3666  CA  GLN A 484      47.702  23.124  52.173  1.00  0.00           C  
ATOM   3667  C   GLN A 484      48.147  24.134  53.240  1.00  0.00           C  
ATOM   3668  O   GLN A 484      49.183  24.874  53.161  1.00  0.00           O  
ATOM   3669  CB  GLN A 484      48.794  22.073  51.965  1.00  0.00           C  
ATOM   3670  CG  GLN A 484      48.749  20.996  53.014  1.00  0.00           C  
ATOM   3671  CD  GLN A 484      49.639  19.784  52.799  1.00  0.00           C  
ATOM   3672  NE2 GLN A 484      49.243  18.850  51.994  1.00  0.00           N  
ATOM   3673  OE1 GLN A 484      50.661  19.680  53.504  1.00  0.00           O  
ATOM   3674  N   LEU A 485      47.194  24.272  54.135  1.00  0.00           N  
ATOM   3675  CA  LEU A 485      47.246  25.465  54.997  1.00  0.00           C  
ATOM   3676  C   LEU A 485      48.232  25.217  56.125  1.00  0.00           C  
ATOM   3677  O   LEU A 485      48.276  24.097  56.665  1.00  0.00           O  
ATOM   3678  CB  LEU A 485      45.818  25.714  55.556  1.00  0.00           C  
ATOM   3679  CG  LEU A 485      44.819  26.104  54.488  1.00  0.00           C  
ATOM   3680  CD1 LEU A 485      43.541  25.310  54.655  1.00  0.00           C  
ATOM   3681  CD2 LEU A 485      44.475  27.632  54.697  1.00  0.00           C  
ATOM   3682  N   CYS A 486      48.735  26.272  56.710  1.00  0.00           N  
ATOM   3683  CA  CYS A 486      49.776  26.038  57.750  1.00  0.00           C  
ATOM   3684  C   CYS A 486      49.273  26.586  59.148  1.00  0.00           C  
ATOM   3685  O   CYS A 486      49.395  27.748  59.549  1.00  0.00           O  
ATOM   3686  CB  CYS A 486      51.142  26.639  57.490  1.00  0.00           C  
ATOM   3687  SG  CYS A 486      52.502  25.801  58.424  1.00  0.00           S  
ATOM   3688  N   PHE A 487      48.605  25.654  59.844  1.00  0.00           N  
ATOM   3689  CA  PHE A 487      48.044  25.964  61.214  1.00  0.00           C  
ATOM   3690  C   PHE A 487      49.168  26.265  62.272  1.00  0.00           C  
ATOM   3691  O   PHE A 487      49.865  25.368  62.755  1.00  0.00           O  
ATOM   3692  CB  PHE A 487      47.068  24.813  61.586  1.00  0.00           C  
ATOM   3693  CG  PHE A 487      46.331  24.918  62.857  1.00  0.00           C  
ATOM   3694  CD1 PHE A 487      45.204  25.678  62.956  1.00  0.00           C  
ATOM   3695  CD2 PHE A 487      46.906  24.446  64.016  1.00  0.00           C  
ATOM   3696  CE1 PHE A 487      44.571  25.996  64.179  1.00  0.00           C  
ATOM   3697  CE2 PHE A 487      46.294  24.732  65.263  1.00  0.00           C  
ATOM   3698  CZ  PHE A 487      45.075  25.460  65.339  1.00  0.00           C  
ATOM   3699  N   ILE A 488      49.113  27.515  62.744  1.00  0.00           N  
ATOM   3700  CA  ILE A 488      49.952  27.981  63.832  1.00  0.00           C  
ATOM   3701  C   ILE A 488      49.226  28.495  65.089  1.00  0.00           C  
ATOM   3702  O   ILE A 488      48.686  29.588  65.041  1.00  0.00           O  
ATOM   3703  CB  ILE A 488      51.037  29.038  63.409  1.00  0.00           C  
ATOM   3704  CG1 ILE A 488      50.417  30.137  62.572  1.00  0.00           C  
ATOM   3705  CG2 ILE A 488      52.097  28.291  62.503  1.00  0.00           C  
ATOM   3706  CD  ILE A 488      51.211  31.440  62.526  1.00  0.00           C  
ATOM   3707  N   PRO A 489      49.306  27.756  66.251  1.00  0.00           N  
ATOM   3708  CA  PRO A 489      48.542  28.132  67.455  1.00  0.00           C  
ATOM   3709  C   PRO A 489      48.879  29.391  68.319  1.00  0.00           C  
ATOM   3710  O   PRO A 489      49.852  30.100  68.134  1.00  0.00           O  
ATOM   3711  CB  PRO A 489      48.604  26.806  68.287  1.00  0.00           C  
ATOM   3712  CG  PRO A 489      49.948  26.182  67.928  1.00  0.00           C  
ATOM   3713  CD  PRO A 489      50.111  26.555  66.473  1.00  0.00           C  
ATOM   3714  N   ILE A 490      48.067  29.764  69.290  1.00  0.00           N  
ATOM   3715  CA  ILE A 490      48.370  30.874  70.201  1.00  0.00           C  
ATOM   3716  C   ILE A 490      49.363  30.434  71.285  1.00  0.00           C  
ATOM   3717  O   ILE A 490      49.209  29.405  71.985  1.00  0.00           O  
ATOM   3718  CB  ILE A 490      47.146  31.539  70.919  1.00  0.00           C  
ATOM   3719  CG1 ILE A 490      46.377  32.159  69.792  1.00  0.00           C  
ATOM   3720  CG2 ILE A 490      47.502  32.548  72.029  1.00  0.00           C  
ATOM   3721  CD  ILE A 490      44.937  32.528  70.159  1.00  0.00           C  
ATOM   3722  N   HIS A 491      50.391  31.234  71.447  1.00  0.00           N  
ATOM   3723  CA  HIS A 491      51.505  30.904  72.446  1.00  0.00           C  
ATOM   3724  C   HIS A 491      51.064  31.372  73.858  1.00  0.00           C  
ATOM   3725  O   HIS A 491      51.088  32.586  74.204  1.00  0.00           O  
ATOM   3726  CB  HIS A 491      52.837  31.479  72.010  1.00  0.00           C  
ATOM   3727  CG  HIS A 491      53.975  30.631  72.530  1.00  0.00           C  
ATOM   3728  CD2 HIS A 491      54.486  30.648  73.772  1.00  0.00           C  
ATOM   3729  ND1 HIS A 491      54.618  29.631  71.952  1.00  0.00           N  
ATOM   3730  CE1 HIS A 491      55.414  28.994  72.794  1.00  0.00           C  
ATOM   3731  NE2 HIS A 491      55.352  29.665  73.947  1.00  0.00           N  
ATOM   3732  N   HIS A 492      50.442  30.521  74.624  1.00  0.00           N  
ATOM   3733  CA  HIS A 492      50.130  30.738  76.083  1.00  0.00           C  
ATOM   3734  C   HIS A 492      51.277  30.779  77.108  1.00  0.00           C  
ATOM   3735  CB  HIS A 492      49.203  29.581  76.513  1.00  0.00           C  
ATOM   3736  CG  HIS A 492      47.787  29.801  75.978  1.00  0.00           C  
ATOM   3737  CD2 HIS A 492      46.933  30.742  76.363  1.00  0.00           C  
ATOM   3738  ND1 HIS A 492      47.020  28.850  75.315  1.00  0.00           N  
ATOM   3739  CE1 HIS A 492      45.727  29.185  75.279  1.00  0.00           C  
ATOM   3740  NE2 HIS A 492      45.645  30.360  75.901  1.00  0.00           N  
ATOM   3741  O1  HIS A 492      51.504  31.786  77.818  1.00  0.00           O  
ATOM   3742  O2  HIS A 492      52.090  29.886  76.977  1.00  0.00           O  
TER   
ATOM   3743  CAA HEM A 500      23.160  32.962  41.508  1.00  0.00           C  
ATOM   3744  CAB HEM A 500      27.894  32.403  50.143  1.00  0.00           C  
ATOM   3745  CAC HEM A 500      21.226  27.694  50.559  1.00  0.00           C  
ATOM   3746  CAD HEM A 500      19.672  29.379  43.076  1.00  0.00           C  
ATOM   3747  NA  HEM A 500      23.954  31.783  45.033  1.00  0.00           N  
ATOM   3748  CBA HEM A 500      23.227  31.864  40.441  1.00  0.00           C  
ATOM   3749  CBB HEM A 500      27.765  32.710  51.455  1.00  0.00           C  
ATOM   3750  CBC HEM A 500      21.374  26.705  51.483  1.00  0.00           C  
ATOM   3751  CBD HEM A 500      18.520  30.304  43.385  1.00  0.00           C  
ATOM   3752  NB  HEM A 500      25.063  31.867  47.601  1.00  0.00           N  
ATOM   3753  CGA HEM A 500      22.374  32.194  39.162  1.00  0.00           C  
ATOM   3754  CGD HEM A 500      17.650  30.636  42.158  1.00  0.00           C  
ATOM   3755  ND  HEM A 500      21.913  29.939  45.937  1.00  0.00           N  
ATOM   3756  CHA HEM A 500      22.047  31.015  43.669  1.00  0.00           C  
ATOM   3757  CHB HEM A 500      25.887  33.109  45.669  1.00  0.00           C  
ATOM   3758  CHC HEM A 500      24.940  31.039  49.881  1.00  0.00           C  
ATOM   3759  CHD HEM A 500      21.368  28.414  47.623  1.00  0.00           C  
ATOM   3760  CMA HEM A 500      26.135  33.577  42.679  1.00  0.00           C  
ATOM   3761  CMB HEM A 500      27.801  34.437  47.846  1.00  0.00           C  
ATOM   3762  CMC HEM A 500      23.674  29.384  52.184  1.00  0.00           C  
ATOM   3763  CMD HEM A 500      19.440  27.197  45.294  1.00  0.00           C  
ATOM   3764  C1A HEM A 500      23.218  31.764  43.832  1.00  0.00           C  
ATOM   3765  C1B HEM A 500      25.933  32.760  47.025  1.00  0.00           C  
ATOM   3766  C1C HEM A 500      23.754  30.280  49.692  1.00  0.00           C  
ATOM   3767  C1D HEM A 500      21.193  28.873  46.351  1.00  0.00           C  
ATOM   3768  O1A HEM A 500      21.524  33.100  39.217  1.00  0.00           O  
ATOM   3769  O1D HEM A 500      16.652  29.902  42.026  1.00  0.00           O  
ATOM   3770  C2A HEM A 500      23.785  32.531  42.814  1.00  0.00           C  
ATOM   3771  C2B HEM A 500      26.867  33.266  47.948  1.00  0.00           C  
ATOM   3772  C2C HEM A 500      23.241  29.420  50.692  1.00  0.00           C  
ATOM   3773  C2D HEM A 500      20.348  28.384  45.330  1.00  0.00           C  
ATOM   3774  O2A HEM A 500      22.777  31.654  38.092  1.00  0.00           O  
ATOM   3775  O2D HEM A 500      17.917  31.547  41.429  1.00  0.00           O  
ATOM   3776  C3A HEM A 500      24.887  33.065  43.424  1.00  0.00           C  
ATOM   3777  C3B HEM A 500      26.757  32.496  49.107  1.00  0.00           C  
ATOM   3778  C3C HEM A 500      22.320  28.570  49.984  1.00  0.00           C  
ATOM   3779  C3D HEM A 500      20.527  29.265  44.296  1.00  0.00           C  
ATOM   3780  C4A HEM A 500      24.935  32.634  44.752  1.00  0.00           C  
ATOM   3781  C4B HEM A 500      25.565  31.808  48.874  1.00  0.00           C  
ATOM   3782  C4C HEM A 500      22.290  28.897  48.620  1.00  0.00           C  
ATOM   3783  C4D HEM A 500      21.460  30.212  44.648  1.00  0.00           C  
ATOM   3784  NC  HEM A 500      23.156  29.960  48.473  1.00  0.00           N  
ATOM   3785 FE   HEM A 500      23.508  30.912  46.773  1.00  0.00          FE  
ATOM   3786 CL2  DIF B 501      21.889  24.995  41.357  1.00  0.00          CL  
ATOM   3787 CL4  DIF B 501      27.144  26.038  40.638  1.00  0.00          CL  
ATOM   3788  C1  DIF B 501      23.149  27.365  42.064  1.00  0.00           C  
ATOM   3789  N1  DIF B 501      24.752  24.055  41.262  1.00  0.00           N  
ATOM   3790  O1  DIF B 501      22.222  20.554  42.460  1.00  0.00           O  
ATOM   3791  C2  DIF B 501      23.327  26.020  41.703  1.00  0.00           C  
ATOM   3792  O2  DIF B 501      23.535  19.089  41.420  1.00  0.00           O  
ATOM   3793  C3  DIF B 501      24.581  25.437  41.352  1.00  0.00           C  
ATOM   3794  C4  DIF B 501      25.618  26.369  41.421  1.00  0.00           C  
ATOM   3795  C5  DIF B 501      25.449  27.751  41.688  1.00  0.00           C  
ATOM   3796  C6  DIF B 501      24.217  28.291  41.986  1.00  0.00           C  
ATOM   3797  C7  DIF B 501      24.733  21.899  40.337  1.00  0.00           C  
ATOM   3798  C8  DIF B 501      24.601  23.270  40.125  1.00  0.00           C  
ATOM   3799  C9  DIF B 501      24.698  23.835  38.852  1.00  0.00           C  
ATOM   3800  C10 DIF B 501      24.829  22.999  37.746  1.00  0.00           C  
ATOM   3801  C11 DIF B 501      25.016  21.626  37.927  1.00  0.00           C  
ATOM   3802  C12 DIF B 501      24.952  21.042  39.152  1.00  0.00           C  
ATOM   3803  C13 DIF B 501      24.327  21.389  41.676  1.00  0.00           C  
ATOM   3804  C14 DIF B 501      23.223  20.317  41.704  1.00  0.00           C  
END
