# Supplementary material for: The molecular basis of dapsone activation of CYP2C9-catalyzed nonsteroidal anti-inflammatory drug oxidation
Source: J Biol Chem. 2023 Oct 20;299(12):105368. doi: 10.1016/j.jbc.2023.105368 (PMC10696402; doi:10.1016/j.jbc.2023.105368)
Supplement: CYP2C9-Flurbiprofen-dapsone-0ns [file mmc6.zip]

Archive with 1 entries (1 files):
- jbc_105368_CYP2C9-Flurbiprofen-dapsone-0ns_mmc06.pdb
