# Supplementary material for: The molecular basis of dapsone activation of CYP2C9-catalyzed nonsteroidal anti-inflammatory drug oxidation
Source: J Biol Chem. 2023 Oct 20;299(12):105368. doi: 10.1016/j.jbc.2023.105368 (PMC10696402; doi:10.1016/j.jbc.2023.105368)
Supplement: CYP2C9-Flurbiprofen-dapsone-0ns [file mmc6.zip › jbc_105368_CYP2C9-Flurbiprofen-dapsone-0ns_mmc06.pdb]

CRYST1   74.451   74.451   74.451  90.00  90.00  90.00 P 1           1
ATOM      1  N   ARG A  26      51.890  34.050   2.760  1.00  0.00           N  
ATOM      2  CA  ARG A  26      52.410  33.660   4.070  1.00  0.00           C  
ATOM      3  C   ARG A  26      51.460  33.680   5.270  1.00  0.00           C  
ATOM      4  O   ARG A  26      51.400  32.670   5.960  1.00  0.00           O  
ATOM      5  CB  ARG A  26      53.610  34.560   4.360  1.00  0.00           C  
ATOM      6  CG  ARG A  26      54.600  33.860   5.300  1.00  0.00           C  
ATOM      7  CD  ARG A  26      55.900  34.670   5.340  1.00  0.00           C  
ATOM      8  NE  ARG A  26      56.820  34.240   6.410  1.00  0.00           N  
ATOM      9  CZ  ARG A  26      57.960  33.530   6.440  1.00  0.00           C  
ATOM     10  NH1 ARG A  26      58.330  33.020   5.260  1.00  0.00           N1+
ATOM     11  NH2 ARG A  26      58.740  33.290   7.500  1.00  0.00           N  
ATOM     12  N   GLY A  27      50.860  34.870   5.350  1.00  0.00           N  
ATOM     13  CA  GLY A  27      49.770  35.340   6.210  1.00  0.00           C  
ATOM     14  C   GLY A  27      48.440  35.250   5.450  1.00  0.00           C  
ATOM     15  O   GLY A  27      48.130  36.110   4.630  1.00  0.00           O  
ATOM     16  N   LYS A  28      47.640  34.250   5.820  1.00  0.00           N  
ATOM     17  CA  LYS A  28      46.240  34.030   5.430  1.00  0.00           C  
ATOM     18  C   LYS A  28      45.290  33.910   6.620  1.00  0.00           C  
ATOM     19  O   LYS A  28      45.340  32.910   7.330  1.00  0.00           O  
ATOM     20  CB  LYS A  28      46.210  32.770   4.560  1.00  0.00           C  
ATOM     21  CG  LYS A  28      44.830  32.310   4.110  1.00  0.00           C  
ATOM     22  CD  LYS A  28      44.880  31.670   2.720  1.00  0.00           C  
ATOM     23  CE  LYS A  28      43.510  31.060   2.380  1.00  0.00           C  
ATOM     24  NZ  LYS A  28      43.120  31.480   1.030  1.00  0.00           N1+
ATOM     25  N   LEU A  29      44.820  35.100   7.000  1.00  0.00           N  
ATOM     26  CA  LEU A  29      43.790  35.290   8.020  1.00  0.00           C  
ATOM     27  C   LEU A  29      42.410  34.880   7.490  1.00  0.00           C  
ATOM     28  O   LEU A  29      42.280  34.570   6.300  1.00  0.00           O  
ATOM     29  CB  LEU A  29      43.800  36.780   8.380  1.00  0.00           C  
ATOM     30  CG  LEU A  29      45.080  37.260   9.050  1.00  0.00           C  
ATOM     31  CD1 LEU A  29      45.110  38.750   9.400  1.00  0.00           C  
ATOM     32  CD2 LEU A  29      45.440  36.430  10.290  1.00  0.00           C  
ATOM     33  N   PRO A  30      41.430  34.600   8.340  1.00  0.00           N  
ATOM     34  CA  PRO A  30      40.070  34.270   7.860  1.00  0.00           C  
ATOM     35  C   PRO A  30      39.410  35.440   7.120  1.00  0.00           C  
ATOM     36  O   PRO A  30      40.050  36.480   6.970  1.00  0.00           O  
ATOM     37  CB  PRO A  30      39.300  34.010   9.160  1.00  0.00           C  
ATOM     38  CG  PRO A  30      40.330  33.340  10.080  1.00  0.00           C  
ATOM     39  CD  PRO A  30      41.680  33.850   9.570  1.00  0.00           C  
ATOM     40  N   PRO A  31      38.360  35.120   6.380  1.00  0.00           N  
ATOM     41  CA  PRO A  31      37.500  36.130   5.750  1.00  0.00           C  
ATOM     42  C   PRO A  31      36.740  36.970   6.780  1.00  0.00           C  
ATOM     43  O   PRO A  31      36.530  36.500   7.900  1.00  0.00           O  
ATOM     44  CB  PRO A  31      36.710  35.340   4.710  1.00  0.00           C  
ATOM     45  CG  PRO A  31      36.590  33.920   5.280  1.00  0.00           C  
ATOM     46  CD  PRO A  31      37.980  33.780   5.900  1.00  0.00           C  
ATOM     47  N   GLY A  32      36.290  38.150   6.360  1.00  0.00           N  
ATOM     48  CA  GLY A  32      35.660  39.140   7.250  1.00  0.00           C  
ATOM     49  C   GLY A  32      34.890  40.310   6.630  1.00  0.00           C  
ATOM     50  O   GLY A  32      34.980  40.490   5.420  1.00  0.00           O  
ATOM     51  N   PRO A  33      34.120  41.050   7.420  1.00  0.00           N  
ATOM     52  CA  PRO A  33      33.470  42.290   7.010  1.00  0.00           C  
ATOM     53  C   PRO A  33      34.470  43.360   6.580  1.00  0.00           C  
ATOM     54  O   PRO A  33      35.650  43.300   6.930  1.00  0.00           O  
ATOM     55  CB  PRO A  33      32.690  42.710   8.250  1.00  0.00           C  
ATOM     56  CG  PRO A  33      33.430  42.010   9.390  1.00  0.00           C  
ATOM     57  CD  PRO A  33      33.790  40.640   8.800  1.00  0.00           C  
ATOM     58  N   THR A  34      34.050  44.380   5.830  1.00  0.00           N  
ATOM     59  CA  THR A  34      34.880  45.530   5.440  1.00  0.00           C  
ATOM     60  C   THR A  34      35.470  46.370   6.570  1.00  0.00           C  
ATOM     61  O   THR A  34      34.790  46.550   7.580  1.00  0.00           O  
ATOM     62  CB  THR A  34      34.120  46.380   4.420  1.00  0.00           C  
ATOM     63  CG2 THR A  34      33.910  45.610   3.110  1.00  0.00           C  
ATOM     64  OG1 THR A  34      32.860  46.680   5.010  1.00  0.00           O  
ATOM     65  N   PRO A  35      36.730  46.810   6.580  1.00  0.00           N  
ATOM     66  CA  PRO A  35      37.460  47.380   7.720  1.00  0.00           C  
ATOM     67  C   PRO A  35      36.550  48.430   8.370  1.00  0.00           C  
ATOM     68  O   PRO A  35      35.920  49.190   7.630  1.00  0.00           O  
ATOM     69  CB  PRO A  35      38.760  47.910   7.130  1.00  0.00           C  
ATOM     70  CG  PRO A  35      38.980  46.890   6.010  1.00  0.00           C  
ATOM     71  CD  PRO A  35      37.590  46.740   5.390  1.00  0.00           C  
ATOM     72  N   LEU A  36      36.850  48.630   9.650  1.00  0.00           N  
ATOM     73  CA  LEU A  36      36.190  49.540  10.600  1.00  0.00           C  
ATOM     74  C   LEU A  36      34.800  49.040  11.000  1.00  0.00           C  
ATOM     75  O   LEU A  36      33.840  49.810  10.930  1.00  0.00           O  
ATOM     76  CB  LEU A  36      36.160  50.990  10.110  1.00  0.00           C  
ATOM     77  CG  LEU A  36      37.530  51.670  10.140  1.00  0.00           C  
ATOM     78  CD1 LEU A  36      38.370  51.610   8.870  1.00  0.00           C  
ATOM     79  CD2 LEU A  36      37.210  53.140  10.410  1.00  0.00           C  
ATOM     80  N   PRO A  37      34.650  47.800  11.460  1.00  0.00           N  
ATOM     81  CA  PRO A  37      33.330  47.230  11.750  1.00  0.00           C  
ATOM     82  C   PRO A  37      32.680  47.720  13.050  1.00  0.00           C  
ATOM     83  O   PRO A  37      32.900  47.070  14.070  1.00  0.00           O  
ATOM     84  CB  PRO A  37      33.530  45.720  11.810  1.00  0.00           C  
ATOM     85  CG  PRO A  37      34.950  45.610  12.390  1.00  0.00           C  
ATOM     86  CD  PRO A  37      35.690  46.830  11.840  1.00  0.00           C  
ATOM     87  N   VAL A  38      31.450  48.200  12.860  1.00  0.00           N  
ATOM     88  CA  VAL A  38      30.570  48.680  13.930  1.00  0.00           C  
ATOM     89  C   VAL A  38      29.110  48.330  13.650  1.00  0.00           C  
ATOM     90  O   VAL A  38      28.730  48.040  12.510  1.00  0.00           O  
ATOM     91  CB  VAL A  38      30.800  50.170  14.210  1.00  0.00           C  
ATOM     92  CG1 VAL A  38      32.240  50.490  14.600  1.00  0.00           C  
ATOM     93  CG2 VAL A  38      30.320  51.120  13.110  1.00  0.00           C  
ATOM     94  N   ILE A  39      28.340  48.150  14.720  1.00  0.00           N  
ATOM     95  CA  ILE A  39      26.900  47.860  14.610  1.00  0.00           C  
ATOM     96  C   ILE A  39      26.130  49.010  13.950  1.00  0.00           C  
ATOM     97  O   ILE A  39      25.250  48.790  13.110  1.00  0.00           O  
ATOM     98  CB  ILE A  39      26.450  47.710  16.060  1.00  0.00           C  
ATOM     99  CG1 ILE A  39      27.450  46.930  16.920  1.00  0.00           C  
ATOM    100  CG2 ILE A  39      25.020  47.170  16.110  1.00  0.00           C  
ATOM    101  CD  ILE A  39      27.120  46.620  18.380  1.00  0.00           C  
ATOM    102  N   GLY A  40      26.430  50.220  14.410  1.00  0.00           N  
ATOM    103  CA  GLY A  40      25.920  51.510  13.920  1.00  0.00           C  
ATOM    104  C   GLY A  40      24.720  52.200  14.570  1.00  0.00           C  
ATOM    105  O   GLY A  40      23.640  52.450  14.030  1.00  0.00           O  
ATOM    106  N   ASN A  41      24.840  52.390  15.880  1.00  0.00           N  
ATOM    107  CA  ASN A  41      23.870  53.150  16.690  1.00  0.00           C  
ATOM    108  C   ASN A  41      24.670  54.210  17.440  1.00  0.00           C  
ATOM    109  O   ASN A  41      25.810  53.990  17.870  1.00  0.00           O  
ATOM    110  CB  ASN A  41      23.110  52.240  17.660  1.00  0.00           C  
ATOM    111  CG  ASN A  41      24.050  51.390  18.510  1.00  0.00           C  
ATOM    112  ND2 ASN A  41      23.710  50.920  19.710  1.00  0.00           N  
ATOM    113  OD1 ASN A  41      25.100  50.930  18.070  1.00  0.00           O  
ATOM    114  N   ILE A  42      24.140  55.410  17.640  1.00  0.00           N  
ATOM    115  CA  ILE A  42      24.870  56.540  18.240  1.00  0.00           C  
ATOM    116  C   ILE A  42      24.560  56.770  19.730  1.00  0.00           C  
ATOM    117  O   ILE A  42      23.630  57.520  20.000  1.00  0.00           O  
ATOM    118  CB  ILE A  42      24.740  57.800  17.380  1.00  0.00           C  
ATOM    119  CG1 ILE A  42      25.230  57.470  15.970  1.00  0.00           C  
ATOM    120  CG2 ILE A  42      25.390  59.040  17.990  1.00  0.00           C  
ATOM    121  CD  ILE A  42      26.650  56.910  15.960  1.00  0.00           C  
ATOM    122  N   LEU A  43      25.170  55.810  20.420  1.00  0.00           N  
ATOM    123  CA  LEU A  43      25.030  55.590  21.870  1.00  0.00           C  
ATOM    124  C   LEU A  43      26.210  54.710  22.300  1.00  0.00           C  
ATOM    125  O   LEU A  43      27.090  54.370  21.510  1.00  0.00           O  
ATOM    126  CB  LEU A  43      23.680  54.930  22.160  1.00  0.00           C  
ATOM    127  CG  LEU A  43      22.460  55.790  22.490  1.00  0.00           C  
ATOM    128  CD1 LEU A  43      21.200  54.920  22.570  1.00  0.00           C  
ATOM    129  CD2 LEU A  43      22.700  56.700  23.690  1.00  0.00           C  
ATOM    130  N   GLN A  44      26.320  54.580  23.620  1.00  0.00           N  
ATOM    131  CA  GLN A  44      27.440  53.930  24.320  1.00  0.00           C  
ATOM    132  C   GLN A  44      27.450  52.410  24.090  1.00  0.00           C  
ATOM    133  O   GLN A  44      26.500  51.760  24.510  1.00  0.00           O  
ATOM    134  CB  GLN A  44      27.390  54.330  25.790  1.00  0.00           C  
ATOM    135  CG  GLN A  44      27.960  55.720  26.090  1.00  0.00           C  
ATOM    136  CD  GLN A  44      27.360  56.130  27.440  1.00  0.00           C  
ATOM    137  NE2 GLN A  44      26.800  57.330  27.490  1.00  0.00           N  
ATOM    138  OE1 GLN A  44      27.340  55.430  28.450  1.00  0.00           O  
ATOM    139  N   ILE A  45      28.400  51.890  23.310  1.00  0.00           N  
ATOM    140  CA  ILE A  45      28.450  50.450  23.050  1.00  0.00           C  
ATOM    141  C   ILE A  45      29.200  49.640  24.110  1.00  0.00           C  
ATOM    142  O   ILE A  45      30.230  50.170  24.550  1.00  0.00           O  
ATOM    143  CB  ILE A  45      28.980  50.090  21.660  1.00  0.00           C  
ATOM    144  CG1 ILE A  45      29.460  48.650  21.470  1.00  0.00           C  
ATOM    145  CG2 ILE A  45      29.930  51.130  21.070  1.00  0.00           C  
ATOM    146  CD  ILE A  45      29.650  48.150  20.030  1.00  0.00           C  
ATOM    147  N   GLY A  46      28.440  48.730  24.690  1.00  0.00           N  
ATOM    148  CA  GLY A  46      28.960  47.800  25.710  1.00  0.00           C  
ATOM    149  C   GLY A  46      29.210  46.400  25.150  1.00  0.00           C  
ATOM    150  O   GLY A  46      29.050  46.090  23.970  1.00  0.00           O  
ATOM    151  N   ILE A  47      29.720  45.600  26.090  1.00  0.00           N  
ATOM    152  CA  ILE A  47      30.240  44.250  25.840  1.00  0.00           C  
ATOM    153  C   ILE A  47      29.210  43.240  25.340  1.00  0.00           C  
ATOM    154  O   ILE A  47      29.480  42.410  24.470  1.00  0.00           O  
ATOM    155  CB  ILE A  47      31.030  43.770  27.060  1.00  0.00           C  
ATOM    156  CG1 ILE A  47      31.910  42.580  26.680  1.00  0.00           C  
ATOM    157  CG2 ILE A  47      30.220  43.420  28.310  1.00  0.00           C  
ATOM    158  CD  ILE A  47      32.960  42.980  25.640  1.00  0.00           C  
ATOM    159  N   LYS A  48      27.990  43.320  25.850  1.00  0.00           N  
ATOM    160  CA  LYS A  48      26.950  42.410  25.340  1.00  0.00           C  
ATOM    161  C   LYS A  48      26.450  42.830  23.950  1.00  0.00           C  
ATOM    162  O   LYS A  48      26.100  41.940  23.180  1.00  0.00           O  
ATOM    163  CB  LYS A  48      25.850  42.270  26.390  1.00  0.00           C  
ATOM    164  CG  LYS A  48      26.510  41.690  27.640  1.00  0.00           C  
ATOM    165  CD  LYS A  48      25.700  41.380  28.900  1.00  0.00           C  
ATOM    166  CE  LYS A  48      24.970  40.040  28.860  1.00  0.00           C  
ATOM    167  NZ  LYS A  48      25.900  38.960  29.190  1.00  0.00           N1+
ATOM    168  N   ASP A  49      26.400  44.120  23.620  1.00  0.00           N  
ATOM    169  CA  ASP A  49      26.320  44.640  22.240  1.00  0.00           C  
ATOM    170  C   ASP A  49      27.390  44.080  21.300  1.00  0.00           C  
ATOM    171  O   ASP A  49      27.080  43.650  20.200  1.00  0.00           O  
ATOM    172  CB  ASP A  49      26.480  46.160  22.250  1.00  0.00           C  
ATOM    173  CG  ASP A  49      25.430  46.810  23.140  1.00  0.00           C  
ATOM    174  OD1 ASP A  49      24.290  47.120  22.710  1.00  0.00           O  
ATOM    175  OD2 ASP A  49      25.880  47.180  24.240  1.00  0.00           O1-
ATOM    176  N   ILE A  50      28.630  44.160  21.800  1.00  0.00           N  
ATOM    177  CA  ILE A  50      29.800  43.580  21.130  1.00  0.00           C  
ATOM    178  C   ILE A  50      29.550  42.110  20.810  1.00  0.00           C  
ATOM    179  O   ILE A  50      29.460  41.750  19.640  1.00  0.00           O  
ATOM    180  CB  ILE A  50      31.140  43.860  21.810  1.00  0.00           C  
ATOM    181  CG1 ILE A  50      31.280  45.370  22.010  1.00  0.00           C  
ATOM    182  CG2 ILE A  50      32.300  43.160  21.100  1.00  0.00           C  
ATOM    183  CD  ILE A  50      32.530  45.870  22.750  1.00  0.00           C  
ATOM    184  N   SER A  51      29.230  41.380  21.880  1.00  0.00           N  
ATOM    185  CA  SER A  51      28.870  39.950  21.840  1.00  0.00           C  
ATOM    186  C   SER A  51      27.720  39.550  20.910  1.00  0.00           C  
ATOM    187  O   SER A  51      28.010  38.880  19.920  1.00  0.00           O  
ATOM    188  CB  SER A  51      28.580  39.250  23.170  1.00  0.00           C  
ATOM    189  OG  SER A  51      29.100  37.940  22.960  1.00  0.00           O  
ATOM    190  N   LYS A  52      26.660  40.350  20.870  1.00  0.00           N  
ATOM    191  CA  LYS A  52      25.470  40.280  20.020  1.00  0.00           C  
ATOM    192  C   LYS A  52      25.920  40.410  18.560  1.00  0.00           C  
ATOM    193  O   LYS A  52      25.690  39.510  17.750  1.00  0.00           O  
ATOM    194  CB  LYS A  52      24.410  41.280  20.480  1.00  0.00           C  
ATOM    195  CG  LYS A  52      23.070  41.200  19.740  1.00  0.00           C  
ATOM    196  CD  LYS A  52      22.390  39.880  20.110  1.00  0.00           C  
ATOM    197  CE  LYS A  52      21.250  40.060  21.110  1.00  0.00           C  
ATOM    198  NZ  LYS A  52      20.550  38.770  21.230  1.00  0.00           N1+
ATOM    199  N   SER A  53      26.710  41.440  18.310  1.00  0.00           N  
ATOM    200  CA  SER A  53      27.220  41.670  16.950  1.00  0.00           C  
ATOM    201  C   SER A  53      28.210  40.630  16.440  1.00  0.00           C  
ATOM    202  O   SER A  53      28.020  40.130  15.330  1.00  0.00           O  
ATOM    203  CB  SER A  53      27.850  43.060  16.860  1.00  0.00           C  
ATOM    204  OG  SER A  53      27.170  43.660  15.750  1.00  0.00           O  
ATOM    205  N   LEU A  54      28.890  40.000  17.390  1.00  0.00           N  
ATOM    206  CA  LEU A  54      29.850  38.930  17.070  1.00  0.00           C  
ATOM    207  C   LEU A  54      29.190  37.640  16.580  1.00  0.00           C  
ATOM    208  O   LEU A  54      29.840  36.990  15.770  1.00  0.00           O  
ATOM    209  CB  LEU A  54      30.710  38.530  18.270  1.00  0.00           C  
ATOM    210  CG  LEU A  54      31.820  39.550  18.520  1.00  0.00           C  
ATOM    211  CD1 LEU A  54      32.850  39.000  19.510  1.00  0.00           C  
ATOM    212  CD2 LEU A  54      32.670  39.950  17.310  1.00  0.00           C  
ATOM    213  N   THR A  55      28.130  37.230  17.270  1.00  0.00           N  
ATOM    214  CA  THR A  55      27.170  36.140  17.000  1.00  0.00           C  
ATOM    215  C   THR A  55      26.380  36.340  15.710  1.00  0.00           C  
ATOM    216  O   THR A  55      26.080  35.460  14.900  1.00  0.00           O  
ATOM    217  CB  THR A  55      26.300  35.970  18.250  1.00  0.00           C  
ATOM    218  CG2 THR A  55      25.350  34.780  18.110  1.00  0.00           C  
ATOM    219  OG1 THR A  55      27.080  35.720  19.430  1.00  0.00           O  
ATOM    220  N   ASN A  56      25.930  37.540  15.370  1.00  0.00           N  
ATOM    221  CA  ASN A  56      25.340  37.860  14.060  1.00  0.00           C  
ATOM    222  C   ASN A  56      26.250  37.650  12.850  1.00  0.00           C  
ATOM    223  O   ASN A  56      25.800  37.420  11.730  1.00  0.00           O  
ATOM    224  CB  ASN A  56      24.720  39.250  14.070  1.00  0.00           C  
ATOM    225  CG  ASN A  56      23.540  39.310  15.040  1.00  0.00           C  
ATOM    226  ND2 ASN A  56      23.450  40.500  15.640  1.00  0.00           N  
ATOM    227  OD1 ASN A  56      22.620  38.500  15.010  1.00  0.00           O  
ATOM    228  N   LEU A  57      27.430  38.180  13.150  1.00  0.00           N  
ATOM    229  CA  LEU A  57      28.530  38.050  12.180  1.00  0.00           C  
ATOM    230  C   LEU A  57      29.130  36.690  11.840  1.00  0.00           C  
ATOM    231  O   LEU A  57      29.410  36.370  10.690  1.00  0.00           O  
ATOM    232  CB  LEU A  57      29.710  38.820  12.790  1.00  0.00           C  
ATOM    233  CG  LEU A  57      29.640  40.310  12.490  1.00  0.00           C  
ATOM    234  CD1 LEU A  57      30.750  41.040  13.250  1.00  0.00           C  
ATOM    235  CD2 LEU A  57      29.870  40.540  10.990  1.00  0.00           C  
ATOM    236  N   SER A  58      29.200  35.840  12.860  1.00  0.00           N  
ATOM    237  CA  SER A  58      29.560  34.420  12.740  1.00  0.00           C  
ATOM    238  C   SER A  58      28.540  33.460  12.110  1.00  0.00           C  
ATOM    239  O   SER A  58      28.960  32.470  11.520  1.00  0.00           O  
ATOM    240  CB  SER A  58      29.870  33.760  14.090  1.00  0.00           C  
ATOM    241  OG  SER A  58      28.790  33.620  15.010  1.00  0.00           O  
ATOM    242  N   LYS A  59      27.290  33.920  12.110  1.00  0.00           N  
ATOM    243  CA  LYS A  59      26.230  33.440  11.210  1.00  0.00           C  
ATOM    244  C   LYS A  59      26.550  33.640   9.730  1.00  0.00           C  
ATOM    245  O   LYS A  59      26.370  32.720   8.940  1.00  0.00           O  
ATOM    246  CB  LYS A  59      24.850  34.040  11.490  1.00  0.00           C  
ATOM    247  CG  LYS A  59      24.180  33.570  12.780  1.00  0.00           C  
ATOM    248  CD  LYS A  59      22.710  34.010  12.760  1.00  0.00           C  
ATOM    249  CE  LYS A  59      22.650  35.520  12.930  1.00  0.00           C  
ATOM    250  NZ  LYS A  59      21.560  36.190  12.210  1.00  0.00           N1+
ATOM    251  N   VAL A  60      27.090  34.800   9.350  1.00  0.00           N  
ATOM    252  CA  VAL A  60      27.480  35.270   8.020  1.00  0.00           C  
ATOM    253  C   VAL A  60      28.780  34.600   7.560  1.00  0.00           C  
ATOM    254  O   VAL A  60      28.690  34.130   6.430  1.00  0.00           O  
ATOM    255  CB  VAL A  60      27.500  36.790   7.870  1.00  0.00           C  
ATOM    256  CG1 VAL A  60      27.800  37.140   6.410  1.00  0.00           C  
ATOM    257  CG2 VAL A  60      26.230  37.420   8.440  1.00  0.00           C  
ATOM    258  N   TYR A  61      29.880  34.670   8.300  1.00  0.00           N  
ATOM    259  CA  TYR A  61      31.210  34.210   7.890  1.00  0.00           C  
ATOM    260  C   TYR A  61      31.690  32.890   8.490  1.00  0.00           C  
ATOM    261  O   TYR A  61      32.660  32.320   8.010  1.00  0.00           O  
ATOM    262  CB  TYR A  61      32.240  35.290   8.240  1.00  0.00           C  
ATOM    263  CG  TYR A  61      32.120  36.550   7.380  1.00  0.00           C  
ATOM    264  CD1 TYR A  61      32.710  36.640   6.130  1.00  0.00           C  
ATOM    265  CD2 TYR A  61      31.240  37.560   7.780  1.00  0.00           C  
ATOM    266  CE1 TYR A  61      32.540  37.760   5.330  1.00  0.00           C  
ATOM    267  CE2 TYR A  61      31.010  38.650   6.950  1.00  0.00           C  
ATOM    268  CZ  TYR A  61      31.680  38.770   5.740  1.00  0.00           C  
ATOM    269  OH  TYR A  61      30.990  39.560   4.870  1.00  0.00           O  
ATOM    270  N   GLY A  62      31.190  32.550   9.680  1.00  0.00           N  
ATOM    271  CA  GLY A  62      31.550  31.240  10.250  1.00  0.00           C  
ATOM    272  C   GLY A  62      32.070  31.330  11.690  1.00  0.00           C  
ATOM    273  O   GLY A  62      32.180  32.420  12.230  1.00  0.00           O  
ATOM    274  N   PRO A  63      32.560  30.230  12.260  1.00  0.00           N  
ATOM    275  CA  PRO A  63      33.090  30.170  13.630  1.00  0.00           C  
ATOM    276  C   PRO A  63      34.420  30.910  13.750  1.00  0.00           C  
ATOM    277  O   PRO A  63      34.740  31.320  14.870  1.00  0.00           O  
ATOM    278  CB  PRO A  63      33.600  28.730  13.750  1.00  0.00           C  
ATOM    279  CG  PRO A  63      33.050  27.880  12.610  1.00  0.00           C  
ATOM    280  CD  PRO A  63      32.350  28.890  11.700  1.00  0.00           C  
ATOM    281  N   VAL A  64      35.200  31.010  12.680  1.00  0.00           N  
ATOM    282  CA  VAL A  64      36.440  31.800  12.700  1.00  0.00           C  
ATOM    283  C   VAL A  64      36.360  32.890  11.620  1.00  0.00           C  
ATOM    284  O   VAL A  64      36.360  32.590  10.430  1.00  0.00           O  
ATOM    285  CB  VAL A  64      37.680  30.940  12.490  1.00  0.00           C  
ATOM    286  CG1 VAL A  64      38.940  31.730  12.860  1.00  0.00           C  
ATOM    287  CG2 VAL A  64      37.550  29.510  13.040  1.00  0.00           C  
ATOM    288  N   PHE A  65      36.630  34.110  12.070  1.00  0.00           N  
ATOM    289  CA  PHE A  65      36.320  35.330  11.310  1.00  0.00           C  
ATOM    290  C   PHE A  65      37.170  36.520  11.760  1.00  0.00           C  
ATOM    291  O   PHE A  65      37.560  36.690  12.920  1.00  0.00           O  
ATOM    292  CB  PHE A  65      34.830  35.680  11.420  1.00  0.00           C  
ATOM    293  CG  PHE A  65      34.290  36.120  12.780  1.00  0.00           C  
ATOM    294  CD1 PHE A  65      34.380  37.460  13.120  1.00  0.00           C  
ATOM    295  CD2 PHE A  65      33.580  35.200  13.550  1.00  0.00           C  
ATOM    296  CE1 PHE A  65      33.620  37.990  14.160  1.00  0.00           C  
ATOM    297  CE2 PHE A  65      32.870  35.710  14.630  1.00  0.00           C  
ATOM    298  CZ  PHE A  65      32.960  37.060  14.950  1.00  0.00           C  
ATOM    299  N   THR A  66      37.440  37.450  10.860  1.00  0.00           N  
ATOM    300  CA  THR A  66      38.480  38.450  11.170  1.00  0.00           C  
ATOM    301  C   THR A  66      37.830  39.840  11.140  1.00  0.00           C  
ATOM    302  O   THR A  66      37.500  40.350  10.070  1.00  0.00           O  
ATOM    303  CB  THR A  66      39.600  38.460  10.120  1.00  0.00           C  
ATOM    304  CG2 THR A  66      40.780  39.380  10.420  1.00  0.00           C  
ATOM    305  OG1 THR A  66      40.170  37.180   9.830  1.00  0.00           O  
ATOM    306  N   LEU A  67      38.180  40.660  12.120  1.00  0.00           N  
ATOM    307  CA  LEU A  67      37.790  42.080  12.260  1.00  0.00           C  
ATOM    308  C   LEU A  67      38.940  43.090  12.180  1.00  0.00           C  
ATOM    309  O   LEU A  67      39.800  43.080  13.070  1.00  0.00           O  
ATOM    310  CB  LEU A  67      37.120  42.210  13.630  1.00  0.00           C  
ATOM    311  CG  LEU A  67      35.730  41.610  13.790  1.00  0.00           C  
ATOM    312  CD1 LEU A  67      35.260  41.800  15.240  1.00  0.00           C  
ATOM    313  CD2 LEU A  67      34.700  41.940  12.710  1.00  0.00           C  
ATOM    314  N   TYR A  68      38.830  43.950  11.170  1.00  0.00           N  
ATOM    315  CA  TYR A  68      39.840  44.990  10.940  1.00  0.00           C  
ATOM    316  C   TYR A  68      39.550  46.400  11.450  1.00  0.00           C  
ATOM    317  O   TYR A  68      38.810  47.210  10.880  1.00  0.00           O  
ATOM    318  CB  TYR A  68      40.250  45.190   9.480  1.00  0.00           C  
ATOM    319  CG  TYR A  68      40.970  43.900   9.080  1.00  0.00           C  
ATOM    320  CD1 TYR A  68      40.330  42.750   8.640  1.00  0.00           C  
ATOM    321  CD2 TYR A  68      42.340  44.010   8.840  1.00  0.00           C  
ATOM    322  CE1 TYR A  68      41.000  41.760   7.930  1.00  0.00           C  
ATOM    323  CE2 TYR A  68      43.050  43.010   8.190  1.00  0.00           C  
ATOM    324  CZ  TYR A  68      42.370  41.870   7.780  1.00  0.00           C  
ATOM    325  OH  TYR A  68      43.080  40.800   7.310  1.00  0.00           O  
ATOM    326  N   PHE A  69      40.260  46.840  12.480  1.00  0.00           N  
ATOM    327  CA  PHE A  69      40.110  48.090  13.240  1.00  0.00           C  
ATOM    328  C   PHE A  69      41.230  49.060  12.870  1.00  0.00           C  
ATOM    329  O   PHE A  69      42.280  49.150  13.500  1.00  0.00           O  
ATOM    330  CB  PHE A  69      40.190  47.650  14.700  1.00  0.00           C  
ATOM    331  CG  PHE A  69      38.900  46.980  15.180  1.00  0.00           C  
ATOM    332  CD1 PHE A  69      38.870  45.680  15.660  1.00  0.00           C  
ATOM    333  CD2 PHE A  69      37.790  47.820  15.200  1.00  0.00           C  
ATOM    334  CE1 PHE A  69      37.700  45.120  16.160  1.00  0.00           C  
ATOM    335  CE2 PHE A  69      36.620  47.240  15.680  1.00  0.00           C  
ATOM    336  CZ  PHE A  69      36.560  45.920  16.130  1.00  0.00           C  
ATOM    337  N   GLY A  70      41.020  49.430  11.610  1.00  0.00           N  
ATOM    338  CA  GLY A  70      41.950  50.030  10.640  1.00  0.00           C  
ATOM    339  C   GLY A  70      42.740  48.820  10.150  1.00  0.00           C  
ATOM    340  O   GLY A  70      42.220  47.760   9.780  1.00  0.00           O  
ATOM    341  N   LEU A  71      44.060  49.020  10.140  1.00  0.00           N  
ATOM    342  CA  LEU A  71      44.900  47.840   9.880  1.00  0.00           C  
ATOM    343  C   LEU A  71      44.810  46.720  10.910  1.00  0.00           C  
ATOM    344  O   LEU A  71      45.010  45.580  10.500  1.00  0.00           O  
ATOM    345  CB  LEU A  71      46.290  48.460   9.740  1.00  0.00           C  
ATOM    346  CG  LEU A  71      46.560  48.780   8.270  1.00  0.00           C  
ATOM    347  CD1 LEU A  71      47.590  49.910   8.280  1.00  0.00           C  
ATOM    348  CD2 LEU A  71      47.140  47.620   7.460  1.00  0.00           C  
ATOM    349  N   LYS A  72      44.490  47.010  12.170  1.00  0.00           N  
ATOM    350  CA  LYS A  72      44.550  46.020  13.260  1.00  0.00           C  
ATOM    351  C   LYS A  72      43.790  44.720  13.050  1.00  0.00           C  
ATOM    352  O   LYS A  72      42.580  44.910  12.940  1.00  0.00           O  
ATOM    353  CB  LYS A  72      44.240  46.710  14.590  1.00  0.00           C  
ATOM    354  CG  LYS A  72      45.470  47.560  14.930  1.00  0.00           C  
ATOM    355  CD  LYS A  72      45.360  48.270  16.280  1.00  0.00           C  
ATOM    356  CE  LYS A  72      46.700  48.940  16.570  1.00  0.00           C  
ATOM    357  NZ  LYS A  72      46.700  50.070  17.510  1.00  0.00           N1+
ATOM    358  N   PRO A  73      44.360  43.530  12.900  1.00  0.00           N  
ATOM    359  CA  PRO A  73      43.570  42.290  12.770  1.00  0.00           C  
ATOM    360  C   PRO A  73      43.230  41.610  14.090  1.00  0.00           C  
ATOM    361  O   PRO A  73      44.090  41.230  14.890  1.00  0.00           O  
ATOM    362  CB  PRO A  73      44.210  41.430  11.670  1.00  0.00           C  
ATOM    363  CG  PRO A  73      45.680  41.820  11.870  1.00  0.00           C  
ATOM    364  CD  PRO A  73      45.730  43.240  12.450  1.00  0.00           C  
ATOM    365  N   ILE A  74      41.930  41.640  14.340  1.00  0.00           N  
ATOM    366  CA  ILE A  74      41.440  40.740  15.390  1.00  0.00           C  
ATOM    367  C   ILE A  74      40.650  39.570  14.790  1.00  0.00           C  
ATOM    368  O   ILE A  74      39.540  39.760  14.280  1.00  0.00           O  
ATOM    369  CB  ILE A  74      40.580  41.490  16.410  1.00  0.00           C  
ATOM    370  CG1 ILE A  74      41.220  42.820  16.810  1.00  0.00           C  
ATOM    371  CG2 ILE A  74      40.330  40.540  17.590  1.00  0.00           C  
ATOM    372  CD  ILE A  74      40.430  43.500  17.930  1.00  0.00           C  
ATOM    373  N   VAL A  75      41.250  38.400  14.970  1.00  0.00           N  
ATOM    374  CA  VAL A  75      40.670  37.140  14.520  1.00  0.00           C  
ATOM    375  C   VAL A  75      39.800  36.610  15.660  1.00  0.00           C  
ATOM    376  O   VAL A  75      40.240  36.650  16.810  1.00  0.00           O  
ATOM    377  CB  VAL A  75      41.840  36.290  14.030  1.00  0.00           C  
ATOM    378  CG1 VAL A  75      41.190  35.080  13.350  1.00  0.00           C  
ATOM    379  CG2 VAL A  75      42.750  37.020  13.030  1.00  0.00           C  
ATOM    380  N   VAL A  76      38.570  36.240  15.320  1.00  0.00           N  
ATOM    381  CA  VAL A  76      37.550  35.870  16.310  1.00  0.00           C  
ATOM    382  C   VAL A  76      37.160  34.390  16.210  1.00  0.00           C  
ATOM    383  O   VAL A  76      37.060  33.830  15.120  1.00  0.00           O  
ATOM    384  CB  VAL A  76      36.380  36.850  16.190  1.00  0.00           C  
ATOM    385  CG1 VAL A  76      35.420  36.750  17.380  1.00  0.00           C  
ATOM    386  CG2 VAL A  76      36.760  38.320  16.010  1.00  0.00           C  
ATOM    387  N   LEU A  77      36.810  33.890  17.390  1.00  0.00           N  
ATOM    388  CA  LEU A  77      36.360  32.500  17.510  1.00  0.00           C  
ATOM    389  C   LEU A  77      35.000  32.470  18.230  1.00  0.00           C  
ATOM    390  O   LEU A  77      34.750  33.170  19.200  1.00  0.00           O  
ATOM    391  CB  LEU A  77      37.330  31.710  18.390  1.00  0.00           C  
ATOM    392  CG  LEU A  77      38.710  31.430  17.800  1.00  0.00           C  
ATOM    393  CD1 LEU A  77      39.690  31.030  18.900  1.00  0.00           C  
ATOM    394  CD2 LEU A  77      38.560  30.330  16.750  1.00  0.00           C  
ATOM    395  N   HIS A  78      34.070  31.860  17.500  1.00  0.00           N  
ATOM    396  CA  HIS A  78      32.710  31.640  18.000  1.00  0.00           C  
ATOM    397  C   HIS A  78      32.300  30.170  18.040  1.00  0.00           C  
ATOM    398  O   HIS A  78      32.640  29.460  17.090  1.00  0.00           O  
ATOM    399  CB  HIS A  78      31.910  32.570  17.080  1.00  0.00           C  
ATOM    400  CG  HIS A  78      30.450  32.700  17.530  1.00  0.00           C  
ATOM    401  CD2 HIS A  78      29.940  33.580  18.390  1.00  0.00           C  
ATOM    402  ND1 HIS A  78      29.440  31.890  17.210  1.00  0.00           N  
ATOM    403  CE1 HIS A  78      28.350  32.310  17.830  1.00  0.00           C  
ATOM    404  NE2 HIS A  78      28.650  33.360  18.600  1.00  0.00           N  
ATOM    405  N   GLY A  79      31.770  29.670  19.150  1.00  0.00           N  
ATOM    406  CA  GLY A  79      31.360  28.270  19.370  1.00  0.00           C  
ATOM    407  C   GLY A  79      32.410  27.340  19.980  1.00  0.00           C  
ATOM    408  O   GLY A  79      33.620  27.500  19.790  1.00  0.00           O  
ATOM    409  N   TYR A  80      31.900  26.380  20.740  1.00  0.00           N  
ATOM    410  CA  TYR A  80      32.770  25.480  21.520  1.00  0.00           C  
ATOM    411  C   TYR A  80      33.780  24.720  20.660  1.00  0.00           C  
ATOM    412  O   TYR A  80      34.960  24.910  20.950  1.00  0.00           O  
ATOM    413  CB  TYR A  80      31.960  24.490  22.370  1.00  0.00           C  
ATOM    414  CG  TYR A  80      32.670  23.290  23.000  1.00  0.00           C  
ATOM    415  CD1 TYR A  80      33.230  23.310  24.270  1.00  0.00           C  
ATOM    416  CD2 TYR A  80      32.840  22.180  22.180  1.00  0.00           C  
ATOM    417  CE1 TYR A  80      34.000  22.270  24.760  1.00  0.00           C  
ATOM    418  CE2 TYR A  80      33.500  21.060  22.680  1.00  0.00           C  
ATOM    419  CZ  TYR A  80      34.030  21.130  23.960  1.00  0.00           C  
ATOM    420  OH  TYR A  80      34.540  20.000  24.520  1.00  0.00           O  
ATOM    421  N   GLU A  81      33.420  24.210  19.480  1.00  0.00           N  
ATOM    422  CA  GLU A  81      34.390  23.510  18.630  1.00  0.00           C  
ATOM    423  C   GLU A  81      35.550  24.400  18.170  1.00  0.00           C  
ATOM    424  O   GLU A  81      36.690  23.960  18.270  1.00  0.00           O  
ATOM    425  CB  GLU A  81      33.740  22.800  17.430  1.00  0.00           C  
ATOM    426  CG  GLU A  81      32.900  21.690  18.060  1.00  0.00           C  
ATOM    427  CD  GLU A  81      33.580  20.410  18.540  1.00  0.00           C  
ATOM    428  OE1 GLU A  81      34.430  19.770  17.880  1.00  0.00           O  
ATOM    429  OE2 GLU A  81      32.950  19.880  19.480  1.00  0.00           O1-
ATOM    430  N   ALA A  82      35.310  25.640  17.750  1.00  0.00           N  
ATOM    431  CA  ALA A  82      36.350  26.640  17.480  1.00  0.00           C  
ATOM    432  C   ALA A  82      37.270  27.030  18.640  1.00  0.00           C  
ATOM    433  O   ALA A  82      38.450  26.720  18.540  1.00  0.00           O  
ATOM    434  CB  ALA A  82      35.750  27.830  16.740  1.00  0.00           C  
ATOM    435  N   VAL A  83      36.610  27.300  19.770  1.00  0.00           N  
ATOM    436  CA  VAL A  83      37.330  27.600  21.020  1.00  0.00           C  
ATOM    437  C   VAL A  83      38.180  26.420  21.500  1.00  0.00           C  
ATOM    438  O   VAL A  83      39.380  26.630  21.720  1.00  0.00           O  
ATOM    439  CB  VAL A  83      36.370  28.170  22.060  1.00  0.00           C  
ATOM    440  CG1 VAL A  83      37.060  28.540  23.370  1.00  0.00           C  
ATOM    441  CG2 VAL A  83      35.760  29.510  21.610  1.00  0.00           C  
ATOM    442  N   LYS A  84      37.520  25.290  21.700  1.00  0.00           N  
ATOM    443  CA  LYS A  84      38.320  24.090  21.960  1.00  0.00           C  
ATOM    444  C   LYS A  84      39.540  23.900  21.050  1.00  0.00           C  
ATOM    445  O   LYS A  84      40.650  23.870  21.590  1.00  0.00           O  
ATOM    446  CB  LYS A  84      37.400  22.880  21.810  1.00  0.00           C  
ATOM    447  CG  LYS A  84      38.020  21.600  22.370  1.00  0.00           C  
ATOM    448  CD  LYS A  84      37.140  20.350  22.260  1.00  0.00           C  
ATOM    449  CE  LYS A  84      37.880  19.030  22.480  1.00  0.00           C  
ATOM    450  NZ  LYS A  84      38.640  18.560  21.320  1.00  0.00           N1+
ATOM    451  N   GLU A  85      39.450  23.840  19.730  1.00  0.00           N  
ATOM    452  CA  GLU A  85      40.510  23.590  18.740  1.00  0.00           C  
ATOM    453  C   GLU A  85      41.670  24.570  18.880  1.00  0.00           C  
ATOM    454  O   GLU A  85      42.820  24.140  18.710  1.00  0.00           O  
ATOM    455  CB  GLU A  85      39.950  23.720  17.320  1.00  0.00           C  
ATOM    456  CG  GLU A  85      40.860  22.950  16.360  1.00  0.00           C  
ATOM    457  CD  GLU A  85      40.210  22.850  14.980  1.00  0.00           C  
ATOM    458  OE1 GLU A  85      39.000  22.620  14.790  1.00  0.00           O  
ATOM    459  OE2 GLU A  85      41.020  22.810  14.030  1.00  0.00           O1-
ATOM    460  N   ALA A  86      41.400  25.790  19.330  1.00  0.00           N  
ATOM    461  CA  ALA A  86      42.460  26.790  19.550  1.00  0.00           C  
ATOM    462  C   ALA A  86      43.070  26.660  20.940  1.00  0.00           C  
ATOM    463  O   ALA A  86      44.260  26.360  21.000  1.00  0.00           O  
ATOM    464  CB  ALA A  86      41.890  28.180  19.240  1.00  0.00           C  
ATOM    465  N   LEU A  87      42.470  27.190  22.010  1.00  0.00           N  
ATOM    466  CA  LEU A  87      42.980  27.270  23.380  1.00  0.00           C  
ATOM    467  C   LEU A  87      43.240  25.990  24.180  1.00  0.00           C  
ATOM    468  O   LEU A  87      43.860  26.020  25.240  1.00  0.00           O  
ATOM    469  CB  LEU A  87      42.020  28.170  24.180  1.00  0.00           C  
ATOM    470  CG  LEU A  87      42.580  29.580  24.370  1.00  0.00           C  
ATOM    471  CD1 LEU A  87      42.610  30.380  23.070  1.00  0.00           C  
ATOM    472  CD2 LEU A  87      41.490  30.230  25.220  1.00  0.00           C  
ATOM    473  N   ILE A  88      42.550  24.930  23.790  1.00  0.00           N  
ATOM    474  CA  ILE A  88      42.660  23.580  24.380  1.00  0.00           C  
ATOM    475  C   ILE A  88      43.520  22.600  23.580  1.00  0.00           C  
ATOM    476  O   ILE A  88      44.500  22.160  24.180  1.00  0.00           O  
ATOM    477  CB  ILE A  88      41.250  23.080  24.700  1.00  0.00           C  
ATOM    478  CG1 ILE A  88      40.540  23.860  25.800  1.00  0.00           C  
ATOM    479  CG2 ILE A  88      41.050  21.560  24.790  1.00  0.00           C  
ATOM    480  CD  ILE A  88      39.090  23.430  26.000  1.00  0.00           C  
ATOM    481  N   ASP A  89      43.160  22.320  22.340  1.00  0.00           N  
ATOM    482  CA  ASP A  89      44.030  21.490  21.490  1.00  0.00           C  
ATOM    483  C   ASP A  89      45.350  22.140  21.090  1.00  0.00           C  
ATOM    484  O   ASP A  89      46.340  21.440  20.880  1.00  0.00           O  
ATOM    485  CB  ASP A  89      43.240  20.930  20.310  1.00  0.00           C  
ATOM    486  CG  ASP A  89      42.140  19.920  20.630  1.00  0.00           C  
ATOM    487  OD1 ASP A  89      42.290  18.910  21.350  1.00  0.00           O  
ATOM    488  OD2 ASP A  89      41.040  20.040  20.040  1.00  0.00           O1-
ATOM    489  N   LEU A  90      45.270  23.350  20.530  1.00  0.00           N  
ATOM    490  CA  LEU A  90      46.450  24.170  20.230  1.00  0.00           C  
ATOM    491  C   LEU A  90      46.860  25.170  21.310  1.00  0.00           C  
ATOM    492  O   LEU A  90      47.300  26.280  21.040  1.00  0.00           O  
ATOM    493  CB  LEU A  90      46.250  24.800  18.860  1.00  0.00           C  
ATOM    494  CG  LEU A  90      46.480  23.780  17.740  1.00  0.00           C  
ATOM    495  CD1 LEU A  90      45.580  24.180  16.560  1.00  0.00           C  
ATOM    496  CD2 LEU A  90      47.940  23.530  17.390  1.00  0.00           C  
ATOM    497  N   GLY A  91      46.860  24.540  22.490  1.00  0.00           N  
ATOM    498  CA  GLY A  91      46.880  25.280  23.760  1.00  0.00           C  
ATOM    499  C   GLY A  91      48.020  26.280  23.970  1.00  0.00           C  
ATOM    500  O   GLY A  91      47.820  27.490  23.960  1.00  0.00           O  
ATOM    501  N   GLU A  92      49.210  25.730  23.700  1.00  0.00           N  
ATOM    502  CA  GLU A  92      50.440  26.460  24.010  1.00  0.00           C  
ATOM    503  C   GLU A  92      50.650  27.500  22.910  1.00  0.00           C  
ATOM    504  O   GLU A  92      51.030  28.620  23.230  1.00  0.00           O  
ATOM    505  CB  GLU A  92      51.640  25.510  23.910  1.00  0.00           C  
ATOM    506  CG  GLU A  92      52.680  25.780  25.000  1.00  0.00           C  
ATOM    507  CD  GLU A  92      53.570  26.960  24.620  1.00  0.00           C  
ATOM    508  OE1 GLU A  92      53.800  27.160  23.410  1.00  0.00           O  
ATOM    509  OE2 GLU A  92      53.830  27.590  25.670  1.00  0.00           O1-
ATOM    510  N   GLU A  93      50.420  27.060  21.670  1.00  0.00           N  
ATOM    511  CA  GLU A  93      50.460  27.980  20.520  1.00  0.00           C  
ATOM    512  C   GLU A  93      49.570  29.210  20.680  1.00  0.00           C  
ATOM    513  O   GLU A  93      50.000  30.300  20.310  1.00  0.00           O  
ATOM    514  CB  GLU A  93      50.150  27.150  19.270  1.00  0.00           C  
ATOM    515  CG  GLU A  93      51.280  26.410  18.560  1.00  0.00           C  
ATOM    516  CD  GLU A  93      51.400  24.940  18.960  1.00  0.00           C  
ATOM    517  OE1 GLU A  93      51.480  24.620  20.170  1.00  0.00           O  
ATOM    518  OE2 GLU A  93      51.370  24.140  18.000  1.00  0.00           O1-
ATOM    519  N   PHE A  94      48.390  29.060  21.270  1.00  0.00           N  
ATOM    520  CA  PHE A  94      47.450  30.160  21.530  1.00  0.00           C  
ATOM    521  C   PHE A  94      47.580  30.930  22.840  1.00  0.00           C  
ATOM    522  O   PHE A  94      46.880  31.940  22.940  1.00  0.00           O  
ATOM    523  CB  PHE A  94      46.070  29.560  21.250  1.00  0.00           C  
ATOM    524  CG  PHE A  94      45.640  29.590  19.780  1.00  0.00           C  
ATOM    525  CD1 PHE A  94      45.680  28.480  18.960  1.00  0.00           C  
ATOM    526  CD2 PHE A  94      45.080  30.780  19.330  1.00  0.00           C  
ATOM    527  CE1 PHE A  94      45.150  28.520  17.670  1.00  0.00           C  
ATOM    528  CE2 PHE A  94      44.560  30.830  18.040  1.00  0.00           C  
ATOM    529  CZ  PHE A  94      44.610  29.720  17.210  1.00  0.00           C  
ATOM    530  N   SER A  95      48.370  30.450  23.810  1.00  0.00           N  
ATOM    531  CA  SER A  95      48.650  30.970  25.150  1.00  0.00           C  
ATOM    532  C   SER A  95      49.200  32.350  25.540  1.00  0.00           C  
ATOM    533  O   SER A  95      49.460  32.700  26.690  1.00  0.00           O  
ATOM    534  CB  SER A  95      49.640  30.100  25.920  1.00  0.00           C  
ATOM    535  OG  SER A  95      50.950  30.150  25.350  1.00  0.00           O  
ATOM    536  N   GLY A  96      49.120  33.150  24.480  1.00  0.00           N  
ATOM    537  CA  GLY A  96      49.690  34.510  24.470  1.00  0.00           C  
ATOM    538  C   GLY A  96      48.620  35.520  24.860  1.00  0.00           C  
ATOM    539  O   GLY A  96      47.430  35.330  24.580  1.00  0.00           O  
ATOM    540  N   ARG A  97      49.080  36.650  25.380  1.00  0.00           N  
ATOM    541  CA  ARG A  97      48.140  37.730  25.730  1.00  0.00           C  
ATOM    542  C   ARG A  97      48.150  38.860  24.710  1.00  0.00           C  
ATOM    543  O   ARG A  97      49.190  39.430  24.360  1.00  0.00           O  
ATOM    544  CB  ARG A  97      48.400  38.320  27.120  1.00  0.00           C  
ATOM    545  CG  ARG A  97      47.600  39.490  27.690  1.00  0.00           C  
ATOM    546  CD  ARG A  97      46.100  39.260  27.870  1.00  0.00           C  
ATOM    547  NE  ARG A  97      45.790  38.060  28.660  1.00  0.00           N  
ATOM    548  CZ  ARG A  97      44.920  37.090  28.370  1.00  0.00           C  
ATOM    549  NH1 ARG A  97      44.260  37.130  27.210  1.00  0.00           N1+
ATOM    550  NH2 ARG A  97      44.780  36.100  29.270  1.00  0.00           N  
ATOM    551  N   GLY A  98      46.980  39.260  24.210  1.00  0.00           N  
ATOM    552  CA  GLY A  98      46.920  40.240  23.120  1.00  0.00           C  
ATOM    553  C   GLY A  98      47.060  41.660  23.670  1.00  0.00           C  
ATOM    554  O   GLY A  98      46.930  41.880  24.870  1.00  0.00           O  
ATOM    555  N   ILE A  99      47.510  42.520  22.750  1.00  0.00           N  
ATOM    556  CA  ILE A  99      48.170  43.820  22.960  1.00  0.00           C  
ATOM    557  C   ILE A  99      47.470  44.920  23.750  1.00  0.00           C  
ATOM    558  O   ILE A  99      48.080  45.780  24.380  1.00  0.00           O  
ATOM    559  CB  ILE A  99      48.860  44.400  21.730  1.00  0.00           C  
ATOM    560  CG1 ILE A  99      47.940  44.910  20.620  1.00  0.00           C  
ATOM    561  CG2 ILE A  99      50.090  43.530  21.450  1.00  0.00           C  
ATOM    562  CD  ILE A  99      48.800  45.450  19.470  1.00  0.00           C  
ATOM    563  N   PHE A 100      46.140  44.800  23.720  1.00  0.00           N  
ATOM    564  CA  PHE A 100      45.120  45.680  24.320  1.00  0.00           C  
ATOM    565  C   PHE A 100      45.110  47.060  23.670  1.00  0.00           C  
ATOM    566  O   PHE A 100      46.010  47.440  22.920  1.00  0.00           O  
ATOM    567  CB  PHE A 100      45.380  45.780  25.820  1.00  0.00           C  
ATOM    568  CG  PHE A 100      44.410  44.930  26.650  1.00  0.00           C  
ATOM    569  CD1 PHE A 100      44.500  43.540  26.570  1.00  0.00           C  
ATOM    570  CD2 PHE A 100      43.500  45.460  27.560  1.00  0.00           C  
ATOM    571  CE1 PHE A 100      43.720  42.760  27.420  1.00  0.00           C  
ATOM    572  CE2 PHE A 100      42.650  44.700  28.340  1.00  0.00           C  
ATOM    573  CZ  PHE A 100      42.770  43.320  28.260  1.00  0.00           C  
ATOM    574  N   PRO A 101      44.110  47.870  24.000  1.00  0.00           N  
ATOM    575  CA  PRO A 101      44.070  49.290  23.630  1.00  0.00           C  
ATOM    576  C   PRO A 101      45.350  50.110  23.810  1.00  0.00           C  
ATOM    577  O   PRO A 101      45.560  51.060  23.060  1.00  0.00           O  
ATOM    578  CB  PRO A 101      42.840  49.850  24.350  1.00  0.00           C  
ATOM    579  CG  PRO A 101      41.880  48.670  24.510  1.00  0.00           C  
ATOM    580  CD  PRO A 101      42.810  47.460  24.550  1.00  0.00           C  
ATOM    581  N   LEU A 102      46.080  49.890  24.900  1.00  0.00           N  
ATOM    582  CA  LEU A 102      47.290  50.670  25.180  1.00  0.00           C  
ATOM    583  C   LEU A 102      48.280  49.720  25.860  1.00  0.00           C  
ATOM    584  O   LEU A 102      47.970  48.560  26.090  1.00  0.00           O  
ATOM    585  CB  LEU A 102      46.830  51.750  26.150  1.00  0.00           C  
ATOM    586  CG  LEU A 102      47.530  53.100  26.010  1.00  0.00           C  
ATOM    587  CD1 LEU A 102      47.070  53.850  24.760  1.00  0.00           C  
ATOM    588  CD2 LEU A 102      47.150  53.980  27.200  1.00  0.00           C  
ATOM    589  N   ALA A 103      49.520  50.220  25.800  1.00  0.00           N  
ATOM    590  CA  ALA A 103      50.670  49.450  26.310  1.00  0.00           C  
ATOM    591  C   ALA A 103      51.290  50.010  27.590  1.00  0.00           C  
ATOM    592  O   ALA A 103      52.490  50.250  27.640  1.00  0.00           O  
ATOM    593  CB  ALA A 103      51.720  49.120  25.240  1.00  0.00           C  
ATOM    594  N   GLU A 104      50.360  50.520  28.390  1.00  0.00           N  
ATOM    595  CA  GLU A 104      50.610  51.100  29.720  1.00  0.00           C  
ATOM    596  C   GLU A 104      52.060  51.110  30.210  1.00  0.00           C  
ATOM    597  O   GLU A 104      52.700  50.130  30.580  1.00  0.00           O  
ATOM    598  CB  GLU A 104      49.870  50.260  30.770  1.00  0.00           C  
ATOM    599  CG  GLU A 104      48.470  50.870  30.940  1.00  0.00           C  
ATOM    600  CD  GLU A 104      47.530  50.810  29.740  1.00  0.00           C  
ATOM    601  OE1 GLU A 104      46.850  51.860  29.590  1.00  0.00           O  
ATOM    602  OE2 GLU A 104      47.420  49.800  29.020  1.00  0.00           O1-
ATOM    603  N   ARG A 105      52.650  52.290  30.010  1.00  0.00           N  
ATOM    604  CA  ARG A 105      54.020  52.590  30.440  1.00  0.00           C  
ATOM    605  C   ARG A 105      54.320  52.500  31.940  1.00  0.00           C  
ATOM    606  O   ARG A 105      55.510  52.420  32.250  1.00  0.00           O  
ATOM    607  CB  ARG A 105      54.630  53.820  29.750  1.00  0.00           C  
ATOM    608  CG  ARG A 105      55.230  53.440  28.400  1.00  0.00           C  
ATOM    609  CD  ARG A 105      56.630  52.850  28.570  1.00  0.00           C  
ATOM    610  NE  ARG A 105      56.660  51.380  28.570  1.00  0.00           N  
ATOM    611  CZ  ARG A 105      57.390  50.620  29.410  1.00  0.00           C  
ATOM    612  NH1 ARG A 105      58.170  51.110  30.370  1.00  0.00           N1+
ATOM    613  NH2 ARG A 105      57.220  49.290  29.350  1.00  0.00           N  
ATOM    614  N   ALA A 106      53.310  52.210  32.750  1.00  0.00           N  
ATOM    615  CA  ALA A 106      53.490  51.780  34.150  1.00  0.00           C  
ATOM    616  C   ALA A 106      54.070  50.380  34.280  1.00  0.00           C  
ATOM    617  O   ALA A 106      54.070  49.850  35.390  1.00  0.00           O  
ATOM    618  CB  ALA A 106      52.100  51.780  34.800  1.00  0.00           C  
ATOM    619  N   ASN A 107      54.360  49.680  33.180  1.00  0.00           N  
ATOM    620  CA  ASN A 107      55.040  48.380  33.130  1.00  0.00           C  
ATOM    621  C   ASN A 107      54.360  47.180  33.800  1.00  0.00           C  
ATOM    622  O   ASN A 107      55.020  46.290  34.320  1.00  0.00           O  
ATOM    623  CB  ASN A 107      56.510  48.520  33.530  1.00  0.00           C  
ATOM    624  CG  ASN A 107      57.540  47.600  32.860  1.00  0.00           C  
ATOM    625  ND2 ASN A 107      58.270  46.900  33.720  1.00  0.00           N  
ATOM    626  OD1 ASN A 107      57.530  47.420  31.650  1.00  0.00           O  
ATOM    627  N   ARG A 108      53.130  47.060  33.300  1.00  0.00           N  
ATOM    628  CA  ARG A 108      52.200  46.000  33.710  1.00  0.00           C  
ATOM    629  C   ARG A 108      52.480  44.700  32.960  1.00  0.00           C  
ATOM    630  O   ARG A 108      52.140  43.610  33.420  1.00  0.00           O  
ATOM    631  CB  ARG A 108      50.800  46.530  33.400  1.00  0.00           C  
ATOM    632  CG  ARG A 108      50.400  47.910  33.930  1.00  0.00           C  
ATOM    633  CD  ARG A 108      50.390  47.990  35.450  1.00  0.00           C  
ATOM    634  NE  ARG A 108      49.360  47.120  36.050  1.00  0.00           N  
ATOM    635  CZ  ARG A 108      49.530  45.970  36.700  1.00  0.00           C  
ATOM    636  NH1 ARG A 108      50.650  45.250  36.820  1.00  0.00           N1+
ATOM    637  NH2 ARG A 108      48.400  45.280  36.930  1.00  0.00           N  
ATOM    638  N   GLY A 109      53.250  44.780  31.880  1.00  0.00           N  
ATOM    639  CA  GLY A 109      53.790  43.640  31.130  1.00  0.00           C  
ATOM    640  C   GLY A 109      54.780  42.740  31.880  1.00  0.00           C  
ATOM    641  O   GLY A 109      55.420  41.870  31.300  1.00  0.00           O  
ATOM    642  N   PHE A 110      54.670  42.710  33.210  1.00  0.00           N  
ATOM    643  CA  PHE A 110      55.720  42.130  34.060  1.00  0.00           C  
ATOM    644  C   PHE A 110      55.230  41.080  35.060  1.00  0.00           C  
ATOM    645  O   PHE A 110      56.090  40.430  35.660  1.00  0.00           O  
ATOM    646  CB  PHE A 110      56.630  43.180  34.680  1.00  0.00           C  
ATOM    647  CG  PHE A 110      57.810  43.660  33.830  1.00  0.00           C  
ATOM    648  CD1 PHE A 110      57.720  44.170  32.530  1.00  0.00           C  
ATOM    649  CD2 PHE A 110      59.120  43.420  34.230  1.00  0.00           C  
ATOM    650  CE1 PHE A 110      58.800  44.420  31.700  1.00  0.00           C  
ATOM    651  CE2 PHE A 110      60.240  43.690  33.450  1.00  0.00           C  
ATOM    652  CZ  PHE A 110      60.090  44.210  32.170  1.00  0.00           C  
ATOM    653  N   GLY A 111      53.910  40.910  35.050  1.00  0.00           N  
ATOM    654  CA  GLY A 111      53.290  40.010  36.040  1.00  0.00           C  
ATOM    655  C   GLY A 111      52.590  38.840  35.340  1.00  0.00           C  
ATOM    656  O   GLY A 111      53.230  37.900  34.880  1.00  0.00           O  
ATOM    657  N   ILE A 112      51.260  38.850  35.450  1.00  0.00           N  
ATOM    658  CA  ILE A 112      50.430  37.730  34.980  1.00  0.00           C  
ATOM    659  C   ILE A 112      49.550  38.160  33.800  1.00  0.00           C  
ATOM    660  O   ILE A 112      49.830  37.930  32.630  1.00  0.00           O  
ATOM    661  CB  ILE A 112      49.660  37.140  36.160  1.00  0.00           C  
ATOM    662  CG1 ILE A 112      50.560  36.790  37.340  1.00  0.00           C  
ATOM    663  CG2 ILE A 112      48.960  35.910  35.560  1.00  0.00           C  
ATOM    664  CD  ILE A 112      49.620  36.390  38.480  1.00  0.00           C  
ATOM    665  N   VAL A 113      48.500  38.880  34.170  1.00  0.00           N  
ATOM    666  CA  VAL A 113      47.390  39.390  33.350  1.00  0.00           C  
ATOM    667  C   VAL A 113      48.000  39.930  32.050  1.00  0.00           C  
ATOM    668  O   VAL A 113      47.780  39.450  30.940  1.00  0.00           O  
ATOM    669  CB  VAL A 113      46.600  40.440  34.140  1.00  0.00           C  
ATOM    670  CG1 VAL A 113      45.580  41.130  33.240  1.00  0.00           C  
ATOM    671  CG2 VAL A 113      45.860  39.800  35.320  1.00  0.00           C  
ATOM    672  N   PHE A 114      48.820  40.960  32.230  1.00  0.00           N  
ATOM    673  CA  PHE A 114      49.540  41.610  31.130  1.00  0.00           C  
ATOM    674  C   PHE A 114      50.940  41.170  30.680  1.00  0.00           C  
ATOM    675  O   PHE A 114      51.430  41.880  29.800  1.00  0.00           O  
ATOM    676  CB  PHE A 114      49.440  43.100  31.430  1.00  0.00           C  
ATOM    677  CG  PHE A 114      48.000  43.600  31.540  1.00  0.00           C  
ATOM    678  CD1 PHE A 114      47.070  43.530  30.510  1.00  0.00           C  
ATOM    679  CD2 PHE A 114      47.620  44.070  32.790  1.00  0.00           C  
ATOM    680  CE1 PHE A 114      45.760  43.930  30.760  1.00  0.00           C  
ATOM    681  CE2 PHE A 114      46.310  44.450  33.050  1.00  0.00           C  
ATOM    682  CZ  PHE A 114      45.400  44.450  32.000  1.00  0.00           C  
ATOM    683  N   SER A 115      51.290  39.930  30.990  1.00  0.00           N  
ATOM    684  CA  SER A 115      52.580  39.420  30.500  1.00  0.00           C  
ATOM    685  C   SER A 115      52.550  38.220  29.560  1.00  0.00           C  
ATOM    686  O   SER A 115      51.530  37.630  29.200  1.00  0.00           O  
ATOM    687  CB  SER A 115      53.510  39.070  31.660  1.00  0.00           C  
ATOM    688  OG  SER A 115      53.110  37.840  32.280  1.00  0.00           O  
ATOM    689  N   ASN A 116      53.660  38.070  28.830  1.00  0.00           N  
ATOM    690  CA  ASN A 116      53.900  37.090  27.760  1.00  0.00           C  
ATOM    691  C   ASN A 116      55.150  36.220  27.790  1.00  0.00           C  
ATOM    692  O   ASN A 116      56.000  36.440  28.650  1.00  0.00           O  
ATOM    693  CB  ASN A 116      53.880  37.680  26.350  1.00  0.00           C  
ATOM    694  CG  ASN A 116      52.490  38.050  25.840  1.00  0.00           C  
ATOM    695  ND2 ASN A 116      52.060  39.270  26.140  1.00  0.00           N  
ATOM    696  OD1 ASN A 116      51.710  37.270  25.290  1.00  0.00           O  
ATOM    697  N   GLY A 117      55.330  35.310  26.830  1.00  0.00           N  
ATOM    698  CA  GLY A 117      56.460  34.380  26.710  1.00  0.00           C  
ATOM    699  C   GLY A 117      56.830  33.710  28.040  1.00  0.00           C  
ATOM    700  O   GLY A 117      56.000  33.070  28.680  1.00  0.00           O  
ATOM    701  N   LYS A 118      58.150  33.720  28.230  1.00  0.00           N  
ATOM    702  CA  LYS A 118      58.810  33.020  29.340  1.00  0.00           C  
ATOM    703  C   LYS A 118      58.330  33.550  30.700  1.00  0.00           C  
ATOM    704  O   LYS A 118      57.940  32.760  31.560  1.00  0.00           O  
ATOM    705  CB  LYS A 118      60.330  33.120  29.240  1.00  0.00           C  
ATOM    706  CG  LYS A 118      61.120  32.460  30.370  1.00  0.00           C  
ATOM    707  CD  LYS A 118      62.630  32.650  30.220  1.00  0.00           C  
ATOM    708  CE  LYS A 118      63.600  32.220  31.320  1.00  0.00           C  
ATOM    709  NZ  LYS A 118      63.280  32.880  32.600  1.00  0.00           N1+
ATOM    710  N   LYS A 119      58.240  34.870  30.720  1.00  0.00           N  
ATOM    711  CA  LYS A 119      57.720  35.610  31.880  1.00  0.00           C  
ATOM    712  C   LYS A 119      56.440  35.110  32.550  1.00  0.00           C  
ATOM    713  O   LYS A 119      56.550  34.410  33.560  1.00  0.00           O  
ATOM    714  CB  LYS A 119      57.560  37.070  31.440  1.00  0.00           C  
ATOM    715  CG  LYS A 119      57.130  38.110  32.480  1.00  0.00           C  
ATOM    716  CD  LYS A 119      58.260  39.050  32.900  1.00  0.00           C  
ATOM    717  CE  LYS A 119      58.970  39.760  31.740  1.00  0.00           C  
ATOM    718  NZ  LYS A 119      60.040  40.670  32.190  1.00  0.00           N1+
ATOM    719  N   TRP A 120      55.550  34.900  31.590  1.00  0.00           N  
ATOM    720  CA  TRP A 120      54.240  34.330  31.960  1.00  0.00           C  
ATOM    721  C   TRP A 120      54.330  32.830  32.260  1.00  0.00           C  
ATOM    722  O   TRP A 120      53.780  32.320  33.230  1.00  0.00           O  
ATOM    723  CB  TRP A 120      53.170  34.660  30.920  1.00  0.00           C  
ATOM    724  CG  TRP A 120      51.870  33.860  31.070  1.00  0.00           C  
ATOM    725  CD1 TRP A 120      50.930  34.260  31.920  1.00  0.00           C  
ATOM    726  CD2 TRP A 120      51.590  32.570  30.650  1.00  0.00           C  
ATOM    727  CE2 TRP A 120      50.370  32.280  31.260  1.00  0.00           C  
ATOM    728  CE3 TRP A 120      52.050  31.780  29.610  1.00  0.00           C  
ATOM    729  NE1 TRP A 120      49.990  33.320  32.000  1.00  0.00           N  
ATOM    730  CZ2 TRP A 120      49.560  31.240  30.810  1.00  0.00           C  
ATOM    731  CZ3 TRP A 120      51.240  30.750  29.120  1.00  0.00           C  
ATOM    732  CH2 TRP A 120      50.010  30.510  29.720  1.00  0.00           C  
ATOM    733  N   LYS A 121      55.170  32.070  31.550  1.00  0.00           N  
ATOM    734  CA  LYS A 121      55.300  30.630  31.820  1.00  0.00           C  
ATOM    735  C   LYS A 121      55.610  30.310  33.280  1.00  0.00           C  
ATOM    736  O   LYS A 121      54.870  29.560  33.900  1.00  0.00           O  
ATOM    737  CB  LYS A 121      56.350  30.030  30.890  1.00  0.00           C  
ATOM    738  CG  LYS A 121      56.330  28.520  30.660  1.00  0.00           C  
ATOM    739  CD  LYS A 121      55.150  28.110  29.770  1.00  0.00           C  
ATOM    740  CE  LYS A 121      55.130  28.710  28.360  1.00  0.00           C  
ATOM    741  NZ  LYS A 121      56.180  28.110  27.530  1.00  0.00           N1+
ATOM    742  N   GLU A 122      56.670  30.980  33.730  1.00  0.00           N  
ATOM    743  CA  GLU A 122      57.190  30.980  35.100  1.00  0.00           C  
ATOM    744  C   GLU A 122      56.330  31.620  36.190  1.00  0.00           C  
ATOM    745  O   GLU A 122      56.080  31.010  37.230  1.00  0.00           O  
ATOM    746  CB  GLU A 122      58.660  31.410  35.040  1.00  0.00           C  
ATOM    747  CG  GLU A 122      59.580  30.310  34.520  1.00  0.00           C  
ATOM    748  CD  GLU A 122      61.050  30.700  34.450  1.00  0.00           C  
ATOM    749  OE1 GLU A 122      61.510  31.540  35.260  1.00  0.00           O  
ATOM    750  OE2 GLU A 122      61.700  30.130  33.550  1.00  0.00           O1-
ATOM    751  N   ILE A 123      56.050  32.910  36.030  1.00  0.00           N  
ATOM    752  CA  ILE A 123      55.330  33.660  37.070  1.00  0.00           C  
ATOM    753  C   ILE A 123      53.930  33.110  37.320  1.00  0.00           C  
ATOM    754  O   ILE A 123      53.550  32.960  38.480  1.00  0.00           O  
ATOM    755  CB  ILE A 123      55.380  35.180  36.920  1.00  0.00           C  
ATOM    756  CG1 ILE A 123      56.830  35.680  36.910  1.00  0.00           C  
ATOM    757  CG2 ILE A 123      54.470  35.980  37.860  1.00  0.00           C  
ATOM    758  CD  ILE A 123      56.780  36.980  36.110  1.00  0.00           C  
ATOM    759  N   ARG A 124      53.170  32.790  36.280  1.00  0.00           N  
ATOM    760  CA  ARG A 124      51.820  32.220  36.460  1.00  0.00           C  
ATOM    761  C   ARG A 124      51.890  30.860  37.160  1.00  0.00           C  
ATOM    762  O   ARG A 124      51.020  30.450  37.920  1.00  0.00           O  
ATOM    763  CB  ARG A 124      51.100  32.010  35.130  1.00  0.00           C  
ATOM    764  CG  ARG A 124      49.610  31.670  35.060  1.00  0.00           C  
ATOM    765  CD  ARG A 124      49.280  30.400  34.270  1.00  0.00           C  
ATOM    766  NE  ARG A 124      47.840  30.160  34.350  1.00  0.00           N  
ATOM    767  CZ  ARG A 124      47.320  29.010  34.800  1.00  0.00           C  
ATOM    768  NH1 ARG A 124      48.100  27.940  35.000  1.00  0.00           N1+
ATOM    769  NH2 ARG A 124      46.000  28.850  34.980  1.00  0.00           N  
ATOM    770  N   ARG A 125      52.900  30.090  36.770  1.00  0.00           N  
ATOM    771  CA  ARG A 125      53.200  28.740  37.260  1.00  0.00           C  
ATOM    772  C   ARG A 125      53.420  28.760  38.780  1.00  0.00           C  
ATOM    773  O   ARG A 125      52.610  28.200  39.500  1.00  0.00           O  
ATOM    774  CB  ARG A 125      54.390  28.110  36.540  1.00  0.00           C  
ATOM    775  CG  ARG A 125      55.010  26.840  37.130  1.00  0.00           C  
ATOM    776  CD  ARG A 125      54.020  25.680  37.230  1.00  0.00           C  
ATOM    777  NE  ARG A 125      53.450  25.210  35.950  1.00  0.00           N  
ATOM    778  CZ  ARG A 125      53.660  24.040  35.350  1.00  0.00           C  
ATOM    779  NH1 ARG A 125      54.590  23.160  35.750  1.00  0.00           N1+
ATOM    780  NH2 ARG A 125      53.260  23.760  34.100  1.00  0.00           N  
ATOM    781  N   PHE A 126      54.430  29.510  39.220  1.00  0.00           N  
ATOM    782  CA  PHE A 126      54.570  30.050  40.580  1.00  0.00           C  
ATOM    783  C   PHE A 126      53.320  30.540  41.300  1.00  0.00           C  
ATOM    784  O   PHE A 126      52.860  29.820  42.190  1.00  0.00           O  
ATOM    785  CB  PHE A 126      55.620  31.170  40.540  1.00  0.00           C  
ATOM    786  CG  PHE A 126      55.900  31.750  41.930  1.00  0.00           C  
ATOM    787  CD1 PHE A 126      56.770  31.070  42.770  1.00  0.00           C  
ATOM    788  CD2 PHE A 126      55.160  32.880  42.260  1.00  0.00           C  
ATOM    789  CE1 PHE A 126      56.770  31.500  44.100  1.00  0.00           C  
ATOM    790  CE2 PHE A 126      55.250  33.320  43.570  1.00  0.00           C  
ATOM    791  CZ  PHE A 126      56.020  32.600  44.490  1.00  0.00           C  
ATOM    792  N   SER A 127      52.580  31.480  40.720  1.00  0.00           N  
ATOM    793  CA  SER A 127      51.270  31.960  41.200  1.00  0.00           C  
ATOM    794  C   SER A 127      50.120  30.970  41.370  1.00  0.00           C  
ATOM    795  O   SER A 127      49.680  30.900  42.510  1.00  0.00           O  
ATOM    796  CB  SER A 127      50.880  33.120  40.280  1.00  0.00           C  
ATOM    797  OG  SER A 127      51.980  34.040  40.230  1.00  0.00           O  
ATOM    798  N   LEU A 128      50.090  30.030  40.430  1.00  0.00           N  
ATOM    799  CA  LEU A 128      49.130  28.920  40.380  1.00  0.00           C  
ATOM    800  C   LEU A 128      49.470  27.970  41.540  1.00  0.00           C  
ATOM    801  O   LEU A 128      48.620  27.870  42.410  1.00  0.00           O  
ATOM    802  CB  LEU A 128      49.160  28.190  39.040  1.00  0.00           C  
ATOM    803  CG  LEU A 128      48.190  27.000  39.090  1.00  0.00           C  
ATOM    804  CD1 LEU A 128      46.810  27.590  38.780  1.00  0.00           C  
ATOM    805  CD2 LEU A 128      48.610  25.960  38.050  1.00  0.00           C  
ATOM    806  N   MET A 129      50.710  27.520  41.700  1.00  0.00           N  
ATOM    807  CA  MET A 129      51.080  26.660  42.840  1.00  0.00           C  
ATOM    808  C   MET A 129      51.240  27.320  44.210  1.00  0.00           C  
ATOM    809  O   MET A 129      50.570  26.760  45.080  1.00  0.00           O  
ATOM    810  CB  MET A 129      52.400  25.920  42.580  1.00  0.00           C  
ATOM    811  CG  MET A 129      52.350  25.150  41.260  1.00  0.00           C  
ATOM    812  SD  MET A 129      51.120  23.790  41.310  1.00  0.00           S  
ATOM    813  CE  MET A 129      51.710  22.650  42.540  1.00  0.00           C  
ATOM    814  N   THR A 130      51.560  28.610  44.360  1.00  0.00           N  
ATOM    815  CA  THR A 130      51.360  29.340  45.610  1.00  0.00           C  
ATOM    816  C   THR A 130      49.920  29.560  46.050  1.00  0.00           C  
ATOM    817  O   THR A 130      49.520  29.100  47.130  1.00  0.00           O  
ATOM    818  CB  THR A 130      52.180  30.640  45.650  1.00  0.00           C  
ATOM    819  CG2 THR A 130      52.330  31.240  47.040  1.00  0.00           C  
ATOM    820  OG1 THR A 130      53.490  30.400  45.120  1.00  0.00           O  
ATOM    821  N   LEU A 131      49.090  29.940  45.080  1.00  0.00           N  
ATOM    822  CA  LEU A 131      47.630  29.980  45.240  1.00  0.00           C  
ATOM    823  C   LEU A 131      46.960  28.690  45.730  1.00  0.00           C  
ATOM    824  O   LEU A 131      45.860  28.710  46.270  1.00  0.00           O  
ATOM    825  CB  LEU A 131      46.860  30.460  44.010  1.00  0.00           C  
ATOM    826  CG  LEU A 131      46.420  31.920  44.160  1.00  0.00           C  
ATOM    827  CD1 LEU A 131      47.590  32.860  44.460  1.00  0.00           C  
ATOM    828  CD2 LEU A 131      45.760  32.260  42.820  1.00  0.00           C  
ATOM    829  N   ARG A 132      47.510  27.510  45.420  1.00  0.00           N  
ATOM    830  CA  ARG A 132      46.980  26.190  45.790  1.00  0.00           C  
ATOM    831  C   ARG A 132      47.750  25.570  46.960  1.00  0.00           C  
ATOM    832  O   ARG A 132      47.720  24.350  47.110  1.00  0.00           O  
ATOM    833  CB  ARG A 132      47.020  25.250  44.580  1.00  0.00           C  
ATOM    834  CG  ARG A 132      45.980  25.520  43.490  1.00  0.00           C  
ATOM    835  CD  ARG A 132      46.050  24.490  42.360  1.00  0.00           C  
ATOM    836  NE  ARG A 132      45.800  23.120  42.850  1.00  0.00           N  
ATOM    837  CZ  ARG A 132      44.600  22.530  42.890  1.00  0.00           C  
ATOM    838  NH1 ARG A 132      43.550  23.210  42.420  1.00  0.00           N1+
ATOM    839  NH2 ARG A 132      44.360  21.410  43.600  1.00  0.00           N  
ATOM    840  N   ASN A 133      48.210  26.510  47.780  1.00  0.00           N  
ATOM    841  CA  ASN A 133      48.910  26.210  49.040  1.00  0.00           C  
ATOM    842  C   ASN A 133      50.270  25.510  48.950  1.00  0.00           C  
ATOM    843  O   ASN A 133      50.760  24.900  49.890  1.00  0.00           O  
ATOM    844  CB  ASN A 133      48.060  25.540  50.120  1.00  0.00           C  
ATOM    845  CG  ASN A 133      47.540  26.550  51.150  1.00  0.00           C  
ATOM    846  ND2 ASN A 133      48.280  26.590  52.250  1.00  0.00           N  
ATOM    847  OD1 ASN A 133      46.320  26.740  51.250  1.00  0.00           O  
ATOM    848  N   PHE A 134      51.120  25.990  48.040  1.00  0.00           N  
ATOM    849  CA  PHE A 134      52.450  25.360  47.950  1.00  0.00           C  
ATOM    850  C   PHE A 134      53.600  26.330  48.210  1.00  0.00           C  
ATOM    851  O   PHE A 134      53.700  27.350  47.540  1.00  0.00           O  
ATOM    852  CB  PHE A 134      52.560  24.700  46.580  1.00  0.00           C  
ATOM    853  CG  PHE A 134      51.980  23.280  46.510  1.00  0.00           C  
ATOM    854  CD1 PHE A 134      52.790  22.190  46.820  1.00  0.00           C  
ATOM    855  CD2 PHE A 134      50.640  23.030  46.240  1.00  0.00           C  
ATOM    856  CE1 PHE A 134      52.330  20.900  47.050  1.00  0.00           C  
ATOM    857  CE2 PHE A 134      50.190  21.710  46.270  1.00  0.00           C  
ATOM    858  CZ  PHE A 134      51.000  20.680  46.740  1.00  0.00           C  
ATOM    859  N   GLY A 135      54.410  25.990  49.220  1.00  0.00           N  
ATOM    860  CA  GLY A 135      55.370  26.920  49.830  1.00  0.00           C  
ATOM    861  C   GLY A 135      54.800  28.170  50.500  1.00  0.00           C  
ATOM    862  O   GLY A 135      55.580  29.070  50.780  1.00  0.00           O  
ATOM    863  N   MET A 136      53.540  28.050  50.920  1.00  0.00           N  
ATOM    864  CA  MET A 136      52.870  29.200  51.550  1.00  0.00           C  
ATOM    865  C   MET A 136      52.510  28.880  53.000  1.00  0.00           C  
ATOM    866  O   MET A 136      51.360  29.180  53.330  1.00  0.00           O  
ATOM    867  CB  MET A 136      51.730  29.530  50.580  1.00  0.00           C  
ATOM    868  CG  MET A 136      51.300  30.990  50.720  1.00  0.00           C  
ATOM    869  SD  MET A 136      49.910  31.590  49.700  1.00  0.00           S  
ATOM    870  CE  MET A 136      48.680  30.730  50.660  1.00  0.00           C  
ATOM    871  N   GLY A 137      53.250  28.020  53.700  1.00  0.00           N  
ATOM    872  CA  GLY A 137      52.910  27.560  55.050  1.00  0.00           C  
ATOM    873  C   GLY A 137      51.850  26.460  54.990  1.00  0.00           C  
ATOM    874  O   GLY A 137      51.450  26.110  53.880  1.00  0.00           O  
ATOM    875  N   LYS A 138      51.300  26.360  56.200  1.00  0.00           N  
ATOM    876  CA  LYS A 138      50.240  25.390  56.500  1.00  0.00           C  
ATOM    877  C   LYS A 138      48.770  25.810  56.530  1.00  0.00           C  
ATOM    878  O   LYS A 138      47.850  25.000  56.430  1.00  0.00           O  
ATOM    879  CB  LYS A 138      50.640  24.640  57.770  1.00  0.00           C  
ATOM    880  CG  LYS A 138      51.720  23.560  57.700  1.00  0.00           C  
ATOM    881  CD  LYS A 138      52.490  23.420  59.020  1.00  0.00           C  
ATOM    882  CE  LYS A 138      53.490  22.270  58.890  1.00  0.00           C  
ATOM    883  NZ  LYS A 138      54.510  22.600  57.880  1.00  0.00           N1+
ATOM    884  N   ARG A 139      48.490  27.090  56.770  1.00  0.00           N  
ATOM    885  CA  ARG A 139      47.140  27.660  56.830  1.00  0.00           C  
ATOM    886  C   ARG A 139      46.590  27.480  55.410  1.00  0.00           C  
ATOM    887  O   ARG A 139      47.230  27.860  54.430  1.00  0.00           O  
ATOM    888  CB  ARG A 139      47.270  29.150  57.160  1.00  0.00           C  
ATOM    889  CG  ARG A 139      45.860  29.600  57.540  1.00  0.00           C  
ATOM    890  CD  ARG A 139      45.910  31.030  58.060  1.00  0.00           C  
ATOM    891  NE  ARG A 139      44.550  31.210  58.590  1.00  0.00           N  
ATOM    892  CZ  ARG A 139      43.680  32.230  58.500  1.00  0.00           C  
ATOM    893  NH1 ARG A 139      43.880  33.310  57.740  1.00  0.00           N1+
ATOM    894  NH2 ARG A 139      42.460  32.160  59.060  1.00  0.00           N  
ATOM    895  N   SER A 140      45.310  27.110  55.360  1.00  0.00           N  
ATOM    896  CA  SER A 140      44.690  26.860  54.050  1.00  0.00           C  
ATOM    897  C   SER A 140      43.980  28.060  53.420  1.00  0.00           C  
ATOM    898  O   SER A 140      43.920  29.120  54.040  1.00  0.00           O  
ATOM    899  CB  SER A 140      43.660  25.720  54.000  1.00  0.00           C  
ATOM    900  OG  SER A 140      42.480  25.980  54.760  1.00  0.00           O  
ATOM    901  N   ILE A 141      43.880  28.020  52.100  1.00  0.00           N  
ATOM    902  CA  ILE A 141      43.060  28.980  51.340  1.00  0.00           C  
ATOM    903  C   ILE A 141      41.610  28.930  51.800  1.00  0.00           C  
ATOM    904  O   ILE A 141      41.120  29.950  52.270  1.00  0.00           O  
ATOM    905  CB  ILE A 141      43.280  28.700  49.850  1.00  0.00           C  
ATOM    906  CG1 ILE A 141      44.710  29.010  49.380  1.00  0.00           C  
ATOM    907  CG2 ILE A 141      42.340  29.550  48.990  1.00  0.00           C  
ATOM    908  CD  ILE A 141      45.220  30.450  49.340  1.00  0.00           C  
ATOM    909  N   GLU A 142      40.990  27.750  51.870  1.00  0.00           N  
ATOM    910  CA  GLU A 142      39.740  27.570  52.640  1.00  0.00           C  
ATOM    911  C   GLU A 142      39.610  28.220  54.020  1.00  0.00           C  
ATOM    912  O   GLU A 142      38.640  28.910  54.300  1.00  0.00           O  
ATOM    913  CB  GLU A 142      39.300  26.110  52.640  1.00  0.00           C  
ATOM    914  CG  GLU A 142      37.860  25.810  53.060  1.00  0.00           C  
ATOM    915  CD  GLU A 142      37.470  24.350  52.830  1.00  0.00           C  
ATOM    916  OE1 GLU A 142      38.000  23.730  51.890  1.00  0.00           O  
ATOM    917  OE2 GLU A 142      36.630  23.790  53.570  1.00  0.00           O1-
ATOM    918  N   ASP A 143      40.630  28.040  54.860  1.00  0.00           N  
ATOM    919  CA  ASP A 143      40.830  28.800  56.110  1.00  0.00           C  
ATOM    920  C   ASP A 143      40.580  30.310  56.070  1.00  0.00           C  
ATOM    921  O   ASP A 143      39.690  30.910  56.680  1.00  0.00           O  
ATOM    922  CB  ASP A 143      42.160  28.620  56.850  1.00  0.00           C  
ATOM    923  CG  ASP A 143      42.240  27.240  57.500  1.00  0.00           C  
ATOM    924  OD1 ASP A 143      41.380  26.850  58.310  1.00  0.00           O  
ATOM    925  OD2 ASP A 143      43.350  26.710  57.280  1.00  0.00           O1-
ATOM    926  N   ARG A 144      41.230  30.950  55.100  1.00  0.00           N  
ATOM    927  CA  ARG A 144      41.110  32.390  54.800  1.00  0.00           C  
ATOM    928  C   ARG A 144      39.700  32.720  54.300  1.00  0.00           C  
ATOM    929  O   ARG A 144      39.130  33.710  54.760  1.00  0.00           O  
ATOM    930  CB  ARG A 144      42.210  32.810  53.820  1.00  0.00           C  
ATOM    931  CG  ARG A 144      43.610  32.390  54.260  1.00  0.00           C  
ATOM    932  CD  ARG A 144      44.720  32.650  53.240  1.00  0.00           C  
ATOM    933  NE  ARG A 144      45.760  31.660  53.570  1.00  0.00           N  
ATOM    934  CZ  ARG A 144      47.050  31.830  53.890  1.00  0.00           C  
ATOM    935  NH1 ARG A 144      47.660  33.020  53.820  1.00  0.00           N1+
ATOM    936  NH2 ARG A 144      47.770  30.740  54.190  1.00  0.00           N  
ATOM    937  N   VAL A 145      39.180  32.000  53.310  1.00  0.00           N  
ATOM    938  CA  VAL A 145      37.840  32.140  52.730  1.00  0.00           C  
ATOM    939  C   VAL A 145      36.810  31.880  53.830  1.00  0.00           C  
ATOM    940  O   VAL A 145      35.980  32.770  54.070  1.00  0.00           O  
ATOM    941  CB  VAL A 145      37.630  31.220  51.520  1.00  0.00           C  
ATOM    942  CG1 VAL A 145      36.280  31.570  50.900  1.00  0.00           C  
ATOM    943  CG2 VAL A 145      38.800  31.260  50.530  1.00  0.00           C  
ATOM    944  N   GLN A 146      36.900  30.850  54.650  1.00  0.00           N  
ATOM    945  CA  GLN A 146      36.010  30.670  55.810  1.00  0.00           C  
ATOM    946  C   GLN A 146      36.070  31.790  56.850  1.00  0.00           C  
ATOM    947  O   GLN A 146      35.090  32.070  57.530  1.00  0.00           O  
ATOM    948  CB  GLN A 146      36.110  29.320  56.510  1.00  0.00           C  
ATOM    949  CG  GLN A 146      35.420  28.200  55.720  1.00  0.00           C  
ATOM    950  CD  GLN A 146      35.930  26.860  56.250  1.00  0.00           C  
ATOM    951  NE2 GLN A 146      35.120  25.870  55.890  1.00  0.00           N  
ATOM    952  OE1 GLN A 146      36.870  26.630  57.000  1.00  0.00           O  
ATOM    953  N   GLU A 147      37.260  32.300  57.150  1.00  0.00           N  
ATOM    954  CA  GLU A 147      37.370  33.520  57.950  1.00  0.00           C  
ATOM    955  C   GLU A 147      36.530  34.680  57.410  1.00  0.00           C  
ATOM    956  O   GLU A 147      35.620  35.180  58.060  1.00  0.00           O  
ATOM    957  CB  GLU A 147      38.860  33.820  58.110  1.00  0.00           C  
ATOM    958  CG  GLU A 147      39.130  34.810  59.250  1.00  0.00           C  
ATOM    959  CD  GLU A 147      40.530  34.680  59.860  1.00  0.00           C  
ATOM    960  OE1 GLU A 147      41.520  35.000  59.170  1.00  0.00           O  
ATOM    961  OE2 GLU A 147      40.470  34.450  61.090  1.00  0.00           O1-
ATOM    962  N   GLU A 148      36.670  34.930  56.110  1.00  0.00           N  
ATOM    963  CA  GLU A 148      35.850  35.960  55.460  1.00  0.00           C  
ATOM    964  C   GLU A 148      34.370  35.690  55.170  1.00  0.00           C  
ATOM    965  O   GLU A 148      33.480  36.520  55.320  1.00  0.00           O  
ATOM    966  CB  GLU A 148      36.680  36.450  54.270  1.00  0.00           C  
ATOM    967  CG  GLU A 148      36.560  37.960  54.080  1.00  0.00           C  
ATOM    968  CD  GLU A 148      37.050  38.800  55.270  1.00  0.00           C  
ATOM    969  OE1 GLU A 148      38.180  38.520  55.720  1.00  0.00           O  
ATOM    970  OE2 GLU A 148      36.350  39.760  55.650  1.00  0.00           O1-
ATOM    971  N   ALA A 149      34.070  34.410  54.960  1.00  0.00           N  
ATOM    972  CA  ALA A 149      32.660  33.970  54.970  1.00  0.00           C  
ATOM    973  C   ALA A 149      31.980  34.370  56.280  1.00  0.00           C  
ATOM    974  O   ALA A 149      30.960  35.060  56.320  1.00  0.00           O  
ATOM    975  CB  ALA A 149      32.720  32.450  54.960  1.00  0.00           C  
ATOM    976  N   ARG A 150      32.510  34.000  57.440  1.00  0.00           N  
ATOM    977  CA  ARG A 150      32.010  34.490  58.730  1.00  0.00           C  
ATOM    978  C   ARG A 150      31.920  36.000  58.940  1.00  0.00           C  
ATOM    979  O   ARG A 150      30.830  36.500  59.240  1.00  0.00           O  
ATOM    980  CB  ARG A 150      32.830  33.870  59.860  1.00  0.00           C  
ATOM    981  CG  ARG A 150      32.710  32.350  60.010  1.00  0.00           C  
ATOM    982  CD  ARG A 150      33.560  31.850  61.180  1.00  0.00           C  
ATOM    983  NE  ARG A 150      35.000  31.780  60.870  1.00  0.00           N  
ATOM    984  CZ  ARG A 150      35.660  30.630  60.660  1.00  0.00           C  
ATOM    985  NH1 ARG A 150      35.060  29.440  60.810  1.00  0.00           N1+
ATOM    986  NH2 ARG A 150      37.000  30.640  60.670  1.00  0.00           N  
ATOM    987  N   CYS A 151      33.050  36.650  58.680  1.00  0.00           N  
ATOM    988  CA  CYS A 151      33.270  38.110  58.730  1.00  0.00           C  
ATOM    989  C   CYS A 151      32.250  38.930  57.930  1.00  0.00           C  
ATOM    990  O   CYS A 151      31.660  39.860  58.480  1.00  0.00           O  
ATOM    991  CB  CYS A 151      34.670  38.580  58.330  1.00  0.00           C  
ATOM    992  SG  CYS A 151      36.000  37.790  59.300  1.00  0.00           S  
ATOM    993  N   LEU A 152      31.960  38.400  56.750  1.00  0.00           N  
ATOM    994  CA  LEU A 152      30.980  39.020  55.850  1.00  0.00           C  
ATOM    995  C   LEU A 152      29.620  38.820  56.530  1.00  0.00           C  
ATOM    996  O   LEU A 152      28.850  39.780  56.500  1.00  0.00           O  
ATOM    997  CB  LEU A 152      31.190  38.580  54.400  1.00  0.00           C  
ATOM    998  CG  LEU A 152      30.010  38.810  53.450  1.00  0.00           C  
ATOM    999  CD1 LEU A 152      30.140  40.090  52.630  1.00  0.00           C  
ATOM   1000  CD2 LEU A 152      29.860  37.550  52.600  1.00  0.00           C  
ATOM   1001  N   VAL A 153      29.250  37.660  57.070  1.00  0.00           N  
ATOM   1002  CA  VAL A 153      27.970  37.460  57.760  1.00  0.00           C  
ATOM   1003  C   VAL A 153      27.840  38.450  58.920  1.00  0.00           C  
ATOM   1004  O   VAL A 153      26.800  39.110  59.010  1.00  0.00           O  
ATOM   1005  CB  VAL A 153      27.810  36.020  58.260  1.00  0.00           C  
ATOM   1006  CG1 VAL A 153      26.480  35.900  59.010  1.00  0.00           C  
ATOM   1007  CG2 VAL A 153      27.950  34.960  57.160  1.00  0.00           C  
ATOM   1008  N   GLU A 154      28.960  38.660  59.600  1.00  0.00           N  
ATOM   1009  CA  GLU A 154      29.040  39.610  60.720  1.00  0.00           C  
ATOM   1010  C   GLU A 154      28.730  41.090  60.490  1.00  0.00           C  
ATOM   1011  O   GLU A 154      27.870  41.700  61.110  1.00  0.00           O  
ATOM   1012  CB  GLU A 154      30.410  39.450  61.390  1.00  0.00           C  
ATOM   1013  CG  GLU A 154      30.230  39.610  62.910  1.00  0.00           C  
ATOM   1014  CD  GLU A 154      29.560  38.390  63.550  1.00  0.00           C  
ATOM   1015  OE1 GLU A 154      30.260  37.370  63.700  1.00  0.00           O  
ATOM   1016  OE2 GLU A 154      28.360  38.420  63.890  1.00  0.00           O1-
ATOM   1017  N   GLU A 155      29.310  41.550  59.380  1.00  0.00           N  
ATOM   1018  CA  GLU A 155      28.910  42.840  58.810  1.00  0.00           C  
ATOM   1019  C   GLU A 155      27.500  42.930  58.230  1.00  0.00           C  
ATOM   1020  O   GLU A 155      26.950  44.030  58.190  1.00  0.00           O  
ATOM   1021  CB  GLU A 155      29.860  43.060  57.630  1.00  0.00           C  
ATOM   1022  CG  GLU A 155      31.270  43.360  58.150  1.00  0.00           C  
ATOM   1023  CD  GLU A 155      31.470  44.790  58.670  1.00  0.00           C  
ATOM   1024  OE1 GLU A 155      30.900  45.740  58.090  1.00  0.00           O  
ATOM   1025  OE2 GLU A 155      32.200  44.880  59.680  1.00  0.00           O1-
ATOM   1026  N   LEU A 156      27.070  41.870  57.540  1.00  0.00           N  
ATOM   1027  CA  LEU A 156      25.700  41.770  57.030  1.00  0.00           C  
ATOM   1028  C   LEU A 156      24.610  41.990  58.090  1.00  0.00           C  
ATOM   1029  O   LEU A 156      23.680  42.740  57.830  1.00  0.00           O  
ATOM   1030  CB  LEU A 156      25.490  40.500  56.200  1.00  0.00           C  
ATOM   1031  CG  LEU A 156      26.240  40.390  54.870  1.00  0.00           C  
ATOM   1032  CD1 LEU A 156      25.930  38.970  54.380  1.00  0.00           C  
ATOM   1033  CD2 LEU A 156      25.650  41.410  53.900  1.00  0.00           C  
ATOM   1034  N   ARG A 157      24.910  41.390  59.240  1.00  0.00           N  
ATOM   1035  CA  ARG A 157      24.060  41.550  60.430  1.00  0.00           C  
ATOM   1036  C   ARG A 157      23.850  43.000  60.870  1.00  0.00           C  
ATOM   1037  O   ARG A 157      22.730  43.390  61.210  1.00  0.00           O  
ATOM   1038  CB  ARG A 157      24.720  40.840  61.620  1.00  0.00           C  
ATOM   1039  CG  ARG A 157      24.470  39.330  61.500  1.00  0.00           C  
ATOM   1040  CD  ARG A 157      24.890  38.510  62.730  1.00  0.00           C  
ATOM   1041  NE  ARG A 157      24.660  37.090  62.470  1.00  0.00           N  
ATOM   1042  CZ  ARG A 157      23.650  36.210  62.340  1.00  0.00           C  
ATOM   1043  NH1 ARG A 157      22.380  36.640  62.310  1.00  0.00           N1+
ATOM   1044  NH2 ARG A 157      23.970  35.020  61.830  1.00  0.00           N  
ATOM   1045  N   LYS A 158      24.960  43.740  60.890  1.00  0.00           N  
ATOM   1046  CA  LYS A 158      25.070  45.140  61.300  1.00  0.00           C  
ATOM   1047  C   LYS A 158      24.200  46.200  60.620  1.00  0.00           C  
ATOM   1048  O   LYS A 158      24.070  47.270  61.210  1.00  0.00           O  
ATOM   1049  CB  LYS A 158      26.530  45.600  61.220  1.00  0.00           C  
ATOM   1050  CG  LYS A 158      27.580  44.860  62.050  1.00  0.00           C  
ATOM   1051  CD  LYS A 158      29.000  45.410  61.960  1.00  0.00           C  
ATOM   1052  CE  LYS A 158      29.990  44.480  62.660  1.00  0.00           C  
ATOM   1053  NZ  LYS A 158      31.360  45.020  62.600  1.00  0.00           N1+
ATOM   1054  N   THR A 159      23.730  45.870  59.420  1.00  0.00           N  
ATOM   1055  CA  THR A 159      22.540  46.500  58.820  1.00  0.00           C  
ATOM   1056  C   THR A 159      21.280  46.470  59.690  1.00  0.00           C  
ATOM   1057  O   THR A 159      20.390  47.310  59.540  1.00  0.00           O  
ATOM   1058  CB  THR A 159      22.060  45.920  57.490  1.00  0.00           C  
ATOM   1059  CG2 THR A 159      23.260  46.000  56.560  1.00  0.00           C  
ATOM   1060  OG1 THR A 159      21.620  44.570  57.590  1.00  0.00           O  
ATOM   1061  N   LYS A 160      21.140  45.490  60.580  1.00  0.00           N  
ATOM   1062  CA  LYS A 160      19.940  45.350  61.420  1.00  0.00           C  
ATOM   1063  C   LYS A 160      18.640  45.280  60.620  1.00  0.00           C  
ATOM   1064  O   LYS A 160      17.700  46.070  60.760  1.00  0.00           O  
ATOM   1065  CB  LYS A 160      19.900  46.440  62.490  1.00  0.00           C  
ATOM   1066  CG  LYS A 160      21.200  46.450  63.300  1.00  0.00           C  
ATOM   1067  CD  LYS A 160      21.730  45.170  63.940  1.00  0.00           C  
ATOM   1068  CE  LYS A 160      20.920  44.910  65.210  1.00  0.00           C  
ATOM   1069  NZ  LYS A 160      21.210  43.540  65.630  1.00  0.00           N1+
ATOM   1070  N   ALA A 161      18.550  44.350  59.680  1.00  0.00           N  
ATOM   1071  CA  ALA A 161      17.530  44.160  58.640  1.00  0.00           C  
ATOM   1072  C   ALA A 161      16.910  45.370  57.930  1.00  0.00           C  
ATOM   1073  O   ALA A 161      15.750  45.380  57.540  1.00  0.00           O  
ATOM   1074  CB  ALA A 161      16.510  43.160  59.190  1.00  0.00           C  
ATOM   1075  N   SER A 162      17.810  46.220  57.450  1.00  0.00           N  
ATOM   1076  CA  SER A 162      17.400  47.460  56.760  1.00  0.00           C  
ATOM   1077  C   SER A 162      17.780  47.330  55.280  1.00  0.00           C  
ATOM   1078  O   SER A 162      18.260  46.270  54.890  1.00  0.00           O  
ATOM   1079  CB  SER A 162      18.190  48.660  57.290  1.00  0.00           C  
ATOM   1080  OG  SER A 162      19.610  48.670  57.410  1.00  0.00           O  
ATOM   1081  N   PRO A 163      17.150  48.110  54.410  1.00  0.00           N  
ATOM   1082  CA  PRO A 163      17.550  48.100  52.990  1.00  0.00           C  
ATOM   1083  C   PRO A 163      19.030  48.400  52.740  1.00  0.00           C  
ATOM   1084  O   PRO A 163      19.380  49.530  52.380  1.00  0.00           O  
ATOM   1085  CB  PRO A 163      16.620  49.190  52.460  1.00  0.00           C  
ATOM   1086  CG  PRO A 163      15.350  49.100  53.300  1.00  0.00           C  
ATOM   1087  CD  PRO A 163      15.820  48.660  54.690  1.00  0.00           C  
ATOM   1088  N   CYS A 164      19.760  47.330  52.440  1.00  0.00           N  
ATOM   1089  CA  CYS A 164      21.210  47.390  52.210  1.00  0.00           C  
ATOM   1090  C   CYS A 164      21.540  47.240  50.720  1.00  0.00           C  
ATOM   1091  O   CYS A 164      21.020  46.330  50.080  1.00  0.00           O  
ATOM   1092  CB  CYS A 164      21.980  46.260  52.890  1.00  0.00           C  
ATOM   1093  SG  CYS A 164      23.800  46.090  52.750  1.00  0.00           S  
ATOM   1094  N   ASP A 165      22.250  48.210  50.150  1.00  0.00           N  
ATOM   1095  CA  ASP A 165      23.010  48.150  48.890  1.00  0.00           C  
ATOM   1096  C   ASP A 165      24.300  47.370  49.140  1.00  0.00           C  
ATOM   1097  O   ASP A 165      25.090  47.840  49.960  1.00  0.00           O  
ATOM   1098  CB  ASP A 165      23.270  49.550  48.330  1.00  0.00           C  
ATOM   1099  CG  ASP A 165      24.320  49.590  47.220  1.00  0.00           C  
ATOM   1100  OD1 ASP A 165      24.520  48.610  46.470  1.00  0.00           O  
ATOM   1101  OD2 ASP A 165      25.020  50.620  47.120  1.00  0.00           O1-
ATOM   1102  N   PRO A 166      24.310  46.130  48.670  1.00  0.00           N  
ATOM   1103  CA  PRO A 166      25.320  45.120  49.010  1.00  0.00           C  
ATOM   1104  C   PRO A 166      26.710  45.320  48.400  1.00  0.00           C  
ATOM   1105  O   PRO A 166      27.630  44.640  48.870  1.00  0.00           O  
ATOM   1106  CB  PRO A 166      24.620  43.830  48.580  1.00  0.00           C  
ATOM   1107  CG  PRO A 166      24.150  44.200  47.170  1.00  0.00           C  
ATOM   1108  CD  PRO A 166      23.530  45.540  47.570  1.00  0.00           C  
ATOM   1109  N   THR A 167      26.820  46.140  47.360  1.00  0.00           N  
ATOM   1110  CA  THR A 167      28.090  46.430  46.680  1.00  0.00           C  
ATOM   1111  C   THR A 167      29.400  46.560  47.470  1.00  0.00           C  
ATOM   1112  O   THR A 167      30.220  45.640  47.420  1.00  0.00           O  
ATOM   1113  CB  THR A 167      27.880  47.640  45.780  1.00  0.00           C  
ATOM   1114  CG2 THR A 167      29.080  47.940  44.870  1.00  0.00           C  
ATOM   1115  OG1 THR A 167      26.690  47.570  44.990  1.00  0.00           O  
ATOM   1116  N   PHE A 168      29.460  47.510  48.390  1.00  0.00           N  
ATOM   1117  CA  PHE A 168      30.630  47.620  49.280  1.00  0.00           C  
ATOM   1118  C   PHE A 168      31.010  46.380  50.100  1.00  0.00           C  
ATOM   1119  O   PHE A 168      32.100  45.840  49.910  1.00  0.00           O  
ATOM   1120  CB  PHE A 168      30.320  48.810  50.190  1.00  0.00           C  
ATOM   1121  CG  PHE A 168      31.500  49.180  51.090  1.00  0.00           C  
ATOM   1122  CD1 PHE A 168      32.580  49.930  50.650  1.00  0.00           C  
ATOM   1123  CD2 PHE A 168      31.470  48.760  52.410  1.00  0.00           C  
ATOM   1124  CE1 PHE A 168      33.650  50.270  51.480  1.00  0.00           C  
ATOM   1125  CE2 PHE A 168      32.570  49.010  53.230  1.00  0.00           C  
ATOM   1126  CZ  PHE A 168      33.680  49.690  52.740  1.00  0.00           C  
ATOM   1127  N   ILE A 169      30.040  45.860  50.850  1.00  0.00           N  
ATOM   1128  CA  ILE A 169      30.230  44.630  51.650  1.00  0.00           C  
ATOM   1129  C   ILE A 169      30.690  43.400  50.860  1.00  0.00           C  
ATOM   1130  O   ILE A 169      31.780  42.910  51.140  1.00  0.00           O  
ATOM   1131  CB  ILE A 169      28.970  44.430  52.480  1.00  0.00           C  
ATOM   1132  CG1 ILE A 169      28.610  45.600  53.400  1.00  0.00           C  
ATOM   1133  CG2 ILE A 169      29.010  43.210  53.400  1.00  0.00           C  
ATOM   1134  CD  ILE A 169      27.240  45.720  54.060  1.00  0.00           C  
ATOM   1135  N   LEU A 170      30.040  43.200  49.710  1.00  0.00           N  
ATOM   1136  CA  LEU A 170      30.500  42.220  48.720  1.00  0.00           C  
ATOM   1137  C   LEU A 170      31.860  42.460  48.050  1.00  0.00           C  
ATOM   1138  O   LEU A 170      32.470  41.610  47.410  1.00  0.00           O  
ATOM   1139  CB  LEU A 170      29.380  42.010  47.700  1.00  0.00           C  
ATOM   1140  CG  LEU A 170      28.230  41.210  48.300  1.00  0.00           C  
ATOM   1141  CD1 LEU A 170      27.010  41.150  47.370  1.00  0.00           C  
ATOM   1142  CD2 LEU A 170      28.430  39.740  48.650  1.00  0.00           C  
ATOM   1143  N   GLY A 171      32.170  43.740  47.840  1.00  0.00           N  
ATOM   1144  CA  GLY A 171      33.470  44.260  47.400  1.00  0.00           C  
ATOM   1145  C   GLY A 171      34.680  43.990  48.310  1.00  0.00           C  
ATOM   1146  O   GLY A 171      35.720  43.500  47.870  1.00  0.00           O  
ATOM   1147  N   CYS A 172      34.420  44.090  49.610  1.00  0.00           N  
ATOM   1148  CA  CYS A 172      35.420  43.980  50.680  1.00  0.00           C  
ATOM   1149  C   CYS A 172      35.940  42.560  50.970  1.00  0.00           C  
ATOM   1150  O   CYS A 172      37.140  42.330  50.930  1.00  0.00           O  
ATOM   1151  CB  CYS A 172      34.860  44.550  51.980  1.00  0.00           C  
ATOM   1152  SG  CYS A 172      33.980  46.160  51.940  1.00  0.00           S  
ATOM   1153  N   ALA A 173      34.930  41.700  51.050  1.00  0.00           N  
ATOM   1154  CA  ALA A 173      35.300  40.300  51.270  1.00  0.00           C  
ATOM   1155  C   ALA A 173      36.290  39.590  50.340  1.00  0.00           C  
ATOM   1156  O   ALA A 173      37.180  38.850  50.740  1.00  0.00           O  
ATOM   1157  CB  ALA A 173      34.130  39.380  51.650  1.00  0.00           C  
ATOM   1158  N   PRO A 174      36.190  39.780  49.030  1.00  0.00           N  
ATOM   1159  CA  PRO A 174      37.220  39.290  48.100  1.00  0.00           C  
ATOM   1160  C   PRO A 174      38.590  39.960  48.280  1.00  0.00           C  
ATOM   1161  O   PRO A 174      39.620  39.300  48.440  1.00  0.00           O  
ATOM   1162  CB  PRO A 174      36.640  39.580  46.710  1.00  0.00           C  
ATOM   1163  CG  PRO A 174      35.120  39.510  46.840  1.00  0.00           C  
ATOM   1164  CD  PRO A 174      34.960  40.040  48.260  1.00  0.00           C  
ATOM   1165  N   CYS A 175      38.590  41.280  48.420  1.00  0.00           N  
ATOM   1166  CA  CYS A 175      39.820  42.060  48.630  1.00  0.00           C  
ATOM   1167  C   CYS A 175      40.480  41.750  49.970  1.00  0.00           C  
ATOM   1168  O   CYS A 175      41.710  41.720  49.970  1.00  0.00           O  
ATOM   1169  CB  CYS A 175      39.680  43.580  48.560  1.00  0.00           C  
ATOM   1170  SG  CYS A 175      41.230  44.470  48.160  1.00  0.00           S  
ATOM   1171  N   ASN A 176      39.630  41.520  50.960  1.00  0.00           N  
ATOM   1172  CA  ASN A 176      40.160  40.980  52.220  1.00  0.00           C  
ATOM   1173  C   ASN A 176      40.760  39.580  52.050  1.00  0.00           C  
ATOM   1174  O   ASN A 176      41.950  39.440  52.330  1.00  0.00           O  
ATOM   1175  CB  ASN A 176      39.020  40.950  53.230  1.00  0.00           C  
ATOM   1176  CG  ASN A 176      39.290  41.980  54.340  1.00  0.00           C  
ATOM   1177  ND2 ASN A 176      38.540  41.730  55.410  1.00  0.00           N  
ATOM   1178  OD1 ASN A 176      40.350  42.600  54.400  1.00  0.00           O  
ATOM   1179  N   VAL A 177      40.130  38.660  51.330  1.00  0.00           N  
ATOM   1180  CA  VAL A 177      40.740  37.350  51.060  1.00  0.00           C  
ATOM   1181  C   VAL A 177      42.060  37.340  50.290  1.00  0.00           C  
ATOM   1182  O   VAL A 177      43.110  36.970  50.810  1.00  0.00           O  
ATOM   1183  CB  VAL A 177      39.840  36.240  50.510  1.00  0.00           C  
ATOM   1184  CG1 VAL A 177      40.500  34.880  50.310  1.00  0.00           C  
ATOM   1185  CG2 VAL A 177      38.620  35.950  51.390  1.00  0.00           C  
ATOM   1186  N   ILE A 178      42.030  38.110  49.200  1.00  0.00           N  
ATOM   1187  CA  ILE A 178      43.220  38.490  48.420  1.00  0.00           C  
ATOM   1188  C   ILE A 178      44.330  39.110  49.260  1.00  0.00           C  
ATOM   1189  O   ILE A 178      45.380  38.460  49.310  1.00  0.00           O  
ATOM   1190  CB  ILE A 178      42.860  39.400  47.240  1.00  0.00           C  
ATOM   1191  CG1 ILE A 178      41.910  38.660  46.290  1.00  0.00           C  
ATOM   1192  CG2 ILE A 178      44.060  40.010  46.500  1.00  0.00           C  
ATOM   1193  CD  ILE A 178      42.520  37.800  45.180  1.00  0.00           C  
ATOM   1194  N   CYS A 179      44.030  40.100  50.100  1.00  0.00           N  
ATOM   1195  CA  CYS A 179      45.010  40.630  51.060  1.00  0.00           C  
ATOM   1196  C   CYS A 179      45.650  39.670  52.060  1.00  0.00           C  
ATOM   1197  O   CYS A 179      46.760  39.820  52.570  1.00  0.00           O  
ATOM   1198  CB  CYS A 179      44.480  41.830  51.850  1.00  0.00           C  
ATOM   1199  SG  CYS A 179      43.910  43.280  50.900  1.00  0.00           S  
ATOM   1200  N   SER A 180      44.780  38.800  52.570  1.00  0.00           N  
ATOM   1201  CA  SER A 180      45.170  37.660  53.410  1.00  0.00           C  
ATOM   1202  C   SER A 180      46.110  36.640  52.770  1.00  0.00           C  
ATOM   1203  O   SER A 180      46.680  35.820  53.490  1.00  0.00           O  
ATOM   1204  CB  SER A 180      43.900  36.960  53.910  1.00  0.00           C  
ATOM   1205  OG  SER A 180      44.110  36.100  55.030  1.00  0.00           O  
ATOM   1206  N   ILE A 181      45.990  36.390  51.470  1.00  0.00           N  
ATOM   1207  CA  ILE A 181      46.940  35.560  50.710  1.00  0.00           C  
ATOM   1208  C   ILE A 181      48.180  36.320  50.250  1.00  0.00           C  
ATOM   1209  O   ILE A 181      49.280  35.850  50.540  1.00  0.00           O  
ATOM   1210  CB  ILE A 181      46.260  34.890  49.510  1.00  0.00           C  
ATOM   1211  CG1 ILE A 181      44.960  34.150  49.830  1.00  0.00           C  
ATOM   1212  CG2 ILE A 181      47.190  33.970  48.720  1.00  0.00           C  
ATOM   1213  CD  ILE A 181      44.140  33.980  48.550  1.00  0.00           C  
ATOM   1214  N   ILE A 182      48.050  37.590  49.850  1.00  0.00           N  
ATOM   1215  CA  ILE A 182      49.220  38.410  49.510  1.00  0.00           C  
ATOM   1216  C   ILE A 182      50.120  38.900  50.650  1.00  0.00           C  
ATOM   1217  O   ILE A 182      51.290  38.510  50.640  1.00  0.00           O  
ATOM   1218  CB  ILE A 182      48.940  39.490  48.450  1.00  0.00           C  
ATOM   1219  CG1 ILE A 182      48.390  38.820  47.190  1.00  0.00           C  
ATOM   1220  CG2 ILE A 182      50.050  40.490  48.160  1.00  0.00           C  
ATOM   1221  CD  ILE A 182      47.900  39.760  46.090  1.00  0.00           C  
ATOM   1222  N   PHE A 183      49.540  39.530  51.670  1.00  0.00           N  
ATOM   1223  CA  PHE A 183      50.340  40.010  52.800  1.00  0.00           C  
ATOM   1224  C   PHE A 183      49.860  39.620  54.200  1.00  0.00           C  
ATOM   1225  O   PHE A 183      49.730  40.500  55.060  1.00  0.00           O  
ATOM   1226  CB  PHE A 183      50.840  41.450  52.740  1.00  0.00           C  
ATOM   1227  CG  PHE A 183      49.800  42.360  52.080  1.00  0.00           C  
ATOM   1228  CD1 PHE A 183      50.070  42.830  50.800  1.00  0.00           C  
ATOM   1229  CD2 PHE A 183      48.700  42.840  52.770  1.00  0.00           C  
ATOM   1230  CE1 PHE A 183      49.180  43.710  50.180  1.00  0.00           C  
ATOM   1231  CE2 PHE A 183      47.830  43.740  52.170  1.00  0.00           C  
ATOM   1232  CZ  PHE A 183      48.060  44.160  50.870  1.00  0.00           C  
ATOM   1233  N   HIS A 184      49.860  38.350  54.580  1.00  0.00           N  
ATOM   1234  CA  HIS A 184      49.120  37.750  55.710  1.00  0.00           C  
ATOM   1235  C   HIS A 184      48.300  38.610  56.680  1.00  0.00           C  
ATOM   1236  O   HIS A 184      48.630  38.700  57.860  1.00  0.00           O  
ATOM   1237  CB  HIS A 184      50.240  36.900  56.320  1.00  0.00           C  
ATOM   1238  CG  HIS A 184      49.900  35.950  57.470  1.00  0.00           C  
ATOM   1239  CD2 HIS A 184      50.450  35.870  58.680  1.00  0.00           C  
ATOM   1240  ND1 HIS A 184      49.090  34.910  57.320  1.00  0.00           N  
ATOM   1241  CE1 HIS A 184      49.250  34.130  58.380  1.00  0.00           C  
ATOM   1242  NE2 HIS A 184      50.050  34.740  59.250  1.00  0.00           N  
ATOM   1243  N   LYS A 185      47.340  39.330  56.110  1.00  0.00           N  
ATOM   1244  CA  LYS A 185      46.530  40.310  56.860  1.00  0.00           C  
ATOM   1245  C   LYS A 185      45.270  40.740  56.110  1.00  0.00           C  
ATOM   1246  O   LYS A 185      45.250  41.050  54.910  1.00  0.00           O  
ATOM   1247  CB  LYS A 185      47.400  41.560  57.010  1.00  0.00           C  
ATOM   1248  CG  LYS A 185      47.070  42.460  58.200  1.00  0.00           C  
ATOM   1249  CD  LYS A 185      47.940  43.690  58.460  1.00  0.00           C  
ATOM   1250  CE  LYS A 185      47.560  44.200  59.850  1.00  0.00           C  
ATOM   1251  NZ  LYS A 185      48.150  45.490  60.230  1.00  0.00           N1+
ATOM   1252  N   ARG A 186      44.200  40.930  56.870  1.00  0.00           N  
ATOM   1253  CA  ARG A 186      42.830  41.230  56.430  1.00  0.00           C  
ATOM   1254  C   ARG A 186      42.430  42.440  57.280  1.00  0.00           C  
ATOM   1255  O   ARG A 186      42.840  42.500  58.430  1.00  0.00           O  
ATOM   1256  CB  ARG A 186      41.920  40.020  56.640  1.00  0.00           C  
ATOM   1257  CG  ARG A 186      41.950  39.410  58.040  1.00  0.00           C  
ATOM   1258  CD  ARG A 186      40.610  38.810  58.460  1.00  0.00           C  
ATOM   1259  NE  ARG A 186      39.360  39.480  58.080  1.00  0.00           N  
ATOM   1260  CZ  ARG A 186      38.640  40.260  58.900  1.00  0.00           C  
ATOM   1261  NH1 ARG A 186      39.030  40.480  60.160  1.00  0.00           N1+
ATOM   1262  NH2 ARG A 186      37.450  40.660  58.430  1.00  0.00           N  
ATOM   1263  N   PHE A 187      41.630  43.320  56.680  1.00  0.00           N  
ATOM   1264  CA  PHE A 187      41.250  44.560  57.380  1.00  0.00           C  
ATOM   1265  C   PHE A 187      39.770  44.540  57.750  1.00  0.00           C  
ATOM   1266  O   PHE A 187      39.050  43.630  57.340  1.00  0.00           O  
ATOM   1267  CB  PHE A 187      41.650  45.770  56.520  1.00  0.00           C  
ATOM   1268  CG  PHE A 187      43.050  45.810  55.910  1.00  0.00           C  
ATOM   1269  CD1 PHE A 187      43.480  45.040  54.840  1.00  0.00           C  
ATOM   1270  CD2 PHE A 187      44.040  46.460  56.630  1.00  0.00           C  
ATOM   1271  CE1 PHE A 187      44.830  44.770  54.620  1.00  0.00           C  
ATOM   1272  CE2 PHE A 187      45.400  46.160  56.530  1.00  0.00           C  
ATOM   1273  CZ  PHE A 187      45.770  45.330  55.480  1.00  0.00           C  
ATOM   1274  N   ASP A 188      39.390  45.350  58.740  1.00  0.00           N  
ATOM   1275  CA  ASP A 188      38.030  45.820  59.040  1.00  0.00           C  
ATOM   1276  C   ASP A 188      37.450  46.710  57.940  1.00  0.00           C  
ATOM   1277  O   ASP A 188      38.110  47.710  57.650  1.00  0.00           O  
ATOM   1278  CB  ASP A 188      38.010  46.410  60.450  1.00  0.00           C  
ATOM   1279  CG  ASP A 188      36.590  46.750  60.910  1.00  0.00           C  
ATOM   1280  OD1 ASP A 188      36.220  47.910  60.630  1.00  0.00           O  
ATOM   1281  OD2 ASP A 188      35.900  45.920  61.540  1.00  0.00           O1-
ATOM   1282  N   TYR A 189      36.170  46.600  57.590  1.00  0.00           N  
ATOM   1283  CA  TYR A 189      35.500  47.240  56.450  1.00  0.00           C  
ATOM   1284  C   TYR A 189      35.400  48.770  56.550  1.00  0.00           C  
ATOM   1285  O   TYR A 189      34.790  49.390  55.680  1.00  0.00           O  
ATOM   1286  CB  TYR A 189      34.170  46.530  56.220  1.00  0.00           C  
ATOM   1287  CG  TYR A 189      34.240  45.060  55.800  1.00  0.00           C  
ATOM   1288  CD1 TYR A 189      35.310  44.180  55.960  1.00  0.00           C  
ATOM   1289  CD2 TYR A 189      33.090  44.530  55.230  1.00  0.00           C  
ATOM   1290  CE1 TYR A 189      35.220  42.840  55.600  1.00  0.00           C  
ATOM   1291  CE2 TYR A 189      32.970  43.180  54.900  1.00  0.00           C  
ATOM   1292  CZ  TYR A 189      34.050  42.320  55.060  1.00  0.00           C  
ATOM   1293  OH  TYR A 189      33.990  40.990  54.790  1.00  0.00           O  
ATOM   1294  N   LYS A 190      35.830  49.370  57.650  1.00  0.00           N  
ATOM   1295  CA  LYS A 190      35.850  50.810  57.920  1.00  0.00           C  
ATOM   1296  C   LYS A 190      37.220  51.500  57.890  1.00  0.00           C  
ATOM   1297  O   LYS A 190      37.380  52.720  57.880  1.00  0.00           O  
ATOM   1298  CB  LYS A 190      35.240  51.130  59.290  1.00  0.00           C  
ATOM   1299  CG  LYS A 190      33.780  50.680  59.400  1.00  0.00           C  
ATOM   1300  CD  LYS A 190      33.340  50.920  60.850  1.00  0.00           C  
ATOM   1301  CE  LYS A 190      31.850  50.750  61.110  1.00  0.00           C  
ATOM   1302  NZ  LYS A 190      31.390  49.540  60.420  1.00  0.00           N1+
ATOM   1303  N   ASP A 191      38.250  50.700  58.150  1.00  0.00           N  
ATOM   1304  CA  ASP A 191      39.680  51.030  58.120  1.00  0.00           C  
ATOM   1305  C   ASP A 191      40.150  51.780  56.870  1.00  0.00           C  
ATOM   1306  O   ASP A 191      40.020  51.300  55.750  1.00  0.00           O  
ATOM   1307  CB  ASP A 191      40.520  49.740  58.130  1.00  0.00           C  
ATOM   1308  CG  ASP A 191      42.000  49.900  58.470  1.00  0.00           C  
ATOM   1309  OD1 ASP A 191      42.650  50.910  58.110  1.00  0.00           O  
ATOM   1310  OD2 ASP A 191      42.580  48.900  58.960  1.00  0.00           O1-
ATOM   1311  N   GLN A 192      40.510  53.050  57.040  1.00  0.00           N  
ATOM   1312  CA  GLN A 192      41.080  53.980  56.060  1.00  0.00           C  
ATOM   1313  C   GLN A 192      42.100  53.370  55.090  1.00  0.00           C  
ATOM   1314  O   GLN A 192      41.910  53.490  53.880  1.00  0.00           O  
ATOM   1315  CB  GLN A 192      41.750  55.260  56.580  1.00  0.00           C  
ATOM   1316  CG  GLN A 192      40.800  56.330  57.140  1.00  0.00           C  
ATOM   1317  CD  GLN A 192      40.090  57.100  56.030  1.00  0.00           C  
ATOM   1318  NE2 GLN A 192      38.780  57.220  56.190  1.00  0.00           N  
ATOM   1319  OE1 GLN A 192      40.610  57.480  54.980  1.00  0.00           O  
ATOM   1320  N   GLN A 193      42.920  52.430  55.550  1.00  0.00           N  
ATOM   1321  CA  GLN A 193      43.990  51.790  54.780  1.00  0.00           C  
ATOM   1322  C   GLN A 193      43.420  50.890  53.670  1.00  0.00           C  
ATOM   1323  O   GLN A 193      43.850  50.910  52.510  1.00  0.00           O  
ATOM   1324  CB  GLN A 193      44.890  51.070  55.780  1.00  0.00           C  
ATOM   1325  CG  GLN A 193      46.230  50.610  55.200  1.00  0.00           C  
ATOM   1326  CD  GLN A 193      46.930  49.640  56.140  1.00  0.00           C  
ATOM   1327  NE2 GLN A 193      47.330  48.440  55.710  1.00  0.00           N  
ATOM   1328  OE1 GLN A 193      47.360  50.020  57.230  1.00  0.00           O  
ATOM   1329  N   PHE A 194      42.300  50.260  53.980  1.00  0.00           N  
ATOM   1330  CA  PHE A 194      41.590  49.260  53.170  1.00  0.00           C  
ATOM   1331  C   PHE A 194      40.610  49.990  52.260  1.00  0.00           C  
ATOM   1332  O   PHE A 194      40.510  49.670  51.070  1.00  0.00           O  
ATOM   1333  CB  PHE A 194      40.840  48.370  54.170  1.00  0.00           C  
ATOM   1334  CG  PHE A 194      40.260  47.160  53.440  1.00  0.00           C  
ATOM   1335  CD1 PHE A 194      40.910  46.210  52.650  1.00  0.00           C  
ATOM   1336  CD2 PHE A 194      38.920  46.900  53.710  1.00  0.00           C  
ATOM   1337  CE1 PHE A 194      40.240  45.100  52.170  1.00  0.00           C  
ATOM   1338  CE2 PHE A 194      38.250  45.750  53.300  1.00  0.00           C  
ATOM   1339  CZ  PHE A 194      38.900  44.850  52.470  1.00  0.00           C  
ATOM   1340  N   LEU A 195      39.920  51.010  52.750  1.00  0.00           N  
ATOM   1341  CA  LEU A 195      39.230  52.010  51.920  1.00  0.00           C  
ATOM   1342  C   LEU A 195      40.040  52.670  50.800  1.00  0.00           C  
ATOM   1343  O   LEU A 195      39.580  52.810  49.670  1.00  0.00           O  
ATOM   1344  CB  LEU A 195      38.600  53.090  52.800  1.00  0.00           C  
ATOM   1345  CG  LEU A 195      37.570  52.570  53.810  1.00  0.00           C  
ATOM   1346  CD1 LEU A 195      36.920  53.720  54.580  1.00  0.00           C  
ATOM   1347  CD2 LEU A 195      36.410  51.790  53.190  1.00  0.00           C  
ATOM   1348  N   ASN A 196      41.310  52.840  51.140  1.00  0.00           N  
ATOM   1349  CA  ASN A 196      42.340  53.260  50.170  1.00  0.00           C  
ATOM   1350  C   ASN A 196      42.640  52.160  49.160  1.00  0.00           C  
ATOM   1351  O   ASN A 196      42.630  52.490  47.970  1.00  0.00           O  
ATOM   1352  CB  ASN A 196      43.590  53.760  50.910  1.00  0.00           C  
ATOM   1353  CG  ASN A 196      43.310  55.110  51.580  1.00  0.00           C  
ATOM   1354  ND2 ASN A 196      44.100  55.430  52.610  1.00  0.00           N  
ATOM   1355  OD1 ASN A 196      42.590  55.980  51.110  1.00  0.00           O  
ATOM   1356  N   LEU A 197      42.930  50.900  49.470  1.00  0.00           N  
ATOM   1357  CA  LEU A 197      43.050  49.830  48.470  1.00  0.00           C  
ATOM   1358  C   LEU A 197      41.860  49.570  47.540  1.00  0.00           C  
ATOM   1359  O   LEU A 197      41.990  49.650  46.320  1.00  0.00           O  
ATOM   1360  CB  LEU A 197      43.410  48.500  49.130  1.00  0.00           C  
ATOM   1361  CG  LEU A 197      44.750  47.890  48.700  1.00  0.00           C  
ATOM   1362  CD1 LEU A 197      44.780  46.530  49.400  1.00  0.00           C  
ATOM   1363  CD2 LEU A 197      45.040  47.860  47.200  1.00  0.00           C  
ATOM   1364  N   MET A 198      40.670  49.640  48.130  1.00  0.00           N  
ATOM   1365  CA  MET A 198      39.380  49.680  47.430  1.00  0.00           C  
ATOM   1366  C   MET A 198      39.190  50.820  46.430  1.00  0.00           C  
ATOM   1367  O   MET A 198      38.700  50.570  45.330  1.00  0.00           O  
ATOM   1368  CB  MET A 198      38.230  49.640  48.440  1.00  0.00           C  
ATOM   1369  CG  MET A 198      37.980  48.150  48.670  1.00  0.00           C  
ATOM   1370  SD  MET A 198      36.370  47.830  49.490  1.00  0.00           S  
ATOM   1371  CE  MET A 198      36.800  48.270  51.160  1.00  0.00           C  
ATOM   1372  N   GLU A 199      39.330  52.060  46.900  1.00  0.00           N  
ATOM   1373  CA  GLU A 199      39.270  53.220  46.010  1.00  0.00           C  
ATOM   1374  C   GLU A 199      39.930  53.080  44.630  1.00  0.00           C  
ATOM   1375  O   GLU A 199      39.250  53.090  43.610  1.00  0.00           O  
ATOM   1376  CB  GLU A 199      39.800  54.420  46.800  1.00  0.00           C  
ATOM   1377  CG  GLU A 199      39.780  55.770  46.090  1.00  0.00           C  
ATOM   1378  CD  GLU A 199      40.400  56.970  46.790  1.00  0.00           C  
ATOM   1379  OE1 GLU A 199      41.650  57.070  46.830  1.00  0.00           O  
ATOM   1380  OE2 GLU A 199      39.630  57.700  47.460  1.00  0.00           O1-
ATOM   1381  N   LYS A 200      41.210  52.720  44.730  1.00  0.00           N  
ATOM   1382  CA  LYS A 200      42.080  52.560  43.560  1.00  0.00           C  
ATOM   1383  C   LYS A 200      41.660  51.530  42.510  1.00  0.00           C  
ATOM   1384  O   LYS A 200      41.600  51.920  41.340  1.00  0.00           O  
ATOM   1385  CB  LYS A 200      43.510  52.330  44.070  1.00  0.00           C  
ATOM   1386  CG  LYS A 200      43.960  53.460  45.000  1.00  0.00           C  
ATOM   1387  CD  LYS A 200      43.990  54.910  44.510  1.00  0.00           C  
ATOM   1388  CE  LYS A 200      44.450  55.850  45.620  1.00  0.00           C  
ATOM   1389  NZ  LYS A 200      44.640  57.270  45.300  1.00  0.00           N1+
ATOM   1390  N   LEU A 201      41.300  50.380  43.080  1.00  0.00           N  
ATOM   1391  CA  LEU A 201      40.730  49.240  42.350  1.00  0.00           C  
ATOM   1392  C   LEU A 201      39.440  49.670  41.650  1.00  0.00           C  
ATOM   1393  O   LEU A 201      39.420  49.610  40.420  1.00  0.00           O  
ATOM   1394  CB  LEU A 201      40.420  48.120  43.340  1.00  0.00           C  
ATOM   1395  CG  LEU A 201      41.690  47.340  43.700  1.00  0.00           C  
ATOM   1396  CD1 LEU A 201      41.450  46.320  44.810  1.00  0.00           C  
ATOM   1397  CD2 LEU A 201      42.290  46.700  42.440  1.00  0.00           C  
ATOM   1398  N   ASN A 202      38.390  50.100  42.340  1.00  0.00           N  
ATOM   1399  CA  ASN A 202      37.160  50.670  41.780  1.00  0.00           C  
ATOM   1400  C   ASN A 202      37.280  51.720  40.670  1.00  0.00           C  
ATOM   1401  O   ASN A 202      36.560  51.650  39.680  1.00  0.00           O  
ATOM   1402  CB  ASN A 202      36.260  51.280  42.860  1.00  0.00           C  
ATOM   1403  CG  ASN A 202      35.570  50.210  43.700  1.00  0.00           C  
ATOM   1404  ND2 ASN A 202      36.080  49.740  44.840  1.00  0.00           N  
ATOM   1405  OD1 ASN A 202      34.450  49.860  43.330  1.00  0.00           O  
ATOM   1406  N   GLU A 203      38.180  52.680  40.870  1.00  0.00           N  
ATOM   1407  CA  GLU A 203      38.610  53.580  39.790  1.00  0.00           C  
ATOM   1408  C   GLU A 203      39.170  52.830  38.580  1.00  0.00           C  
ATOM   1409  O   GLU A 203      38.530  53.000  37.550  1.00  0.00           O  
ATOM   1410  CB  GLU A 203      39.520  54.670  40.350  1.00  0.00           C  
ATOM   1411  CG  GLU A 203      38.790  55.680  41.240  1.00  0.00           C  
ATOM   1412  CD  GLU A 203      39.720  56.690  41.930  1.00  0.00           C  
ATOM   1413  OE1 GLU A 203      40.730  57.030  41.280  1.00  0.00           O  
ATOM   1414  OE2 GLU A 203      39.440  57.190  43.040  1.00  0.00           O1-
ATOM   1415  N   ASN A 204      40.230  52.040  38.740  1.00  0.00           N  
ATOM   1416  CA  ASN A 204      40.830  51.320  37.600  1.00  0.00           C  
ATOM   1417  C   ASN A 204      39.840  50.430  36.850  1.00  0.00           C  
ATOM   1418  O   ASN A 204      39.810  50.420  35.620  1.00  0.00           O  
ATOM   1419  CB  ASN A 204      42.090  50.590  38.060  1.00  0.00           C  
ATOM   1420  CG  ASN A 204      43.350  51.450  38.210  1.00  0.00           C  
ATOM   1421  ND2 ASN A 204      44.490  50.990  37.720  1.00  0.00           N  
ATOM   1422  OD1 ASN A 204      43.210  52.650  38.460  1.00  0.00           O  
ATOM   1423  N   ILE A 205      39.050  49.630  37.560  1.00  0.00           N  
ATOM   1424  CA  ILE A 205      37.970  48.770  37.050  1.00  0.00           C  
ATOM   1425  C   ILE A 205      36.890  49.520  36.270  1.00  0.00           C  
ATOM   1426  O   ILE A 205      36.700  49.200  35.100  1.00  0.00           O  
ATOM   1427  CB  ILE A 205      37.400  47.890  38.160  1.00  0.00           C  
ATOM   1428  CG1 ILE A 205      37.920  46.460  38.010  1.00  0.00           C  
ATOM   1429  CG2 ILE A 205      35.900  48.040  38.430  1.00  0.00           C  
ATOM   1430  CD  ILE A 205      39.290  46.190  38.630  1.00  0.00           C  
ATOM   1431  N   LYS A 206      36.580  50.730  36.730  1.00  0.00           N  
ATOM   1432  CA  LYS A 206      35.660  51.600  35.990  1.00  0.00           C  
ATOM   1433  C   LYS A 206      36.210  52.210  34.700  1.00  0.00           C  
ATOM   1434  O   LYS A 206      35.710  51.940  33.610  1.00  0.00           O  
ATOM   1435  CB  LYS A 206      35.120  52.770  36.830  1.00  0.00           C  
ATOM   1436  CG  LYS A 206      33.890  53.410  36.190  1.00  0.00           C  
ATOM   1437  CD  LYS A 206      33.360  54.600  36.990  1.00  0.00           C  
ATOM   1438  CE  LYS A 206      32.260  55.260  36.150  1.00  0.00           C  
ATOM   1439  NZ  LYS A 206      31.880  56.580  36.690  1.00  0.00           N1+
ATOM   1440  N   ILE A 207      37.440  52.710  34.780  1.00  0.00           N  
ATOM   1441  CA  ILE A 207      38.200  53.260  33.640  1.00  0.00           C  
ATOM   1442  C   ILE A 207      38.610  52.220  32.590  1.00  0.00           C  
ATOM   1443  O   ILE A 207      38.160  52.350  31.460  1.00  0.00           O  
ATOM   1444  CB  ILE A 207      39.460  53.950  34.150  1.00  0.00           C  
ATOM   1445  CG1 ILE A 207      39.100  55.060  35.140  1.00  0.00           C  
ATOM   1446  CG2 ILE A 207      40.350  54.590  33.090  1.00  0.00           C  
ATOM   1447  CD  ILE A 207      40.270  55.550  35.990  1.00  0.00           C  
ATOM   1448  N   LEU A 208      39.040  51.010  32.940  1.00  0.00           N  
ATOM   1449  CA  LEU A 208      39.310  49.940  31.970  1.00  0.00           C  
ATOM   1450  C   LEU A 208      38.060  49.370  31.280  1.00  0.00           C  
ATOM   1451  O   LEU A 208      38.120  49.080  30.090  1.00  0.00           O  
ATOM   1452  CB  LEU A 208      40.280  48.920  32.560  1.00  0.00           C  
ATOM   1453  CG  LEU A 208      41.630  49.540  32.930  1.00  0.00           C  
ATOM   1454  CD1 LEU A 208      42.470  48.630  33.840  1.00  0.00           C  
ATOM   1455  CD2 LEU A 208      42.300  49.970  31.620  1.00  0.00           C  
ATOM   1456  N   SER A 209      36.970  49.400  32.030  1.00  0.00           N  
ATOM   1457  CA  SER A 209      35.680  48.850  31.570  1.00  0.00           C  
ATOM   1458  C   SER A 209      34.610  49.880  31.200  1.00  0.00           C  
ATOM   1459  O   SER A 209      33.430  49.630  30.960  1.00  0.00           O  
ATOM   1460  CB  SER A 209      35.130  47.940  32.670  1.00  0.00           C  
ATOM   1461  OG  SER A 209      34.510  48.670  33.730  1.00  0.00           O  
ATOM   1462  N   SER A 210      35.150  51.030  30.810  1.00  0.00           N  
ATOM   1463  CA  SER A 210      34.480  52.110  30.060  1.00  0.00           C  
ATOM   1464  C   SER A 210      33.880  51.800  28.690  1.00  0.00           C  
ATOM   1465  O   SER A 210      34.390  50.940  27.970  1.00  0.00           O  
ATOM   1466  CB  SER A 210      35.250  53.430  29.960  1.00  0.00           C  
ATOM   1467  OG  SER A 210      36.520  53.350  29.300  1.00  0.00           O  
ATOM   1468  N   PRO A 211      32.660  52.240  28.410  1.00  0.00           N  
ATOM   1469  CA  PRO A 211      31.940  51.840  27.200  1.00  0.00           C  
ATOM   1470  C   PRO A 211      32.720  52.300  25.970  1.00  0.00           C  
ATOM   1471  O   PRO A 211      33.700  53.040  26.020  1.00  0.00           O  
ATOM   1472  CB  PRO A 211      30.610  52.590  27.280  1.00  0.00           C  
ATOM   1473  CG  PRO A 211      30.390  52.790  28.780  1.00  0.00           C  
ATOM   1474  CD  PRO A 211      31.780  52.830  29.440  1.00  0.00           C  
ATOM   1475  N   TRP A 212      32.390  51.760  24.800  1.00  0.00           N  
ATOM   1476  CA  TRP A 212      33.010  52.090  23.510  1.00  0.00           C  
ATOM   1477  C   TRP A 212      32.210  53.090  22.680  1.00  0.00           C  
ATOM   1478  O   TRP A 212      31.050  53.320  23.030  1.00  0.00           O  
ATOM   1479  CB  TRP A 212      33.160  50.740  22.810  1.00  0.00           C  
ATOM   1480  CG  TRP A 212      34.190  49.780  23.410  1.00  0.00           C  
ATOM   1481  CD1 TRP A 212      34.130  49.240  24.630  1.00  0.00           C  
ATOM   1482  CD2 TRP A 212      35.510  49.570  23.040  1.00  0.00           C  
ATOM   1483  CE2 TRP A 212      36.170  48.920  24.080  1.00  0.00           C  
ATOM   1484  CE3 TRP A 212      36.270  49.980  21.950  1.00  0.00           C  
ATOM   1485  NE1 TRP A 212      35.300  48.820  25.090  1.00  0.00           N  
ATOM   1486  CZ2 TRP A 212      37.500  48.520  24.020  1.00  0.00           C  
ATOM   1487  CZ3 TRP A 212      37.630  49.670  21.920  1.00  0.00           C  
ATOM   1488  CH2 TRP A 212      38.240  48.910  22.910  1.00  0.00           C  
ATOM   1489  N   ILE A 213      32.840  53.780  21.730  1.00  0.00           N  
ATOM   1490  CA  ILE A 213      32.150  54.710  20.820  1.00  0.00           C  
ATOM   1491  C   ILE A 213      32.460  54.410  19.360  1.00  0.00           C  
ATOM   1492  O   ILE A 213      33.500  53.870  18.970  1.00  0.00           O  
ATOM   1493  CB  ILE A 213      32.550  56.140  21.220  1.00  0.00           C  
ATOM   1494  CG1 ILE A 213      31.540  57.100  20.590  1.00  0.00           C  
ATOM   1495  CG2 ILE A 213      34.040  56.420  21.020  1.00  0.00           C  
ATOM   1496  CD  ILE A 213      31.850  58.600  20.610  1.00  0.00           C  
ATOM   1497  N   GLN A 214      31.340  54.360  18.640  1.00  0.00           N  
ATOM   1498  CA  GLN A 214      31.400  54.000  17.210  1.00  0.00           C  
ATOM   1499  C   GLN A 214      31.770  55.240  16.400  1.00  0.00           C  
ATOM   1500  O   GLN A 214      32.320  56.210  16.920  1.00  0.00           O  
ATOM   1501  CB  GLN A 214      30.070  53.330  16.880  1.00  0.00           C  
ATOM   1502  CG  GLN A 214      30.000  51.980  17.610  1.00  0.00           C  
ATOM   1503  CD  GLN A 214      28.570  51.460  17.460  1.00  0.00           C  
ATOM   1504  NE2 GLN A 214      27.730  51.720  18.460  1.00  0.00           N  
ATOM   1505  OE1 GLN A 214      28.210  50.680  16.590  1.00  0.00           O  
ATOM   1506  N   ILE A 215      31.560  55.130  15.090  1.00  0.00           N  
ATOM   1507  CA  ILE A 215      31.740  56.200  14.100  1.00  0.00           C  
ATOM   1508  C   ILE A 215      30.750  57.360  14.210  1.00  0.00           C  
ATOM   1509  O   ILE A 215      29.560  57.180  13.980  1.00  0.00           O  
ATOM   1510  CB  ILE A 215      31.790  55.520  12.720  1.00  0.00           C  
ATOM   1511  CG1 ILE A 215      32.910  54.490  12.550  1.00  0.00           C  
ATOM   1512  CG2 ILE A 215      31.760  56.570  11.610  1.00  0.00           C  
ATOM   1513  CD  ILE A 215      32.920  53.670  11.260  1.00  0.00           C  
ATOM   1514  N   CYS A 216      31.250  58.440  14.810  1.00  0.00           N  
ATOM   1515  CA  CYS A 216      30.340  59.560  15.090  1.00  0.00           C  
ATOM   1516  C   CYS A 216      30.860  60.810  14.370  1.00  0.00           C  
ATOM   1517  O   CYS A 216      30.760  60.740  13.150  1.00  0.00           O  
ATOM   1518  CB  CYS A 216      30.120  59.890  16.560  1.00  0.00           C  
ATOM   1519  SG  CYS A 216      29.580  58.450  17.560  1.00  0.00           S  
ATOM   1520  N   ASN A 217      31.580  61.710  15.040  1.00  0.00           N  
ATOM   1521  CA  ASN A 217      32.300  62.760  14.290  1.00  0.00           C  
ATOM   1522  C   ASN A 217      33.370  62.170  13.370  1.00  0.00           C  
ATOM   1523  O   ASN A 217      33.440  62.470  12.180  1.00  0.00           O  
ATOM   1524  CB  ASN A 217      32.900  63.670  15.360  1.00  0.00           C  
ATOM   1525  CG  ASN A 217      33.590  64.890  14.750  1.00  0.00           C  
ATOM   1526  ND2 ASN A 217      34.900  64.840  14.560  1.00  0.00           N  
ATOM   1527  OD1 ASN A 217      32.990  65.900  14.380  1.00  0.00           O  
ATOM   1528  N   ASN A 218      34.250  61.320  13.890  1.00  0.00           N  
ATOM   1529  CA  ASN A 218      35.430  60.770  13.200  1.00  0.00           C  
ATOM   1530  C   ASN A 218      35.320  59.270  12.960  1.00  0.00           C  
ATOM   1531  O   ASN A 218      34.630  58.550  13.680  1.00  0.00           O  
ATOM   1532  CB  ASN A 218      36.670  60.850  14.090  1.00  0.00           C  
ATOM   1533  CG  ASN A 218      37.160  62.290  14.260  1.00  0.00           C  
ATOM   1534  ND2 ASN A 218      37.910  62.890  13.340  1.00  0.00           N  
ATOM   1535  OD1 ASN A 218      36.910  62.910  15.290  1.00  0.00           O  
ATOM   1536  N   PHE A 219      35.730  58.830  11.770  1.00  0.00           N  
ATOM   1537  CA  PHE A 219      35.790  57.400  11.440  1.00  0.00           C  
ATOM   1538  C   PHE A 219      36.880  56.680  12.250  1.00  0.00           C  
ATOM   1539  O   PHE A 219      38.030  56.680  11.810  1.00  0.00           O  
ATOM   1540  CB  PHE A 219      36.100  57.200   9.950  1.00  0.00           C  
ATOM   1541  CG  PHE A 219      34.770  56.870   9.260  1.00  0.00           C  
ATOM   1542  CD1 PHE A 219      33.840  57.870   9.060  1.00  0.00           C  
ATOM   1543  CD2 PHE A 219      34.560  55.610   8.700  1.00  0.00           C  
ATOM   1544  CE1 PHE A 219      32.640  57.590   8.400  1.00  0.00           C  
ATOM   1545  CE2 PHE A 219      33.360  55.320   8.060  1.00  0.00           C  
ATOM   1546  CZ  PHE A 219      32.380  56.300   7.970  1.00  0.00           C  
ATOM   1547  N   SER A 220      36.440  56.080  13.350  1.00  0.00           N  
ATOM   1548  CA  SER A 220      37.260  55.280  14.270  1.00  0.00           C  
ATOM   1549  C   SER A 220      36.540  54.540  15.390  1.00  0.00           C  
ATOM   1550  O   SER A 220      35.520  55.040  15.860  1.00  0.00           O  
ATOM   1551  CB  SER A 220      38.420  56.090  14.860  1.00  0.00           C  
ATOM   1552  OG  SER A 220      39.160  55.250  15.750  1.00  0.00           O  
ATOM   1553  N   PRO A 221      36.740  53.240  15.620  1.00  0.00           N  
ATOM   1554  CA  PRO A 221      36.210  52.510  16.770  1.00  0.00           C  
ATOM   1555  C   PRO A 221      37.280  52.450  17.870  1.00  0.00           C  
ATOM   1556  O   PRO A 221      38.110  51.550  17.910  1.00  0.00           O  
ATOM   1557  CB  PRO A 221      35.790  51.140  16.220  1.00  0.00           C  
ATOM   1558  CG  PRO A 221      36.120  51.200  14.730  1.00  0.00           C  
ATOM   1559  CD  PRO A 221      37.180  52.290  14.590  1.00  0.00           C  
ATOM   1560  N   ILE A 222      36.930  53.160  18.940  1.00  0.00           N  
ATOM   1561  CA  ILE A 222      37.770  53.470  20.100  1.00  0.00           C  
ATOM   1562  C   ILE A 222      36.970  53.640  21.390  1.00  0.00           C  
ATOM   1563  O   ILE A 222      35.740  53.690  21.370  1.00  0.00           O  
ATOM   1564  CB  ILE A 222      38.650  54.680  19.760  1.00  0.00           C  
ATOM   1565  CG1 ILE A 222      39.790  54.870  20.750  1.00  0.00           C  
ATOM   1566  CG2 ILE A 222      37.800  55.950  19.830  1.00  0.00           C  
ATOM   1567  CD  ILE A 222      40.990  53.960  20.500  1.00  0.00           C  
ATOM   1568  N   ILE A 223      37.650  53.390  22.500  1.00  0.00           N  
ATOM   1569  CA  ILE A 223      37.070  53.610  23.830  1.00  0.00           C  
ATOM   1570  C   ILE A 223      36.690  55.050  24.190  1.00  0.00           C  
ATOM   1571  O   ILE A 223      37.180  56.010  23.590  1.00  0.00           O  
ATOM   1572  CB  ILE A 223      37.960  52.870  24.820  1.00  0.00           C  
ATOM   1573  CG1 ILE A 223      37.230  52.250  26.020  1.00  0.00           C  
ATOM   1574  CG2 ILE A 223      39.190  53.730  25.120  1.00  0.00           C  
ATOM   1575  CD  ILE A 223      38.180  51.190  26.570  1.00  0.00           C  
ATOM   1576  N   ASP A 224      35.610  55.090  24.960  1.00  0.00           N  
ATOM   1577  CA  ASP A 224      35.070  56.380  25.420  1.00  0.00           C  
ATOM   1578  C   ASP A 224      35.970  57.280  26.280  1.00  0.00           C  
ATOM   1579  O   ASP A 224      36.000  58.480  26.030  1.00  0.00           O  
ATOM   1580  CB  ASP A 224      33.760  56.120  26.170  1.00  0.00           C  
ATOM   1581  CG  ASP A 224      32.870  57.350  26.390  1.00  0.00           C  
ATOM   1582  OD1 ASP A 224      33.120  57.960  27.450  1.00  0.00           O  
ATOM   1583  OD2 ASP A 224      32.010  57.730  25.570  1.00  0.00           O1-
ATOM   1584  N   TYR A 225      36.750  56.680  27.170  1.00  0.00           N  
ATOM   1585  CA  TYR A 225      37.550  57.420  28.160  1.00  0.00           C  
ATOM   1586  C   TYR A 225      38.980  57.850  27.840  1.00  0.00           C  
ATOM   1587  O   TYR A 225      39.920  57.090  27.610  1.00  0.00           O  
ATOM   1588  CB  TYR A 225      37.590  56.560  29.430  1.00  0.00           C  
ATOM   1589  CG  TYR A 225      36.550  56.800  30.520  1.00  0.00           C  
ATOM   1590  CD1 TYR A 225      35.280  57.280  30.250  1.00  0.00           C  
ATOM   1591  CD2 TYR A 225      37.070  56.650  31.800  1.00  0.00           C  
ATOM   1592  CE1 TYR A 225      34.490  57.620  31.350  1.00  0.00           C  
ATOM   1593  CE2 TYR A 225      36.340  57.060  32.920  1.00  0.00           C  
ATOM   1594  CZ  TYR A 225      35.060  57.510  32.610  1.00  0.00           C  
ATOM   1595  OH  TYR A 225      34.220  57.970  33.570  1.00  0.00           O  
ATOM   1596  N   PHE A 226      38.990  59.140  27.510  1.00  0.00           N  
ATOM   1597  CA  PHE A 226      40.230  59.900  27.300  1.00  0.00           C  
ATOM   1598  C   PHE A 226      40.480  61.110  28.210  1.00  0.00           C  
ATOM   1599  O   PHE A 226      41.590  61.260  28.700  1.00  0.00           O  
ATOM   1600  CB  PHE A 226      40.410  60.410  25.870  1.00  0.00           C  
ATOM   1601  CG  PHE A 226      39.200  61.100  25.250  1.00  0.00           C  
ATOM   1602  CD1 PHE A 226      39.040  62.480  25.350  1.00  0.00           C  
ATOM   1603  CD2 PHE A 226      38.270  60.430  24.460  1.00  0.00           C  
ATOM   1604  CE1 PHE A 226      37.950  63.120  24.780  1.00  0.00           C  
ATOM   1605  CE2 PHE A 226      37.080  61.000  24.030  1.00  0.00           C  
ATOM   1606  CZ  PHE A 226      36.930  62.370  24.210  1.00  0.00           C  
ATOM   1607  N   PRO A 227      39.440  61.900  28.490  1.00  0.00           N  
ATOM   1608  CA  PRO A 227      39.620  63.270  28.990  1.00  0.00           C  
ATOM   1609  C   PRO A 227      40.740  63.510  30.010  1.00  0.00           C  
ATOM   1610  O   PRO A 227      41.700  64.180  29.630  1.00  0.00           O  
ATOM   1611  CB  PRO A 227      38.260  63.750  29.500  1.00  0.00           C  
ATOM   1612  CG  PRO A 227      37.380  63.000  28.510  1.00  0.00           C  
ATOM   1613  CD  PRO A 227      38.010  61.600  28.580  1.00  0.00           C  
ATOM   1614  N   GLY A 228      40.410  63.370  31.290  1.00  0.00           N  
ATOM   1615  CA  GLY A 228      41.500  63.330  32.280  1.00  0.00           C  
ATOM   1616  C   GLY A 228      41.560  61.980  33.000  1.00  0.00           C  
ATOM   1617  O   GLY A 228      41.250  61.830  34.180  1.00  0.00           O  
ATOM   1618  N   THR A 229      41.540  60.960  32.150  1.00  0.00           N  
ATOM   1619  CA  THR A 229      41.370  59.570  32.590  1.00  0.00           C  
ATOM   1620  C   THR A 229      42.600  58.660  32.720  1.00  0.00           C  
ATOM   1621  O   THR A 229      42.970  58.210  33.800  1.00  0.00           O  
ATOM   1622  CB  THR A 229      40.280  58.800  31.840  1.00  0.00           C  
ATOM   1623  CG2 THR A 229      38.940  59.550  31.760  1.00  0.00           C  
ATOM   1624  OG1 THR A 229      40.700  58.520  30.500  1.00  0.00           O  
ATOM   1625  N   HIS A 230      43.410  58.600  31.670  1.00  0.00           N  
ATOM   1626  CA  HIS A 230      44.700  57.890  31.640  1.00  0.00           C  
ATOM   1627  C   HIS A 230      45.820  58.090  32.660  1.00  0.00           C  
ATOM   1628  O   HIS A 230      46.160  57.100  33.310  1.00  0.00           O  
ATOM   1629  CB  HIS A 230      45.440  57.960  30.300  1.00  0.00           C  
ATOM   1630  CG  HIS A 230      44.550  57.470  29.150  1.00  0.00           C  
ATOM   1631  CD2 HIS A 230      44.470  56.170  28.890  1.00  0.00           C  
ATOM   1632  ND1 HIS A 230      43.990  58.280  28.260  1.00  0.00           N  
ATOM   1633  CE1 HIS A 230      43.540  57.380  27.380  1.00  0.00           C  
ATOM   1634  NE2 HIS A 230      43.890  56.140  27.690  1.00  0.00           N  
ATOM   1635  N   ASN A 231      46.060  59.350  33.010  1.00  0.00           N  
ATOM   1636  CA  ASN A 231      47.010  59.610  34.100  1.00  0.00           C  
ATOM   1637  C   ASN A 231      46.580  59.080  35.460  1.00  0.00           C  
ATOM   1638  O   ASN A 231      47.430  58.540  36.170  1.00  0.00           O  
ATOM   1639  CB  ASN A 231      47.260  61.120  34.120  1.00  0.00           C  
ATOM   1640  CG  ASN A 231      48.080  61.560  32.900  1.00  0.00           C  
ATOM   1641  ND2 ASN A 231      47.860  62.710  32.280  1.00  0.00           N  
ATOM   1642  OD1 ASN A 231      49.120  60.960  32.630  1.00  0.00           O  
ATOM   1643  N   LYS A 232      45.260  59.020  35.660  1.00  0.00           N  
ATOM   1644  CA  LYS A 232      44.720  58.370  36.860  1.00  0.00           C  
ATOM   1645  C   LYS A 232      45.020  56.870  36.980  1.00  0.00           C  
ATOM   1646  O   LYS A 232      45.580  56.430  37.980  1.00  0.00           O  
ATOM   1647  CB  LYS A 232      43.210  58.590  36.950  1.00  0.00           C  
ATOM   1648  CG  LYS A 232      42.550  58.500  38.320  1.00  0.00           C  
ATOM   1649  CD  LYS A 232      43.040  59.620  39.240  1.00  0.00           C  
ATOM   1650  CE  LYS A 232      43.590  59.200  40.610  1.00  0.00           C  
ATOM   1651  NZ  LYS A 232      42.540  59.360  41.630  1.00  0.00           N1+
ATOM   1652  N   LEU A 233      44.890  56.160  35.860  1.00  0.00           N  
ATOM   1653  CA  LEU A 233      45.100  54.720  35.720  1.00  0.00           C  
ATOM   1654  C   LEU A 233      46.510  54.380  36.190  1.00  0.00           C  
ATOM   1655  O   LEU A 233      46.720  53.480  36.990  1.00  0.00           O  
ATOM   1656  CB  LEU A 233      44.890  54.320  34.250  1.00  0.00           C  
ATOM   1657  CG  LEU A 233      44.870  52.800  34.050  1.00  0.00           C  
ATOM   1658  CD1 LEU A 233      43.520  52.220  34.470  1.00  0.00           C  
ATOM   1659  CD2 LEU A 233      45.040  52.590  32.540  1.00  0.00           C  
ATOM   1660  N   LEU A 234      47.460  55.140  35.630  1.00  0.00           N  
ATOM   1661  CA  LEU A 234      48.890  55.070  35.960  1.00  0.00           C  
ATOM   1662  C   LEU A 234      49.260  55.420  37.410  1.00  0.00           C  
ATOM   1663  O   LEU A 234      50.170  54.790  37.940  1.00  0.00           O  
ATOM   1664  CB  LEU A 234      49.650  55.980  35.000  1.00  0.00           C  
ATOM   1665  CG  LEU A 234      49.420  55.690  33.520  1.00  0.00           C  
ATOM   1666  CD1 LEU A 234      50.010  56.840  32.690  1.00  0.00           C  
ATOM   1667  CD2 LEU A 234      50.320  54.490  33.210  1.00  0.00           C  
ATOM   1668  N   LYS A 235      48.650  56.440  37.990  1.00  0.00           N  
ATOM   1669  CA  LYS A 235      48.770  56.910  39.380  1.00  0.00           C  
ATOM   1670  C   LYS A 235      48.190  55.900  40.370  1.00  0.00           C  
ATOM   1671  O   LYS A 235      48.860  55.670  41.370  1.00  0.00           O  
ATOM   1672  CB  LYS A 235      48.150  58.310  39.450  1.00  0.00           C  
ATOM   1673  CG  LYS A 235      48.340  59.000  40.810  1.00  0.00           C  
ATOM   1674  CD  LYS A 235      47.680  60.300  41.250  1.00  0.00           C  
ATOM   1675  CE  LYS A 235      47.780  60.590  42.750  1.00  0.00           C  
ATOM   1676  NZ  LYS A 235      47.420  61.990  43.040  1.00  0.00           N1+
ATOM   1677  N   ASN A 236      47.020  55.310  40.110  1.00  0.00           N  
ATOM   1678  CA  ASN A 236      46.430  54.300  41.000  1.00  0.00           C  
ATOM   1679  C   ASN A 236      47.250  53.040  41.260  1.00  0.00           C  
ATOM   1680  O   ASN A 236      47.400  52.590  42.390  1.00  0.00           O  
ATOM   1681  CB  ASN A 236      44.980  54.040  40.580  1.00  0.00           C  
ATOM   1682  CG  ASN A 236      44.020  55.220  40.770  1.00  0.00           C  
ATOM   1683  ND2 ASN A 236      42.820  55.080  40.210  1.00  0.00           N  
ATOM   1684  OD1 ASN A 236      44.390  56.180  41.440  1.00  0.00           O  
ATOM   1685  N   VAL A 237      47.700  52.540  40.100  1.00  0.00           N  
ATOM   1686  CA  VAL A 237      48.690  51.460  40.060  1.00  0.00           C  
ATOM   1687  C   VAL A 237      49.990  51.720  40.820  1.00  0.00           C  
ATOM   1688  O   VAL A 237      50.330  50.970  41.740  1.00  0.00           O  
ATOM   1689  CB  VAL A 237      48.990  51.090  38.600  1.00  0.00           C  
ATOM   1690  CG1 VAL A 237      50.230  50.210  38.390  1.00  0.00           C  
ATOM   1691  CG2 VAL A 237      47.890  50.270  37.930  1.00  0.00           C  
ATOM   1692  N   ALA A 238      50.600  52.890  40.680  1.00  0.00           N  
ATOM   1693  CA  ALA A 238      51.710  53.410  41.500  1.00  0.00           C  
ATOM   1694  C   ALA A 238      51.490  53.400  43.010  1.00  0.00           C  
ATOM   1695  O   ALA A 238      52.330  52.850  43.730  1.00  0.00           O  
ATOM   1696  CB  ALA A 238      52.190  54.780  41.020  1.00  0.00           C  
ATOM   1697  N   PHE A 239      50.340  53.850  43.510  1.00  0.00           N  
ATOM   1698  CA  PHE A 239      49.880  53.790  44.910  1.00  0.00           C  
ATOM   1699  C   PHE A 239      49.710  52.310  45.250  1.00  0.00           C  
ATOM   1700  O   PHE A 239      50.540  51.820  46.020  1.00  0.00           O  
ATOM   1701  CB  PHE A 239      48.600  54.620  45.000  1.00  0.00           C  
ATOM   1702  CG  PHE A 239      47.920  54.670  46.360  1.00  0.00           C  
ATOM   1703  CD1 PHE A 239      47.050  53.630  46.660  1.00  0.00           C  
ATOM   1704  CD2 PHE A 239      48.210  55.710  47.230  1.00  0.00           C  
ATOM   1705  CE1 PHE A 239      46.250  53.750  47.790  1.00  0.00           C  
ATOM   1706  CE2 PHE A 239      47.400  55.760  48.370  1.00  0.00           C  
ATOM   1707  CZ  PHE A 239      46.390  54.840  48.640  1.00  0.00           C  
ATOM   1708  N   MET A 240      48.850  51.520  44.610  1.00  0.00           N  
ATOM   1709  CA  MET A 240      48.960  50.060  44.750  1.00  0.00           C  
ATOM   1710  C   MET A 240      50.330  49.400  44.860  1.00  0.00           C  
ATOM   1711  O   MET A 240      50.610  49.030  46.000  1.00  0.00           O  
ATOM   1712  CB  MET A 240      47.960  49.360  43.830  1.00  0.00           C  
ATOM   1713  CG  MET A 240      46.520  49.720  44.160  1.00  0.00           C  
ATOM   1714  SD  MET A 240      45.240  48.900  43.140  1.00  0.00           S  
ATOM   1715  CE  MET A 240      45.320  49.790  41.600  1.00  0.00           C  
ATOM   1716  N   LYS A 241      51.250  49.490  43.900  1.00  0.00           N  
ATOM   1717  CA  LYS A 241      52.660  49.070  43.840  1.00  0.00           C  
ATOM   1718  C   LYS A 241      53.540  49.630  44.960  1.00  0.00           C  
ATOM   1719  O   LYS A 241      53.880  48.760  45.770  1.00  0.00           O  
ATOM   1720  CB  LYS A 241      53.350  49.270  42.490  1.00  0.00           C  
ATOM   1721  CG  LYS A 241      52.540  48.600  41.380  1.00  0.00           C  
ATOM   1722  CD  LYS A 241      53.400  48.320  40.140  1.00  0.00           C  
ATOM   1723  CE  LYS A 241      53.860  49.530  39.330  1.00  0.00           C  
ATOM   1724  NZ  LYS A 241      54.880  49.280  38.290  1.00  0.00           N1+
ATOM   1725  N   SER A 242      53.320  50.880  45.350  1.00  0.00           N  
ATOM   1726  CA  SER A 242      53.980  51.510  46.500  1.00  0.00           C  
ATOM   1727  C   SER A 242      53.600  51.060  47.910  1.00  0.00           C  
ATOM   1728  O   SER A 242      54.490  50.610  48.620  1.00  0.00           O  
ATOM   1729  CB  SER A 242      53.900  53.030  46.380  1.00  0.00           C  
ATOM   1730  OG  SER A 242      54.650  53.590  47.470  1.00  0.00           O  
ATOM   1731  N   TYR A 243      52.310  50.750  48.040  1.00  0.00           N  
ATOM   1732  CA  TYR A 243      51.700  50.180  49.250  1.00  0.00           C  
ATOM   1733  C   TYR A 243      52.030  48.720  49.550  1.00  0.00           C  
ATOM   1734  O   TYR A 243      52.030  48.340  50.720  1.00  0.00           O  
ATOM   1735  CB  TYR A 243      50.210  50.400  49.020  1.00  0.00           C  
ATOM   1736  CG  TYR A 243      49.290  49.720  50.040  1.00  0.00           C  
ATOM   1737  CD1 TYR A 243      48.960  50.400  51.210  1.00  0.00           C  
ATOM   1738  CD2 TYR A 243      48.770  48.460  49.810  1.00  0.00           C  
ATOM   1739  CE1 TYR A 243      48.170  49.750  52.150  1.00  0.00           C  
ATOM   1740  CE2 TYR A 243      48.030  47.790  50.770  1.00  0.00           C  
ATOM   1741  CZ  TYR A 243      47.710  48.450  51.960  1.00  0.00           C  
ATOM   1742  OH  TYR A 243      47.180  47.690  52.950  1.00  0.00           O  
ATOM   1743  N   ILE A 244      52.070  47.960  48.450  1.00  0.00           N  
ATOM   1744  CA  ILE A 244      52.520  46.560  48.390  1.00  0.00           C  
ATOM   1745  C   ILE A 244      54.030  46.490  48.590  1.00  0.00           C  
ATOM   1746  O   ILE A 244      54.490  45.820  49.520  1.00  0.00           O  
ATOM   1747  CB  ILE A 244      52.080  45.870  47.090  1.00  0.00           C  
ATOM   1748  CG1 ILE A 244      50.550  45.910  47.110  1.00  0.00           C  
ATOM   1749  CG2 ILE A 244      52.790  44.540  46.810  1.00  0.00           C  
ATOM   1750  CD  ILE A 244      50.090  45.720  45.660  1.00  0.00           C  
ATOM   1751  N   LEU A 245      54.720  47.530  48.140  1.00  0.00           N  
ATOM   1752  CA  LEU A 245      56.170  47.650  48.330  1.00  0.00           C  
ATOM   1753  C   LEU A 245      56.580  47.840  49.790  1.00  0.00           C  
ATOM   1754  O   LEU A 245      57.530  47.250  50.310  1.00  0.00           O  
ATOM   1755  CB  LEU A 245      56.750  48.710  47.390  1.00  0.00           C  
ATOM   1756  CG  LEU A 245      58.270  48.730  47.320  1.00  0.00           C  
ATOM   1757  CD1 LEU A 245      58.910  47.430  46.840  1.00  0.00           C  
ATOM   1758  CD2 LEU A 245      58.650  49.790  46.280  1.00  0.00           C  
ATOM   1759  N   GLU A 246      55.830  48.730  50.430  1.00  0.00           N  
ATOM   1760  CA  GLU A 246      55.780  48.900  51.890  1.00  0.00           C  
ATOM   1761  C   GLU A 246      55.680  47.610  52.700  1.00  0.00           C  
ATOM   1762  O   GLU A 246      56.720  47.270  53.260  1.00  0.00           O  
ATOM   1763  CB  GLU A 246      54.600  49.800  52.250  1.00  0.00           C  
ATOM   1764  CG  GLU A 246      54.700  50.430  53.650  1.00  0.00           C  
ATOM   1765  CD  GLU A 246      53.390  51.050  54.150  1.00  0.00           C  
ATOM   1766  OE1 GLU A 246      52.490  51.340  53.330  1.00  0.00           O  
ATOM   1767  OE2 GLU A 246      53.160  51.140  55.380  1.00  0.00           O1-
ATOM   1768  N   LYS A 247      54.820  46.690  52.260  1.00  0.00           N  
ATOM   1769  CA  LYS A 247      54.590  45.340  52.790  1.00  0.00           C  
ATOM   1770  C   LYS A 247      55.700  44.380  52.400  1.00  0.00           C  
ATOM   1771  O   LYS A 247      56.200  43.690  53.290  1.00  0.00           O  
ATOM   1772  CB  LYS A 247      53.240  44.730  52.390  1.00  0.00           C  
ATOM   1773  CG  LYS A 247      51.960  45.540  52.600  1.00  0.00           C  
ATOM   1774  CD  LYS A 247      51.520  45.820  54.040  1.00  0.00           C  
ATOM   1775  CE  LYS A 247      50.480  46.920  54.260  1.00  0.00           C  
ATOM   1776  NZ  LYS A 247      51.070  48.260  54.080  1.00  0.00           N1+
ATOM   1777  N   VAL A 248      56.280  44.550  51.220  1.00  0.00           N  
ATOM   1778  CA  VAL A 248      57.500  43.820  50.840  1.00  0.00           C  
ATOM   1779  C   VAL A 248      58.720  44.160  51.700  1.00  0.00           C  
ATOM   1780  O   VAL A 248      59.230  43.280  52.400  1.00  0.00           O  
ATOM   1781  CB  VAL A 248      57.890  43.890  49.370  1.00  0.00           C  
ATOM   1782  CG1 VAL A 248      59.010  42.940  48.940  1.00  0.00           C  
ATOM   1783  CG2 VAL A 248      56.640  43.730  48.490  1.00  0.00           C  
ATOM   1784  N   LYS A 249      59.080  45.440  51.770  1.00  0.00           N  
ATOM   1785  CA  LYS A 249      60.150  45.870  52.680  1.00  0.00           C  
ATOM   1786  C   LYS A 249      60.000  45.480  54.150  1.00  0.00           C  
ATOM   1787  O   LYS A 249      60.940  44.920  54.710  1.00  0.00           O  
ATOM   1788  CB  LYS A 249      60.440  47.370  52.620  1.00  0.00           C  
ATOM   1789  CG  LYS A 249      60.730  47.900  51.210  1.00  0.00           C  
ATOM   1790  CD  LYS A 249      60.950  49.410  51.380  1.00  0.00           C  
ATOM   1791  CE  LYS A 249      61.140  50.210  50.100  1.00  0.00           C  
ATOM   1792  NZ  LYS A 249      61.730  51.470  50.570  1.00  0.00           N1+
ATOM   1793  N   GLU A 250      58.740  45.470  54.600  1.00  0.00           N  
ATOM   1794  CA  GLU A 250      58.370  44.980  55.930  1.00  0.00           C  
ATOM   1795  C   GLU A 250      58.800  43.520  56.100  1.00  0.00           C  
ATOM   1796  O   GLU A 250      59.290  43.030  57.120  1.00  0.00           O  
ATOM   1797  CB  GLU A 250      56.880  45.010  56.300  1.00  0.00           C  
ATOM   1798  CG  GLU A 250      56.240  46.400  56.350  1.00  0.00           C  
ATOM   1799  CD  GLU A 250      55.210  46.590  57.470  1.00  0.00           C  
ATOM   1800  OE1 GLU A 250      54.210  45.850  57.370  1.00  0.00           O  
ATOM   1801  OE2 GLU A 250      55.330  47.440  58.380  1.00  0.00           O1-
ATOM   1802  N   HIS A 251      58.470  42.760  55.060  1.00  0.00           N  
ATOM   1803  CA  HIS A 251      58.660  41.300  55.020  1.00  0.00           C  
ATOM   1804  C   HIS A 251      60.140  40.900  54.890  1.00  0.00           C  
ATOM   1805  O   HIS A 251      60.550  40.010  55.630  1.00  0.00           O  
ATOM   1806  CB  HIS A 251      57.850  40.560  53.960  1.00  0.00           C  
ATOM   1807  CG  HIS A 251      56.380  40.390  54.360  1.00  0.00           C  
ATOM   1808  CD2 HIS A 251      55.870  39.160  54.390  1.00  0.00           C  
ATOM   1809  ND1 HIS A 251      55.390  41.260  54.170  1.00  0.00           N  
ATOM   1810  CE1 HIS A 251      54.300  40.530  53.970  1.00  0.00           C  
ATOM   1811  NE2 HIS A 251      54.560  39.250  54.180  1.00  0.00           N  
ATOM   1812  N   GLN A 252      60.960  41.640  54.150  1.00  0.00           N  
ATOM   1813  CA  GLN A 252      62.420  41.490  54.060  1.00  0.00           C  
ATOM   1814  C   GLN A 252      63.150  41.500  55.410  1.00  0.00           C  
ATOM   1815  O   GLN A 252      64.180  40.840  55.520  1.00  0.00           O  
ATOM   1816  CB  GLN A 252      63.040  42.540  53.140  1.00  0.00           C  
ATOM   1817  CG  GLN A 252      62.520  42.510  51.700  1.00  0.00           C  
ATOM   1818  CD  GLN A 252      63.150  43.540  50.770  1.00  0.00           C  
ATOM   1819  NE2 GLN A 252      63.770  43.100  49.680  1.00  0.00           N  
ATOM   1820  OE1 GLN A 252      63.240  44.750  51.010  1.00  0.00           O  
ATOM   1821  N   GLU A 253      62.640  42.280  56.360  1.00  0.00           N  
ATOM   1822  CA  GLU A 253      63.180  42.290  57.730  1.00  0.00           C  
ATOM   1823  C   GLU A 253      63.170  40.940  58.460  1.00  0.00           C  
ATOM   1824  O   GLU A 253      64.180  40.520  59.020  1.00  0.00           O  
ATOM   1825  CB  GLU A 253      62.490  43.300  58.650  1.00  0.00           C  
ATOM   1826  CG  GLU A 253      62.450  44.690  58.020  1.00  0.00           C  
ATOM   1827  CD  GLU A 253      61.980  45.740  59.020  1.00  0.00           C  
ATOM   1828  OE1 GLU A 253      61.350  45.470  60.070  1.00  0.00           O  
ATOM   1829  OE2 GLU A 253      62.300  46.910  58.720  1.00  0.00           O1-
ATOM   1830  N   SER A 254      62.070  40.210  58.310  1.00  0.00           N  
ATOM   1831  CA  SER A 254      62.040  38.830  58.810  1.00  0.00           C  
ATOM   1832  C   SER A 254      61.450  37.780  57.860  1.00  0.00           C  
ATOM   1833  O   SER A 254      60.480  37.060  58.080  1.00  0.00           O  
ATOM   1834  CB  SER A 254      61.240  38.870  60.110  1.00  0.00           C  
ATOM   1835  OG  SER A 254      59.860  39.170  59.900  1.00  0.00           O  
ATOM   1836  N   MET A 255      62.240  37.500  56.830  1.00  0.00           N  
ATOM   1837  CA  MET A 255      61.940  36.510  55.790  1.00  0.00           C  
ATOM   1838  C   MET A 255      62.720  35.200  55.990  1.00  0.00           C  
ATOM   1839  O   MET A 255      63.930  35.060  56.120  1.00  0.00           O  
ATOM   1840  CB  MET A 255      62.250  37.040  54.390  1.00  0.00           C  
ATOM   1841  CG  MET A 255      63.610  37.740  54.290  1.00  0.00           C  
ATOM   1842  SD  MET A 255      64.130  38.270  52.620  1.00  0.00           S  
ATOM   1843  CE  MET A 255      64.370  36.680  51.860  1.00  0.00           C  
ATOM   1844  N   ASP A 256      61.990  34.110  56.230  1.00  0.00           N  
ATOM   1845  CA  ASP A 256      62.360  32.770  56.690  1.00  0.00           C  
ATOM   1846  C   ASP A 256      62.130  31.680  55.630  1.00  0.00           C  
ATOM   1847  O   ASP A 256      60.980  31.280  55.450  1.00  0.00           O  
ATOM   1848  CB  ASP A 256      61.420  32.470  57.860  1.00  0.00           C  
ATOM   1849  CG  ASP A 256      62.080  31.440  58.780  1.00  0.00           C  
ATOM   1850  OD1 ASP A 256      62.400  30.340  58.290  1.00  0.00           O  
ATOM   1851  OD2 ASP A 256      61.900  31.590  60.010  1.00  0.00           O1-
ATOM   1852  N   MET A 257      63.260  31.150  55.200  1.00  0.00           N  
ATOM   1853  CA  MET A 257      63.310  29.910  54.400  1.00  0.00           C  
ATOM   1854  C   MET A 257      62.490  28.700  54.850  1.00  0.00           C  
ATOM   1855  O   MET A 257      62.180  27.820  54.050  1.00  0.00           O  
ATOM   1856  CB  MET A 257      64.760  29.470  54.230  1.00  0.00           C  
ATOM   1857  CG  MET A 257      65.490  30.300  53.170  1.00  0.00           C  
ATOM   1858  SD  MET A 257      64.900  30.110  51.450  1.00  0.00           S  
ATOM   1859  CE  MET A 257      65.900  28.770  50.850  1.00  0.00           C  
ATOM   1860  N   ASN A 258      62.340  28.530  56.160  1.00  0.00           N  
ATOM   1861  CA  ASN A 258      61.560  27.460  56.810  1.00  0.00           C  
ATOM   1862  C   ASN A 258      60.170  27.780  57.340  1.00  0.00           C  
ATOM   1863  O   ASN A 258      59.270  26.940  57.370  1.00  0.00           O  
ATOM   1864  CB  ASN A 258      62.230  26.880  58.060  1.00  0.00           C  
ATOM   1865  CG  ASN A 258      63.450  25.970  57.910  1.00  0.00           C  
ATOM   1866  ND2 ASN A 258      63.210  24.660  57.940  1.00  0.00           N  
ATOM   1867  OD1 ASN A 258      64.500  26.390  57.440  1.00  0.00           O  
ATOM   1868  N   ASN A 259      59.900  29.080  57.430  1.00  0.00           N  
ATOM   1869  CA  ASN A 259      58.550  29.500  57.810  1.00  0.00           C  
ATOM   1870  C   ASN A 259      57.960  30.610  56.930  1.00  0.00           C  
ATOM   1871  O   ASN A 259      58.130  31.800  57.180  1.00  0.00           O  
ATOM   1872  CB  ASN A 259      58.690  30.020  59.250  1.00  0.00           C  
ATOM   1873  CG  ASN A 259      57.340  30.390  59.860  1.00  0.00           C  
ATOM   1874  ND2 ASN A 259      57.180  31.470  60.620  1.00  0.00           N  
ATOM   1875  OD1 ASN A 259      56.360  29.640  59.790  1.00  0.00           O  
ATOM   1876  N   PRO A 260      57.460  30.290  55.740  1.00  0.00           N  
ATOM   1877  CA  PRO A 260      56.690  31.230  54.910  1.00  0.00           C  
ATOM   1878  C   PRO A 260      55.200  31.140  55.260  1.00  0.00           C  
ATOM   1879  O   PRO A 260      54.730  30.040  55.540  1.00  0.00           O  
ATOM   1880  CB  PRO A 260      56.920  30.840  53.450  1.00  0.00           C  
ATOM   1881  CG  PRO A 260      57.850  29.630  53.530  1.00  0.00           C  
ATOM   1882  CD  PRO A 260      57.820  29.090  54.970  1.00  0.00           C  
ATOM   1883  N   GLN A 261      54.560  32.300  55.270  1.00  0.00           N  
ATOM   1884  CA  GLN A 261      53.100  32.320  55.500  1.00  0.00           C  
ATOM   1885  C   GLN A 261      52.260  32.800  54.320  1.00  0.00           C  
ATOM   1886  O   GLN A 261      51.080  32.440  54.380  1.00  0.00           O  
ATOM   1887  CB  GLN A 261      52.740  32.910  56.870  1.00  0.00           C  
ATOM   1888  CG  GLN A 261      53.160  31.860  57.900  1.00  0.00           C  
ATOM   1889  CD  GLN A 261      53.170  32.590  59.240  1.00  0.00           C  
ATOM   1890  NE2 GLN A 261      54.330  33.170  59.540  1.00  0.00           N  
ATOM   1891  OE1 GLN A 261      52.250  32.470  60.050  1.00  0.00           O  
ATOM   1892  N   ASP A 262      52.760  33.720  53.520  1.00  0.00           N  
ATOM   1893  CA  ASP A 262      52.010  34.360  52.430  1.00  0.00           C  
ATOM   1894  C   ASP A 262      52.800  34.500  51.130  1.00  0.00           C  
ATOM   1895  O   ASP A 262      53.950  34.090  50.980  1.00  0.00           O  
ATOM   1896  CB  ASP A 262      51.590  35.770  52.830  1.00  0.00           C  
ATOM   1897  CG  ASP A 262      52.650  36.830  53.120  1.00  0.00           C  
ATOM   1898  OD1 ASP A 262      53.670  36.990  52.420  1.00  0.00           O  
ATOM   1899  OD2 ASP A 262      52.560  37.430  54.220  1.00  0.00           O1-
ATOM   1900  N   PHE A 263      52.120  35.040  50.110  1.00  0.00           N  
ATOM   1901  CA  PHE A 263      52.720  35.200  48.780  1.00  0.00           C  
ATOM   1902  C   PHE A 263      53.940  36.090  48.550  1.00  0.00           C  
ATOM   1903  O   PHE A 263      54.940  35.580  48.030  1.00  0.00           O  
ATOM   1904  CB  PHE A 263      51.530  35.450  47.840  1.00  0.00           C  
ATOM   1905  CG  PHE A 263      51.810  35.300  46.340  1.00  0.00           C  
ATOM   1906  CD1 PHE A 263      52.580  36.140  45.540  1.00  0.00           C  
ATOM   1907  CD2 PHE A 263      50.920  34.470  45.670  1.00  0.00           C  
ATOM   1908  CE1 PHE A 263      52.590  36.090  44.150  1.00  0.00           C  
ATOM   1909  CE2 PHE A 263      50.920  34.410  44.290  1.00  0.00           C  
ATOM   1910  CZ  PHE A 263      51.730  35.210  43.490  1.00  0.00           C  
ATOM   1911  N   ILE A 264      54.130  37.100  49.390  1.00  0.00           N  
ATOM   1912  CA  ILE A 264      55.330  37.950  49.390  1.00  0.00           C  
ATOM   1913  C   ILE A 264      56.450  37.160  50.070  1.00  0.00           C  
ATOM   1914  O   ILE A 264      57.310  36.760  49.290  1.00  0.00           O  
ATOM   1915  CB  ILE A 264      55.020  39.300  50.050  1.00  0.00           C  
ATOM   1916  CG1 ILE A 264      54.010  40.090  49.230  1.00  0.00           C  
ATOM   1917  CG2 ILE A 264      56.250  40.190  50.250  1.00  0.00           C  
ATOM   1918  CD  ILE A 264      53.600  41.440  49.820  1.00  0.00           C  
ATOM   1919  N   ASP A 265      56.230  36.460  51.180  1.00  0.00           N  
ATOM   1920  CA  ASP A 265      57.180  35.490  51.740  1.00  0.00           C  
ATOM   1921  C   ASP A 265      57.660  34.400  50.770  1.00  0.00           C  
ATOM   1922  O   ASP A 265      58.870  34.180  50.800  1.00  0.00           O  
ATOM   1923  CB  ASP A 265      56.480  34.720  52.860  1.00  0.00           C  
ATOM   1924  CG  ASP A 265      56.640  35.400  54.230  1.00  0.00           C  
ATOM   1925  OD1 ASP A 265      57.700  35.930  54.620  1.00  0.00           O  
ATOM   1926  OD2 ASP A 265      55.800  34.950  55.040  1.00  0.00           O1-
ATOM   1927  N   CYS A 266      56.790  33.780  49.970  1.00  0.00           N  
ATOM   1928  CA  CYS A 266      57.020  32.630  49.090  1.00  0.00           C  
ATOM   1929  C   CYS A 266      57.750  33.020  47.800  1.00  0.00           C  
ATOM   1930  O   CYS A 266      58.760  32.410  47.460  1.00  0.00           O  
ATOM   1931  CB  CYS A 266      55.680  32.080  48.620  1.00  0.00           C  
ATOM   1932  SG  CYS A 266      55.840  30.380  47.960  1.00  0.00           S  
ATOM   1933  N   PHE A 267      57.500  34.260  47.390  1.00  0.00           N  
ATOM   1934  CA  PHE A 267      58.230  34.990  46.340  1.00  0.00           C  
ATOM   1935  C   PHE A 267      59.610  35.430  46.810  1.00  0.00           C  
ATOM   1936  O   PHE A 267      60.510  35.360  45.970  1.00  0.00           O  
ATOM   1937  CB  PHE A 267      57.490  36.220  45.820  1.00  0.00           C  
ATOM   1938  CG  PHE A 267      57.910  36.760  44.450  1.00  0.00           C  
ATOM   1939  CD1 PHE A 267      59.020  37.570  44.230  1.00  0.00           C  
ATOM   1940  CD2 PHE A 267      57.050  36.550  43.380  1.00  0.00           C  
ATOM   1941  CE1 PHE A 267      59.250  38.160  42.980  1.00  0.00           C  
ATOM   1942  CE2 PHE A 267      57.240  37.190  42.160  1.00  0.00           C  
ATOM   1943  CZ  PHE A 267      58.380  37.950  41.920  1.00  0.00           C  
ATOM   1944  N   LEU A 268      59.710  36.160  47.920  1.00  0.00           N  
ATOM   1945  CA  LEU A 268      61.040  36.380  48.510  1.00  0.00           C  
ATOM   1946  C   LEU A 268      61.920  35.150  48.710  1.00  0.00           C  
ATOM   1947  O   LEU A 268      63.010  35.120  48.120  1.00  0.00           O  
ATOM   1948  CB  LEU A 268      60.850  37.010  49.890  1.00  0.00           C  
ATOM   1949  CG  LEU A 268      60.500  38.490  49.730  1.00  0.00           C  
ATOM   1950  CD1 LEU A 268      60.050  39.050  51.080  1.00  0.00           C  
ATOM   1951  CD2 LEU A 268      61.630  39.340  49.140  1.00  0.00           C  
ATOM   1952  N   MET A 269      61.260  34.040  49.030  1.00  0.00           N  
ATOM   1953  CA  MET A 269      61.800  32.670  49.090  1.00  0.00           C  
ATOM   1954  C   MET A 269      62.250  32.300  47.670  1.00  0.00           C  
ATOM   1955  O   MET A 269      63.450  32.110  47.460  1.00  0.00           O  
ATOM   1956  CB  MET A 269      60.800  31.710  49.720  1.00  0.00           C  
ATOM   1957  CG  MET A 269      61.410  30.390  50.200  1.00  0.00           C  
ATOM   1958  SD  MET A 269      60.240  28.980  50.280  1.00  0.00           S  
ATOM   1959  CE  MET A 269      61.250  27.810  51.160  1.00  0.00           C  
ATOM   1960  N   LYS A 270      61.350  32.220  46.700  1.00  0.00           N  
ATOM   1961  CA  LYS A 270      61.790  32.070  45.300  1.00  0.00           C  
ATOM   1962  C   LYS A 270      62.930  32.910  44.730  1.00  0.00           C  
ATOM   1963  O   LYS A 270      63.780  32.370  44.030  1.00  0.00           O  
ATOM   1964  CB  LYS A 270      60.490  31.950  44.500  1.00  0.00           C  
ATOM   1965  CG  LYS A 270      60.370  31.770  42.990  1.00  0.00           C  
ATOM   1966  CD  LYS A 270      60.700  30.340  42.550  1.00  0.00           C  
ATOM   1967  CE  LYS A 270      60.830  30.280  41.030  1.00  0.00           C  
ATOM   1968  NZ  LYS A 270      61.190  28.880  40.740  1.00  0.00           N1+
ATOM   1969  N   MET A 271      62.900  34.210  45.000  1.00  0.00           N  
ATOM   1970  CA  MET A 271      63.930  35.160  44.550  1.00  0.00           C  
ATOM   1971  C   MET A 271      65.300  34.760  45.100  1.00  0.00           C  
ATOM   1972  O   MET A 271      66.280  34.820  44.360  1.00  0.00           O  
ATOM   1973  CB  MET A 271      63.660  36.580  45.060  1.00  0.00           C  
ATOM   1974  CG  MET A 271      62.530  37.360  44.390  1.00  0.00           C  
ATOM   1975  SD  MET A 271      62.250  39.000  45.150  1.00  0.00           S  
ATOM   1976  CE  MET A 271      63.810  39.690  45.690  1.00  0.00           C  
ATOM   1977  N   GLU A 272      65.340  34.320  46.350  1.00  0.00           N  
ATOM   1978  CA  GLU A 272      66.580  33.990  47.070  1.00  0.00           C  
ATOM   1979  C   GLU A 272      67.170  32.690  46.530  1.00  0.00           C  
ATOM   1980  O   GLU A 272      68.380  32.530  46.350  1.00  0.00           O  
ATOM   1981  CB  GLU A 272      66.140  33.870  48.540  1.00  0.00           C  
ATOM   1982  CG  GLU A 272      67.330  33.910  49.490  1.00  0.00           C  
ATOM   1983  CD  GLU A 272      68.040  35.260  49.410  1.00  0.00           C  
ATOM   1984  OE1 GLU A 272      67.500  36.310  49.800  1.00  0.00           O  
ATOM   1985  OE2 GLU A 272      69.190  35.250  48.920  1.00  0.00           O1-
ATOM   1986  N   LYS A 273      66.260  31.790  46.170  1.00  0.00           N  
ATOM   1987  CA  LYS A 273      66.660  30.500  45.570  1.00  0.00           C  
ATOM   1988  C   LYS A 273      67.110  30.720  44.130  1.00  0.00           C  
ATOM   1989  O   LYS A 273      67.860  29.920  43.570  1.00  0.00           O  
ATOM   1990  CB  LYS A 273      65.470  29.550  45.570  1.00  0.00           C  
ATOM   1991  CG  LYS A 273      64.940  29.170  46.950  1.00  0.00           C  
ATOM   1992  CD  LYS A 273      63.630  28.380  46.920  1.00  0.00           C  
ATOM   1993  CE  LYS A 273      63.830  27.020  46.240  1.00  0.00           C  
ATOM   1994  NZ  LYS A 273      62.560  26.300  46.080  1.00  0.00           N1+
ATOM   1995  N   GLU A 274      66.460  31.590  43.360  1.00  0.00           N  
ATOM   1996  CA  GLU A 274      66.720  31.820  41.940  1.00  0.00           C  
ATOM   1997  C   GLU A 274      68.000  32.560  41.550  1.00  0.00           C  
ATOM   1998  O   GLU A 274      68.530  32.420  40.450  1.00  0.00           O  
ATOM   1999  CB  GLU A 274      65.470  32.450  41.310  1.00  0.00           C  
ATOM   2000  CG  GLU A 274      65.170  32.220  39.820  1.00  0.00           C  
ATOM   2001  CD  GLU A 274      64.300  30.980  39.590  1.00  0.00           C  
ATOM   2002  OE1 GLU A 274      64.780  29.890  39.960  1.00  0.00           O  
ATOM   2003  OE2 GLU A 274      63.440  31.110  38.690  1.00  0.00           O1-
ATOM   2004  N   LYS A 275      68.690  33.110  42.540  1.00  0.00           N  
ATOM   2005  CA  LYS A 275      69.990  33.800  42.450  1.00  0.00           C  
ATOM   2006  C   LYS A 275      71.170  32.970  41.950  1.00  0.00           C  
ATOM   2007  O   LYS A 275      71.130  31.750  41.850  1.00  0.00           O  
ATOM   2008  CB  LYS A 275      70.300  34.570  43.740  1.00  0.00           C  
ATOM   2009  CG  LYS A 275      70.860  33.660  44.840  1.00  0.00           C  
ATOM   2010  CD  LYS A 275      71.010  34.450  46.140  1.00  0.00           C  
ATOM   2011  CE  LYS A 275      72.040  35.580  46.150  1.00  0.00           C  
ATOM   2012  NZ  LYS A 275      72.140  36.050  47.540  1.00  0.00           N1+
ATOM   2013  N   HIS A 276      72.230  33.660  41.560  1.00  0.00           N  
ATOM   2014  CA  HIS A 276      73.370  33.110  40.810  1.00  0.00           C  
ATOM   2015  C   HIS A 276      73.170  32.750  39.330  1.00  0.00           C  
ATOM   2016  O   HIS A 276      74.160  32.360  38.720  1.00  0.00           O  
ATOM   2017  CB  HIS A 276      74.010  31.920  41.520  1.00  0.00           C  
ATOM   2018  CG  HIS A 276      74.530  32.180  42.940  1.00  0.00           C  
ATOM   2019  CD2 HIS A 276      74.650  33.320  43.600  1.00  0.00           C  
ATOM   2020  ND1 HIS A 276      74.820  31.180  43.770  1.00  0.00           N  
ATOM   2021  CE1 HIS A 276      74.960  31.740  44.970  1.00  0.00           C  
ATOM   2022  NE2 HIS A 276      74.950  33.070  44.870  1.00  0.00           N  
ATOM   2023  N   ASN A 277      71.910  32.470  39.020  1.00  0.00           N  
ATOM   2024  CA  ASN A 277      71.400  32.340  37.650  1.00  0.00           C  
ATOM   2025  C   ASN A 277      70.620  33.610  37.280  1.00  0.00           C  
ATOM   2026  O   ASN A 277      69.390  33.570  37.170  1.00  0.00           O  
ATOM   2027  CB  ASN A 277      70.550  31.080  37.800  1.00  0.00           C  
ATOM   2028  CG  ASN A 277      69.860  30.620  36.510  1.00  0.00           C  
ATOM   2029  ND2 ASN A 277      68.680  30.030  36.730  1.00  0.00           N  
ATOM   2030  OD1 ASN A 277      70.300  30.870  35.390  1.00  0.00           O  
ATOM   2031  N   GLN A 278      71.410  34.610  36.910  1.00  0.00           N  
ATOM   2032  CA  GLN A 278      70.870  35.930  36.560  1.00  0.00           C  
ATOM   2033  C   GLN A 278      70.850  36.020  35.030  1.00  0.00           C  
ATOM   2034  O   GLN A 278      71.690  35.390  34.380  1.00  0.00           O  
ATOM   2035  CB  GLN A 278      71.890  36.970  37.030  1.00  0.00           C  
ATOM   2036  CG  GLN A 278      72.110  36.950  38.550  1.00  0.00           C  
ATOM   2037  CD  GLN A 278      70.940  37.660  39.230  1.00  0.00           C  
ATOM   2038  NE2 GLN A 278      71.100  38.960  39.430  1.00  0.00           N  
ATOM   2039  OE1 GLN A 278      69.870  37.190  39.630  1.00  0.00           O  
ATOM   2040  N   PRO A 279      69.840  36.650  34.440  1.00  0.00           N  
ATOM   2041  CA  PRO A 279      68.730  37.350  35.100  1.00  0.00           C  
ATOM   2042  C   PRO A 279      67.430  36.550  35.240  1.00  0.00           C  
ATOM   2043  O   PRO A 279      66.810  36.220  34.230  1.00  0.00           O  
ATOM   2044  CB  PRO A 279      68.440  38.540  34.180  1.00  0.00           C  
ATOM   2045  CG  PRO A 279      68.930  38.170  32.780  1.00  0.00           C  
ATOM   2046  CD  PRO A 279      69.940  37.050  33.030  1.00  0.00           C  
ATOM   2047  N   SER A 280      66.940  36.620  36.470  1.00  0.00           N  
ATOM   2048  CA  SER A 280      65.660  35.980  36.810  1.00  0.00           C  
ATOM   2049  C   SER A 280      64.380  36.760  36.480  1.00  0.00           C  
ATOM   2050  O   SER A 280      64.570  37.950  36.250  1.00  0.00           O  
ATOM   2051  CB  SER A 280      65.630  35.620  38.300  1.00  0.00           C  
ATOM   2052  OG  SER A 280      64.360  35.110  38.710  1.00  0.00           O  
ATOM   2053  N   GLU A 281      63.210  36.150  36.320  1.00  0.00           N  
ATOM   2054  CA  GLU A 281      61.870  36.720  36.110  1.00  0.00           C  
ATOM   2055  C   GLU A 281      61.300  37.310  37.400  1.00  0.00           C  
ATOM   2056  O   GLU A 281      60.750  38.410  37.330  1.00  0.00           O  
ATOM   2057  CB  GLU A 281      60.820  35.780  35.510  1.00  0.00           C  
ATOM   2058  CG  GLU A 281      61.350  35.150  34.220  1.00  0.00           C  
ATOM   2059  CD  GLU A 281      61.630  36.080  33.030  1.00  0.00           C  
ATOM   2060  OE1 GLU A 281      60.840  37.010  32.740  1.00  0.00           O  
ATOM   2061  OE2 GLU A 281      62.650  35.830  32.370  1.00  0.00           O1-
ATOM   2062  N   PHE A 282      61.830  36.840  38.530  1.00  0.00           N  
ATOM   2063  CA  PHE A 282      61.310  37.160  39.870  1.00  0.00           C  
ATOM   2064  C   PHE A 282      62.160  38.180  40.620  1.00  0.00           C  
ATOM   2065  O   PHE A 282      63.260  37.980  41.130  1.00  0.00           O  
ATOM   2066  CB  PHE A 282      61.340  35.910  40.750  1.00  0.00           C  
ATOM   2067  CG  PHE A 282      60.560  34.700  40.240  1.00  0.00           C  
ATOM   2068  CD1 PHE A 282      61.240  33.830  39.400  1.00  0.00           C  
ATOM   2069  CD2 PHE A 282      59.170  34.680  40.220  1.00  0.00           C  
ATOM   2070  CE1 PHE A 282      60.620  32.970  38.500  1.00  0.00           C  
ATOM   2071  CE2 PHE A 282      58.540  33.810  39.340  1.00  0.00           C  
ATOM   2072  CZ  PHE A 282      59.230  32.930  38.510  1.00  0.00           C  
ATOM   2073  N   THR A 283      61.630  39.380  40.370  1.00  0.00           N  
ATOM   2074  CA  THR A 283      62.290  40.580  40.890  1.00  0.00           C  
ATOM   2075  C   THR A 283      61.240  41.350  41.690  1.00  0.00           C  
ATOM   2076  O   THR A 283      60.060  41.010  41.750  1.00  0.00           O  
ATOM   2077  CB  THR A 283      62.750  41.540  39.790  1.00  0.00           C  
ATOM   2078  CG2 THR A 283      63.900  40.970  38.970  1.00  0.00           C  
ATOM   2079  OG1 THR A 283      61.620  41.910  39.000  1.00  0.00           O  
ATOM   2080  N   ILE A 284      61.710  42.350  42.430  1.00  0.00           N  
ATOM   2081  CA  ILE A 284      60.780  43.260  43.120  1.00  0.00           C  
ATOM   2082  C   ILE A 284      59.730  43.870  42.190  1.00  0.00           C  
ATOM   2083  O   ILE A 284      58.530  43.740  42.430  1.00  0.00           O  
ATOM   2084  CB  ILE A 284      61.520  44.290  43.980  1.00  0.00           C  
ATOM   2085  CG1 ILE A 284      62.340  43.720  45.140  1.00  0.00           C  
ATOM   2086  CG2 ILE A 284      60.650  45.440  44.490  1.00  0.00           C  
ATOM   2087  CD  ILE A 284      61.540  42.940  46.180  1.00  0.00           C  
ATOM   2088  N   GLU A 285      60.140  44.560  41.130  1.00  0.00           N  
ATOM   2089  CA  GLU A 285      59.250  45.020  40.040  1.00  0.00           C  
ATOM   2090  C   GLU A 285      58.270  43.910  39.640  1.00  0.00           C  
ATOM   2091  O   GLU A 285      57.080  44.210  39.600  1.00  0.00           O  
ATOM   2092  CB  GLU A 285      59.920  45.280  38.690  1.00  0.00           C  
ATOM   2093  CG  GLU A 285      59.230  45.740  37.400  1.00  0.00           C  
ATOM   2094  CD  GLU A 285      58.560  47.110  37.460  1.00  0.00           C  
ATOM   2095  OE1 GLU A 285      58.820  47.970  38.340  1.00  0.00           O  
ATOM   2096  OE2 GLU A 285      57.760  47.320  36.520  1.00  0.00           O1-
ATOM   2097  N   SER A 286      58.710  42.710  39.270  1.00  0.00           N  
ATOM   2098  CA  SER A 286      57.740  41.650  38.960  1.00  0.00           C  
ATOM   2099  C   SER A 286      56.730  41.250  40.030  1.00  0.00           C  
ATOM   2100  O   SER A 286      55.520  41.260  39.780  1.00  0.00           O  
ATOM   2101  CB  SER A 286      58.300  40.420  38.250  1.00  0.00           C  
ATOM   2102  OG  SER A 286      59.180  39.690  39.110  1.00  0.00           O  
ATOM   2103  N   LEU A 287      57.130  41.080  41.290  1.00  0.00           N  
ATOM   2104  CA  LEU A 287      56.240  40.980  42.460  1.00  0.00           C  
ATOM   2105  C   LEU A 287      55.280  42.160  42.630  1.00  0.00           C  
ATOM   2106  O   LEU A 287      54.080  41.940  42.510  1.00  0.00           O  
ATOM   2107  CB  LEU A 287      57.260  41.010  43.610  1.00  0.00           C  
ATOM   2108  CG  LEU A 287      56.630  40.850  44.990  1.00  0.00           C  
ATOM   2109  CD1 LEU A 287      55.670  39.660  45.050  1.00  0.00           C  
ATOM   2110  CD2 LEU A 287      57.710  40.600  46.040  1.00  0.00           C  
ATOM   2111  N   GLU A 288      55.750  43.410  42.550  1.00  0.00           N  
ATOM   2112  CA  GLU A 288      54.950  44.640  42.600  1.00  0.00           C  
ATOM   2113  C   GLU A 288      53.760  44.700  41.640  1.00  0.00           C  
ATOM   2114  O   GLU A 288      52.610  44.870  42.070  1.00  0.00           O  
ATOM   2115  CB  GLU A 288      55.860  45.820  42.250  1.00  0.00           C  
ATOM   2116  CG  GLU A 288      56.330  46.750  43.370  1.00  0.00           C  
ATOM   2117  CD  GLU A 288      57.230  47.910  42.960  1.00  0.00           C  
ATOM   2118  OE1 GLU A 288      58.370  47.550  42.580  1.00  0.00           O  
ATOM   2119  OE2 GLU A 288      56.780  49.070  42.850  1.00  0.00           O1-
ATOM   2120  N   ASN A 289      54.060  44.220  40.440  1.00  0.00           N  
ATOM   2121  CA  ASN A 289      53.100  44.010  39.350  1.00  0.00           C  
ATOM   2122  C   ASN A 289      52.170  42.810  39.530  1.00  0.00           C  
ATOM   2123  O   ASN A 289      50.970  43.050  39.660  1.00  0.00           O  
ATOM   2124  CB  ASN A 289      53.670  44.050  37.930  1.00  0.00           C  
ATOM   2125  CG  ASN A 289      54.240  45.420  37.560  1.00  0.00           C  
ATOM   2126  ND2 ASN A 289      55.550  45.620  37.650  1.00  0.00           N  
ATOM   2127  OD1 ASN A 289      53.490  46.190  36.960  1.00  0.00           O  
ATOM   2128  N   THR A 290      52.680  41.610  39.790  1.00  0.00           N  
ATOM   2129  CA  THR A 290      51.960  40.350  40.040  1.00  0.00           C  
ATOM   2130  C   THR A 290      50.860  40.490  41.080  1.00  0.00           C  
ATOM   2131  O   THR A 290      49.720  40.030  40.910  1.00  0.00           O  
ATOM   2132  CB  THR A 290      52.900  39.160  40.290  1.00  0.00           C  
ATOM   2133  CG2 THR A 290      52.250  37.890  40.830  1.00  0.00           C  
ATOM   2134  OG1 THR A 290      53.450  38.860  39.010  1.00  0.00           O  
ATOM   2135  N   ALA A 291      51.190  41.340  42.050  1.00  0.00           N  
ATOM   2136  CA  ALA A 291      50.250  41.580  43.160  1.00  0.00           C  
ATOM   2137  C   ALA A 291      49.030  42.430  42.800  1.00  0.00           C  
ATOM   2138  O   ALA A 291      47.880  42.090  43.050  1.00  0.00           O  
ATOM   2139  CB  ALA A 291      50.770  42.370  44.360  1.00  0.00           C  
ATOM   2140  N   VAL A 292      49.210  43.420  41.930  1.00  0.00           N  
ATOM   2141  CA  VAL A 292      48.180  44.330  41.430  1.00  0.00           C  
ATOM   2142  C   VAL A 292      47.220  43.650  40.440  1.00  0.00           C  
ATOM   2143  O   VAL A 292      46.010  43.840  40.530  1.00  0.00           O  
ATOM   2144  CB  VAL A 292      48.890  45.540  40.820  1.00  0.00           C  
ATOM   2145  CG1 VAL A 292      47.930  46.440  40.040  1.00  0.00           C  
ATOM   2146  CG2 VAL A 292      49.540  46.450  41.860  1.00  0.00           C  
ATOM   2147  N   ASP A 293      47.780  42.770  39.610  1.00  0.00           N  
ATOM   2148  CA  ASP A 293      47.210  41.690  38.800  1.00  0.00           C  
ATOM   2149  C   ASP A 293      46.220  40.870  39.620  1.00  0.00           C  
ATOM   2150  O   ASP A 293      45.010  40.950  39.400  1.00  0.00           O  
ATOM   2151  CB  ASP A 293      48.200  40.730  38.140  1.00  0.00           C  
ATOM   2152  CG  ASP A 293      49.020  41.360  37.010  1.00  0.00           C  
ATOM   2153  OD1 ASP A 293      49.320  42.580  37.030  1.00  0.00           O  
ATOM   2154  OD2 ASP A 293      49.340  40.680  36.010  1.00  0.00           O1-
ATOM   2155  N   LEU A 294      46.720  40.200  40.650  1.00  0.00           N  
ATOM   2156  CA  LEU A 294      45.830  39.530  41.610  1.00  0.00           C  
ATOM   2157  C   LEU A 294      44.730  40.390  42.250  1.00  0.00           C  
ATOM   2158  O   LEU A 294      43.580  39.990  42.100  1.00  0.00           O  
ATOM   2159  CB  LEU A 294      46.620  38.820  42.700  1.00  0.00           C  
ATOM   2160  CG  LEU A 294      47.570  37.780  42.110  1.00  0.00           C  
ATOM   2161  CD1 LEU A 294      48.380  37.220  43.280  1.00  0.00           C  
ATOM   2162  CD2 LEU A 294      46.830  36.590  41.510  1.00  0.00           C  
ATOM   2163  N   PHE A 295      45.060  41.550  42.810  1.00  0.00           N  
ATOM   2164  CA  PHE A 295      44.160  42.550  43.390  1.00  0.00           C  
ATOM   2165  C   PHE A 295      42.990  42.910  42.480  1.00  0.00           C  
ATOM   2166  O   PHE A 295      41.830  42.720  42.860  1.00  0.00           O  
ATOM   2167  CB  PHE A 295      44.960  43.790  43.810  1.00  0.00           C  
ATOM   2168  CG  PHE A 295      45.400  43.840  45.280  1.00  0.00           C  
ATOM   2169  CD1 PHE A 295      44.490  43.670  46.310  1.00  0.00           C  
ATOM   2170  CD2 PHE A 295      46.770  43.730  45.520  1.00  0.00           C  
ATOM   2171  CE1 PHE A 295      44.860  43.320  47.600  1.00  0.00           C  
ATOM   2172  CE2 PHE A 295      47.160  43.380  46.810  1.00  0.00           C  
ATOM   2173  CZ  PHE A 295      46.230  43.160  47.810  1.00  0.00           C  
ATOM   2174  N   GLY A 296      43.320  43.290  41.250  1.00  0.00           N  
ATOM   2175  CA  GLY A 296      42.320  43.650  40.230  1.00  0.00           C  
ATOM   2176  C   GLY A 296      41.340  42.530  39.860  1.00  0.00           C  
ATOM   2177  O   GLY A 296      40.170  42.570  40.240  1.00  0.00           O  
ATOM   2178  N   ALA A 297      41.970  41.460  39.380  1.00  0.00           N  
ATOM   2179  CA  ALA A 297      41.360  40.230  38.860  1.00  0.00           C  
ATOM   2180  C   ALA A 297      40.660  39.280  39.830  1.00  0.00           C  
ATOM   2181  O   ALA A 297      39.730  38.580  39.440  1.00  0.00           O  
ATOM   2182  CB  ALA A 297      42.430  39.620  37.950  1.00  0.00           C  
ATOM   2183  N   GLY A 298      41.080  39.460  41.080  1.00  0.00           N  
ATOM   2184  CA  GLY A 298      40.390  38.960  42.280  1.00  0.00           C  
ATOM   2185  C   GLY A 298      39.110  39.670  42.750  1.00  0.00           C  
ATOM   2186  O   GLY A 298      38.070  39.020  42.850  1.00  0.00           O  
ATOM   2187  N   THR A 299      39.330  40.850  43.310  1.00  0.00           N  
ATOM   2188  CA  THR A 299      38.280  41.730  43.850  1.00  0.00           C  
ATOM   2189  C   THR A 299      36.980  41.740  43.050  1.00  0.00           C  
ATOM   2190  O   THR A 299      35.940  41.230  43.490  1.00  0.00           O  
ATOM   2191  CB  THR A 299      38.710  43.200  43.880  1.00  0.00           C  
ATOM   2192  CG2 THR A 299      37.680  43.920  44.740  1.00  0.00           C  
ATOM   2193  OG1 THR A 299      39.880  43.200  44.710  1.00  0.00           O  
ATOM   2194  N   GLU A 300      36.980  42.350  41.870  1.00  0.00           N  
ATOM   2195  CA  GLU A 300      35.730  42.730  41.190  1.00  0.00           C  
ATOM   2196  C   GLU A 300      35.020  41.570  40.500  1.00  0.00           C  
ATOM   2197  O   GLU A 300      33.790  41.570  40.500  1.00  0.00           O  
ATOM   2198  CB  GLU A 300      35.970  43.970  40.330  1.00  0.00           C  
ATOM   2199  CG  GLU A 300      34.720  44.710  39.850  1.00  0.00           C  
ATOM   2200  CD  GLU A 300      33.600  45.260  40.740  1.00  0.00           C  
ATOM   2201  OE1 GLU A 300      33.610  46.460  41.090  1.00  0.00           O  
ATOM   2202  OE2 GLU A 300      32.700  44.470  41.110  1.00  0.00           O1-
ATOM   2203  N   THR A 301      35.680  40.600  39.870  1.00  0.00           N  
ATOM   2204  CA  THR A 301      35.120  39.440  39.160  1.00  0.00           C  
ATOM   2205  C   THR A 301      34.340  38.560  40.140  1.00  0.00           C  
ATOM   2206  O   THR A 301      33.140  38.360  39.960  1.00  0.00           O  
ATOM   2207  CB  THR A 301      36.300  38.650  38.580  1.00  0.00           C  
ATOM   2208  CG2 THR A 301      37.060  39.400  37.480  1.00  0.00           C  
ATOM   2209  OG1 THR A 301      37.190  38.310  39.640  1.00  0.00           O  
ATOM   2210  N   THR A 302      34.910  38.240  41.300  1.00  0.00           N  
ATOM   2211  CA  THR A 302      34.140  37.710  42.440  1.00  0.00           C  
ATOM   2212  C   THR A 302      33.080  38.600  43.100  1.00  0.00           C  
ATOM   2213  O   THR A 302      31.950  38.130  42.950  1.00  0.00           O  
ATOM   2214  CB  THR A 302      35.150  37.200  43.470  1.00  0.00           C  
ATOM   2215  CG2 THR A 302      34.430  36.430  44.570  1.00  0.00           C  
ATOM   2216  OG1 THR A 302      36.060  36.250  42.910  1.00  0.00           O  
ATOM   2217  N   SER A 303      33.400  39.880  43.220  1.00  0.00           N  
ATOM   2218  CA  SER A 303      32.380  40.790  43.760  1.00  0.00           C  
ATOM   2219  C   SER A 303      31.170  40.990  42.850  1.00  0.00           C  
ATOM   2220  O   SER A 303      30.060  40.880  43.370  1.00  0.00           O  
ATOM   2221  CB  SER A 303      32.930  42.190  44.030  1.00  0.00           C  
ATOM   2222  OG  SER A 303      32.170  42.940  44.970  1.00  0.00           O  
ATOM   2223  N   THR A 304      31.360  41.210  41.550  1.00  0.00           N  
ATOM   2224  CA  THR A 304      30.250  41.270  40.580  1.00  0.00           C  
ATOM   2225  C   THR A 304      29.340  40.040  40.440  1.00  0.00           C  
ATOM   2226  O   THR A 304      28.120  40.200  40.400  1.00  0.00           O  
ATOM   2227  CB  THR A 304      30.590  41.870  39.220  1.00  0.00           C  
ATOM   2228  CG2 THR A 304      29.540  41.850  38.110  1.00  0.00           C  
ATOM   2229  OG1 THR A 304      30.990  43.220  39.470  1.00  0.00           O  
ATOM   2230  N   THR A 305      29.980  38.880  40.450  1.00  0.00           N  
ATOM   2231  CA  THR A 305      29.330  37.560  40.450  1.00  0.00           C  
ATOM   2232  C   THR A 305      28.470  37.350  41.690  1.00  0.00           C  
ATOM   2233  O   THR A 305      27.250  37.320  41.540  1.00  0.00           O  
ATOM   2234  CB  THR A 305      30.290  36.380  40.280  1.00  0.00           C  
ATOM   2235  CG2 THR A 305      29.530  35.060  40.090  1.00  0.00           C  
ATOM   2236  OG1 THR A 305      31.090  36.660  39.130  1.00  0.00           O  
ATOM   2237  N   LEU A 306      29.030  37.570  42.880  1.00  0.00           N  
ATOM   2238  CA  LEU A 306      28.340  37.600  44.170  1.00  0.00           C  
ATOM   2239  C   LEU A 306      27.080  38.470  44.200  1.00  0.00           C  
ATOM   2240  O   LEU A 306      25.970  38.070  44.550  1.00  0.00           O  
ATOM   2241  CB  LEU A 306      29.300  38.020  45.280  1.00  0.00           C  
ATOM   2242  CG  LEU A 306      30.270  36.930  45.720  1.00  0.00           C  
ATOM   2243  CD1 LEU A 306      31.380  37.530  46.590  1.00  0.00           C  
ATOM   2244  CD2 LEU A 306      29.420  35.830  46.380  1.00  0.00           C  
ATOM   2245  N   ARG A 307      27.250  39.750  43.880  1.00  0.00           N  
ATOM   2246  CA  ARG A 307      26.200  40.750  43.690  1.00  0.00           C  
ATOM   2247  C   ARG A 307      25.160  40.300  42.670  1.00  0.00           C  
ATOM   2248  O   ARG A 307      23.970  40.600  42.810  1.00  0.00           O  
ATOM   2249  CB  ARG A 307      26.870  42.070  43.280  1.00  0.00           C  
ATOM   2250  CG  ARG A 307      26.090  43.350  43.550  1.00  0.00           C  
ATOM   2251  CD  ARG A 307      26.910  44.640  43.480  1.00  0.00           C  
ATOM   2252  NE  ARG A 307      27.390  45.050  42.150  1.00  0.00           N  
ATOM   2253  CZ  ARG A 307      28.610  44.830  41.630  1.00  0.00           C  
ATOM   2254  NH1 ARG A 307      29.610  44.320  42.360  1.00  0.00           N1+
ATOM   2255  NH2 ARG A 307      28.760  44.940  40.300  1.00  0.00           N  
ATOM   2256  N   TYR A 308      25.570  39.710  41.550  1.00  0.00           N  
ATOM   2257  CA  TYR A 308      24.610  39.250  40.540  1.00  0.00           C  
ATOM   2258  C   TYR A 308      23.830  37.990  40.930  1.00  0.00           C  
ATOM   2259  O   TYR A 308      22.650  37.840  40.610  1.00  0.00           O  
ATOM   2260  CB  TYR A 308      25.390  38.940  39.250  1.00  0.00           C  
ATOM   2261  CG  TYR A 308      24.640  39.390  37.990  1.00  0.00           C  
ATOM   2262  CD1 TYR A 308      23.280  39.300  37.750  1.00  0.00           C  
ATOM   2263  CD2 TYR A 308      25.350  39.930  36.930  1.00  0.00           C  
ATOM   2264  CE1 TYR A 308      22.660  39.680  36.560  1.00  0.00           C  
ATOM   2265  CE2 TYR A 308      24.750  40.190  35.700  1.00  0.00           C  
ATOM   2266  CZ  TYR A 308      23.380  40.160  35.480  1.00  0.00           C  
ATOM   2267  OH  TYR A 308      22.700  40.600  34.390  1.00  0.00           O  
ATOM   2268  N   ALA A 309      24.520  37.150  41.700  1.00  0.00           N  
ATOM   2269  CA  ALA A 309      23.990  35.890  42.230  1.00  0.00           C  
ATOM   2270  C   ALA A 309      22.850  36.100  43.230  1.00  0.00           C  
ATOM   2271  O   ALA A 309      21.710  35.690  43.020  1.00  0.00           O  
ATOM   2272  CB  ALA A 309      25.170  35.290  42.990  1.00  0.00           C  
ATOM   2273  N   LEU A 310      23.070  37.140  44.030  1.00  0.00           N  
ATOM   2274  CA  LEU A 310      22.080  37.650  44.990  1.00  0.00           C  
ATOM   2275  C   LEU A 310      20.820  38.230  44.340  1.00  0.00           C  
ATOM   2276  O   LEU A 310      19.740  37.910  44.810  1.00  0.00           O  
ATOM   2277  CB  LEU A 310      22.610  38.630  46.030  1.00  0.00           C  
ATOM   2278  CG  LEU A 310      23.590  37.980  47.020  1.00  0.00           C  
ATOM   2279  CD1 LEU A 310      23.920  38.940  48.170  1.00  0.00           C  
ATOM   2280  CD2 LEU A 310      22.960  36.760  47.690  1.00  0.00           C  
ATOM   2281  N   LEU A 311      21.030  39.120  43.360  1.00  0.00           N  
ATOM   2282  CA  LEU A 311      19.940  39.610  42.520  1.00  0.00           C  
ATOM   2283  C   LEU A 311      19.090  38.540  41.830  1.00  0.00           C  
ATOM   2284  O   LEU A 311      17.870  38.610  41.960  1.00  0.00           O  
ATOM   2285  CB  LEU A 311      20.590  40.590  41.540  1.00  0.00           C  
ATOM   2286  CG  LEU A 311      19.780  41.460  40.580  1.00  0.00           C  
ATOM   2287  CD1 LEU A 311      19.000  42.540  41.330  1.00  0.00           C  
ATOM   2288  CD2 LEU A 311      20.660  42.110  39.510  1.00  0.00           C  
ATOM   2289  N   LEU A 312      19.770  37.520  41.310  1.00  0.00           N  
ATOM   2290  CA  LEU A 312      19.060  36.350  40.750  1.00  0.00           C  
ATOM   2291  C   LEU A 312      18.350  35.590  41.870  1.00  0.00           C  
ATOM   2292  O   LEU A 312      17.240  35.080  41.750  1.00  0.00           O  
ATOM   2293  CB  LEU A 312      19.980  35.470  39.900  1.00  0.00           C  
ATOM   2294  CG  LEU A 312      20.420  36.290  38.680  1.00  0.00           C  
ATOM   2295  CD1 LEU A 312      21.580  35.540  38.020  1.00  0.00           C  
ATOM   2296  CD2 LEU A 312      19.300  36.280  37.640  1.00  0.00           C  
ATOM   2297  N   LEU A 313      18.950  35.530  43.050  1.00  0.00           N  
ATOM   2298  CA  LEU A 313      18.200  34.990  44.200  1.00  0.00           C  
ATOM   2299  C   LEU A 313      17.010  35.750  44.780  1.00  0.00           C  
ATOM   2300  O   LEU A 313      16.240  35.230  45.590  1.00  0.00           O  
ATOM   2301  CB  LEU A 313      19.210  34.600  45.280  1.00  0.00           C  
ATOM   2302  CG  LEU A 313      20.160  33.460  44.900  1.00  0.00           C  
ATOM   2303  CD1 LEU A 313      21.070  33.270  46.120  1.00  0.00           C  
ATOM   2304  CD2 LEU A 313      19.370  32.180  44.640  1.00  0.00           C  
ATOM   2305  N   LEU A 314      16.990  37.050  44.520  1.00  0.00           N  
ATOM   2306  CA  LEU A 314      15.840  37.930  44.790  1.00  0.00           C  
ATOM   2307  C   LEU A 314      14.800  37.630  43.710  1.00  0.00           C  
ATOM   2308  O   LEU A 314      13.610  37.590  44.020  1.00  0.00           O  
ATOM   2309  CB  LEU A 314      16.340  39.370  44.810  1.00  0.00           C  
ATOM   2310  CG  LEU A 314      17.160  39.800  46.030  1.00  0.00           C  
ATOM   2311  CD1 LEU A 314      17.640  41.250  46.000  1.00  0.00           C  
ATOM   2312  CD2 LEU A 314      16.350  39.460  47.280  1.00  0.00           C  
ATOM   2313  N   LYS A 315      15.180  37.710  42.440  1.00  0.00           N  
ATOM   2314  CA  LYS A 315      14.280  37.470  41.300  1.00  0.00           C  
ATOM   2315  C   LYS A 315      13.550  36.120  41.230  1.00  0.00           C  
ATOM   2316  O   LYS A 315      12.380  36.020  40.880  1.00  0.00           O  
ATOM   2317  CB  LYS A 315      15.160  37.680  40.070  1.00  0.00           C  
ATOM   2318  CG  LYS A 315      14.490  37.600  38.690  1.00  0.00           C  
ATOM   2319  CD  LYS A 315      13.590  38.810  38.490  1.00  0.00           C  
ATOM   2320  CE  LYS A 315      13.080  38.800  37.050  1.00  0.00           C  
ATOM   2321  NZ  LYS A 315      11.960  39.750  36.990  1.00  0.00           N1+
ATOM   2322  N   HIS A 316      14.310  35.100  41.610  1.00  0.00           N  
ATOM   2323  CA  HIS A 316      13.770  33.740  41.670  1.00  0.00           C  
ATOM   2324  C   HIS A 316      13.590  33.160  43.070  1.00  0.00           C  
ATOM   2325  O   HIS A 316      14.540  32.490  43.470  1.00  0.00           O  
ATOM   2326  CB  HIS A 316      14.620  32.790  40.820  1.00  0.00           C  
ATOM   2327  CG  HIS A 316      14.950  33.160  39.370  1.00  0.00           C  
ATOM   2328  CD2 HIS A 316      14.350  32.650  38.300  1.00  0.00           C  
ATOM   2329  ND1 HIS A 316      15.700  34.190  38.990  1.00  0.00           N  
ATOM   2330  CE1 HIS A 316      15.600  34.270  37.670  1.00  0.00           C  
ATOM   2331  NE2 HIS A 316      14.810  33.290  37.230  1.00  0.00           N  
ATOM   2332  N   PRO A 317      12.540  33.330  43.870  1.00  0.00           N  
ATOM   2333  CA  PRO A 317      12.280  32.790  45.210  1.00  0.00           C  
ATOM   2334  C   PRO A 317      12.430  31.300  45.500  1.00  0.00           C  
ATOM   2335  O   PRO A 317      13.070  30.740  46.390  1.00  0.00           O  
ATOM   2336  CB  PRO A 317      10.880  33.270  45.600  1.00  0.00           C  
ATOM   2337  CG  PRO A 317      10.560  34.430  44.670  1.00  0.00           C  
ATOM   2338  CD  PRO A 317      11.360  34.080  43.420  1.00  0.00           C  
ATOM   2339  N   GLU A 318      11.920  30.510  44.550  1.00  0.00           N  
ATOM   2340  CA  GLU A 318      11.860  29.040  44.480  1.00  0.00           C  
ATOM   2341  C   GLU A 318      13.280  28.490  44.300  1.00  0.00           C  
ATOM   2342  O   GLU A 318      13.540  27.470  44.930  1.00  0.00           O  
ATOM   2343  CB  GLU A 318      11.100  28.810  43.180  1.00  0.00           C  
ATOM   2344  CG  GLU A 318       9.620  28.680  43.530  1.00  0.00           C  
ATOM   2345  CD  GLU A 318       8.760  28.170  42.370  1.00  0.00           C  
ATOM   2346  OE1 GLU A 318       8.680  26.950  42.150  1.00  0.00           O  
ATOM   2347  OE2 GLU A 318       8.110  29.010  41.710  1.00  0.00           O1-
ATOM   2348  N   VAL A 319      14.210  29.100  43.580  1.00  0.00           N  
ATOM   2349  CA  VAL A 319      15.620  28.670  43.520  1.00  0.00           C  
ATOM   2350  C   VAL A 319      16.350  28.910  44.840  1.00  0.00           C  
ATOM   2351  O   VAL A 319      17.000  28.000  45.370  1.00  0.00           O  
ATOM   2352  CB  VAL A 319      16.230  29.460  42.360  1.00  0.00           C  
ATOM   2353  CG1 VAL A 319      17.760  29.370  42.270  1.00  0.00           C  
ATOM   2354  CG2 VAL A 319      15.590  29.080  41.030  1.00  0.00           C  
ATOM   2355  N   THR A 320      16.080  30.020  45.520  1.00  0.00           N  
ATOM   2356  CA  THR A 320      16.720  30.380  46.790  1.00  0.00           C  
ATOM   2357  C   THR A 320      16.200  29.420  47.860  1.00  0.00           C  
ATOM   2358  O   THR A 320      16.860  28.960  48.790  1.00  0.00           O  
ATOM   2359  CB  THR A 320      16.210  31.760  47.230  1.00  0.00           C  
ATOM   2360  CG2 THR A 320      17.270  32.330  48.180  1.00  0.00           C  
ATOM   2361  OG1 THR A 320      16.120  32.560  46.050  1.00  0.00           O  
ATOM   2362  N   ALA A 321      14.880  29.250  47.850  1.00  0.00           N  
ATOM   2363  CA  ALA A 321      14.200  28.340  48.790  1.00  0.00           C  
ATOM   2364  C   ALA A 321      14.740  26.900  48.770  1.00  0.00           C  
ATOM   2365  O   ALA A 321      15.250  26.560  49.840  1.00  0.00           O  
ATOM   2366  CB  ALA A 321      12.680  28.360  48.670  1.00  0.00           C  
ATOM   2367  N   LYS A 322      15.000  26.350  47.590  1.00  0.00           N  
ATOM   2368  CA  LYS A 322      15.720  25.080  47.410  1.00  0.00           C  
ATOM   2369  C   LYS A 322      17.140  25.190  47.960  1.00  0.00           C  
ATOM   2370  O   LYS A 322      17.580  24.230  48.600  1.00  0.00           O  
ATOM   2371  CB  LYS A 322      15.690  24.410  46.040  1.00  0.00           C  
ATOM   2372  CG  LYS A 322      14.190  24.320  45.730  1.00  0.00           C  
ATOM   2373  CD  LYS A 322      14.160  23.780  44.300  1.00  0.00           C  
ATOM   2374  CE  LYS A 322      12.730  23.640  43.780  1.00  0.00           C  
ATOM   2375  NZ  LYS A 322      12.010  24.910  43.590  1.00  0.00           N1+
ATOM   2376  N   VAL A 323      17.860  26.270  47.660  1.00  0.00           N  
ATOM   2377  CA  VAL A 323      19.240  26.400  48.150  1.00  0.00           C  
ATOM   2378  C   VAL A 323      19.220  26.520  49.680  1.00  0.00           C  
ATOM   2379  O   VAL A 323      19.880  25.710  50.330  1.00  0.00           O  
ATOM   2380  CB  VAL A 323      19.930  27.540  47.410  1.00  0.00           C  
ATOM   2381  CG1 VAL A 323      21.380  27.700  47.870  1.00  0.00           C  
ATOM   2382  CG2 VAL A 323      20.000  27.140  45.940  1.00  0.00           C  
ATOM   2383  N   GLN A 324      18.180  27.090  50.270  1.00  0.00           N  
ATOM   2384  CA  GLN A 324      18.170  27.180  51.740  1.00  0.00           C  
ATOM   2385  C   GLN A 324      17.760  25.850  52.390  1.00  0.00           C  
ATOM   2386  O   GLN A 324      18.360  25.430  53.390  1.00  0.00           O  
ATOM   2387  CB  GLN A 324      17.250  28.310  52.210  1.00  0.00           C  
ATOM   2388  CG  GLN A 324      18.090  29.580  52.310  1.00  0.00           C  
ATOM   2389  CD  GLN A 324      17.340  30.800  52.850  1.00  0.00           C  
ATOM   2390  NE2 GLN A 324      18.090  31.540  53.660  1.00  0.00           N  
ATOM   2391  OE1 GLN A 324      16.130  30.950  52.690  1.00  0.00           O  
ATOM   2392  N   GLU A 325      16.730  25.260  51.800  1.00  0.00           N  
ATOM   2393  CA  GLU A 325      16.350  23.880  52.140  1.00  0.00           C  
ATOM   2394  C   GLU A 325      17.540  22.910  52.090  1.00  0.00           C  
ATOM   2395  O   GLU A 325      17.780  22.090  52.980  1.00  0.00           O  
ATOM   2396  CB  GLU A 325      15.300  23.430  51.130  1.00  0.00           C  
ATOM   2397  CG  GLU A 325      14.380  22.320  51.640  1.00  0.00           C  
ATOM   2398  CD  GLU A 325      13.340  21.780  50.660  1.00  0.00           C  
ATOM   2399  OE1 GLU A 325      12.280  21.310  51.120  1.00  0.00           O  
ATOM   2400  OE2 GLU A 325      13.610  21.920  49.450  1.00  0.00           O1-
ATOM   2401  N   GLU A 326      18.390  23.030  51.080  1.00  0.00           N  
ATOM   2402  CA  GLU A 326      19.580  22.190  50.900  1.00  0.00           C  
ATOM   2403  C   GLU A 326      20.680  22.300  51.960  1.00  0.00           C  
ATOM   2404  O   GLU A 326      20.860  21.360  52.730  1.00  0.00           O  
ATOM   2405  CB  GLU A 326      20.180  22.320  49.500  1.00  0.00           C  
ATOM   2406  CG  GLU A 326      20.740  20.960  49.060  1.00  0.00           C  
ATOM   2407  CD  GLU A 326      21.210  20.960  47.600  1.00  0.00           C  
ATOM   2408  OE1 GLU A 326      21.810  21.980  47.190  1.00  0.00           O  
ATOM   2409  OE2 GLU A 326      21.220  19.950  46.880  1.00  0.00           O1-
ATOM   2410  N   ILE A 327      20.960  23.530  52.350  1.00  0.00           N  
ATOM   2411  CA  ILE A 327      21.810  23.950  53.480  1.00  0.00           C  
ATOM   2412  C   ILE A 327      21.320  23.370  54.810  1.00  0.00           C  
ATOM   2413  O   ILE A 327      22.160  23.000  55.630  1.00  0.00           O  
ATOM   2414  CB  ILE A 327      22.010  25.460  53.450  1.00  0.00           C  
ATOM   2415  CG1 ILE A 327      22.680  25.850  52.130  1.00  0.00           C  
ATOM   2416  CG2 ILE A 327      22.990  25.870  54.560  1.00  0.00           C  
ATOM   2417  CD  ILE A 327      22.410  27.320  51.820  1.00  0.00           C  
ATOM   2418  N   GLU A 328      20.010  23.370  55.040  1.00  0.00           N  
ATOM   2419  CA  GLU A 328      19.510  22.940  56.360  1.00  0.00           C  
ATOM   2420  C   GLU A 328      19.820  21.470  56.630  1.00  0.00           C  
ATOM   2421  O   GLU A 328      20.700  21.200  57.450  1.00  0.00           O  
ATOM   2422  CB  GLU A 328      17.990  23.150  56.300  1.00  0.00           C  
ATOM   2423  CG  GLU A 328      17.200  22.910  57.580  1.00  0.00           C  
ATOM   2424  CD  GLU A 328      17.300  24.100  58.530  1.00  0.00           C  
ATOM   2425  OE1 GLU A 328      16.350  24.900  58.670  1.00  0.00           O  
ATOM   2426  OE2 GLU A 328      18.310  24.200  59.250  1.00  0.00           O1-
ATOM   2427  N   ARG A 329      19.490  20.500  55.790  1.00  0.00           N  
ATOM   2428  CA  ARG A 329      19.780  19.070  55.970  1.00  0.00           C  
ATOM   2429  C   ARG A 329      21.210  18.560  55.810  1.00  0.00           C  
ATOM   2430  O   ARG A 329      21.650  17.620  56.480  1.00  0.00           O  
ATOM   2431  CB  ARG A 329      18.790  18.220  55.160  1.00  0.00           C  
ATOM   2432  CG  ARG A 329      18.840  18.530  53.670  1.00  0.00           C  
ATOM   2433  CD  ARG A 329      17.960  17.440  53.050  1.00  0.00           C  
ATOM   2434  NE  ARG A 329      17.670  17.780  51.640  1.00  0.00           N  
ATOM   2435  CZ  ARG A 329      18.410  17.320  50.620  1.00  0.00           C  
ATOM   2436  NH1 ARG A 329      19.580  16.680  50.720  1.00  0.00           N1+
ATOM   2437  NH2 ARG A 329      18.040  17.750  49.410  1.00  0.00           N  
ATOM   2438  N   VAL A 330      21.910  19.270  54.940  1.00  0.00           N  
ATOM   2439  CA  VAL A 330      23.320  18.980  54.660  1.00  0.00           C  
ATOM   2440  C   VAL A 330      24.270  19.670  55.650  1.00  0.00           C  
ATOM   2441  O   VAL A 330      24.870  18.990  56.480  1.00  0.00           O  
ATOM   2442  CB  VAL A 330      23.720  19.250  53.210  1.00  0.00           C  
ATOM   2443  CG1 VAL A 330      25.110  18.730  52.840  1.00  0.00           C  
ATOM   2444  CG2 VAL A 330      22.740  18.630  52.210  1.00  0.00           C  
ATOM   2445  N   ILE A 331      24.390  21.000  55.610  1.00  0.00           N  
ATOM   2446  CA  ILE A 331      25.370  21.710  56.440  1.00  0.00           C  
ATOM   2447  C   ILE A 331      24.950  21.930  57.890  1.00  0.00           C  
ATOM   2448  O   ILE A 331      25.440  21.240  58.790  1.00  0.00           O  
ATOM   2449  CB  ILE A 331      25.830  23.000  55.740  1.00  0.00           C  
ATOM   2450  CG1 ILE A 331      26.430  22.710  54.360  1.00  0.00           C  
ATOM   2451  CG2 ILE A 331      26.930  23.660  56.570  1.00  0.00           C  
ATOM   2452  CD  ILE A 331      26.690  24.030  53.630  1.00  0.00           C  
ATOM   2453  N   GLY A 332      23.750  22.500  57.960  1.00  0.00           N  
ATOM   2454  CA  GLY A 332      23.090  22.920  59.210  1.00  0.00           C  
ATOM   2455  C   GLY A 332      22.990  24.400  59.590  1.00  0.00           C  
ATOM   2456  O   GLY A 332      23.430  25.240  58.810  1.00  0.00           O  
ATOM   2457  N   ARG A 333      22.930  24.630  60.900  1.00  0.00           N  
ATOM   2458  CA  ARG A 333      22.840  26.030  61.350  1.00  0.00           C  
ATOM   2459  C   ARG A 333      24.080  26.510  62.110  1.00  0.00           C  
ATOM   2460  O   ARG A 333      24.780  27.500  61.900  1.00  0.00           O  
ATOM   2461  CB  ARG A 333      21.590  26.200  62.220  1.00  0.00           C  
ATOM   2462  CG  ARG A 333      20.320  25.860  61.450  1.00  0.00           C  
ATOM   2463  CD  ARG A 333      19.260  25.470  62.490  1.00  0.00           C  
ATOM   2464  NE  ARG A 333      19.650  24.180  63.070  1.00  0.00           N  
ATOM   2465  CZ  ARG A 333      18.930  23.060  62.880  1.00  0.00           C  
ATOM   2466  NH1 ARG A 333      17.770  23.080  62.210  1.00  0.00           N1+
ATOM   2467  NH2 ARG A 333      19.210  21.900  63.480  1.00  0.00           N  
ATOM   2468  N   ASN A 334      24.400  25.690  63.100  1.00  0.00           N  
ATOM   2469  CA  ASN A 334      25.510  25.770  64.060  1.00  0.00           C  
ATOM   2470  C   ASN A 334      26.830  25.740  63.300  1.00  0.00           C  
ATOM   2471  O   ASN A 334      27.680  26.590  63.570  1.00  0.00           O  
ATOM   2472  CB  ASN A 334      25.450  24.590  65.030  1.00  0.00           C  
ATOM   2473  CG  ASN A 334      24.090  24.210  65.630  1.00  0.00           C  
ATOM   2474  ND2 ASN A 334      23.840  23.000  66.110  1.00  0.00           N  
ATOM   2475  OD1 ASN A 334      23.160  25.020  65.550  1.00  0.00           O  
ATOM   2476  N   ARG A 335      27.000  24.900  62.270  1.00  0.00           N  
ATOM   2477  CA  ARG A 335      28.330  24.750  61.680  1.00  0.00           C  
ATOM   2478  C   ARG A 335      28.590  25.360  60.310  1.00  0.00           C  
ATOM   2479  O   ARG A 335      27.710  25.460  59.450  1.00  0.00           O  
ATOM   2480  CB  ARG A 335      28.790  23.290  61.600  1.00  0.00           C  
ATOM   2481  CG  ARG A 335      27.860  22.400  60.760  1.00  0.00           C  
ATOM   2482  CD  ARG A 335      28.640  21.240  60.140  1.00  0.00           C  
ATOM   2483  NE  ARG A 335      29.660  21.670  59.170  1.00  0.00           N  
ATOM   2484  CZ  ARG A 335      29.790  21.410  57.870  1.00  0.00           C  
ATOM   2485  NH1 ARG A 335      28.850  20.690  57.230  1.00  0.00           N1+
ATOM   2486  NH2 ARG A 335      31.000  21.330  57.300  1.00  0.00           N  
ATOM   2487  N   SER A 336      29.660  26.150  60.220  1.00  0.00           N  
ATOM   2488  CA  SER A 336      30.120  26.660  58.930  1.00  0.00           C  
ATOM   2489  C   SER A 336      30.060  25.620  57.810  1.00  0.00           C  
ATOM   2490  O   SER A 336      30.210  24.410  57.980  1.00  0.00           O  
ATOM   2491  CB  SER A 336      31.610  26.840  59.200  1.00  0.00           C  
ATOM   2492  OG  SER A 336      32.360  25.720  59.700  1.00  0.00           O  
ATOM   2493  N   PRO A 337      29.730  26.110  56.620  1.00  0.00           N  
ATOM   2494  CA  PRO A 337      30.050  25.420  55.370  1.00  0.00           C  
ATOM   2495  C   PRO A 337      31.520  25.160  55.010  1.00  0.00           C  
ATOM   2496  O   PRO A 337      32.440  25.980  55.080  1.00  0.00           O  
ATOM   2497  CB  PRO A 337      29.540  26.370  54.290  1.00  0.00           C  
ATOM   2498  CG  PRO A 337      28.340  26.970  55.020  1.00  0.00           C  
ATOM   2499  CD  PRO A 337      28.890  27.300  56.410  1.00  0.00           C  
ATOM   2500  N   CYS A 338      31.730  23.970  54.460  1.00  0.00           N  
ATOM   2501  CA  CYS A 338      33.040  23.420  54.090  1.00  0.00           C  
ATOM   2502  C   CYS A 338      32.980  22.990  52.620  1.00  0.00           C  
ATOM   2503  O   CYS A 338      31.950  22.570  52.090  1.00  0.00           O  
ATOM   2504  CB  CYS A 338      33.550  22.230  54.900  1.00  0.00           C  
ATOM   2505  SG  CYS A 338      32.690  20.650  54.530  1.00  0.00           S  
ATOM   2506  N   MET A 339      34.050  23.240  51.880  1.00  0.00           N  
ATOM   2507  CA  MET A 339      34.180  22.850  50.470  1.00  0.00           C  
ATOM   2508  C   MET A 339      33.780  21.420  50.090  1.00  0.00           C  
ATOM   2509  O   MET A 339      33.050  21.280  49.110  1.00  0.00           O  
ATOM   2510  CB  MET A 339      35.520  23.340  49.930  1.00  0.00           C  
ATOM   2511  CG  MET A 339      35.430  24.860  49.800  1.00  0.00           C  
ATOM   2512  SD  MET A 339      34.210  25.420  48.560  1.00  0.00           S  
ATOM   2513  CE  MET A 339      35.080  24.890  47.100  1.00  0.00           C  
ATOM   2514  N   GLN A 340      33.920  20.430  50.970  1.00  0.00           N  
ATOM   2515  CA  GLN A 340      33.320  19.100  50.820  1.00  0.00           C  
ATOM   2516  C   GLN A 340      31.800  18.990  50.680  1.00  0.00           C  
ATOM   2517  O   GLN A 340      31.230  18.350  49.800  1.00  0.00           O  
ATOM   2518  CB  GLN A 340      33.810  18.220  51.970  1.00  0.00           C  
ATOM   2519  CG  GLN A 340      35.200  17.580  51.880  1.00  0.00           C  
ATOM   2520  CD  GLN A 340      35.470  16.550  52.980  1.00  0.00           C  
ATOM   2521  NE2 GLN A 340      36.170  15.490  52.570  1.00  0.00           N  
ATOM   2522  OE1 GLN A 340      35.340  16.710  54.190  1.00  0.00           O  
ATOM   2523  N   ASP A 341      31.070  19.900  51.330  1.00  0.00           N  
ATOM   2524  CA  ASP A 341      29.610  20.020  51.250  1.00  0.00           C  
ATOM   2525  C   ASP A 341      28.990  20.220  49.870  1.00  0.00           C  
ATOM   2526  O   ASP A 341      27.940  19.690  49.520  1.00  0.00           O  
ATOM   2527  CB  ASP A 341      29.070  21.090  52.210  1.00  0.00           C  
ATOM   2528  CG  ASP A 341      29.400  20.770  53.670  1.00  0.00           C  
ATOM   2529  OD1 ASP A 341      29.100  19.650  54.120  1.00  0.00           O  
ATOM   2530  OD2 ASP A 341      30.120  21.560  54.310  1.00  0.00           O1-
ATOM   2531  N   ARG A 342      29.700  20.980  49.030  1.00  0.00           N  
ATOM   2532  CA  ARG A 342      29.510  21.100  47.580  1.00  0.00           C  
ATOM   2533  C   ARG A 342      29.350  19.750  46.880  1.00  0.00           C  
ATOM   2534  O   ARG A 342      28.460  19.580  46.040  1.00  0.00           O  
ATOM   2535  CB  ARG A 342      30.700  21.860  46.970  1.00  0.00           C  
ATOM   2536  CG  ARG A 342      30.330  22.260  45.540  1.00  0.00           C  
ATOM   2537  CD  ARG A 342      31.360  23.240  44.980  1.00  0.00           C  
ATOM   2538  NE  ARG A 342      32.720  22.700  44.830  1.00  0.00           N  
ATOM   2539  CZ  ARG A 342      33.650  23.290  44.060  1.00  0.00           C  
ATOM   2540  NH1 ARG A 342      33.440  24.470  43.470  1.00  0.00           N1+
ATOM   2541  NH2 ARG A 342      34.880  22.770  44.090  1.00  0.00           N  
ATOM   2542  N   SER A 343      30.010  18.710  47.370  1.00  0.00           N  
ATOM   2543  CA  SER A 343      29.870  17.340  46.850  1.00  0.00           C  
ATOM   2544  C   SER A 343      28.520  16.710  47.210  1.00  0.00           C  
ATOM   2545  O   SER A 343      28.040  15.750  46.610  1.00  0.00           O  
ATOM   2546  CB  SER A 343      31.050  16.410  47.130  1.00  0.00           C  
ATOM   2547  OG  SER A 343      31.240  16.070  48.500  1.00  0.00           O  
ATOM   2548  N   HIS A 344      27.940  17.120  48.340  1.00  0.00           N  
ATOM   2549  CA  HIS A 344      26.650  16.630  48.850  1.00  0.00           C  
ATOM   2550  C   HIS A 344      25.550  17.620  48.480  1.00  0.00           C  
ATOM   2551  O   HIS A 344      24.410  17.450  48.900  1.00  0.00           O  
ATOM   2552  CB  HIS A 344      26.720  16.520  50.370  1.00  0.00           C  
ATOM   2553  CG  HIS A 344      27.870  15.590  50.750  1.00  0.00           C  
ATOM   2554  CD2 HIS A 344      27.930  14.310  50.400  1.00  0.00           C  
ATOM   2555  ND1 HIS A 344      29.090  15.970  51.130  1.00  0.00           N  
ATOM   2556  CE1 HIS A 344      29.930  14.950  50.980  1.00  0.00           C  
ATOM   2557  NE2 HIS A 344      29.190  13.920  50.590  1.00  0.00           N  
ATOM   2558  N   MET A 345      25.930  18.680  47.770  1.00  0.00           N  
ATOM   2559  CA  MET A 345      24.940  19.690  47.370  1.00  0.00           C  
ATOM   2560  C   MET A 345      24.800  19.880  45.850  1.00  0.00           C  
ATOM   2561  O   MET A 345      25.370  20.810  45.290  1.00  0.00           O  
ATOM   2562  CB  MET A 345      25.320  21.000  48.050  1.00  0.00           C  
ATOM   2563  CG  MET A 345      24.950  20.800  49.520  1.00  0.00           C  
ATOM   2564  SD  MET A 345      25.740  22.180  50.430  1.00  0.00           S  
ATOM   2565  CE  MET A 345      24.530  23.460  50.710  1.00  0.00           C  
ATOM   2566  N   PRO A 346      24.040  18.980  45.230  1.00  0.00           N  
ATOM   2567  CA  PRO A 346      23.720  19.090  43.800  1.00  0.00           C  
ATOM   2568  C   PRO A 346      23.110  20.420  43.370  1.00  0.00           C  
ATOM   2569  O   PRO A 346      23.670  21.120  42.530  1.00  0.00           O  
ATOM   2570  CB  PRO A 346      22.850  17.880  43.440  1.00  0.00           C  
ATOM   2571  CG  PRO A 346      22.360  17.460  44.830  1.00  0.00           C  
ATOM   2572  CD  PRO A 346      23.580  17.680  45.730  1.00  0.00           C  
ATOM   2573  N   TYR A 347      22.080  20.870  44.080  1.00  0.00           N  
ATOM   2574  CA  TYR A 347      21.310  22.070  43.720  1.00  0.00           C  
ATOM   2575  C   TYR A 347      21.920  23.430  44.060  1.00  0.00           C  
ATOM   2576  O   TYR A 347      21.890  24.160  43.080  1.00  0.00           O  
ATOM   2577  CB  TYR A 347      19.850  21.960  44.190  1.00  0.00           C  
ATOM   2578  CG  TYR A 347      18.930  22.970  43.500  1.00  0.00           C  
ATOM   2579  CD1 TYR A 347      18.330  22.560  42.310  1.00  0.00           C  
ATOM   2580  CD2 TYR A 347      18.600  24.150  44.150  1.00  0.00           C  
ATOM   2581  CE1 TYR A 347      17.370  23.390  41.750  1.00  0.00           C  
ATOM   2582  CE2 TYR A 347      17.660  24.990  43.570  1.00  0.00           C  
ATOM   2583  CZ  TYR A 347      17.040  24.570  42.390  1.00  0.00           C  
ATOM   2584  OH  TYR A 347      16.060  25.300  41.800  1.00  0.00           O  
ATOM   2585  N   THR A 348      22.650  23.570  45.170  1.00  0.00           N  
ATOM   2586  CA  THR A 348      23.520  24.730  45.430  1.00  0.00           C  
ATOM   2587  C   THR A 348      24.690  24.800  44.450  1.00  0.00           C  
ATOM   2588  O   THR A 348      24.810  25.840  43.800  1.00  0.00           O  
ATOM   2589  CB  THR A 348      24.190  24.520  46.780  1.00  0.00           C  
ATOM   2590  CG2 THR A 348      25.020  25.760  47.090  1.00  0.00           C  
ATOM   2591  OG1 THR A 348      23.160  24.490  47.770  1.00  0.00           O  
ATOM   2592  N   ASP A 349      25.370  23.700  44.140  1.00  0.00           N  
ATOM   2593  CA  ASP A 349      26.270  23.640  42.980  1.00  0.00           C  
ATOM   2594  C   ASP A 349      25.740  23.870  41.560  1.00  0.00           C  
ATOM   2595  O   ASP A 349      26.410  24.560  40.800  1.00  0.00           O  
ATOM   2596  CB  ASP A 349      27.230  22.450  43.080  1.00  0.00           C  
ATOM   2597  CG  ASP A 349      28.530  22.810  42.360  1.00  0.00           C  
ATOM   2598  OD1 ASP A 349      29.000  23.960  42.330  1.00  0.00           O  
ATOM   2599  OD2 ASP A 349      29.150  21.890  41.790  1.00  0.00           O1-
ATOM   2600  N   ALA A 350      24.530  23.410  41.250  1.00  0.00           N  
ATOM   2601  CA  ALA A 350      23.780  23.750  40.030  1.00  0.00           C  
ATOM   2602  C   ALA A 350      23.470  25.250  39.930  1.00  0.00           C  
ATOM   2603  O   ALA A 350      23.840  25.900  38.950  1.00  0.00           O  
ATOM   2604  CB  ALA A 350      22.550  22.860  39.830  1.00  0.00           C  
ATOM   2605  N   VAL A 351      23.070  25.800  41.060  1.00  0.00           N  
ATOM   2606  CA  VAL A 351      22.800  27.250  41.110  1.00  0.00           C  
ATOM   2607  C   VAL A 351      24.030  28.140  40.940  1.00  0.00           C  
ATOM   2608  O   VAL A 351      24.100  29.030  40.090  1.00  0.00           O  
ATOM   2609  CB  VAL A 351      22.010  27.640  42.360  1.00  0.00           C  
ATOM   2610  CG1 VAL A 351      21.750  29.150  42.430  1.00  0.00           C  
ATOM   2611  CG2 VAL A 351      20.590  27.070  42.430  1.00  0.00           C  
ATOM   2612  N   VAL A 352      25.090  27.810  41.660  1.00  0.00           N  
ATOM   2613  CA  VAL A 352      26.420  28.420  41.520  1.00  0.00           C  
ATOM   2614  C   VAL A 352      26.910  28.440  40.070  1.00  0.00           C  
ATOM   2615  O   VAL A 352      27.170  29.530  39.550  1.00  0.00           O  
ATOM   2616  CB  VAL A 352      27.430  27.890  42.540  1.00  0.00           C  
ATOM   2617  CG1 VAL A 352      28.810  28.530  42.320  1.00  0.00           C  
ATOM   2618  CG2 VAL A 352      27.030  28.130  43.990  1.00  0.00           C  
ATOM   2619  N   HIS A 353      26.830  27.330  39.340  1.00  0.00           N  
ATOM   2620  CA  HIS A 353      27.230  27.170  37.930  1.00  0.00           C  
ATOM   2621  C   HIS A 353      26.360  28.060  37.040  1.00  0.00           C  
ATOM   2622  O   HIS A 353      26.890  28.790  36.200  1.00  0.00           O  
ATOM   2623  CB  HIS A 353      27.110  25.670  37.660  1.00  0.00           C  
ATOM   2624  CG  HIS A 353      28.370  24.890  38.040  1.00  0.00           C  
ATOM   2625  CD2 HIS A 353      29.350  24.650  37.180  1.00  0.00           C  
ATOM   2626  ND1 HIS A 353      28.740  24.340  39.200  1.00  0.00           N  
ATOM   2627  CE1 HIS A 353      29.890  23.730  38.960  1.00  0.00           C  
ATOM   2628  NE2 HIS A 353      30.330  23.920  37.720  1.00  0.00           N  
ATOM   2629  N   GLU A 354      25.060  27.900  37.270  1.00  0.00           N  
ATOM   2630  CA  GLU A 354      23.990  28.600  36.550  1.00  0.00           C  
ATOM   2631  C   GLU A 354      24.100  30.120  36.660  1.00  0.00           C  
ATOM   2632  O   GLU A 354      24.180  30.770  35.610  1.00  0.00           O  
ATOM   2633  CB  GLU A 354      22.570  28.190  36.940  1.00  0.00           C  
ATOM   2634  CG  GLU A 354      21.450  28.770  36.080  1.00  0.00           C  
ATOM   2635  CD  GLU A 354      21.440  28.410  34.590  1.00  0.00           C  
ATOM   2636  OE1 GLU A 354      22.000  27.360  34.220  1.00  0.00           O  
ATOM   2637  OE2 GLU A 354      20.850  29.190  33.820  1.00  0.00           O1-
ATOM   2638  N   VAL A 355      24.480  30.620  37.830  1.00  0.00           N  
ATOM   2639  CA  VAL A 355      24.640  32.070  37.950  1.00  0.00           C  
ATOM   2640  C   VAL A 355      25.710  32.480  36.930  1.00  0.00           C  
ATOM   2641  O   VAL A 355      25.540  33.300  36.030  1.00  0.00           O  
ATOM   2642  CB  VAL A 355      24.930  32.630  39.350  1.00  0.00           C  
ATOM   2643  CG1 VAL A 355      25.140  34.150  39.290  1.00  0.00           C  
ATOM   2644  CG2 VAL A 355      23.750  32.260  40.240  1.00  0.00           C  
ATOM   2645  N   GLN A 356      26.860  31.820  37.060  1.00  0.00           N  
ATOM   2646  CA  GLN A 356      28.050  32.050  36.230  1.00  0.00           C  
ATOM   2647  C   GLN A 356      27.690  31.970  34.750  1.00  0.00           C  
ATOM   2648  O   GLN A 356      27.850  32.930  34.000  1.00  0.00           O  
ATOM   2649  CB  GLN A 356      29.180  31.110  36.680  1.00  0.00           C  
ATOM   2650  CG  GLN A 356      29.680  31.480  38.080  1.00  0.00           C  
ATOM   2651  CD  GLN A 356      31.150  31.070  38.130  1.00  0.00           C  
ATOM   2652  NE2 GLN A 356      32.070  31.990  37.860  1.00  0.00           N  
ATOM   2653  OE1 GLN A 356      31.460  29.920  38.470  1.00  0.00           O  
ATOM   2654  N   ARG A 357      27.210  30.790  34.370  1.00  0.00           N  
ATOM   2655  CA  ARG A 357      26.800  30.550  32.980  1.00  0.00           C  
ATOM   2656  C   ARG A 357      25.890  31.630  32.390  1.00  0.00           C  
ATOM   2657  O   ARG A 357      26.260  32.250  31.400  1.00  0.00           O  
ATOM   2658  CB  ARG A 357      25.940  29.290  32.950  1.00  0.00           C  
ATOM   2659  CG  ARG A 357      25.970  28.670  31.550  1.00  0.00           C  
ATOM   2660  CD  ARG A 357      24.760  27.750  31.400  1.00  0.00           C  
ATOM   2661  NE  ARG A 357      23.560  28.590  31.530  1.00  0.00           N  
ATOM   2662  CZ  ARG A 357      23.060  29.430  30.620  1.00  0.00           C  
ATOM   2663  NH1 ARG A 357      23.550  29.600  29.380  1.00  0.00           N1+
ATOM   2664  NH2 ARG A 357      21.940  30.090  30.970  1.00  0.00           N  
ATOM   2665  N   TYR A 358      24.720  31.880  32.970  1.00  0.00           N  
ATOM   2666  CA  TYR A 358      23.660  32.810  32.560  1.00  0.00           C  
ATOM   2667  C   TYR A 358      24.120  34.260  32.450  1.00  0.00           C  
ATOM   2668  O   TYR A 358      23.650  35.020  31.600  1.00  0.00           O  
ATOM   2669  CB  TYR A 358      22.450  32.640  33.490  1.00  0.00           C  
ATOM   2670  CG  TYR A 358      21.480  33.820  33.470  1.00  0.00           C  
ATOM   2671  CD1 TYR A 358      20.630  33.890  32.370  1.00  0.00           C  
ATOM   2672  CD2 TYR A 358      21.580  34.720  34.530  1.00  0.00           C  
ATOM   2673  CE1 TYR A 358      19.810  35.010  32.400  1.00  0.00           C  
ATOM   2674  CE2 TYR A 358      20.770  35.850  34.470  1.00  0.00           C  
ATOM   2675  CZ  TYR A 358      19.850  35.950  33.430  1.00  0.00           C  
ATOM   2676  OH  TYR A 358      18.870  36.880  33.550  1.00  0.00           O  
ATOM   2677  N   ILE A 359      24.910  34.720  33.420  1.00  0.00           N  
ATOM   2678  CA  ILE A 359      25.420  36.090  33.510  1.00  0.00           C  
ATOM   2679  C   ILE A 359      26.460  36.380  32.430  1.00  0.00           C  
ATOM   2680  O   ILE A 359      26.380  37.450  31.830  1.00  0.00           O  
ATOM   2681  CB  ILE A 359      25.970  36.600  34.840  1.00  0.00           C  
ATOM   2682  CG1 ILE A 359      27.230  35.950  35.410  1.00  0.00           C  
ATOM   2683  CG2 ILE A 359      24.760  36.630  35.780  1.00  0.00           C  
ATOM   2684  CD  ILE A 359      27.820  36.670  36.620  1.00  0.00           C  
ATOM   2685  N   ASP A 360      27.290  35.390  32.110  1.00  0.00           N  
ATOM   2686  CA  ASP A 360      28.390  35.480  31.130  1.00  0.00           C  
ATOM   2687  C   ASP A 360      29.260  36.670  31.520  1.00  0.00           C  
ATOM   2688  O   ASP A 360      29.060  37.800  31.080  1.00  0.00           O  
ATOM   2689  CB  ASP A 360      27.770  35.470  29.730  1.00  0.00           C  
ATOM   2690  CG  ASP A 360      28.440  35.990  28.460  1.00  0.00           C  
ATOM   2691  OD1 ASP A 360      29.610  35.550  28.380  1.00  0.00           O  
ATOM   2692  OD2 ASP A 360      27.840  36.730  27.650  1.00  0.00           O1-
ATOM   2693  N   LEU A 361      30.150  36.480  32.490  1.00  0.00           N  
ATOM   2694  CA  LEU A 361      30.820  37.640  33.100  1.00  0.00           C  
ATOM   2695  C   LEU A 361      31.580  38.540  32.140  1.00  0.00           C  
ATOM   2696  O   LEU A 361      31.280  39.730  32.040  1.00  0.00           O  
ATOM   2697  CB  LEU A 361      31.710  37.150  34.240  1.00  0.00           C  
ATOM   2698  CG  LEU A 361      32.400  38.260  35.040  1.00  0.00           C  
ATOM   2699  CD1 LEU A 361      31.500  38.940  36.080  1.00  0.00           C  
ATOM   2700  CD2 LEU A 361      33.610  37.680  35.780  1.00  0.00           C  
ATOM   2701  N   LEU A 362      32.580  37.870  31.570  1.00  0.00           N  
ATOM   2702  CA  LEU A 362      33.450  38.290  30.460  1.00  0.00           C  
ATOM   2703  C   LEU A 362      33.110  37.600  29.140  1.00  0.00           C  
ATOM   2704  O   LEU A 362      33.860  36.780  28.610  1.00  0.00           O  
ATOM   2705  CB  LEU A 362      34.940  38.220  30.820  1.00  0.00           C  
ATOM   2706  CG  LEU A 362      35.190  39.090  32.060  1.00  0.00           C  
ATOM   2707  CD1 LEU A 362      36.350  38.450  32.810  1.00  0.00           C  
ATOM   2708  CD2 LEU A 362      35.480  40.580  31.840  1.00  0.00           C  
ATOM   2709  N   PRO A 363      32.180  38.220  28.410  1.00  0.00           N  
ATOM   2710  CA  PRO A 363      31.670  37.850  27.090  1.00  0.00           C  
ATOM   2711  C   PRO A 363      32.780  37.640  26.050  1.00  0.00           C  
ATOM   2712  O   PRO A 363      32.670  36.620  25.360  1.00  0.00           O  
ATOM   2713  CB  PRO A 363      30.860  39.060  26.620  1.00  0.00           C  
ATOM   2714  CG  PRO A 363      30.220  39.420  27.960  1.00  0.00           C  
ATOM   2715  CD  PRO A 363      31.380  39.340  28.950  1.00  0.00           C  
ATOM   2716  N   THR A 364      33.910  38.320  26.120  1.00  0.00           N  
ATOM   2717  CA  THR A 364      35.050  38.260  25.190  1.00  0.00           C  
ATOM   2718  C   THR A 364      36.440  37.940  25.760  1.00  0.00           C  
ATOM   2719  O   THR A 364      37.490  37.890  25.120  1.00  0.00           O  
ATOM   2720  CB  THR A 364      35.290  39.560  24.430  1.00  0.00           C  
ATOM   2721  CG2 THR A 364      34.170  40.030  23.500  1.00  0.00           C  
ATOM   2722  OG1 THR A 364      35.710  40.600  25.320  1.00  0.00           O  
ATOM   2723  N   SER A 365      36.340  37.430  26.980  1.00  0.00           N  
ATOM   2724  CA  SER A 365      37.420  37.180  27.940  1.00  0.00           C  
ATOM   2725  C   SER A 365      38.430  38.340  27.900  1.00  0.00           C  
ATOM   2726  O   SER A 365      38.000  39.460  28.150  1.00  0.00           O  
ATOM   2727  CB  SER A 365      38.080  35.870  27.520  1.00  0.00           C  
ATOM   2728  OG  SER A 365      38.620  35.290  28.710  1.00  0.00           O  
ATOM   2729  N   LEU A 366      39.720  38.030  27.830  1.00  0.00           N  
ATOM   2730  CA  LEU A 366      40.730  39.030  27.480  1.00  0.00           C  
ATOM   2731  C   LEU A 366      41.360  38.700  26.120  1.00  0.00           C  
ATOM   2732  O   LEU A 366      41.700  37.540  25.920  1.00  0.00           O  
ATOM   2733  CB  LEU A 366      41.790  39.170  28.580  1.00  0.00           C  
ATOM   2734  CG  LEU A 366      41.310  39.610  29.970  1.00  0.00           C  
ATOM   2735  CD1 LEU A 366      42.470  39.760  30.960  1.00  0.00           C  
ATOM   2736  CD2 LEU A 366      40.510  40.910  29.960  1.00  0.00           C  
ATOM   2737  N   PRO A 367      41.640  39.700  25.290  1.00  0.00           N  
ATOM   2738  CA  PRO A 367      42.320  39.370  24.030  1.00  0.00           C  
ATOM   2739  C   PRO A 367      43.530  38.460  24.260  1.00  0.00           C  
ATOM   2740  O   PRO A 367      44.450  38.830  24.990  1.00  0.00           O  
ATOM   2741  CB  PRO A 367      42.690  40.770  23.540  1.00  0.00           C  
ATOM   2742  CG  PRO A 367      41.620  41.690  24.140  1.00  0.00           C  
ATOM   2743  CD  PRO A 367      41.240  41.100  25.500  1.00  0.00           C  
ATOM   2744  N   HIS A 368      43.610  37.550  23.290  1.00  0.00           N  
ATOM   2745  CA  HIS A 368      44.630  36.490  23.250  1.00  0.00           C  
ATOM   2746  C   HIS A 368      45.600  36.720  22.090  1.00  0.00           C  
ATOM   2747  O   HIS A 368      45.310  37.520  21.190  1.00  0.00           O  
ATOM   2748  CB  HIS A 368      43.880  35.170  23.060  1.00  0.00           C  
ATOM   2749  CG  HIS A 368      44.040  34.250  24.260  1.00  0.00           C  
ATOM   2750  CD2 HIS A 368      43.210  34.270  25.300  1.00  0.00           C  
ATOM   2751  ND1 HIS A 368      44.780  33.160  24.400  1.00  0.00           N  
ATOM   2752  CE1 HIS A 368      44.460  32.550  25.540  1.00  0.00           C  
ATOM   2753  NE2 HIS A 368      43.470  33.240  26.110  1.00  0.00           N  
ATOM   2754  N   ALA A 369      46.740  36.050  21.980  1.00  0.00           N  
ATOM   2755  CA  ALA A 369      47.630  36.210  20.820  1.00  0.00           C  
ATOM   2756  C   ALA A 369      48.390  34.920  20.510  1.00  0.00           C  
ATOM   2757  O   ALA A 369      48.750  34.090  21.340  1.00  0.00           O  
ATOM   2758  CB  ALA A 369      48.760  37.200  21.090  1.00  0.00           C  
ATOM   2759  N   VAL A 370      48.670  34.830  19.210  1.00  0.00           N  
ATOM   2760  CA  VAL A 370      49.410  33.680  18.670  1.00  0.00           C  
ATOM   2761  C   VAL A 370      50.900  33.850  18.950  1.00  0.00           C  
ATOM   2762  O   VAL A 370      51.440  34.940  18.730  1.00  0.00           O  
ATOM   2763  CB  VAL A 370      49.120  33.370  17.200  1.00  0.00           C  
ATOM   2764  CG1 VAL A 370      47.780  32.670  16.990  1.00  0.00           C  
ATOM   2765  CG2 VAL A 370      49.220  34.590  16.270  1.00  0.00           C  
ATOM   2766  N   THR A 371      51.490  32.780  19.480  1.00  0.00           N  
ATOM   2767  CA  THR A 371      52.890  32.790  19.920  1.00  0.00           C  
ATOM   2768  C   THR A 371      53.910  32.390  18.850  1.00  0.00           C  
ATOM   2769  O   THR A 371      55.120  32.480  19.090  1.00  0.00           O  
ATOM   2770  CB  THR A 371      52.940  31.810  21.090  1.00  0.00           C  
ATOM   2771  CG2 THR A 371      52.320  32.280  22.420  1.00  0.00           C  
ATOM   2772  OG1 THR A 371      52.630  30.450  20.750  1.00  0.00           O  
ATOM   2773  N   CYS A 372      53.380  31.740  17.830  1.00  0.00           N  
ATOM   2774  CA  CYS A 372      54.160  31.410  16.620  1.00  0.00           C  
ATOM   2775  C   CYS A 372      53.300  31.360  15.350  1.00  0.00           C  
ATOM   2776  O   CYS A 372      52.100  31.610  15.360  1.00  0.00           O  
ATOM   2777  CB  CYS A 372      54.980  30.170  16.940  1.00  0.00           C  
ATOM   2778  SG  CYS A 372      53.980  28.660  17.220  1.00  0.00           S  
ATOM   2779  N   ASP A 373      53.950  31.260  14.200  1.00  0.00           N  
ATOM   2780  CA  ASP A 373      53.310  31.160  12.880  1.00  0.00           C  
ATOM   2781  C   ASP A 373      52.550  29.840  12.780  1.00  0.00           C  
ATOM   2782  O   ASP A 373      53.180  28.800  12.580  1.00  0.00           O  
ATOM   2783  CB  ASP A 373      54.160  31.480  11.650  1.00  0.00           C  
ATOM   2784  CG  ASP A 373      54.660  32.900  11.400  1.00  0.00           C  
ATOM   2785  OD1 ASP A 373      54.450  33.790  12.250  1.00  0.00           O  
ATOM   2786  OD2 ASP A 373      55.350  33.040  10.370  1.00  0.00           O1-
ATOM   2787  N   ILE A 374      51.260  29.860  13.070  1.00  0.00           N  
ATOM   2788  CA  ILE A 374      50.450  28.640  13.160  1.00  0.00           C  
ATOM   2789  C   ILE A 374      49.490  28.460  11.980  1.00  0.00           C  
ATOM   2790  O   ILE A 374      48.720  29.400  11.780  1.00  0.00           O  
ATOM   2791  CB  ILE A 374      49.800  28.540  14.540  1.00  0.00           C  
ATOM   2792  CG1 ILE A 374      48.860  27.330  14.560  1.00  0.00           C  
ATOM   2793  CG2 ILE A 374      49.120  29.840  14.990  1.00  0.00           C  
ATOM   2794  CD  ILE A 374      48.370  27.120  16.000  1.00  0.00           C  
ATOM   2795  N   LYS A 375      49.410  27.320  11.310  1.00  0.00           N  
ATOM   2796  CA  LYS A 375      48.280  26.970  10.450  1.00  0.00           C  
ATOM   2797  C   LYS A 375      47.110  26.450  11.280  1.00  0.00           C  
ATOM   2798  O   LYS A 375      47.330  25.540  12.080  1.00  0.00           O  
ATOM   2799  CB  LYS A 375      48.680  25.900   9.430  1.00  0.00           C  
ATOM   2800  CG  LYS A 375      47.560  25.420   8.520  1.00  0.00           C  
ATOM   2801  CD  LYS A 375      47.990  24.240   7.640  1.00  0.00           C  
ATOM   2802  CE  LYS A 375      47.010  23.850   6.530  1.00  0.00           C  
ATOM   2803  NZ  LYS A 375      45.760  23.360   7.130  1.00  0.00           N1+
ATOM   2804  N   PHE A 376      46.030  27.220  11.370  1.00  0.00           N  
ATOM   2805  CA  PHE A 376      44.790  26.940  12.110  1.00  0.00           C  
ATOM   2806  C   PHE A 376      43.600  26.760  11.160  1.00  0.00           C  
ATOM   2807  O   PHE A 376      43.190  27.770  10.600  1.00  0.00           O  
ATOM   2808  CB  PHE A 376      44.490  28.040  13.130  1.00  0.00           C  
ATOM   2809  CG  PHE A 376      43.190  27.860  13.910  1.00  0.00           C  
ATOM   2810  CD1 PHE A 376      43.020  26.760  14.740  1.00  0.00           C  
ATOM   2811  CD2 PHE A 376      42.160  28.750  13.610  1.00  0.00           C  
ATOM   2812  CE1 PHE A 376      41.760  26.470  15.240  1.00  0.00           C  
ATOM   2813  CE2 PHE A 376      40.900  28.410  14.100  1.00  0.00           C  
ATOM   2814  CZ  PHE A 376      40.690  27.300  14.900  1.00  0.00           C  
ATOM   2815  N   ARG A 377      43.060  25.550  11.110  1.00  0.00           N  
ATOM   2816  CA  ARG A 377      42.110  25.200  10.040  1.00  0.00           C  
ATOM   2817  C   ARG A 377      42.600  25.470   8.610  1.00  0.00           C  
ATOM   2818  O   ARG A 377      43.800  25.270   8.440  1.00  0.00           O  
ATOM   2819  CB  ARG A 377      40.790  25.890  10.380  1.00  0.00           C  
ATOM   2820  CG  ARG A 377      40.180  25.410  11.700  1.00  0.00           C  
ATOM   2821  CD  ARG A 377      38.730  25.860  11.890  1.00  0.00           C  
ATOM   2822  NE  ARG A 377      38.150  25.040  12.970  1.00  0.00           N  
ATOM   2823  CZ  ARG A 377      36.890  25.100  13.430  1.00  0.00           C  
ATOM   2824  NH1 ARG A 377      35.920  25.760  12.790  1.00  0.00           N1+
ATOM   2825  NH2 ARG A 377      36.560  24.580  14.620  1.00  0.00           N  
ATOM   2826  N   ASN A 378      41.750  25.860   7.670  1.00  0.00           N  
ATOM   2827  CA  ASN A 378      42.250  26.340   6.370  1.00  0.00           C  
ATOM   2828  C   ASN A 378      42.930  27.720   6.340  1.00  0.00           C  
ATOM   2829  O   ASN A 378      42.760  28.330   5.290  1.00  0.00           O  
ATOM   2830  CB  ASN A 378      41.150  26.250   5.320  1.00  0.00           C  
ATOM   2831  CG  ASN A 378      40.670  24.850   4.920  1.00  0.00           C  
ATOM   2832  ND2 ASN A 378      39.710  24.400   5.720  1.00  0.00           N  
ATOM   2833  OD1 ASN A 378      41.260  24.170   4.080  1.00  0.00           O  
ATOM   2834  N   TYR A 379      43.530  28.100   7.460  1.00  0.00           N  
ATOM   2835  CA  TYR A 379      44.190  29.410   7.530  1.00  0.00           C  
ATOM   2836  C   TYR A 379      45.600  29.420   8.130  1.00  0.00           C  
ATOM   2837  O   TYR A 379      45.810  28.600   9.030  1.00  0.00           O  
ATOM   2838  CB  TYR A 379      43.400  30.470   8.290  1.00  0.00           C  
ATOM   2839  CG  TYR A 379      41.880  30.390   8.190  1.00  0.00           C  
ATOM   2840  CD1 TYR A 379      41.210  30.500   6.980  1.00  0.00           C  
ATOM   2841  CD2 TYR A 379      41.250  29.980   9.360  1.00  0.00           C  
ATOM   2842  CE1 TYR A 379      39.890  30.080   6.920  1.00  0.00           C  
ATOM   2843  CE2 TYR A 379      39.940  29.530   9.230  1.00  0.00           C  
ATOM   2844  CZ  TYR A 379      39.250  29.540   8.030  1.00  0.00           C  
ATOM   2845  OH  TYR A 379      38.020  28.960   7.940  1.00  0.00           O  
ATOM   2846  N   LEU A 380      46.440  30.410   7.850  1.00  0.00           N  
ATOM   2847  CA  LEU A 380      47.830  30.590   8.270  1.00  0.00           C  
ATOM   2848  C   LEU A 380      47.960  31.920   9.010  1.00  0.00           C  
ATOM   2849  O   LEU A 380      48.270  32.980   8.470  1.00  0.00           O  
ATOM   2850  CB  LEU A 380      48.960  30.540   7.230  1.00  0.00           C  
ATOM   2851  CG  LEU A 380      48.770  29.510   6.120  1.00  0.00           C  
ATOM   2852  CD1 LEU A 380      49.410  30.120   4.870  1.00  0.00           C  
ATOM   2853  CD2 LEU A 380      49.340  28.140   6.490  1.00  0.00           C  
ATOM   2854  N   ILE A 381      47.970  31.790  10.330  1.00  0.00           N  
ATOM   2855  CA  ILE A 381      47.910  32.930  11.270  1.00  0.00           C  
ATOM   2856  C   ILE A 381      49.320  33.220  11.780  1.00  0.00           C  
ATOM   2857  O   ILE A 381      49.930  32.460  12.540  1.00  0.00           O  
ATOM   2858  CB  ILE A 381      46.890  32.690  12.380  1.00  0.00           C  
ATOM   2859  CG1 ILE A 381      45.550  32.070  12.000  1.00  0.00           C  
ATOM   2860  CG2 ILE A 381      46.680  33.970  13.200  1.00  0.00           C  
ATOM   2861  CD  ILE A 381      45.010  31.520  13.330  1.00  0.00           C  
ATOM   2862  N   PRO A 382      49.840  34.330  11.270  1.00  0.00           N  
ATOM   2863  CA  PRO A 382      51.110  34.880  11.770  1.00  0.00           C  
ATOM   2864  C   PRO A 382      51.120  35.420  13.200  1.00  0.00           C  
ATOM   2865  O   PRO A 382      50.110  35.910  13.700  1.00  0.00           O  
ATOM   2866  CB  PRO A 382      51.350  36.040  10.810  1.00  0.00           C  
ATOM   2867  CG  PRO A 382      49.920  36.560  10.590  1.00  0.00           C  
ATOM   2868  CD  PRO A 382      49.140  35.260  10.380  1.00  0.00           C  
ATOM   2869  N   LYS A 383      52.330  35.400  13.750  1.00  0.00           N  
ATOM   2870  CA  LYS A 383      52.570  35.640  15.180  1.00  0.00           C  
ATOM   2871  C   LYS A 383      52.230  37.110  15.420  1.00  0.00           C  
ATOM   2872  O   LYS A 383      52.650  38.050  14.740  1.00  0.00           O  
ATOM   2873  CB  LYS A 383      54.060  35.370  15.320  1.00  0.00           C  
ATOM   2874  CG  LYS A 383      54.660  35.580  16.720  1.00  0.00           C  
ATOM   2875  CD  LYS A 383      56.100  35.080  16.810  1.00  0.00           C  
ATOM   2876  CE  LYS A 383      56.600  35.510  18.190  1.00  0.00           C  
ATOM   2877  NZ  LYS A 383      58.030  35.210  18.290  1.00  0.00           N1+
ATOM   2878  N   GLY A 384      51.790  37.380  16.650  1.00  0.00           N  
ATOM   2879  CA  GLY A 384      51.310  38.620  17.260  1.00  0.00           C  
ATOM   2880  C   GLY A 384      49.840  38.990  17.060  1.00  0.00           C  
ATOM   2881  O   GLY A 384      49.280  39.870  17.720  1.00  0.00           O  
ATOM   2882  N   THR A 385      49.150  38.400  16.080  1.00  0.00           N  
ATOM   2883  CA  THR A 385      47.760  38.560  15.640  1.00  0.00           C  
ATOM   2884  C   THR A 385      46.850  38.150  16.810  1.00  0.00           C  
ATOM   2885  O   THR A 385      46.980  37.020  17.270  1.00  0.00           O  
ATOM   2886  CB  THR A 385      47.400  37.740  14.400  1.00  0.00           C  
ATOM   2887  CG2 THR A 385      46.000  38.090  13.900  1.00  0.00           C  
ATOM   2888  OG1 THR A 385      48.290  38.080  13.330  1.00  0.00           O  
ATOM   2889  N   THR A 386      46.250  39.200  17.370  1.00  0.00           N  
ATOM   2890  CA  THR A 386      45.260  39.110  18.450  1.00  0.00           C  
ATOM   2891  C   THR A 386      44.040  38.250  18.100  1.00  0.00           C  
ATOM   2892  O   THR A 386      43.320  38.620  17.180  1.00  0.00           O  
ATOM   2893  CB  THR A 386      44.730  40.520  18.760  1.00  0.00           C  
ATOM   2894  CG2 THR A 386      43.690  40.580  19.880  1.00  0.00           C  
ATOM   2895  OG1 THR A 386      45.820  41.360  19.170  1.00  0.00           O  
ATOM   2896  N   ILE A 387      43.670  37.390  19.040  1.00  0.00           N  
ATOM   2897  CA  ILE A 387      42.540  36.460  18.950  1.00  0.00           C  
ATOM   2898  C   ILE A 387      41.480  36.860  19.980  1.00  0.00           C  
ATOM   2899  O   ILE A 387      41.790  36.720  21.160  1.00  0.00           O  
ATOM   2900  CB  ILE A 387      42.910  34.980  19.120  1.00  0.00           C  
ATOM   2901  CG1 ILE A 387      44.110  34.610  18.240  1.00  0.00           C  
ATOM   2902  CG2 ILE A 387      41.740  34.090  18.690  1.00  0.00           C  
ATOM   2903  CD  ILE A 387      44.060  34.880  16.740  1.00  0.00           C  
ATOM   2904  N   LEU A 388      40.250  36.940  19.500  1.00  0.00           N  
ATOM   2905  CA  LEU A 388      39.160  37.180  20.460  1.00  0.00           C  
ATOM   2906  C   LEU A 388      38.310  35.910  20.570  1.00  0.00           C  
ATOM   2907  O   LEU A 388      37.810  35.310  19.620  1.00  0.00           O  
ATOM   2908  CB  LEU A 388      38.340  38.280  19.790  1.00  0.00           C  
ATOM   2909  CG  LEU A 388      37.540  39.120  20.790  1.00  0.00           C  
ATOM   2910  CD1 LEU A 388      38.350  39.760  21.920  1.00  0.00           C  
ATOM   2911  CD2 LEU A 388      36.760  40.150  19.960  1.00  0.00           C  
ATOM   2912  N   ILE A 389      38.050  35.540  21.820  1.00  0.00           N  
ATOM   2913  CA  ILE A 389      37.300  34.330  22.170  1.00  0.00           C  
ATOM   2914  C   ILE A 389      35.930  34.650  22.780  1.00  0.00           C  
ATOM   2915  O   ILE A 389      35.800  35.230  23.860  1.00  0.00           O  
ATOM   2916  CB  ILE A 389      38.100  33.500  23.170  1.00  0.00           C  
ATOM   2917  CG1 ILE A 389      39.460  33.080  22.610  1.00  0.00           C  
ATOM   2918  CG2 ILE A 389      37.340  32.340  23.810  1.00  0.00           C  
ATOM   2919  CD  ILE A 389      40.540  34.050  23.110  1.00  0.00           C  
ATOM   2920  N   SER A 390      34.890  34.240  22.060  1.00  0.00           N  
ATOM   2921  CA  SER A 390      33.530  34.480  22.580  1.00  0.00           C  
ATOM   2922  C   SER A 390      33.110  33.450  23.620  1.00  0.00           C  
ATOM   2923  O   SER A 390      32.930  32.270  23.310  1.00  0.00           O  
ATOM   2924  CB  SER A 390      32.530  34.620  21.430  1.00  0.00           C  
ATOM   2925  OG  SER A 390      31.150  34.480  21.780  1.00  0.00           O  
ATOM   2926  N   LEU A 391      33.280  33.820  24.890  1.00  0.00           N  
ATOM   2927  CA  LEU A 391      32.830  33.030  26.040  1.00  0.00           C  
ATOM   2928  C   LEU A 391      31.310  32.880  26.090  1.00  0.00           C  
ATOM   2929  O   LEU A 391      30.810  31.760  26.220  1.00  0.00           O  
ATOM   2930  CB  LEU A 391      33.500  33.440  27.360  1.00  0.00           C  
ATOM   2931  CG  LEU A 391      34.990  33.220  27.590  1.00  0.00           C  
ATOM   2932  CD1 LEU A 391      35.400  33.710  28.980  1.00  0.00           C  
ATOM   2933  CD2 LEU A 391      35.400  31.750  27.470  1.00  0.00           C  
ATOM   2934  N   THR A 392      30.610  33.880  25.580  1.00  0.00           N  
ATOM   2935  CA  THR A 392      29.170  33.870  25.240  1.00  0.00           C  
ATOM   2936  C   THR A 392      28.640  32.750  24.350  1.00  0.00           C  
ATOM   2937  O   THR A 392      27.800  31.970  24.790  1.00  0.00           O  
ATOM   2938  CB  THR A 392      28.690  35.210  24.680  1.00  0.00           C  
ATOM   2939  CG2 THR A 392      27.160  35.300  24.560  1.00  0.00           C  
ATOM   2940  OG1 THR A 392      29.330  36.350  25.240  1.00  0.00           O  
ATOM   2941  N   SER A 393      29.360  32.570  23.240  1.00  0.00           N  
ATOM   2942  CA  SER A 393      29.070  31.440  22.340  1.00  0.00           C  
ATOM   2943  C   SER A 393      29.120  30.080  23.040  1.00  0.00           C  
ATOM   2944  O   SER A 393      28.440  29.120  22.680  1.00  0.00           O  
ATOM   2945  CB  SER A 393      30.000  31.470  21.130  1.00  0.00           C  
ATOM   2946  OG  SER A 393      31.370  31.100  21.340  1.00  0.00           O  
ATOM   2947  N   VAL A 394      30.070  29.900  23.950  1.00  0.00           N  
ATOM   2948  CA  VAL A 394      30.290  28.640  24.660  1.00  0.00           C  
ATOM   2949  C   VAL A 394      29.400  28.330  25.870  1.00  0.00           C  
ATOM   2950  O   VAL A 394      28.560  27.450  25.700  1.00  0.00           O  
ATOM   2951  CB  VAL A 394      31.740  28.350  25.050  1.00  0.00           C  
ATOM   2952  CG1 VAL A 394      31.990  26.910  25.480  1.00  0.00           C  
ATOM   2953  CG2 VAL A 394      32.710  28.770  23.930  1.00  0.00           C  
ATOM   2954  N   LEU A 395      29.270  29.330  26.740  1.00  0.00           N  
ATOM   2955  CA  LEU A 395      28.350  29.350  27.880  1.00  0.00           C  
ATOM   2956  C   LEU A 395      26.870  29.350  27.510  1.00  0.00           C  
ATOM   2957  O   LEU A 395      26.040  28.750  28.190  1.00  0.00           O  
ATOM   2958  CB  LEU A 395      28.460  30.600  28.760  1.00  0.00           C  
ATOM   2959  CG  LEU A 395      29.810  30.690  29.470  1.00  0.00           C  
ATOM   2960  CD1 LEU A 395      29.700  32.040  30.180  1.00  0.00           C  
ATOM   2961  CD2 LEU A 395      30.010  29.610  30.530  1.00  0.00           C  
ATOM   2962  N   HIS A 396      26.560  30.010  26.400  1.00  0.00           N  
ATOM   2963  CA  HIS A 396      25.190  30.020  25.870  1.00  0.00           C  
ATOM   2964  C   HIS A 396      24.850  29.170  24.650  1.00  0.00           C  
ATOM   2965  O   HIS A 396      23.900  29.460  23.920  1.00  0.00           O  
ATOM   2966  CB  HIS A 396      24.740  31.480  25.760  1.00  0.00           C  
ATOM   2967  CG  HIS A 396      24.290  32.250  27.000  1.00  0.00           C  
ATOM   2968  CD2 HIS A 396      24.840  32.260  28.210  1.00  0.00           C  
ATOM   2969  ND1 HIS A 396      23.160  32.950  27.090  1.00  0.00           N  
ATOM   2970  CE1 HIS A 396      22.980  33.350  28.350  1.00  0.00           C  
ATOM   2971  NE2 HIS A 396      24.030  32.920  29.030  1.00  0.00           N  
ATOM   2972  N   ASP A 397      25.540  28.040  24.510  1.00  0.00           N  
ATOM   2973  CA  ASP A 397      25.310  27.060  23.440  1.00  0.00           C  
ATOM   2974  C   ASP A 397      23.890  26.490  23.550  1.00  0.00           C  
ATOM   2975  O   ASP A 397      23.570  25.740  24.460  1.00  0.00           O  
ATOM   2976  CB  ASP A 397      26.300  25.910  23.310  1.00  0.00           C  
ATOM   2977  CG  ASP A 397      26.010  24.990  22.120  1.00  0.00           C  
ATOM   2978  OD1 ASP A 397      25.030  24.210  22.160  1.00  0.00           O  
ATOM   2979  OD2 ASP A 397      26.840  25.040  21.180  1.00  0.00           O1-
ATOM   2980  N   ASN A 398      23.020  26.800  22.590  1.00  0.00           N  
ATOM   2981  CA  ASN A 398      21.580  26.510  22.600  1.00  0.00           C  
ATOM   2982  C   ASN A 398      21.080  25.060  22.570  1.00  0.00           C  
ATOM   2983  O   ASN A 398      19.890  24.760  22.490  1.00  0.00           O  
ATOM   2984  CB  ASN A 398      20.850  27.450  21.640  1.00  0.00           C  
ATOM   2985  CG  ASN A 398      21.500  27.370  20.250  1.00  0.00           C  
ATOM   2986  ND2 ASN A 398      21.710  28.580  19.740  1.00  0.00           N  
ATOM   2987  OD1 ASN A 398      21.750  26.280  19.750  1.00  0.00           O  
ATOM   2988  N   LYS A 399      22.030  24.170  22.300  1.00  0.00           N  
ATOM   2989  CA  LYS A 399      21.950  22.710  22.230  1.00  0.00           C  
ATOM   2990  C   LYS A 399      22.420  22.000  23.510  1.00  0.00           C  
ATOM   2991  O   LYS A 399      21.630  21.300  24.140  1.00  0.00           O  
ATOM   2992  CB  LYS A 399      22.590  22.220  20.930  1.00  0.00           C  
ATOM   2993  CG  LYS A 399      22.470  20.720  20.670  1.00  0.00           C  
ATOM   2994  CD  LYS A 399      23.220  20.220  19.430  1.00  0.00           C  
ATOM   2995  CE  LYS A 399      22.710  18.810  19.120  1.00  0.00           C  
ATOM   2996  NZ  LYS A 399      22.930  18.270  17.780  1.00  0.00           N1+
ATOM   2997  N   GLU A 400      23.610  22.380  23.970  1.00  0.00           N  
ATOM   2998  CA  GLU A 400      24.050  22.000  25.320  1.00  0.00           C  
ATOM   2999  C   GLU A 400      23.130  22.480  26.440  1.00  0.00           C  
ATOM   3000  O   GLU A 400      22.620  21.700  27.240  1.00  0.00           O  
ATOM   3001  CB  GLU A 400      25.480  22.520  25.530  1.00  0.00           C  
ATOM   3002  CG  GLU A 400      26.080  22.090  26.870  1.00  0.00           C  
ATOM   3003  CD  GLU A 400      26.580  20.670  27.110  1.00  0.00           C  
ATOM   3004  OE1 GLU A 400      26.180  19.790  26.310  1.00  0.00           O  
ATOM   3005  OE2 GLU A 400      27.250  20.450  28.140  1.00  0.00           O1-
ATOM   3006  N   PHE A 401      22.780  23.760  26.390  1.00  0.00           N  
ATOM   3007  CA  PHE A 401      21.840  24.410  27.320  1.00  0.00           C  
ATOM   3008  C   PHE A 401      20.550  24.870  26.630  1.00  0.00           C  
ATOM   3009  O   PHE A 401      20.610  25.930  26.000  1.00  0.00           O  
ATOM   3010  CB  PHE A 401      22.550  25.600  27.960  1.00  0.00           C  
ATOM   3011  CG  PHE A 401      23.880  25.350  28.680  1.00  0.00           C  
ATOM   3012  CD1 PHE A 401      23.980  24.650  29.870  1.00  0.00           C  
ATOM   3013  CD2 PHE A 401      25.010  25.770  27.990  1.00  0.00           C  
ATOM   3014  CE1 PHE A 401      25.220  24.450  30.470  1.00  0.00           C  
ATOM   3015  CE2 PHE A 401      26.270  25.590  28.550  1.00  0.00           C  
ATOM   3016  CZ  PHE A 401      26.330  24.900  29.760  1.00  0.00           C  
ATOM   3017  N   PRO A 402      19.510  24.050  26.520  1.00  0.00           N  
ATOM   3018  CA  PRO A 402      18.180  24.470  26.060  1.00  0.00           C  
ATOM   3019  C   PRO A 402      17.600  25.690  26.770  1.00  0.00           C  
ATOM   3020  O   PRO A 402      18.000  25.880  27.920  1.00  0.00           O  
ATOM   3021  CB  PRO A 402      17.250  23.250  26.060  1.00  0.00           C  
ATOM   3022  CG  PRO A 402      18.210  22.070  26.190  1.00  0.00           C  
ATOM   3023  CD  PRO A 402      19.410  22.650  26.940  1.00  0.00           C  
ATOM   3024  N   ASN A 403      17.040  26.620  26.000  1.00  0.00           N  
ATOM   3025  CA  ASN A 403      16.690  27.990  26.380  1.00  0.00           C  
ATOM   3026  C   ASN A 403      17.840  28.690  27.120  1.00  0.00           C  
ATOM   3027  O   ASN A 403      17.750  28.950  28.320  1.00  0.00           O  
ATOM   3028  CB  ASN A 403      15.400  27.910  27.210  1.00  0.00           C  
ATOM   3029  CG  ASN A 403      14.350  27.200  26.360  1.00  0.00           C  
ATOM   3030  ND2 ASN A 403      14.060  25.920  26.590  1.00  0.00           N  
ATOM   3031  OD1 ASN A 403      13.910  27.650  25.300  1.00  0.00           O  
ATOM   3032  N   PRO A 404      18.820  29.190  26.380  1.00  0.00           N  
ATOM   3033  CA  PRO A 404      20.080  29.720  26.920  1.00  0.00           C  
ATOM   3034  C   PRO A 404      19.950  31.090  27.600  1.00  0.00           C  
ATOM   3035  O   PRO A 404      20.740  31.200  28.540  1.00  0.00           O  
ATOM   3036  CB  PRO A 404      21.160  29.660  25.840  1.00  0.00           C  
ATOM   3037  CG  PRO A 404      20.350  29.550  24.540  1.00  0.00           C  
ATOM   3038  CD  PRO A 404      18.900  29.210  24.920  1.00  0.00           C  
ATOM   3039  N   GLU A 405      19.100  32.010  27.150  1.00  0.00           N  
ATOM   3040  CA  GLU A 405      18.990  33.360  27.710  1.00  0.00           C  
ATOM   3041  C   GLU A 405      18.090  33.430  28.940  1.00  0.00           C  
ATOM   3042  O   GLU A 405      17.860  34.520  29.480  1.00  0.00           O  
ATOM   3043  CB  GLU A 405      18.440  34.390  26.730  1.00  0.00           C  
ATOM   3044  CG  GLU A 405      19.290  34.560  25.470  1.00  0.00           C  
ATOM   3045  CD  GLU A 405      20.680  35.060  25.890  1.00  0.00           C  
ATOM   3046  OE1 GLU A 405      20.810  35.870  26.830  1.00  0.00           O  
ATOM   3047  OE2 GLU A 405      21.610  34.440  25.350  1.00  0.00           O1-
ATOM   3048  N   MET A 406      17.830  32.260  29.520  1.00  0.00           N  
ATOM   3049  CA  MET A 406      16.960  32.080  30.690  1.00  0.00           C  
ATOM   3050  C   MET A 406      17.780  31.440  31.810  1.00  0.00           C  
ATOM   3051  O   MET A 406      18.810  30.810  31.600  1.00  0.00           O  
ATOM   3052  CB  MET A 406      15.790  31.140  30.390  1.00  0.00           C  
ATOM   3053  CG  MET A 406      14.770  31.840  29.480  1.00  0.00           C  
ATOM   3054  SD  MET A 406      13.650  32.990  30.360  1.00  0.00           S  
ATOM   3055  CE  MET A 406      13.370  34.070  28.970  1.00  0.00           C  
ATOM   3056  N   PHE A 407      17.610  32.020  33.000  1.00  0.00           N  
ATOM   3057  CA  PHE A 407      18.010  31.470  34.310  1.00  0.00           C  
ATOM   3058  C   PHE A 407      17.270  30.200  34.720  1.00  0.00           C  
ATOM   3059  O   PHE A 407      16.080  30.160  35.010  1.00  0.00           O  
ATOM   3060  CB  PHE A 407      17.850  32.540  35.390  1.00  0.00           C  
ATOM   3061  CG  PHE A 407      18.640  32.100  36.620  1.00  0.00           C  
ATOM   3062  CD1 PHE A 407      20.020  32.070  36.730  1.00  0.00           C  
ATOM   3063  CD2 PHE A 407      17.790  31.760  37.680  1.00  0.00           C  
ATOM   3064  CE1 PHE A 407      20.600  31.860  37.970  1.00  0.00           C  
ATOM   3065  CE2 PHE A 407      18.400  31.460  38.890  1.00  0.00           C  
ATOM   3066  CZ  PHE A 407      19.780  31.540  39.050  1.00  0.00           C  
ATOM   3067  N   ASP A 408      17.900  29.030  34.610  1.00  0.00           N  
ATOM   3068  CA  ASP A 408      17.330  27.700  34.880  1.00  0.00           C  
ATOM   3069  C   ASP A 408      18.430  26.770  35.420  1.00  0.00           C  
ATOM   3070  O   ASP A 408      19.180  26.170  34.660  1.00  0.00           O  
ATOM   3071  CB  ASP A 408      16.580  27.130  33.680  1.00  0.00           C  
ATOM   3072  CG  ASP A 408      15.910  25.770  33.870  1.00  0.00           C  
ATOM   3073  OD1 ASP A 408      15.800  25.230  34.990  1.00  0.00           O  
ATOM   3074  OD2 ASP A 408      15.640  25.060  32.870  1.00  0.00           O1-
ATOM   3075  N   PRO A 409      18.350  26.590  36.740  1.00  0.00           N  
ATOM   3076  CA  PRO A 409      19.200  25.610  37.420  1.00  0.00           C  
ATOM   3077  C   PRO A 409      19.340  24.200  36.840  1.00  0.00           C  
ATOM   3078  O   PRO A 409      20.500  23.820  36.710  1.00  0.00           O  
ATOM   3079  CB  PRO A 409      18.570  25.460  38.810  1.00  0.00           C  
ATOM   3080  CG  PRO A 409      18.130  26.900  39.060  1.00  0.00           C  
ATOM   3081  CD  PRO A 409      17.640  27.430  37.720  1.00  0.00           C  
ATOM   3082  N   HIS A 410      18.300  23.770  36.130  1.00  0.00           N  
ATOM   3083  CA  HIS A 410      18.310  22.470  35.440  1.00  0.00           C  
ATOM   3084  C   HIS A 410      19.380  22.280  34.370  1.00  0.00           C  
ATOM   3085  O   HIS A 410      19.580  21.180  33.850  1.00  0.00           O  
ATOM   3086  CB  HIS A 410      16.930  22.090  34.890  1.00  0.00           C  
ATOM   3087  CG  HIS A 410      16.050  21.580  36.030  1.00  0.00           C  
ATOM   3088  CD2 HIS A 410      15.550  22.370  36.970  1.00  0.00           C  
ATOM   3089  ND1 HIS A 410      15.770  20.320  36.380  1.00  0.00           N  
ATOM   3090  CE1 HIS A 410      15.200  20.400  37.570  1.00  0.00           C  
ATOM   3091  NE2 HIS A 410      15.040  21.660  37.960  1.00  0.00           N  
ATOM   3092  N   HIS A 411      20.030  23.350  33.910  1.00  0.00           N  
ATOM   3093  CA  HIS A 411      21.040  23.400  32.850  1.00  0.00           C  
ATOM   3094  C   HIS A 411      22.260  22.600  33.320  1.00  0.00           C  
ATOM   3095  O   HIS A 411      23.070  22.190  32.490  1.00  0.00           O  
ATOM   3096  CB  HIS A 411      21.500  24.800  32.430  1.00  0.00           C  
ATOM   3097  CG  HIS A 411      20.460  25.680  31.740  1.00  0.00           C  
ATOM   3098  CD2 HIS A 411      19.680  25.430  30.690  1.00  0.00           C  
ATOM   3099  ND1 HIS A 411      20.300  26.940  32.130  1.00  0.00           N  
ATOM   3100  CE1 HIS A 411      19.480  27.510  31.250  1.00  0.00           C  
ATOM   3101  NE2 HIS A 411      19.070  26.570  30.400  1.00  0.00           N  
ATOM   3102  N   PHE A 412      22.510  22.580  34.630  1.00  0.00           N  
ATOM   3103  CA  PHE A 412      23.490  21.780  35.370  1.00  0.00           C  
ATOM   3104  C   PHE A 412      23.010  20.660  36.290  1.00  0.00           C  
ATOM   3105  O   PHE A 412      23.810  20.160  37.090  1.00  0.00           O  
ATOM   3106  CB  PHE A 412      24.430  22.680  36.170  1.00  0.00           C  
ATOM   3107  CG  PHE A 412      25.220  23.640  35.270  1.00  0.00           C  
ATOM   3108  CD1 PHE A 412      26.380  23.130  34.680  1.00  0.00           C  
ATOM   3109  CD2 PHE A 412      24.720  24.910  35.010  1.00  0.00           C  
ATOM   3110  CE1 PHE A 412      27.160  24.000  33.940  1.00  0.00           C  
ATOM   3111  CE2 PHE A 412      25.420  25.740  34.150  1.00  0.00           C  
ATOM   3112  CZ  PHE A 412      26.640  25.270  33.690  1.00  0.00           C  
ATOM   3113  N   LEU A 413      21.840  20.210  35.850  1.00  0.00           N  
ATOM   3114  CA  LEU A 413      21.090  19.100  36.470  1.00  0.00           C  
ATOM   3115  C   LEU A 413      20.750  18.030  35.430  1.00  0.00           C  
ATOM   3116  O   LEU A 413      20.330  18.390  34.330  1.00  0.00           O  
ATOM   3117  CB  LEU A 413      19.890  19.590  37.280  1.00  0.00           C  
ATOM   3118  CG  LEU A 413      19.850  18.990  38.680  1.00  0.00           C  
ATOM   3119  CD1 LEU A 413      21.140  19.260  39.450  1.00  0.00           C  
ATOM   3120  CD2 LEU A 413      18.730  19.510  39.590  1.00  0.00           C  
ATOM   3121  N   ASP A 414      21.030  16.800  35.840  1.00  0.00           N  
ATOM   3122  CA  ASP A 414      20.720  15.690  34.930  1.00  0.00           C  
ATOM   3123  C   ASP A 414      19.220  15.400  35.000  1.00  0.00           C  
ATOM   3124  O   ASP A 414      18.500  15.830  35.900  1.00  0.00           O  
ATOM   3125  CB  ASP A 414      21.590  14.440  35.060  1.00  0.00           C  
ATOM   3126  CG  ASP A 414      21.270  13.470  36.210  1.00  0.00           C  
ATOM   3127  OD1 ASP A 414      20.180  13.550  36.820  1.00  0.00           O  
ATOM   3128  OD2 ASP A 414      22.060  12.520  36.380  1.00  0.00           O1-
ATOM   3129  N   GLU A 415      18.770  14.540  34.090  1.00  0.00           N  
ATOM   3130  CA  GLU A 415      17.310  14.380  33.910  1.00  0.00           C  
ATOM   3131  C   GLU A 415      16.520  13.830  35.100  1.00  0.00           C  
ATOM   3132  O   GLU A 415      15.300  14.000  35.150  1.00  0.00           O  
ATOM   3133  CB  GLU A 415      17.080  13.520  32.670  1.00  0.00           C  
ATOM   3134  CG  GLU A 415      17.290  14.220  31.320  1.00  0.00           C  
ATOM   3135  CD  GLU A 415      16.490  15.510  31.130  1.00  0.00           C  
ATOM   3136  OE1 GLU A 415      15.240  15.540  31.140  1.00  0.00           O  
ATOM   3137  OE2 GLU A 415      17.140  16.570  30.980  1.00  0.00           O1-
ATOM   3138  N   GLY A 416      17.200  13.160  36.020  1.00  0.00           N  
ATOM   3139  CA  GLY A 416      16.630  12.740  37.320  1.00  0.00           C  
ATOM   3140  C   GLY A 416      17.010  13.560  38.550  1.00  0.00           C  
ATOM   3141  O   GLY A 416      16.290  13.330  39.530  1.00  0.00           O  
ATOM   3142  N   GLY A 417      18.020  14.410  38.510  1.00  0.00           N  
ATOM   3143  CA  GLY A 417      18.320  15.410  39.550  1.00  0.00           C  
ATOM   3144  C   GLY A 417      19.690  15.420  40.220  1.00  0.00           C  
ATOM   3145  O   GLY A 417      19.870  15.950  41.320  1.00  0.00           O  
ATOM   3146  N   ASN A 418      20.580  14.710  39.530  1.00  0.00           N  
ATOM   3147  CA  ASN A 418      22.000  14.690  39.910  1.00  0.00           C  
ATOM   3148  C   ASN A 418      22.700  15.870  39.220  1.00  0.00           C  
ATOM   3149  O   ASN A 418      22.280  16.370  38.180  1.00  0.00           O  
ATOM   3150  CB  ASN A 418      22.680  13.450  39.330  1.00  0.00           C  
ATOM   3151  CG  ASN A 418      22.110  12.130  39.850  1.00  0.00           C  
ATOM   3152  ND2 ASN A 418      21.490  11.440  38.890  1.00  0.00           N  
ATOM   3153  OD1 ASN A 418      22.400  11.680  40.950  1.00  0.00           O  
ATOM   3154  N   PHE A 419      23.860  16.280  39.740  1.00  0.00           N  
ATOM   3155  CA  PHE A 419      24.730  17.310  39.160  1.00  0.00           C  
ATOM   3156  C   PHE A 419      25.380  16.910  37.830  1.00  0.00           C  
ATOM   3157  O   PHE A 419      25.970  15.840  37.700  1.00  0.00           O  
ATOM   3158  CB  PHE A 419      25.730  17.870  40.170  1.00  0.00           C  
ATOM   3159  CG  PHE A 419      26.660  18.960  39.640  1.00  0.00           C  
ATOM   3160  CD1 PHE A 419      26.070  20.220  39.680  1.00  0.00           C  
ATOM   3161  CD2 PHE A 419      27.930  18.700  39.130  1.00  0.00           C  
ATOM   3162  CE1 PHE A 419      26.640  21.290  39.010  1.00  0.00           C  
ATOM   3163  CE2 PHE A 419      28.530  19.790  38.510  1.00  0.00           C  
ATOM   3164  CZ  PHE A 419      27.880  21.020  38.440  1.00  0.00           C  
ATOM   3165  N   LYS A 420      25.210  17.730  36.800  1.00  0.00           N  
ATOM   3166  CA  LYS A 420      25.640  17.470  35.420  1.00  0.00           C  
ATOM   3167  C   LYS A 420      26.690  18.430  34.850  1.00  0.00           C  
ATOM   3168  O   LYS A 420      26.380  19.550  34.460  1.00  0.00           O  
ATOM   3169  CB  LYS A 420      24.370  17.540  34.550  1.00  0.00           C  
ATOM   3170  CG  LYS A 420      24.560  17.170  33.080  1.00  0.00           C  
ATOM   3171  CD  LYS A 420      23.380  17.560  32.190  1.00  0.00           C  
ATOM   3172  CE  LYS A 420      22.810  18.980  32.190  1.00  0.00           C  
ATOM   3173  NZ  LYS A 420      21.410  19.120  31.760  1.00  0.00           N1+
ATOM   3174  N   LYS A 421      27.950  18.110  35.140  1.00  0.00           N  
ATOM   3175  CA  LYS A 421      29.090  18.930  34.720  1.00  0.00           C  
ATOM   3176  C   LYS A 421      29.200  19.180  33.210  1.00  0.00           C  
ATOM   3177  O   LYS A 421      28.820  18.330  32.410  1.00  0.00           O  
ATOM   3178  CB  LYS A 421      30.440  18.430  35.250  1.00  0.00           C  
ATOM   3179  CG  LYS A 421      30.620  16.910  35.100  1.00  0.00           C  
ATOM   3180  CD  LYS A 421      30.930  16.470  33.670  1.00  0.00           C  
ATOM   3181  CE  LYS A 421      30.780  14.980  33.340  1.00  0.00           C  
ATOM   3182  NZ  LYS A 421      29.500  14.450  33.830  1.00  0.00           N1+
ATOM   3183  N   SER A 422      29.710  20.330  32.780  1.00  0.00           N  
ATOM   3184  CA  SER A 422      29.890  20.720  31.370  1.00  0.00           C  
ATOM   3185  C   SER A 422      31.260  21.070  30.790  1.00  0.00           C  
ATOM   3186  O   SER A 422      32.000  21.680  31.550  1.00  0.00           O  
ATOM   3187  CB  SER A 422      28.930  21.880  31.110  1.00  0.00           C  
ATOM   3188  OG  SER A 422      29.090  22.250  29.740  1.00  0.00           O  
ATOM   3189  N   LYS A 423      31.540  20.790  29.520  1.00  0.00           N  
ATOM   3190  CA  LYS A 423      32.730  21.230  28.780  1.00  0.00           C  
ATOM   3191  C   LYS A 423      32.630  22.700  28.370  1.00  0.00           C  
ATOM   3192  O   LYS A 423      33.520  23.520  28.560  1.00  0.00           O  
ATOM   3193  CB  LYS A 423      32.800  20.220  27.630  1.00  0.00           C  
ATOM   3194  CG  LYS A 423      33.090  18.800  28.110  1.00  0.00           C  
ATOM   3195  CD  LYS A 423      33.370  17.940  26.870  1.00  0.00           C  
ATOM   3196  CE  LYS A 423      32.250  17.670  25.860  1.00  0.00           C  
ATOM   3197  NZ  LYS A 423      31.160  16.860  26.420  1.00  0.00           N1+
ATOM   3198  N   TYR A 424      31.370  23.090  28.190  1.00  0.00           N  
ATOM   3199  CA  TYR A 424      30.800  24.370  27.750  1.00  0.00           C  
ATOM   3200  C   TYR A 424      30.750  25.440  28.850  1.00  0.00           C  
ATOM   3201  O   TYR A 424      30.800  26.630  28.570  1.00  0.00           O  
ATOM   3202  CB  TYR A 424      29.390  24.250  27.170  1.00  0.00           C  
ATOM   3203  CG  TYR A 424      29.390  23.470  25.860  1.00  0.00           C  
ATOM   3204  CD1 TYR A 424      29.440  22.080  25.890  1.00  0.00           C  
ATOM   3205  CD2 TYR A 424      29.220  24.090  24.630  1.00  0.00           C  
ATOM   3206  CE1 TYR A 424      29.340  21.280  24.760  1.00  0.00           C  
ATOM   3207  CE2 TYR A 424      29.110  23.320  23.480  1.00  0.00           C  
ATOM   3208  CZ  TYR A 424      29.150  21.930  23.540  1.00  0.00           C  
ATOM   3209  OH  TYR A 424      29.230  21.300  22.340  1.00  0.00           O  
ATOM   3210  N   PHE A 425      30.770  25.050  30.120  1.00  0.00           N  
ATOM   3211  CA  PHE A 425      30.970  25.910  31.300  1.00  0.00           C  
ATOM   3212  C   PHE A 425      32.410  26.400  31.390  1.00  0.00           C  
ATOM   3213  O   PHE A 425      33.290  25.820  32.040  1.00  0.00           O  
ATOM   3214  CB  PHE A 425      30.430  25.200  32.550  1.00  0.00           C  
ATOM   3215  CG  PHE A 425      30.660  26.010  33.820  1.00  0.00           C  
ATOM   3216  CD1 PHE A 425      29.740  26.970  34.210  1.00  0.00           C  
ATOM   3217  CD2 PHE A 425      31.720  25.610  34.640  1.00  0.00           C  
ATOM   3218  CE1 PHE A 425      29.870  27.570  35.450  1.00  0.00           C  
ATOM   3219  CE2 PHE A 425      31.810  26.230  35.880  1.00  0.00           C  
ATOM   3220  CZ  PHE A 425      30.950  27.260  36.270  1.00  0.00           C  
ATOM   3221  N   MET A 426      32.680  27.500  30.680  1.00  0.00           N  
ATOM   3222  CA  MET A 426      33.930  28.270  30.690  1.00  0.00           C  
ATOM   3223  C   MET A 426      33.650  29.730  31.060  1.00  0.00           C  
ATOM   3224  O   MET A 426      33.370  30.560  30.200  1.00  0.00           O  
ATOM   3225  CB  MET A 426      34.610  28.190  29.320  1.00  0.00           C  
ATOM   3226  CG  MET A 426      34.950  26.800  28.780  1.00  0.00           C  
ATOM   3227  SD  MET A 426      35.420  26.790  27.010  1.00  0.00           S  
ATOM   3228  CE  MET A 426      35.890  25.090  26.770  1.00  0.00           C  
ATOM   3229  N   PRO A 427      33.480  30.010  32.340  1.00  0.00           N  
ATOM   3230  CA  PRO A 427      33.540  31.380  32.860  1.00  0.00           C  
ATOM   3231  C   PRO A 427      34.990  31.840  33.030  1.00  0.00           C  
ATOM   3232  O   PRO A 427      35.290  32.670  32.170  1.00  0.00           O  
ATOM   3233  CB  PRO A 427      32.790  31.360  34.190  1.00  0.00           C  
ATOM   3234  CG  PRO A 427      31.930  30.090  34.140  1.00  0.00           C  
ATOM   3235  CD  PRO A 427      32.800  29.140  33.320  1.00  0.00           C  
ATOM   3236  N   PHE A 428      35.780  30.850  33.440  1.00  0.00           N  
ATOM   3237  CA  PHE A 428      37.200  31.030  33.770  1.00  0.00           C  
ATOM   3238  C   PHE A 428      38.200  31.040  32.610  1.00  0.00           C  
ATOM   3239  O   PHE A 428      39.410  31.060  32.830  1.00  0.00           O  
ATOM   3240  CB  PHE A 428      37.530  29.980  34.830  1.00  0.00           C  
ATOM   3241  CG  PHE A 428      36.680  30.080  36.100  1.00  0.00           C  
ATOM   3242  CD1 PHE A 428      36.870  31.090  37.040  1.00  0.00           C  
ATOM   3243  CD2 PHE A 428      35.640  29.170  36.290  1.00  0.00           C  
ATOM   3244  CE1 PHE A 428      35.980  31.160  38.110  1.00  0.00           C  
ATOM   3245  CE2 PHE A 428      34.720  29.240  37.330  1.00  0.00           C  
ATOM   3246  CZ  PHE A 428      34.950  30.240  38.270  1.00  0.00           C  
ATOM   3247  N   SER A 429      37.610  31.200  31.430  1.00  0.00           N  
ATOM   3248  CA  SER A 429      38.170  30.810  30.130  1.00  0.00           C  
ATOM   3249  C   SER A 429      38.530  29.330  29.990  1.00  0.00           C  
ATOM   3250  O   SER A 429      37.790  28.560  30.600  1.00  0.00           O  
ATOM   3251  CB  SER A 429      39.350  31.740  29.840  1.00  0.00           C  
ATOM   3252  OG  SER A 429      39.870  31.610  28.520  1.00  0.00           O  
ATOM   3253  N   ALA A 430      39.600  29.040  29.260  1.00  0.00           N  
ATOM   3254  CA  ALA A 430      39.990  27.660  28.920  1.00  0.00           C  
ATOM   3255  C   ALA A 430      41.500  27.490  28.810  1.00  0.00           C  
ATOM   3256  O   ALA A 430      42.320  28.400  28.890  1.00  0.00           O  
ATOM   3257  CB  ALA A 430      39.300  27.060  27.690  1.00  0.00           C  
ATOM   3258  N   GLY A 431      41.970  26.260  28.590  1.00  0.00           N  
ATOM   3259  CA  GLY A 431      43.320  25.760  28.320  1.00  0.00           C  
ATOM   3260  C   GLY A 431      44.500  26.240  29.180  1.00  0.00           C  
ATOM   3261  O   GLY A 431      44.600  26.180  30.400  1.00  0.00           O  
ATOM   3262  N   LYS A 432      45.360  26.970  28.480  1.00  0.00           N  
ATOM   3263  CA  LYS A 432      46.590  27.480  29.110  1.00  0.00           C  
ATOM   3264  C   LYS A 432      46.380  28.790  29.860  1.00  0.00           C  
ATOM   3265  O   LYS A 432      47.160  28.960  30.800  1.00  0.00           O  
ATOM   3266  CB  LYS A 432      47.760  27.710  28.150  1.00  0.00           C  
ATOM   3267  CG  LYS A 432      48.150  26.450  27.390  1.00  0.00           C  
ATOM   3268  CD  LYS A 432      48.680  25.330  28.290  1.00  0.00           C  
ATOM   3269  CE  LYS A 432      49.770  24.490  27.630  1.00  0.00           C  
ATOM   3270  NZ  LYS A 432      50.150  23.390  28.520  1.00  0.00           N1+
ATOM   3271  N   ARG A 433      45.430  29.650  29.510  1.00  0.00           N  
ATOM   3272  CA  ARG A 433      45.300  30.980  30.130  1.00  0.00           C  
ATOM   3273  C   ARG A 433      44.020  31.010  30.970  1.00  0.00           C  
ATOM   3274  O   ARG A 433      43.690  32.110  31.400  1.00  0.00           O  
ATOM   3275  CB  ARG A 433      45.350  32.130  29.130  1.00  0.00           C  
ATOM   3276  CG  ARG A 433      46.660  32.760  28.670  1.00  0.00           C  
ATOM   3277  CD  ARG A 433      47.400  33.840  29.460  1.00  0.00           C  
ATOM   3278  NE  ARG A 433      48.640  34.170  28.750  1.00  0.00           N  
ATOM   3279  CZ  ARG A 433      49.530  35.130  29.020  1.00  0.00           C  
ATOM   3280  NH1 ARG A 433      49.350  36.060  29.970  1.00  0.00           N1+
ATOM   3281  NH2 ARG A 433      50.440  35.350  28.060  1.00  0.00           N  
ATOM   3282  N   ILE A 434      43.580  29.840  31.430  1.00  0.00           N  
ATOM   3283  CA  ILE A 434      42.490  29.770  32.410  1.00  0.00           C  
ATOM   3284  C   ILE A 434      42.840  30.480  33.720  1.00  0.00           C  
ATOM   3285  O   ILE A 434      43.960  30.520  34.210  1.00  0.00           O  
ATOM   3286  CB  ILE A 434      42.150  28.280  32.590  1.00  0.00           C  
ATOM   3287  CG1 ILE A 434      40.810  28.120  33.310  1.00  0.00           C  
ATOM   3288  CG2 ILE A 434      43.180  27.340  33.220  1.00  0.00           C  
ATOM   3289  CD  ILE A 434      40.110  26.770  33.150  1.00  0.00           C  
ATOM   3290  N   CYS A 435      41.900  31.310  34.180  1.00  0.00           N  
ATOM   3291  CA  CYS A 435      41.850  31.960  35.490  1.00  0.00           C  
ATOM   3292  C   CYS A 435      42.630  31.350  36.660  1.00  0.00           C  
ATOM   3293  O   CYS A 435      42.310  30.230  37.030  1.00  0.00           O  
ATOM   3294  CB  CYS A 435      40.420  32.280  35.900  1.00  0.00           C  
ATOM   3295  SG  CYS A 435      40.170  33.120  37.510  1.00  0.00           S  
ATOM   3296  N   VAL A 436      43.780  31.960  36.950  1.00  0.00           N  
ATOM   3297  CA  VAL A 436      44.730  31.350  37.890  1.00  0.00           C  
ATOM   3298  C   VAL A 436      44.260  31.210  39.340  1.00  0.00           C  
ATOM   3299  O   VAL A 436      44.640  30.330  40.120  1.00  0.00           O  
ATOM   3300  CB  VAL A 436      46.030  32.150  37.760  1.00  0.00           C  
ATOM   3301  CG1 VAL A 436      45.920  33.480  38.500  1.00  0.00           C  
ATOM   3302  CG2 VAL A 436      47.250  31.290  38.090  1.00  0.00           C  
ATOM   3303  N   GLY A 437      43.200  31.980  39.570  1.00  0.00           N  
ATOM   3304  CA  GLY A 437      42.410  31.940  40.810  1.00  0.00           C  
ATOM   3305  C   GLY A 437      41.110  31.140  40.670  1.00  0.00           C  
ATOM   3306  O   GLY A 437      40.240  31.510  41.460  1.00  0.00           O  
ATOM   3307  N   GLU A 438      40.980  30.160  39.780  1.00  0.00           N  
ATOM   3308  CA  GLU A 438      39.720  29.410  39.650  1.00  0.00           C  
ATOM   3309  C   GLU A 438      39.220  28.620  40.860  1.00  0.00           C  
ATOM   3310  O   GLU A 438      38.130  28.850  41.380  1.00  0.00           O  
ATOM   3311  CB  GLU A 438      39.860  28.510  38.420  1.00  0.00           C  
ATOM   3312  CG  GLU A 438      38.600  27.760  37.960  1.00  0.00           C  
ATOM   3313  CD  GLU A 438      38.910  26.640  36.970  1.00  0.00           C  
ATOM   3314  OE1 GLU A 438      40.030  26.110  37.060  1.00  0.00           O  
ATOM   3315  OE2 GLU A 438      38.060  26.290  36.130  1.00  0.00           O1-
ATOM   3316  N   ALA A 439      40.160  27.970  41.540  1.00  0.00           N  
ATOM   3317  CA  ALA A 439      39.940  27.200  42.770  1.00  0.00           C  
ATOM   3318  C   ALA A 439      39.520  28.060  43.970  1.00  0.00           C  
ATOM   3319  O   ALA A 439      38.520  27.830  44.640  1.00  0.00           O  
ATOM   3320  CB  ALA A 439      41.150  26.300  43.050  1.00  0.00           C  
ATOM   3321  N   LEU A 440      40.130  29.240  44.020  1.00  0.00           N  
ATOM   3322  CA  LEU A 440      39.880  30.280  45.030  1.00  0.00           C  
ATOM   3323  C   LEU A 440      38.530  30.900  44.660  1.00  0.00           C  
ATOM   3324  O   LEU A 440      37.700  31.040  45.560  1.00  0.00           O  
ATOM   3325  CB  LEU A 440      41.000  31.320  44.940  1.00  0.00           C  
ATOM   3326  CG  LEU A 440      40.880  32.540  45.850  1.00  0.00           C  
ATOM   3327  CD1 LEU A 440      40.820  32.230  47.340  1.00  0.00           C  
ATOM   3328  CD2 LEU A 440      41.980  33.510  45.400  1.00  0.00           C  
ATOM   3329  N   ALA A 441      38.210  31.160  43.400  1.00  0.00           N  
ATOM   3330  CA  ALA A 441      36.860  31.580  43.010  1.00  0.00           C  
ATOM   3331  C   ALA A 441      35.700  30.590  43.150  1.00  0.00           C  
ATOM   3332  O   ALA A 441      34.620  30.910  43.650  1.00  0.00           O  
ATOM   3333  CB  ALA A 441      36.930  32.130  41.580  1.00  0.00           C  
ATOM   3334  N   GLY A 442      36.110  29.330  43.120  1.00  0.00           N  
ATOM   3335  CA  GLY A 442      35.220  28.230  43.490  1.00  0.00           C  
ATOM   3336  C   GLY A 442      34.870  28.240  44.980  1.00  0.00           C  
ATOM   3337  O   GLY A 442      33.750  27.920  45.380  1.00  0.00           O  
ATOM   3338  N   MET A 443      35.930  28.450  45.760  1.00  0.00           N  
ATOM   3339  CA  MET A 443      35.760  28.560  47.220  1.00  0.00           C  
ATOM   3340  C   MET A 443      34.940  29.780  47.640  1.00  0.00           C  
ATOM   3341  O   MET A 443      33.830  29.530  48.110  1.00  0.00           O  
ATOM   3342  CB  MET A 443      37.090  28.600  47.970  1.00  0.00           C  
ATOM   3343  CG  MET A 443      37.640  27.170  47.980  1.00  0.00           C  
ATOM   3344  SD  MET A 443      39.280  26.840  48.710  1.00  0.00           S  
ATOM   3345  CE  MET A 443      40.380  27.260  47.370  1.00  0.00           C  
ATOM   3346  N   GLU A 444      35.390  30.950  47.200  1.00  0.00           N  
ATOM   3347  CA  GLU A 444      34.610  32.180  47.440  1.00  0.00           C  
ATOM   3348  C   GLU A 444      33.110  32.020  47.180  1.00  0.00           C  
ATOM   3349  O   GLU A 444      32.360  31.850  48.140  1.00  0.00           O  
ATOM   3350  CB  GLU A 444      35.200  33.410  46.750  1.00  0.00           C  
ATOM   3351  CG  GLU A 444      36.690  33.560  47.060  1.00  0.00           C  
ATOM   3352  CD  GLU A 444      37.260  34.910  46.610  1.00  0.00           C  
ATOM   3353  OE1 GLU A 444      37.400  35.100  45.380  1.00  0.00           O  
ATOM   3354  OE2 GLU A 444      37.200  35.860  47.420  1.00  0.00           O1-
ATOM   3355  N   LEU A 445      32.800  31.890  45.890  1.00  0.00           N  
ATOM   3356  CA  LEU A 445      31.410  31.740  45.440  1.00  0.00           C  
ATOM   3357  C   LEU A 445      30.510  30.790  46.240  1.00  0.00           C  
ATOM   3358  O   LEU A 445      29.490  31.180  46.810  1.00  0.00           O  
ATOM   3359  CB  LEU A 445      31.390  31.290  43.980  1.00  0.00           C  
ATOM   3360  CG  LEU A 445      31.650  32.430  42.990  1.00  0.00           C  
ATOM   3361  CD1 LEU A 445      31.620  31.710  41.640  1.00  0.00           C  
ATOM   3362  CD2 LEU A 445      30.560  33.500  43.020  1.00  0.00           C  
ATOM   3363  N   PHE A 446      31.020  29.600  46.520  1.00  0.00           N  
ATOM   3364  CA  PHE A 446      30.260  28.670  47.370  1.00  0.00           C  
ATOM   3365  C   PHE A 446      30.240  28.960  48.870  1.00  0.00           C  
ATOM   3366  O   PHE A 446      29.120  29.100  49.350  1.00  0.00           O  
ATOM   3367  CB  PHE A 446      30.920  27.330  47.050  1.00  0.00           C  
ATOM   3368  CG  PHE A 446      30.230  26.250  47.880  1.00  0.00           C  
ATOM   3369  CD1 PHE A 446      29.040  25.720  47.390  1.00  0.00           C  
ATOM   3370  CD2 PHE A 446      30.800  25.780  49.060  1.00  0.00           C  
ATOM   3371  CE1 PHE A 446      28.350  24.800  48.170  1.00  0.00           C  
ATOM   3372  CE2 PHE A 446      30.090  24.910  49.880  1.00  0.00           C  
ATOM   3373  CZ  PHE A 446      28.850  24.470  49.420  1.00  0.00           C  
ATOM   3374  N   LEU A 447      31.390  29.020  49.550  1.00  0.00           N  
ATOM   3375  CA  LEU A 447      31.450  29.470  50.950  1.00  0.00           C  
ATOM   3376  C   LEU A 447      30.740  30.800  51.230  1.00  0.00           C  
ATOM   3377  O   LEU A 447      30.080  30.890  52.270  1.00  0.00           O  
ATOM   3378  CB  LEU A 447      32.920  29.420  51.350  1.00  0.00           C  
ATOM   3379  CG  LEU A 447      33.570  28.040  51.390  1.00  0.00           C  
ATOM   3380  CD1 LEU A 447      35.030  28.140  51.840  1.00  0.00           C  
ATOM   3381  CD2 LEU A 447      32.680  26.940  51.980  1.00  0.00           C  
ATOM   3382  N   PHE A 448      30.970  31.830  50.420  1.00  0.00           N  
ATOM   3383  CA  PHE A 448      30.360  33.150  50.570  1.00  0.00           C  
ATOM   3384  C   PHE A 448      28.830  33.150  50.520  1.00  0.00           C  
ATOM   3385  O   PHE A 448      28.090  33.530  51.420  1.00  0.00           O  
ATOM   3386  CB  PHE A 448      30.950  34.220  49.640  1.00  0.00           C  
ATOM   3387  CG  PHE A 448      32.200  34.960  50.100  1.00  0.00           C  
ATOM   3388  CD1 PHE A 448      32.440  35.340  51.420  1.00  0.00           C  
ATOM   3389  CD2 PHE A 448      33.250  35.190  49.220  1.00  0.00           C  
ATOM   3390  CE1 PHE A 448      33.690  35.800  51.790  1.00  0.00           C  
ATOM   3391  CE2 PHE A 448      34.510  35.670  49.550  1.00  0.00           C  
ATOM   3392  CZ  PHE A 448      34.740  35.980  50.890  1.00  0.00           C  
ATOM   3393  N   LEU A 449      28.340  32.590  49.410  1.00  0.00           N  
ATOM   3394  CA  LEU A 449      26.900  32.440  49.190  1.00  0.00           C  
ATOM   3395  C   LEU A 449      26.160  31.530  50.170  1.00  0.00           C  
ATOM   3396  O   LEU A 449      25.260  32.070  50.810  1.00  0.00           O  
ATOM   3397  CB  LEU A 449      26.500  31.900  47.810  1.00  0.00           C  
ATOM   3398  CG  LEU A 449      26.010  32.920  46.780  1.00  0.00           C  
ATOM   3399  CD1 LEU A 449      25.550  32.210  45.500  1.00  0.00           C  
ATOM   3400  CD2 LEU A 449      24.880  33.780  47.350  1.00  0.00           C  
ATOM   3401  N   THR A 450      26.700  30.370  50.520  1.00  0.00           N  
ATOM   3402  CA  THR A 450      26.170  29.400  51.490  1.00  0.00           C  
ATOM   3403  C   THR A 450      26.220  29.950  52.920  1.00  0.00           C  
ATOM   3404  O   THR A 450      25.300  29.720  53.710  1.00  0.00           O  
ATOM   3405  CB  THR A 450      26.820  28.010  51.460  1.00  0.00           C  
ATOM   3406  CG2 THR A 450      26.480  27.230  50.190  1.00  0.00           C  
ATOM   3407  OG1 THR A 450      28.230  28.000  51.700  1.00  0.00           O  
ATOM   3408  N   SER A 451      27.260  30.700  53.250  1.00  0.00           N  
ATOM   3409  CA  SER A 451      27.320  31.410  54.540  1.00  0.00           C  
ATOM   3410  C   SER A 451      26.250  32.490  54.620  1.00  0.00           C  
ATOM   3411  O   SER A 451      25.630  32.590  55.680  1.00  0.00           O  
ATOM   3412  CB  SER A 451      28.630  32.170  54.780  1.00  0.00           C  
ATOM   3413  OG  SER A 451      29.430  31.230  55.500  1.00  0.00           O  
ATOM   3414  N   ILE A 452      25.970  33.250  53.570  1.00  0.00           N  
ATOM   3415  CA  ILE A 452      24.850  34.210  53.530  1.00  0.00           C  
ATOM   3416  C   ILE A 452      23.520  33.490  53.720  1.00  0.00           C  
ATOM   3417  O   ILE A 452      22.750  33.660  54.660  1.00  0.00           O  
ATOM   3418  CB  ILE A 452      24.760  35.050  52.250  1.00  0.00           C  
ATOM   3419  CG1 ILE A 452      26.050  35.890  52.210  1.00  0.00           C  
ATOM   3420  CG2 ILE A 452      23.640  36.080  52.430  1.00  0.00           C  
ATOM   3421  CD  ILE A 452      26.280  36.760  50.980  1.00  0.00           C  
ATOM   3422  N   LEU A 453      23.350  32.520  52.820  1.00  0.00           N  
ATOM   3423  CA  LEU A 453      22.120  31.720  52.820  1.00  0.00           C  
ATOM   3424  C   LEU A 453      21.810  30.890  54.070  1.00  0.00           C  
ATOM   3425  O   LEU A 453      20.630  30.700  54.340  1.00  0.00           O  
ATOM   3426  CB  LEU A 453      21.950  31.000  51.490  1.00  0.00           C  
ATOM   3427  CG  LEU A 453      21.670  31.890  50.280  1.00  0.00           C  
ATOM   3428  CD1 LEU A 453      21.970  31.070  49.020  1.00  0.00           C  
ATOM   3429  CD2 LEU A 453      20.260  32.470  50.370  1.00  0.00           C  
ATOM   3430  N   GLN A 454      22.830  30.400  54.780  1.00  0.00           N  
ATOM   3431  CA  GLN A 454      22.720  29.830  56.130  1.00  0.00           C  
ATOM   3432  C   GLN A 454      22.230  30.770  57.230  1.00  0.00           C  
ATOM   3433  O   GLN A 454      21.370  30.320  57.980  1.00  0.00           O  
ATOM   3434  CB  GLN A 454      24.060  29.210  56.510  1.00  0.00           C  
ATOM   3435  CG  GLN A 454      24.170  28.810  57.990  1.00  0.00           C  
ATOM   3436  CD  GLN A 454      25.520  28.220  58.390  1.00  0.00           C  
ATOM   3437  NE2 GLN A 454      25.570  26.890  58.380  1.00  0.00           N  
ATOM   3438  OE1 GLN A 454      26.460  28.990  58.560  1.00  0.00           O  
ATOM   3439  N   ASN A 455      22.460  32.080  57.090  1.00  0.00           N  
ATOM   3440  CA  ASN A 455      22.190  32.980  58.220  1.00  0.00           C  
ATOM   3441  C   ASN A 455      21.090  34.000  57.940  1.00  0.00           C  
ATOM   3442  O   ASN A 455      20.370  34.430  58.840  1.00  0.00           O  
ATOM   3443  CB  ASN A 455      23.550  33.580  58.620  1.00  0.00           C  
ATOM   3444  CG  ASN A 455      24.570  32.590  59.190  1.00  0.00           C  
ATOM   3445  ND2 ASN A 455      25.530  32.160  58.380  1.00  0.00           N  
ATOM   3446  OD1 ASN A 455      24.610  32.370  60.400  1.00  0.00           O  
ATOM   3447  N   PHE A 456      20.920  34.390  56.680  1.00  0.00           N  
ATOM   3448  CA  PHE A 456      19.840  35.330  56.330  1.00  0.00           C  
ATOM   3449  C   PHE A 456      18.770  34.890  55.330  1.00  0.00           C  
ATOM   3450  O   PHE A 456      18.960  34.100  54.400  1.00  0.00           O  
ATOM   3451  CB  PHE A 456      20.380  36.680  55.850  1.00  0.00           C  
ATOM   3452  CG  PHE A 456      21.510  37.280  56.680  1.00  0.00           C  
ATOM   3453  CD1 PHE A 456      21.200  37.920  57.880  1.00  0.00           C  
ATOM   3454  CD2 PHE A 456      22.800  36.960  56.260  1.00  0.00           C  
ATOM   3455  CE1 PHE A 456      22.320  38.250  58.650  1.00  0.00           C  
ATOM   3456  CE2 PHE A 456      23.860  37.220  57.110  1.00  0.00           C  
ATOM   3457  CZ  PHE A 456      23.620  37.930  58.280  1.00  0.00           C  
ATOM   3458  N   ASN A 457      17.600  35.490  55.530  1.00  0.00           N  
ATOM   3459  CA  ASN A 457      16.480  35.460  54.580  1.00  0.00           C  
ATOM   3460  C   ASN A 457      16.320  36.710  53.720  1.00  0.00           C  
ATOM   3461  O   ASN A 457      16.350  37.860  54.150  1.00  0.00           O  
ATOM   3462  CB  ASN A 457      15.120  35.230  55.240  1.00  0.00           C  
ATOM   3463  CG  ASN A 457      14.780  33.850  55.810  1.00  0.00           C  
ATOM   3464  ND2 ASN A 457      15.010  32.800  55.030  1.00  0.00           N  
ATOM   3465  OD1 ASN A 457      14.300  33.750  56.930  1.00  0.00           O  
ATOM   3466  N   LEU A 458      16.140  36.390  52.440  1.00  0.00           N  
ATOM   3467  CA  LEU A 458      16.370  37.280  51.290  1.00  0.00           C  
ATOM   3468  C   LEU A 458      15.080  38.010  50.960  1.00  0.00           C  
ATOM   3469  O   LEU A 458      14.270  37.400  50.260  1.00  0.00           O  
ATOM   3470  CB  LEU A 458      17.050  36.600  50.090  1.00  0.00           C  
ATOM   3471  CG  LEU A 458      18.440  36.050  50.420  1.00  0.00           C  
ATOM   3472  CD1 LEU A 458      19.020  35.690  49.050  1.00  0.00           C  
ATOM   3473  CD2 LEU A 458      19.360  36.990  51.200  1.00  0.00           C  
ATOM   3474  N   LYS A 459      15.090  39.320  51.220  1.00  0.00           N  
ATOM   3475  CA  LYS A 459      13.890  40.160  51.110  1.00  0.00           C  
ATOM   3476  C   LYS A 459      14.110  41.360  50.180  1.00  0.00           C  
ATOM   3477  O   LYS A 459      15.050  42.110  50.440  1.00  0.00           O  
ATOM   3478  CB  LYS A 459      13.510  40.720  52.480  1.00  0.00           C  
ATOM   3479  CG  LYS A 459      12.270  41.620  52.530  1.00  0.00           C  
ATOM   3480  CD  LYS A 459      10.940  41.030  52.070  1.00  0.00           C  
ATOM   3481  CE  LYS A 459       9.830  42.080  52.160  1.00  0.00           C  
ATOM   3482  NZ  LYS A 459       8.530  41.430  51.900  1.00  0.00           N1+
ATOM   3483  N   SER A 460      13.510  41.210  49.010  1.00  0.00           N  
ATOM   3484  CA  SER A 460      13.400  42.270  48.000  1.00  0.00           C  
ATOM   3485  C   SER A 460      12.350  43.320  48.350  1.00  0.00           C  
ATOM   3486  O   SER A 460      11.350  43.000  49.000  1.00  0.00           O  
ATOM   3487  CB  SER A 460      13.060  41.660  46.640  1.00  0.00           C  
ATOM   3488  OG  SER A 460      13.150  42.660  45.630  1.00  0.00           O  
ATOM   3489  N   LEU A 461      12.610  44.580  47.990  1.00  0.00           N  
ATOM   3490  CA  LEU A 461      11.740  45.740  48.220  1.00  0.00           C  
ATOM   3491  C   LEU A 461      10.690  45.890  47.120  1.00  0.00           C  
ATOM   3492  O   LEU A 461       9.520  46.150  47.390  1.00  0.00           O  
ATOM   3493  CB  LEU A 461      12.660  46.960  48.290  1.00  0.00           C  
ATOM   3494  CG  LEU A 461      13.240  47.230  49.680  1.00  0.00           C  
ATOM   3495  CD1 LEU A 461      12.190  47.220  50.800  1.00  0.00           C  
ATOM   3496  CD2 LEU A 461      14.310  46.170  49.940  1.00  0.00           C  
ATOM   3497  N   VAL A 462      11.100  45.780  45.850  1.00  0.00           N  
ATOM   3498  CA  VAL A 462      10.070  45.760  44.800  1.00  0.00           C  
ATOM   3499  C   VAL A 462       9.750  44.270  44.610  1.00  0.00           C  
ATOM   3500  O   VAL A 462      10.640  43.450  44.780  1.00  0.00           O  
ATOM   3501  CB  VAL A 462      10.370  46.390  43.440  1.00  0.00           C  
ATOM   3502  CG1 VAL A 462      10.460  47.910  43.600  1.00  0.00           C  
ATOM   3503  CG2 VAL A 462      11.700  45.850  42.920  1.00  0.00           C  
ATOM   3504  N   ASP A 463       8.540  43.950  44.150  1.00  0.00           N  
ATOM   3505  CA  ASP A 463       8.250  42.550  43.810  1.00  0.00           C  
ATOM   3506  C   ASP A 463       9.330  41.820  43.000  1.00  0.00           C  
ATOM   3507  O   ASP A 463      10.000  42.420  42.160  1.00  0.00           O  
ATOM   3508  CB  ASP A 463       6.960  42.620  43.000  1.00  0.00           C  
ATOM   3509  CG  ASP A 463       6.040  41.400  42.910  1.00  0.00           C  
ATOM   3510  OD1 ASP A 463       6.440  40.270  42.560  1.00  0.00           O  
ATOM   3511  OD2 ASP A 463       4.840  41.590  43.200  1.00  0.00           O1-
ATOM   3512  N   PRO A 464       9.530  40.530  43.260  1.00  0.00           N  
ATOM   3513  CA  PRO A 464      10.330  39.630  42.410  1.00  0.00           C  
ATOM   3514  C   PRO A 464       9.890  39.610  40.950  1.00  0.00           C  
ATOM   3515  O   PRO A 464      10.680  39.440  40.020  1.00  0.00           O  
ATOM   3516  CB  PRO A 464      10.270  38.250  43.080  1.00  0.00           C  
ATOM   3517  CG  PRO A 464      10.180  38.670  44.550  1.00  0.00           C  
ATOM   3518  CD  PRO A 464       9.360  39.960  44.600  1.00  0.00           C  
ATOM   3519  N   LYS A 465       8.580  39.750  40.720  1.00  0.00           N  
ATOM   3520  CA  LYS A 465       8.030  39.840  39.360  1.00  0.00           C  
ATOM   3521  C   LYS A 465       8.450  41.080  38.580  1.00  0.00           C  
ATOM   3522  O   LYS A 465       9.240  40.930  37.660  1.00  0.00           O  
ATOM   3523  CB  LYS A 465       6.510  39.680  39.370  1.00  0.00           C  
ATOM   3524  CG  LYS A 465       6.210  38.200  39.620  1.00  0.00           C  
ATOM   3525  CD  LYS A 465       4.720  38.030  39.900  1.00  0.00           C  
ATOM   3526  CE  LYS A 465       4.390  37.460  41.280  1.00  0.00           C  
ATOM   3527  NZ  LYS A 465       4.580  36.000  41.270  1.00  0.00           N1+
ATOM   3528  N   ASN A 466       8.280  42.180  39.320  1.00  0.00           N  
ATOM   3529  CA  ASN A 466       8.720  43.520  38.920  1.00  0.00           C  
ATOM   3530  C   ASN A 466      10.200  43.840  38.720  1.00  0.00           C  
ATOM   3531  O   ASN A 466      10.690  44.550  37.850  1.00  0.00           O  
ATOM   3532  CB  ASN A 466       7.990  44.600  39.720  1.00  0.00           C  
ATOM   3533  CG  ASN A 466       8.430  46.030  39.390  1.00  0.00           C  
ATOM   3534  ND2 ASN A 466       8.310  46.950  40.350  1.00  0.00           N  
ATOM   3535  OD1 ASN A 466       8.690  46.520  38.290  1.00  0.00           O  
ATOM   3536  N   LEU A 467      11.040  43.390  39.650  1.00  0.00           N  
ATOM   3537  CA  LEU A 467      12.510  43.490  39.700  1.00  0.00           C  
ATOM   3538  C   LEU A 467      13.280  43.160  38.420  1.00  0.00           C  
ATOM   3539  O   LEU A 467      13.120  42.060  37.880  1.00  0.00           O  
ATOM   3540  CB  LEU A 467      12.900  42.520  40.810  1.00  0.00           C  
ATOM   3541  CG  LEU A 467      14.270  42.660  41.500  1.00  0.00           C  
ATOM   3542  CD1 LEU A 467      14.540  44.040  42.100  1.00  0.00           C  
ATOM   3543  CD2 LEU A 467      14.380  41.800  42.760  1.00  0.00           C  
ATOM   3544  N   ASP A 468      13.800  44.230  37.830  1.00  0.00           N  
ATOM   3545  CA  ASP A 468      14.560  44.230  36.570  1.00  0.00           C  
ATOM   3546  C   ASP A 468      15.990  43.690  36.730  1.00  0.00           C  
ATOM   3547  O   ASP A 468      16.750  44.400  37.390  1.00  0.00           O  
ATOM   3548  CB  ASP A 468      14.570  45.580  35.850  1.00  0.00           C  
ATOM   3549  CG  ASP A 468      15.310  45.540  34.520  1.00  0.00           C  
ATOM   3550  OD1 ASP A 468      15.110  44.560  33.770  1.00  0.00           O  
ATOM   3551  OD2 ASP A 468      15.660  46.640  34.050  1.00  0.00           O1-
ATOM   3552  N   THR A 469      16.390  42.800  35.830  1.00  0.00           N  
ATOM   3553  CA  THR A 469      17.780  42.340  35.770  1.00  0.00           C  
ATOM   3554  C   THR A 469      18.740  42.740  34.640  1.00  0.00           C  
ATOM   3555  O   THR A 469      19.890  42.320  34.520  1.00  0.00           O  
ATOM   3556  CB  THR A 469      17.810  40.820  35.940  1.00  0.00           C  
ATOM   3557  CG2 THR A 469      17.310  40.260  37.280  1.00  0.00           C  
ATOM   3558  OG1 THR A 469      17.050  40.200  34.890  1.00  0.00           O  
ATOM   3559  N   THR A 470      18.270  43.710  33.860  1.00  0.00           N  
ATOM   3560  CA  THR A 470      18.920  44.250  32.660  1.00  0.00           C  
ATOM   3561  C   THR A 470      20.340  44.780  32.850  1.00  0.00           C  
ATOM   3562  O   THR A 470      20.350  45.800  33.530  1.00  0.00           O  
ATOM   3563  CB  THR A 470      17.950  45.180  31.920  1.00  0.00           C  
ATOM   3564  CG2 THR A 470      18.470  45.500  30.520  1.00  0.00           C  
ATOM   3565  OG1 THR A 470      16.690  44.600  31.590  1.00  0.00           O  
ATOM   3566  N   PRO A 471      21.360  44.050  32.420  1.00  0.00           N  
ATOM   3567  CA  PRO A 471      22.730  44.410  32.790  1.00  0.00           C  
ATOM   3568  C   PRO A 471      23.170  45.790  32.290  1.00  0.00           C  
ATOM   3569  O   PRO A 471      22.780  46.220  31.200  1.00  0.00           O  
ATOM   3570  CB  PRO A 471      23.640  43.380  32.120  1.00  0.00           C  
ATOM   3571  CG  PRO A 471      22.790  42.730  31.020  1.00  0.00           C  
ATOM   3572  CD  PRO A 471      21.340  42.930  31.460  1.00  0.00           C  
ATOM   3573  N   VAL A 472      24.000  46.560  32.990  1.00  0.00           N  
ATOM   3574  CA  VAL A 472      24.330  47.910  32.490  1.00  0.00           C  
ATOM   3575  C   VAL A 472      25.370  47.900  31.380  1.00  0.00           C  
ATOM   3576  O   VAL A 472      26.280  47.070  31.500  1.00  0.00           O  
ATOM   3577  CB  VAL A 472      24.690  48.880  33.620  1.00  0.00           C  
ATOM   3578  CG1 VAL A 472      23.510  49.030  34.570  1.00  0.00           C  
ATOM   3579  CG2 VAL A 472      25.890  48.420  34.450  1.00  0.00           C  
ATOM   3580  N   VAL A 473      25.350  48.890  30.490  1.00  0.00           N  
ATOM   3581  CA  VAL A 473      26.370  49.050  29.440  1.00  0.00           C  
ATOM   3582  C   VAL A 473      27.770  49.230  30.020  1.00  0.00           C  
ATOM   3583  O   VAL A 473      28.080  50.230  30.670  1.00  0.00           O  
ATOM   3584  CB  VAL A 473      25.900  50.130  28.460  1.00  0.00           C  
ATOM   3585  CG1 VAL A 473      26.960  50.310  27.380  1.00  0.00           C  
ATOM   3586  CG2 VAL A 473      24.620  49.500  27.900  1.00  0.00           C  
ATOM   3587  N   ASN A 474      28.530  48.140  29.990  1.00  0.00           N  
ATOM   3588  CA  ASN A 474      29.950  48.090  30.390  1.00  0.00           C  
ATOM   3589  C   ASN A 474      30.750  47.600  29.180  1.00  0.00           C  
ATOM   3590  O   ASN A 474      30.310  46.660  28.530  1.00  0.00           O  
ATOM   3591  CB  ASN A 474      30.140  47.180  31.610  1.00  0.00           C  
ATOM   3592  CG  ASN A 474      31.580  47.160  32.140  1.00  0.00           C  
ATOM   3593  ND2 ASN A 474      31.780  48.020  33.130  1.00  0.00           N  
ATOM   3594  OD1 ASN A 474      32.450  46.520  31.540  1.00  0.00           O  
ATOM   3595  N   GLY A 475      31.940  48.150  28.980  1.00  0.00           N  
ATOM   3596  CA  GLY A 475      32.820  47.850  27.840  1.00  0.00           C  
ATOM   3597  C   GLY A 475      33.530  46.500  27.900  1.00  0.00           C  
ATOM   3598  O   GLY A 475      33.900  45.930  26.870  1.00  0.00           O  
ATOM   3599  N   PHE A 476      33.630  45.970  29.120  1.00  0.00           N  
ATOM   3600  CA  PHE A 476      34.310  44.700  29.400  1.00  0.00           C  
ATOM   3601  C   PHE A 476      33.610  43.580  30.170  1.00  0.00           C  
ATOM   3602  O   PHE A 476      33.830  42.450  29.730  1.00  0.00           O  
ATOM   3603  CB  PHE A 476      35.750  44.880  29.890  1.00  0.00           C  
ATOM   3604  CG  PHE A 476      36.860  44.560  28.890  1.00  0.00           C  
ATOM   3605  CD1 PHE A 476      37.020  43.280  28.380  1.00  0.00           C  
ATOM   3606  CD2 PHE A 476      37.680  45.610  28.480  1.00  0.00           C  
ATOM   3607  CE1 PHE A 476      38.170  43.010  27.650  1.00  0.00           C  
ATOM   3608  CE2 PHE A 476      38.790  45.320  27.690  1.00  0.00           C  
ATOM   3609  CZ  PHE A 476      39.030  44.020  27.250  1.00  0.00           C  
ATOM   3610  N   ALA A 477      32.820  43.760  31.220  1.00  0.00           N  
ATOM   3611  CA  ALA A 477      31.980  42.740  31.870  1.00  0.00           C  
ATOM   3612  C   ALA A 477      30.500  43.090  31.820  1.00  0.00           C  
ATOM   3613  O   ALA A 477      30.040  44.200  31.530  1.00  0.00           O  
ATOM   3614  CB  ALA A 477      32.420  42.660  33.340  1.00  0.00           C  
ATOM   3615  N   SER A 478      29.760  41.990  31.900  1.00  0.00           N  
ATOM   3616  CA  SER A 478      28.400  41.950  32.440  1.00  0.00           C  
ATOM   3617  C   SER A 478      28.260  42.360  33.910  1.00  0.00           C  
ATOM   3618  O   SER A 478      28.290  41.470  34.760  1.00  0.00           O  
ATOM   3619  CB  SER A 478      27.820  40.530  32.360  1.00  0.00           C  
ATOM   3620  OG  SER A 478      27.840  40.070  31.000  1.00  0.00           O  
ATOM   3621  N   VAL A 479      27.750  43.570  34.090  1.00  0.00           N  
ATOM   3622  CA  VAL A 479      27.580  44.210  35.410  1.00  0.00           C  
ATOM   3623  C   VAL A 479      26.120  44.310  35.830  1.00  0.00           C  
ATOM   3624  O   VAL A 479      25.380  44.740  34.940  1.00  0.00           O  
ATOM   3625  CB  VAL A 479      28.300  45.560  35.490  1.00  0.00           C  
ATOM   3626  CG1 VAL A 479      28.220  46.170  36.890  1.00  0.00           C  
ATOM   3627  CG2 VAL A 479      29.750  45.410  35.040  1.00  0.00           C  
ATOM   3628  N   PRO A 480      25.640  43.660  36.890  1.00  0.00           N  
ATOM   3629  CA  PRO A 480      24.240  43.740  37.320  1.00  0.00           C  
ATOM   3630  C   PRO A 480      23.860  45.200  37.580  1.00  0.00           C  
ATOM   3631  O   PRO A 480      24.690  46.070  37.840  1.00  0.00           O  
ATOM   3632  CB  PRO A 480      24.180  42.950  38.630  1.00  0.00           C  
ATOM   3633  CG  PRO A 480      25.590  43.030  39.230  1.00  0.00           C  
ATOM   3634  CD  PRO A 480      26.470  43.120  37.980  1.00  0.00           C  
ATOM   3635  N   PRO A 481      22.600  45.600  37.400  1.00  0.00           N  
ATOM   3636  CA  PRO A 481      22.100  46.910  37.810  1.00  0.00           C  
ATOM   3637  C   PRO A 481      21.910  47.020  39.320  1.00  0.00           C  
ATOM   3638  O   PRO A 481      22.170  46.050  40.030  1.00  0.00           O  
ATOM   3639  CB  PRO A 481      20.790  47.040  37.040  1.00  0.00           C  
ATOM   3640  CG  PRO A 481      20.310  45.590  37.010  1.00  0.00           C  
ATOM   3641  CD  PRO A 481      21.580  44.780  36.720  1.00  0.00           C  
ATOM   3642  N   PHE A 482      21.790  48.250  39.820  1.00  0.00           N  
ATOM   3643  CA  PHE A 482      21.510  48.580  41.220  1.00  0.00           C  
ATOM   3644  C   PHE A 482      20.310  47.900  41.870  1.00  0.00           C  
ATOM   3645  O   PHE A 482      19.190  48.300  41.550  1.00  0.00           O  
ATOM   3646  CB  PHE A 482      21.320  50.100  41.280  1.00  0.00           C  
ATOM   3647  CG  PHE A 482      21.260  50.730  42.670  1.00  0.00           C  
ATOM   3648  CD1 PHE A 482      20.010  50.980  43.230  1.00  0.00           C  
ATOM   3649  CD2 PHE A 482      22.370  50.900  43.500  1.00  0.00           C  
ATOM   3650  CE1 PHE A 482      19.940  51.430  44.540  1.00  0.00           C  
ATOM   3651  CE2 PHE A 482      22.290  51.290  44.830  1.00  0.00           C  
ATOM   3652  CZ  PHE A 482      21.050  51.580  45.380  1.00  0.00           C  
ATOM   3653  N   TYR A 483      20.450  47.560  43.140  1.00  0.00           N  
ATOM   3654  CA  TYR A 483      19.350  47.040  43.960  1.00  0.00           C  
ATOM   3655  C   TYR A 483      19.650  47.270  45.440  1.00  0.00           C  
ATOM   3656  O   TYR A 483      20.800  47.200  45.860  1.00  0.00           O  
ATOM   3657  CB  TYR A 483      19.160  45.560  43.640  1.00  0.00           C  
ATOM   3658  CG  TYR A 483      20.210  44.540  44.070  1.00  0.00           C  
ATOM   3659  CD1 TYR A 483      21.320  44.310  43.260  1.00  0.00           C  
ATOM   3660  CD2 TYR A 483      20.030  43.740  45.190  1.00  0.00           C  
ATOM   3661  CE1 TYR A 483      22.300  43.360  43.540  1.00  0.00           C  
ATOM   3662  CE2 TYR A 483      20.970  42.760  45.450  1.00  0.00           C  
ATOM   3663  CZ  TYR A 483      22.100  42.560  44.660  1.00  0.00           C  
ATOM   3664  OH  TYR A 483      22.850  41.470  44.960  1.00  0.00           O  
ATOM   3665  N   GLN A 484      18.580  47.280  46.240  1.00  0.00           N  
ATOM   3666  CA  GLN A 484      18.690  47.180  47.700  1.00  0.00           C  
ATOM   3667  C   GLN A 484      18.010  45.870  48.110  1.00  0.00           C  
ATOM   3668  O   GLN A 484      16.950  45.520  47.580  1.00  0.00           O  
ATOM   3669  CB  GLN A 484      17.970  48.360  48.350  1.00  0.00           C  
ATOM   3670  CG  GLN A 484      18.750  49.650  48.090  1.00  0.00           C  
ATOM   3671  CD  GLN A 484      18.370  50.860  48.940  1.00  0.00           C  
ATOM   3672  NE2 GLN A 484      17.070  50.970  49.200  1.00  0.00           N  
ATOM   3673  OE1 GLN A 484      19.220  51.530  49.530  1.00  0.00           O  
ATOM   3674  N   LEU A 485      18.560  45.320  49.190  1.00  0.00           N  
ATOM   3675  CA  LEU A 485      17.990  44.160  49.890  1.00  0.00           C  
ATOM   3676  C   LEU A 485      18.150  44.140  51.410  1.00  0.00           C  
ATOM   3677  O   LEU A 485      18.940  44.900  51.950  1.00  0.00           O  
ATOM   3678  CB  LEU A 485      18.460  42.880  49.200  1.00  0.00           C  
ATOM   3679  CG  LEU A 485      19.890  42.410  49.480  1.00  0.00           C  
ATOM   3680  CD1 LEU A 485      20.090  40.960  49.040  1.00  0.00           C  
ATOM   3681  CD2 LEU A 485      20.960  43.330  48.900  1.00  0.00           C  
ATOM   3682  N   CYS A 486      17.190  43.420  51.980  1.00  0.00           N  
ATOM   3683  CA  CYS A 486      17.060  43.410  53.450  1.00  0.00           C  
ATOM   3684  C   CYS A 486      17.450  42.080  54.080  1.00  0.00           C  
ATOM   3685  O   CYS A 486      16.950  40.990  53.800  1.00  0.00           O  
ATOM   3686  CB  CYS A 486      15.620  43.660  53.910  1.00  0.00           C  
ATOM   3687  SG  CYS A 486      14.760  45.080  53.130  1.00  0.00           S  
ATOM   3688  N   PHE A 487      18.570  42.180  54.790  1.00  0.00           N  
ATOM   3689  CA  PHE A 487      19.220  41.060  55.490  1.00  0.00           C  
ATOM   3690  C   PHE A 487      18.610  40.610  56.810  1.00  0.00           C  
ATOM   3691  O   PHE A 487      18.850  41.110  57.910  1.00  0.00           O  
ATOM   3692  CB  PHE A 487      20.730  41.240  55.630  1.00  0.00           C  
ATOM   3693  CG  PHE A 487      21.420  41.090  54.270  1.00  0.00           C  
ATOM   3694  CD1 PHE A 487      21.810  42.220  53.580  1.00  0.00           C  
ATOM   3695  CD2 PHE A 487      21.770  39.870  53.700  1.00  0.00           C  
ATOM   3696  CE1 PHE A 487      22.510  42.130  52.370  1.00  0.00           C  
ATOM   3697  CE2 PHE A 487      22.360  39.690  52.460  1.00  0.00           C  
ATOM   3698  CZ  PHE A 487      22.750  40.870  51.830  1.00  0.00           C  
ATOM   3699  N   ILE A 488      17.510  39.880  56.630  1.00  0.00           N  
ATOM   3700  CA  ILE A 488      16.600  39.420  57.690  1.00  0.00           C  
ATOM   3701  C   ILE A 488      17.150  38.160  58.350  1.00  0.00           C  
ATOM   3702  O   ILE A 488      17.680  37.310  57.630  1.00  0.00           O  
ATOM   3703  CB  ILE A 488      15.190  39.200  57.160  1.00  0.00           C  
ATOM   3704  CG1 ILE A 488      14.470  40.510  56.820  1.00  0.00           C  
ATOM   3705  CG2 ILE A 488      14.340  38.330  58.080  1.00  0.00           C  
ATOM   3706  CD  ILE A 488      13.280  40.090  55.950  1.00  0.00           C  
ATOM   3707  N   PRO A 489      17.380  38.100  59.660  1.00  0.00           N  
ATOM   3708  CA  PRO A 489      17.940  36.900  60.290  1.00  0.00           C  
ATOM   3709  C   PRO A 489      16.980  35.730  60.110  1.00  0.00           C  
ATOM   3710  O   PRO A 489      15.770  35.980  60.210  1.00  0.00           O  
ATOM   3711  CB  PRO A 489      18.180  37.330  61.740  1.00  0.00           C  
ATOM   3712  CG  PRO A 489      18.520  38.810  61.600  1.00  0.00           C  
ATOM   3713  CD  PRO A 489      17.460  39.240  60.580  1.00  0.00           C  
ATOM   3714  N   ILE A 490      17.500  34.540  59.800  1.00  0.00           N  
ATOM   3715  CA  ILE A 490      16.610  33.490  59.280  1.00  0.00           C  
ATOM   3716  C   ILE A 490      15.600  32.840  60.230  1.00  0.00           C  
ATOM   3717  O   ILE A 490      15.890  32.650  61.410  1.00  0.00           O  
ATOM   3718  CB  ILE A 490      17.540  32.490  58.600  1.00  0.00           C  
ATOM   3719  CG1 ILE A 490      16.830  31.260  58.030  1.00  0.00           C  
ATOM   3720  CG2 ILE A 490      18.730  32.030  59.450  1.00  0.00           C  
ATOM   3721  CD  ILE A 490      17.710  30.310  57.220  1.00  0.00           C  
ATOM   3722  N   HIS A 491      14.380  32.610  59.760  1.00  0.00           N  
ATOM   3723  CA  HIS A 491      13.270  32.000  60.510  1.00  0.00           C  
ATOM   3724  C   HIS A 491      12.350  31.300  59.510  1.00  0.00           C  
ATOM   3725  O   HIS A 491      12.260  31.630  58.330  1.00  0.00           O  
ATOM   3726  CB  HIS A 491      12.500  33.010  61.360  1.00  0.00           C  
ATOM   3727  CG  HIS A 491      11.430  33.830  60.640  1.00  0.00           C  
ATOM   3728  CD2 HIS A 491      10.290  33.390  60.100  1.00  0.00           C  
ATOM   3729  ND1 HIS A 491      11.490  35.150  60.550  1.00  0.00           N  
ATOM   3730  CE1 HIS A 491      10.390  35.500  59.890  1.00  0.00           C  
ATOM   3731  NE2 HIS A 491       9.670  34.430  59.550  1.00  0.00           N  
ATOM   3732  N   HIS A 492      11.590  30.320  59.980  1.00  0.00           N  
ATOM   3733  CA  HIS A 492      10.730  29.400  59.220  1.00  0.00           C  
ATOM   3734  C   HIS A 492       9.250  29.440  59.620  1.00  0.00           C  
ATOM   3735  CB  HIS A 492      11.250  27.970  59.210  1.00  0.00           C  
ATOM   3736  CG  HIS A 492      12.670  27.700  58.700  1.00  0.00           C  
ATOM   3737  CD2 HIS A 492      13.070  27.790  57.440  1.00  0.00           C  
ATOM   3738  ND1 HIS A 492      13.750  27.620  59.470  1.00  0.00           N  
ATOM   3739  CE1 HIS A 492      14.810  27.570  58.670  1.00  0.00           C  
ATOM   3740  NE2 HIS A 492      14.390  27.700  57.410  1.00  0.00           N  
ATOM   3741  O1  HIS A 492       8.940  29.490  60.830  1.00  0.00           O  
ATOM   3742  O2  HIS A 492       8.390  29.400  58.710  1.00  0.00           O  
TER   
ATOM   3743  CAA HEM A 500      40.730  35.950  31.380  1.00  0.00           C  
ATOM   3744  CAB HEM A 500      35.090  35.410  39.380  1.00  0.00           C  
ATOM   3745  CAC HEM A 500      42.590  36.120  41.980  1.00  0.00           C  
ATOM   3746  CAD HEM A 500      45.300  35.670  34.590  1.00  0.00           C  
ATOM   3747  NA  HEM A 500      39.910  35.410  35.000  1.00  0.00           N  
ATOM   3748  CBA HEM A 500      41.680  34.930  30.750  1.00  0.00           C  
ATOM   3749  CBB HEM A 500      34.310  34.580  40.100  1.00  0.00           C  
ATOM   3750  CBC HEM A 500      43.400  35.280  42.650  1.00  0.00           C  
ATOM   3751  CBD HEM A 500      45.830  34.240  34.500  1.00  0.00           C  
ATOM   3752  NB  HEM A 500      38.190  35.240  37.310  1.00  0.00           N  
ATOM   3753  CGA HEM A 500      41.700  34.790  29.220  1.00  0.00           C  
ATOM   3754  CGD HEM A 500      46.980  34.070  33.510  1.00  0.00           C  
ATOM   3755  ND  HEM A 500      42.120  35.600  36.630  1.00  0.00           N  
ATOM   3756  CHA HEM A 500      42.190  35.630  34.200  1.00  0.00           C  
ATOM   3757  CHB HEM A 500      37.460  34.980  35.020  1.00  0.00           C  
ATOM   3758  CHC HEM A 500      38.180  35.200  39.760  1.00  0.00           C  
ATOM   3759  CHD HEM A 500      42.910  35.940  38.920  1.00  0.00           C  
ATOM   3760  CMA HEM A 500      37.790  34.950  31.890  1.00  0.00           C  
ATOM   3761  CMB HEM A 500      34.700  34.420  36.240  1.00  0.00           C  
ATOM   3762  CMC HEM A 500      39.640  35.000  42.590  1.00  0.00           C  
ATOM   3763  CMD HEM A 500      45.390  36.900  37.770  1.00  0.00           C  
ATOM   3764  C1A HEM A 500      40.810  35.520  33.970  1.00  0.00           C  
ATOM   3765  C1B HEM A 500      37.180  35.030  36.390  1.00  0.00           C  
ATOM   3766  C1C HEM A 500      39.550  35.390  39.970  1.00  0.00           C  
ATOM   3767  C1D HEM A 500      43.120  35.850  37.540  1.00  0.00           C  
ATOM   3768  O1A HEM A 500      41.670  33.620  28.780  1.00  0.00           O  
ATOM   3769  O1D HEM A 500      47.140  32.940  33.000  1.00  0.00           O  
ATOM   3770  C2A HEM A 500      40.170  35.480  32.720  1.00  0.00           C  
ATOM   3771  C2B HEM A 500      35.970  34.750  37.040  1.00  0.00           C  
ATOM   3772  C2C HEM A 500      40.200  35.330  41.200  1.00  0.00           C  
ATOM   3773  C2D HEM A 500      44.400  36.030  37.000  1.00  0.00           C  
ATOM   3774  O2A HEM A 500      41.610  35.800  28.480  1.00  0.00           O  
ATOM   3775  O2D HEM A 500      47.580  35.060  33.030  1.00  0.00           O  
ATOM   3776  C3A HEM A 500      38.820  35.240  32.990  1.00  0.00           C  
ATOM   3777  C3B HEM A 500      36.160  34.910  38.410  1.00  0.00           C  
ATOM   3778  C3C HEM A 500      41.540  35.690  40.970  1.00  0.00           C  
ATOM   3779  C3D HEM A 500      44.190  35.890  35.620  1.00  0.00           C  
ATOM   3780  C4A HEM A 500      38.690  35.190  34.390  1.00  0.00           C  
ATOM   3781  C4B HEM A 500      37.530  35.180  38.520  1.00  0.00           C  
ATOM   3782  C4C HEM A 500      41.690  35.770  39.580  1.00  0.00           C  
ATOM   3783  C4D HEM A 500      42.810  35.720  35.450  1.00  0.00           C  
ATOM   3784  NC  HEM A 500      40.470  35.550  38.960  1.00  0.00           N  
ATOM   3785  FE  HEM A 500      40.160  35.400  36.990  1.00  0.00           F  
ATOM   3786  C   _O0 B 501      41.720  39.920  34.600  1.00  0.00           C  
ATOM   3787  O   _O0 B 501      45.140  48.860  36.360  1.00  0.00           O  
ATOM   3788  C1  _O0 B 501      42.500  40.990  35.070  1.00  0.00           C  
ATOM   3789  O1  _O0 B 501      46.670  47.290  36.290  1.00  0.00           O  
ATOM   3790  C2  _O0 B 501      41.920  42.200  35.430  1.00  0.00           C  
ATOM   3791  C3  _O0 B 501      40.530  42.270  35.390  1.00  0.00           C  
ATOM   3792  C4  _O0 B 501      39.740  41.200  34.960  1.00  0.00           C  
ATOM   3793  C5  _O0 B 501      40.330  40.030  34.490  1.00  0.00           C  
ATOM   3794  C6  _O0 B 501      42.600  43.400  35.960  1.00  0.00           C  
ATOM   3795  C7  _O0 B 501      43.820  43.250  36.610  1.00  0.00           C  
ATOM   3796  C8  _O0 B 501      44.600  44.310  37.040  1.00  0.00           C  
ATOM   3797  C9  _O0 B 501      44.170  45.640  37.000  1.00  0.00           C  
ATOM   3798  C10 _O0 B 501      42.910  45.840  36.410  1.00  0.00           C  
ATOM   3799  C11 _O0 B 501      42.240  44.740  35.860  1.00  0.00           C  
ATOM   3800  C12 _O0 B 501      44.880  46.760  37.750  1.00  0.00           C  
ATOM   3801  C13 _O0 B 501      44.080  47.480  38.840  1.00  0.00           C  
ATOM   3802  C14 _O0 B 501      45.570  47.730  36.730  1.00  0.00           C  
ATOM   3803  F   _O0 B 501      41.350  45.110  34.910  1.00  0.00           F  
ATOM   3804  CA  _NW C 502      33.154  44.324  35.280  1.00  0.00           C  
ATOM   3805  CB  _NW C 502      39.364  45.514  30.530  1.00  0.00           C  
ATOM   3806  C1  _NW C 502      37.704  44.464  32.540  1.00  0.00           C  
ATOM   3807  N1  _NW C 502      40.494  45.804  29.790  1.00  0.00           N  
ATOM   3808  O1  _NW C 502      36.444  42.304  33.510  1.00  0.00           O  
ATOM   3809  C2  _NW C 502      35.354  44.544  34.190  1.00  0.00           C  
ATOM   3810  N2  _NW C 502      32.384  46.494  36.010  1.00  0.00           N  
ATOM   3811  O2  _NW C 502      37.604  43.804  35.180  1.00  0.00           O  
ATOM   3812  C3  _NW C 502      38.314  45.704  32.730  1.00  0.00           C  
ATOM   3813  C4  _NW C 502      35.134  45.884  33.900  1.00  0.00           C  
ATOM   3814  C5  _NW C 502      37.894  43.854  31.310  1.00  0.00           C  
ATOM   3815  C6  _NW C 502      34.384  43.814  34.860  1.00  0.00           C  
ATOM   3816  C7  _NW C 502      39.124  46.194  31.710  1.00  0.00           C  
ATOM   3817  C8  _NW C 502      33.934  46.424  34.350  1.00  0.00           C  
ATOM   3818  C9  _NW C 502      38.674  44.334  30.260  1.00  0.00           C  
ATOM   3819  CC  _NW C 502      32.994  45.694  35.070  1.00  0.00           C  
ATOM   3820  S   _NW C 502      36.874  43.664  33.900  1.00  0.00           S  
END
