# Supplementary material for: The molecular basis of dapsone activation of CYP2C9-catalyzed nonsteroidal anti-inflammatory drug oxidation
Source: J Biol Chem. 2023 Oct 20;299(12):105368. doi: 10.1016/j.jbc.2023.105368 (PMC10696402; doi:10.1016/j.jbc.2023.105368)
Supplement: CYP2C9-Flurbiprofen-dapsone-12ns [file mmc7.zip › jbc_105368_CYP2C9-Flurbiprofen-dapsone-12ns_mmc07.pdb]

CRYST1   74.610   74.610   74.610  90.00  90.00  90.00 P 1           1
ATOM      1  N   ARG A  26      41.800  37.371  -2.336  1.00  0.00           N  
ATOM      2  CA  ARG A  26      42.448  37.625  -1.045  1.00  0.00           C  
ATOM      3  C   ARG A  26      43.302  36.477  -0.489  1.00  0.00           C  
ATOM      4  O   ARG A  26      42.872  35.340  -0.670  1.00  0.00           O  
ATOM      5  CB  ARG A  26      41.461  37.870   0.100  1.00  0.00           C  
ATOM      6  CG  ARG A  26      40.920  39.296   0.165  1.00  0.00           C  
ATOM      7  CD  ARG A  26      39.855  39.449   1.267  1.00  0.00           C  
ATOM      8  NE  ARG A  26      39.541  40.879   1.359  1.00  0.00           N  
ATOM      9  CZ  ARG A  26      38.379  41.542   1.433  1.00  0.00           C  
ATOM     10  NH1 ARG A  26      37.179  40.979   1.227  1.00  0.00           N1+
ATOM     11  NH2 ARG A  26      38.451  42.871   1.561  1.00  0.00           N  
ATOM     12  N   GLY A  27      44.436  36.894   0.068  1.00  0.00           N  
ATOM     13  CA  GLY A  27      45.488  35.989   0.561  1.00  0.00           C  
ATOM     14  C   GLY A  27      45.758  35.910   2.061  1.00  0.00           C  
ATOM     15  O   GLY A  27      45.630  36.794   2.905  1.00  0.00           O  
ATOM     16  N   LYS A  28      46.250  34.712   2.343  1.00  0.00           N  
ATOM     17  CA  LYS A  28      46.641  34.228   3.679  1.00  0.00           C  
ATOM     18  C   LYS A  28      45.487  34.156   4.677  1.00  0.00           C  
ATOM     19  O   LYS A  28      45.202  33.059   5.162  1.00  0.00           O  
ATOM     20  CB  LYS A  28      47.873  34.876   4.318  1.00  0.00           C  
ATOM     21  CG  LYS A  28      49.097  34.519   3.481  1.00  0.00           C  
ATOM     22  CD  LYS A  28      50.331  35.389   3.747  1.00  0.00           C  
ATOM     23  CE  LYS A  28      51.541  34.721   3.090  1.00  0.00           C  
ATOM     24  NZ  LYS A  28      52.618  35.710   3.241  1.00  0.00           N1+
ATOM     25  N   LEU A  29      44.798  35.242   5.026  1.00  0.00           N  
ATOM     26  CA  LEU A  29      43.775  35.423   6.061  1.00  0.00           C  
ATOM     27  C   LEU A  29      42.477  34.627   5.923  1.00  0.00           C  
ATOM     28  O   LEU A  29      42.057  34.459   4.780  1.00  0.00           O  
ATOM     29  CB  LEU A  29      43.491  36.936   6.087  1.00  0.00           C  
ATOM     30  CG  LEU A  29      44.456  37.854   6.842  1.00  0.00           C  
ATOM     31  CD1 LEU A  29      44.030  39.291   6.554  1.00  0.00           C  
ATOM     32  CD2 LEU A  29      44.481  37.433   8.314  1.00  0.00           C  
ATOM     33  N   PRO A  30      41.705  34.430   6.991  1.00  0.00           N  
ATOM     34  CA  PRO A  30      40.366  33.808   6.915  1.00  0.00           C  
ATOM     35  C   PRO A  30      39.321  34.685   6.225  1.00  0.00           C  
ATOM     36  O   PRO A  30      39.605  35.883   6.198  1.00  0.00           O  
ATOM     37  CB  PRO A  30      39.990  33.679   8.391  1.00  0.00           C  
ATOM     38  CG  PRO A  30      41.300  33.340   9.103  1.00  0.00           C  
ATOM     39  CD  PRO A  30      42.258  34.271   8.347  1.00  0.00           C  
ATOM     40  N   PRO A  31      38.192  34.076   5.865  1.00  0.00           N  
ATOM     41  CA  PRO A  31      37.136  34.780   5.117  1.00  0.00           C  
ATOM     42  C   PRO A  31      36.793  36.121   5.768  1.00  0.00           C  
ATOM     43  O   PRO A  31      36.607  36.227   6.975  1.00  0.00           O  
ATOM     44  CB  PRO A  31      35.858  33.937   5.172  1.00  0.00           C  
ATOM     45  CG  PRO A  31      36.252  32.879   6.205  1.00  0.00           C  
ATOM     46  CD  PRO A  31      37.763  32.697   6.125  1.00  0.00           C  
ATOM     47  N   GLY A  32      36.478  37.048   4.865  1.00  0.00           N  
ATOM     48  CA  GLY A  32      36.329  38.470   5.168  1.00  0.00           C  
ATOM     49  C   GLY A  32      35.120  39.331   4.800  1.00  0.00           C  
ATOM     50  O   GLY A  32      35.251  40.160   3.906  1.00  0.00           O  
ATOM     51  N   PRO A  33      34.130  39.449   5.684  1.00  0.00           N  
ATOM     52  CA  PRO A  33      32.889  40.195   5.438  1.00  0.00           C  
ATOM     53  C   PRO A  33      33.045  41.631   5.932  1.00  0.00           C  
ATOM     54  O   PRO A  33      34.149  42.111   6.190  1.00  0.00           O  
ATOM     55  CB  PRO A  33      31.857  39.434   6.260  1.00  0.00           C  
ATOM     56  CG  PRO A  33      32.617  38.841   7.455  1.00  0.00           C  
ATOM     57  CD  PRO A  33      33.967  38.500   6.799  1.00  0.00           C  
ATOM     58  N   THR A  34      31.887  42.273   6.088  1.00  0.00           N  
ATOM     59  CA  THR A  34      31.788  43.584   6.733  1.00  0.00           C  
ATOM     60  C   THR A  34      31.079  43.656   8.083  1.00  0.00           C  
ATOM     61  O   THR A  34      30.203  42.843   8.370  1.00  0.00           O  
ATOM     62  CB  THR A  34      31.157  44.689   5.878  1.00  0.00           C  
ATOM     63  CG2 THR A  34      31.852  45.016   4.559  1.00  0.00           C  
ATOM     64  OG1 THR A  34      29.854  44.229   5.521  1.00  0.00           O  
ATOM     65  N   PRO A  35      31.654  44.325   9.077  1.00  0.00           N  
ATOM     66  CA  PRO A  35      31.008  44.573  10.380  1.00  0.00           C  
ATOM     67  C   PRO A  35      29.772  45.476  10.341  1.00  0.00           C  
ATOM     68  O   PRO A  35      29.843  46.547   9.746  1.00  0.00           O  
ATOM     69  CB  PRO A  35      32.162  44.931  11.314  1.00  0.00           C  
ATOM     70  CG  PRO A  35      33.111  45.703  10.395  1.00  0.00           C  
ATOM     71  CD  PRO A  35      32.990  44.937   9.067  1.00  0.00           C  
ATOM     72  N   LEU A  36      28.820  44.975  11.121  1.00  0.00           N  
ATOM     73  CA  LEU A  36      27.436  45.483  11.032  1.00  0.00           C  
ATOM     74  C   LEU A  36      27.075  46.218  12.321  1.00  0.00           C  
ATOM     75  O   LEU A  36      27.511  45.707  13.350  1.00  0.00           O  
ATOM     76  CB  LEU A  36      26.509  44.280  10.860  1.00  0.00           C  
ATOM     77  CG  LEU A  36      26.757  43.617   9.503  1.00  0.00           C  
ATOM     78  CD1 LEU A  36      26.087  42.244   9.611  1.00  0.00           C  
ATOM     79  CD2 LEU A  36      26.332  44.405   8.270  1.00  0.00           C  
ATOM     80  N   PRO A  37      26.558  47.441  12.273  1.00  0.00           N  
ATOM     81  CA  PRO A  37      26.072  48.079  13.502  1.00  0.00           C  
ATOM     82  C   PRO A  37      24.944  47.298  14.204  1.00  0.00           C  
ATOM     83  O   PRO A  37      24.426  46.421  13.520  1.00  0.00           O  
ATOM     84  CB  PRO A  37      25.580  49.419  12.955  1.00  0.00           C  
ATOM     85  CG  PRO A  37      26.641  49.801  11.931  1.00  0.00           C  
ATOM     86  CD  PRO A  37      26.970  48.449  11.280  1.00  0.00           C  
ATOM     87  N   VAL A  38      24.723  47.629  15.470  1.00  0.00           N  
ATOM     88  CA  VAL A  38      23.797  46.812  16.269  1.00  0.00           C  
ATOM     89  C   VAL A  38      22.683  47.492  17.067  1.00  0.00           C  
ATOM     90  O   VAL A  38      22.603  48.710  17.280  1.00  0.00           O  
ATOM     91  CB  VAL A  38      24.663  45.967  17.209  1.00  0.00           C  
ATOM     92  CG1 VAL A  38      25.609  44.955  16.533  1.00  0.00           C  
ATOM     93  CG2 VAL A  38      25.541  46.759  18.183  1.00  0.00           C  
ATOM     94  N   ILE A  39      21.703  46.623  17.267  1.00  0.00           N  
ATOM     95  CA  ILE A  39      20.429  46.854  17.969  1.00  0.00           C  
ATOM     96  C   ILE A  39      20.647  47.433  19.370  1.00  0.00           C  
ATOM     97  O   ILE A  39      21.676  47.259  20.034  1.00  0.00           O  
ATOM     98  CB  ILE A  39      19.662  45.533  18.020  1.00  0.00           C  
ATOM     99  CG1 ILE A  39      18.141  45.676  18.191  1.00  0.00           C  
ATOM    100  CG2 ILE A  39      20.131  44.531  19.072  1.00  0.00           C  
ATOM    101  CD  ILE A  39      17.571  46.378  16.964  1.00  0.00           C  
ATOM    102  N   GLY A  40      19.718  48.344  19.621  1.00  0.00           N  
ATOM    103  CA  GLY A  40      19.666  49.275  20.761  1.00  0.00           C  
ATOM    104  C   GLY A  40      20.682  50.405  20.903  1.00  0.00           C  
ATOM    105  O   GLY A  40      20.427  51.574  20.643  1.00  0.00           O  
ATOM    106  N   ASN A  41      21.915  49.897  20.972  1.00  0.00           N  
ATOM    107  CA  ASN A  41      23.098  50.743  21.155  1.00  0.00           C  
ATOM    108  C   ASN A  41      23.755  51.172  19.849  1.00  0.00           C  
ATOM    109  O   ASN A  41      24.617  50.520  19.251  1.00  0.00           O  
ATOM    110  CB  ASN A  41      24.160  50.247  22.150  1.00  0.00           C  
ATOM    111  CG  ASN A  41      23.773  50.055  23.614  1.00  0.00           C  
ATOM    112  ND2 ASN A  41      24.189  49.001  24.324  1.00  0.00           N  
ATOM    113  OD1 ASN A  41      23.064  50.896  24.185  1.00  0.00           O  
ATOM    114  N   ILE A  42      23.324  52.369  19.475  1.00  0.00           N  
ATOM    115  CA  ILE A  42      23.638  53.009  18.188  1.00  0.00           C  
ATOM    116  C   ILE A  42      25.034  53.622  18.071  1.00  0.00           C  
ATOM    117  O   ILE A  42      25.589  53.392  16.994  1.00  0.00           O  
ATOM    118  CB  ILE A  42      22.620  53.949  17.544  1.00  0.00           C  
ATOM    119  CG1 ILE A  42      22.367  55.286  18.242  1.00  0.00           C  
ATOM    120  CG2 ILE A  42      21.380  53.122  17.204  1.00  0.00           C  
ATOM    121  CD  ILE A  42      21.459  56.143  17.351  1.00  0.00           C  
ATOM    122  N   LEU A  43      25.557  54.323  19.074  1.00  0.00           N  
ATOM    123  CA  LEU A  43      26.756  55.157  19.005  1.00  0.00           C  
ATOM    124  C   LEU A  43      27.954  54.491  19.691  1.00  0.00           C  
ATOM    125  O   LEU A  43      28.847  53.904  19.081  1.00  0.00           O  
ATOM    126  CB  LEU A  43      26.458  56.609  19.397  1.00  0.00           C  
ATOM    127  CG  LEU A  43      27.747  57.399  19.165  1.00  0.00           C  
ATOM    128  CD1 LEU A  43      28.023  57.556  17.666  1.00  0.00           C  
ATOM    129  CD2 LEU A  43      27.639  58.860  19.610  1.00  0.00           C  
ATOM    130  N   GLN A  44      27.663  54.247  20.970  1.00  0.00           N  
ATOM    131  CA  GLN A  44      28.607  53.687  21.956  1.00  0.00           C  
ATOM    132  C   GLN A  44      28.122  52.393  22.615  1.00  0.00           C  
ATOM    133  O   GLN A  44      27.159  52.322  23.372  1.00  0.00           O  
ATOM    134  CB  GLN A  44      28.934  54.853  22.885  1.00  0.00           C  
ATOM    135  CG  GLN A  44      30.012  54.514  23.921  1.00  0.00           C  
ATOM    136  CD  GLN A  44      30.601  55.716  24.663  1.00  0.00           C  
ATOM    137  NE2 GLN A  44      31.928  55.706  24.610  1.00  0.00           N  
ATOM    138  OE1 GLN A  44      30.033  56.547  25.361  1.00  0.00           O  
ATOM    139  N   ILE A  45      28.867  51.357  22.244  1.00  0.00           N  
ATOM    140  CA  ILE A  45      28.395  50.021  22.634  1.00  0.00           C  
ATOM    141  C   ILE A  45      29.234  49.515  23.807  1.00  0.00           C  
ATOM    142  O   ILE A  45      30.134  50.160  24.352  1.00  0.00           O  
ATOM    143  CB  ILE A  45      28.546  48.957  21.536  1.00  0.00           C  
ATOM    144  CG1 ILE A  45      29.972  48.676  21.070  1.00  0.00           C  
ATOM    145  CG2 ILE A  45      27.754  49.376  20.293  1.00  0.00           C  
ATOM    146  CD  ILE A  45      30.147  47.434  20.189  1.00  0.00           C  
ATOM    147  N   GLY A  46      28.781  48.363  24.284  1.00  0.00           N  
ATOM    148  CA  GLY A  46      29.406  47.476  25.273  1.00  0.00           C  
ATOM    149  C   GLY A  46      29.862  46.122  24.709  1.00  0.00           C  
ATOM    150  O   GLY A  46      29.436  45.676  23.649  1.00  0.00           O  
ATOM    151  N   ILE A  47      30.701  45.452  25.489  1.00  0.00           N  
ATOM    152  CA  ILE A  47      31.387  44.205  25.112  1.00  0.00           C  
ATOM    153  C   ILE A  47      30.377  43.115  24.759  1.00  0.00           C  
ATOM    154  O   ILE A  47      30.600  42.330  23.836  1.00  0.00           O  
ATOM    155  CB  ILE A  47      32.376  43.802  26.207  1.00  0.00           C  
ATOM    156  CG1 ILE A  47      33.362  42.644  26.028  1.00  0.00           C  
ATOM    157  CG2 ILE A  47      31.877  43.605  27.640  1.00  0.00           C  
ATOM    158  CD  ILE A  47      34.388  42.863  24.907  1.00  0.00           C  
ATOM    159  N   LYS A  48      29.267  43.117  25.502  1.00  0.00           N  
ATOM    160  CA  LYS A  48      28.109  42.260  25.222  1.00  0.00           C  
ATOM    161  C   LYS A  48      27.366  42.346  23.893  1.00  0.00           C  
ATOM    162  O   LYS A  48      27.224  41.367  23.168  1.00  0.00           O  
ATOM    163  CB  LYS A  48      27.123  42.436  26.382  1.00  0.00           C  
ATOM    164  CG  LYS A  48      27.646  41.849  27.695  1.00  0.00           C  
ATOM    165  CD  LYS A  48      27.538  40.330  27.845  1.00  0.00           C  
ATOM    166  CE  LYS A  48      28.034  39.803  29.202  1.00  0.00           C  
ATOM    167  NZ  LYS A  48      28.155  38.342  29.334  1.00  0.00           N1+
ATOM    168  N   ASP A  49      27.135  43.604  23.511  1.00  0.00           N  
ATOM    169  CA  ASP A  49      26.531  43.970  22.222  1.00  0.00           C  
ATOM    170  C   ASP A  49      27.240  43.513  20.944  1.00  0.00           C  
ATOM    171  O   ASP A  49      26.490  43.067  20.081  1.00  0.00           O  
ATOM    172  CB  ASP A  49      26.198  45.468  22.158  1.00  0.00           C  
ATOM    173  CG  ASP A  49      25.690  46.072  23.465  1.00  0.00           C  
ATOM    174  OD1 ASP A  49      24.653  45.656  24.034  1.00  0.00           O  
ATOM    175  OD2 ASP A  49      26.273  47.110  23.843  1.00  0.00           O1-
ATOM    176  N   ILE A  50      28.567  43.650  20.933  1.00  0.00           N  
ATOM    177  CA  ILE A  50      29.403  43.108  19.862  1.00  0.00           C  
ATOM    178  C   ILE A  50      29.430  41.584  19.841  1.00  0.00           C  
ATOM    179  O   ILE A  50      29.402  41.044  18.738  1.00  0.00           O  
ATOM    180  CB  ILE A  50      30.768  43.803  19.949  1.00  0.00           C  
ATOM    181  CG1 ILE A  50      31.562  43.714  18.646  1.00  0.00           C  
ATOM    182  CG2 ILE A  50      31.473  43.307  21.209  1.00  0.00           C  
ATOM    183  CD  ILE A  50      32.279  42.382  18.393  1.00  0.00           C  
ATOM    184  N   SER A  51      29.568  40.927  20.987  1.00  0.00           N  
ATOM    185  CA  SER A  51      29.628  39.467  21.212  1.00  0.00           C  
ATOM    186  C   SER A  51      28.351  38.789  20.710  1.00  0.00           C  
ATOM    187  O   SER A  51      28.430  38.034  19.741  1.00  0.00           O  
ATOM    188  CB  SER A  51      30.030  39.079  22.641  1.00  0.00           C  
ATOM    189  OG  SER A  51      30.563  37.756  22.657  1.00  0.00           O  
ATOM    190  N   LYS A  52      27.201  39.120  21.295  1.00  0.00           N  
ATOM    191  CA  LYS A  52      25.971  38.397  20.934  1.00  0.00           C  
ATOM    192  C   LYS A  52      25.644  38.584  19.450  1.00  0.00           C  
ATOM    193  O   LYS A  52      25.184  37.639  18.812  1.00  0.00           O  
ATOM    194  CB  LYS A  52      24.791  38.943  21.720  1.00  0.00           C  
ATOM    195  CG  LYS A  52      24.960  38.777  23.236  1.00  0.00           C  
ATOM    196  CD  LYS A  52      24.137  39.776  24.076  1.00  0.00           C  
ATOM    197  CE  LYS A  52      22.648  39.509  23.906  1.00  0.00           C  
ATOM    198  NZ  LYS A  52      21.954  40.608  24.585  1.00  0.00           N1+
ATOM    199  N   SER A  53      25.895  39.784  18.935  1.00  0.00           N  
ATOM    200  CA  SER A  53      25.537  40.007  17.529  1.00  0.00           C  
ATOM    201  C   SER A  53      26.356  39.331  16.426  1.00  0.00           C  
ATOM    202  O   SER A  53      25.767  39.058  15.384  1.00  0.00           O  
ATOM    203  CB  SER A  53      25.496  41.492  17.141  1.00  0.00           C  
ATOM    204  OG  SER A  53      26.604  42.224  17.679  1.00  0.00           O  
ATOM    205  N   LEU A  54      27.419  38.597  16.734  1.00  0.00           N  
ATOM    206  CA  LEU A  54      28.264  37.874  15.782  1.00  0.00           C  
ATOM    207  C   LEU A  54      27.695  36.700  14.969  1.00  0.00           C  
ATOM    208  O   LEU A  54      28.103  36.356  13.867  1.00  0.00           O  
ATOM    209  CB  LEU A  54      29.546  37.325  16.406  1.00  0.00           C  
ATOM    210  CG  LEU A  54      30.529  38.457  16.693  1.00  0.00           C  
ATOM    211  CD1 LEU A  54      31.663  37.786  17.464  1.00  0.00           C  
ATOM    212  CD2 LEU A  54      30.900  39.306  15.469  1.00  0.00           C  
ATOM    213  N   THR A  55      26.720  36.036  15.580  1.00  0.00           N  
ATOM    214  CA  THR A  55      26.200  34.736  15.122  1.00  0.00           C  
ATOM    215  C   THR A  55      25.892  34.498  13.640  1.00  0.00           C  
ATOM    216  O   THR A  55      26.276  33.474  13.078  1.00  0.00           O  
ATOM    217  CB  THR A  55      24.972  34.267  15.905  1.00  0.00           C  
ATOM    218  CG2 THR A  55      25.481  33.562  17.158  1.00  0.00           C  
ATOM    219  OG1 THR A  55      24.030  35.334  15.993  1.00  0.00           O  
ATOM    220  N   ASN A  56      25.333  35.514  12.991  1.00  0.00           N  
ATOM    221  CA  ASN A  56      25.065  35.605  11.550  1.00  0.00           C  
ATOM    222  C   ASN A  56      26.333  35.488  10.687  1.00  0.00           C  
ATOM    223  O   ASN A  56      26.556  34.521   9.969  1.00  0.00           O  
ATOM    224  CB  ASN A  56      24.179  36.833  11.347  1.00  0.00           C  
ATOM    225  CG  ASN A  56      24.585  38.179  11.949  1.00  0.00           C  
ATOM    226  ND2 ASN A  56      23.893  39.254  11.591  1.00  0.00           N  
ATOM    227  OD1 ASN A  56      25.481  38.338  12.785  1.00  0.00           O  
ATOM    228  N   LEU A  57      27.349  36.287  11.005  1.00  0.00           N  
ATOM    229  CA  LEU A  57      28.660  36.250  10.345  1.00  0.00           C  
ATOM    230  C   LEU A  57      29.492  34.968  10.356  1.00  0.00           C  
ATOM    231  O   LEU A  57      29.881  34.402   9.336  1.00  0.00           O  
ATOM    232  CB  LEU A  57      29.519  37.361  10.944  1.00  0.00           C  
ATOM    233  CG  LEU A  57      28.976  38.751  10.606  1.00  0.00           C  
ATOM    234  CD1 LEU A  57      29.985  39.763  11.144  1.00  0.00           C  
ATOM    235  CD2 LEU A  57      28.745  39.070   9.124  1.00  0.00           C  
ATOM    236  N   SER A  58      29.617  34.380  11.546  1.00  0.00           N  
ATOM    237  CA  SER A  58      30.068  33.004  11.801  1.00  0.00           C  
ATOM    238  C   SER A  58      29.325  31.940  10.995  1.00  0.00           C  
ATOM    239  O   SER A  58      29.928  31.046  10.402  1.00  0.00           O  
ATOM    240  CB  SER A  58      30.308  32.505  13.237  1.00  0.00           C  
ATOM    241  OG  SER A  58      29.293  33.036  14.104  1.00  0.00           O  
ATOM    242  N   LYS A  59      28.006  31.825  11.093  1.00  0.00           N  
ATOM    243  CA  LYS A  59      27.106  30.945  10.334  1.00  0.00           C  
ATOM    244  C   LYS A  59      27.267  30.955   8.812  1.00  0.00           C  
ATOM    245  O   LYS A  59      27.131  29.851   8.282  1.00  0.00           O  
ATOM    246  CB  LYS A  59      25.623  31.133  10.683  1.00  0.00           C  
ATOM    247  CG  LYS A  59      24.612  30.105  10.172  1.00  0.00           C  
ATOM    248  CD  LYS A  59      23.177  30.590  10.393  1.00  0.00           C  
ATOM    249  CE  LYS A  59      22.165  29.554   9.888  1.00  0.00           C  
ATOM    250  NZ  LYS A  59      22.151  29.561   8.413  1.00  0.00           N1+
ATOM    251  N   VAL A  60      27.423  32.166   8.272  1.00  0.00           N  
ATOM    252  CA  VAL A  60      27.592  32.424   6.829  1.00  0.00           C  
ATOM    253  C   VAL A  60      29.015  32.327   6.280  1.00  0.00           C  
ATOM    254  O   VAL A  60      29.253  31.506   5.395  1.00  0.00           O  
ATOM    255  CB  VAL A  60      26.876  33.724   6.458  1.00  0.00           C  
ATOM    256  CG1 VAL A  60      26.822  33.948   4.942  1.00  0.00           C  
ATOM    257  CG2 VAL A  60      25.431  33.884   6.921  1.00  0.00           C  
ATOM    258  N   TYR A  61      29.984  33.062   6.805  1.00  0.00           N  
ATOM    259  CA  TYR A  61      31.365  33.075   6.306  1.00  0.00           C  
ATOM    260  C   TYR A  61      32.206  31.924   6.856  1.00  0.00           C  
ATOM    261  O   TYR A  61      32.459  31.008   6.082  1.00  0.00           O  
ATOM    262  CB  TYR A  61      31.990  34.421   6.643  1.00  0.00           C  
ATOM    263  CG  TYR A  61      31.522  35.586   5.756  1.00  0.00           C  
ATOM    264  CD1 TYR A  61      32.036  35.821   4.490  1.00  0.00           C  
ATOM    265  CD2 TYR A  61      30.289  36.124   6.083  1.00  0.00           C  
ATOM    266  CE1 TYR A  61      31.371  36.577   3.529  1.00  0.00           C  
ATOM    267  CE2 TYR A  61      29.591  36.839   5.128  1.00  0.00           C  
ATOM    268  CZ  TYR A  61      30.123  37.068   3.859  1.00  0.00           C  
ATOM    269  OH  TYR A  61      29.534  37.992   3.055  1.00  0.00           O  
ATOM    270  N   GLY A  62      32.538  31.963   8.139  1.00  0.00           N  
ATOM    271  CA  GLY A  62      33.246  30.872   8.816  1.00  0.00           C  
ATOM    272  C   GLY A  62      33.534  30.914  10.317  1.00  0.00           C  
ATOM    273  O   GLY A  62      33.364  32.033  10.823  1.00  0.00           O  
ATOM    274  N   PRO A  63      33.717  29.880  11.132  1.00  0.00           N  
ATOM    275  CA  PRO A  63      34.045  29.913  12.557  1.00  0.00           C  
ATOM    276  C   PRO A  63      35.217  30.882  12.753  1.00  0.00           C  
ATOM    277  O   PRO A  63      35.146  31.713  13.672  1.00  0.00           O  
ATOM    278  CB  PRO A  63      34.394  28.455  12.880  1.00  0.00           C  
ATOM    279  CG  PRO A  63      33.412  27.708  11.978  1.00  0.00           C  
ATOM    280  CD  PRO A  63      33.419  28.512  10.680  1.00  0.00           C  
ATOM    281  N   VAL A  64      36.333  30.565  12.116  1.00  0.00           N  
ATOM    282  CA  VAL A  64      37.431  31.545  12.050  1.00  0.00           C  
ATOM    283  C   VAL A  64      37.459  32.399  10.783  1.00  0.00           C  
ATOM    284  O   VAL A  64      37.716  31.958   9.660  1.00  0.00           O  
ATOM    285  CB  VAL A  64      38.733  30.819  12.377  1.00  0.00           C  
ATOM    286  CG1 VAL A  64      39.938  31.765  12.404  1.00  0.00           C  
ATOM    287  CG2 VAL A  64      38.653  29.917  13.609  1.00  0.00           C  
ATOM    288  N   PHE A  65      37.103  33.644  11.098  1.00  0.00           N  
ATOM    289  CA  PHE A  65      36.693  34.730  10.198  1.00  0.00           C  
ATOM    290  C   PHE A  65      37.251  36.125  10.468  1.00  0.00           C  
ATOM    291  O   PHE A  65      37.654  36.373  11.606  1.00  0.00           O  
ATOM    292  CB  PHE A  65      35.187  34.675   9.941  1.00  0.00           C  
ATOM    293  CG  PHE A  65      34.312  35.366  10.987  1.00  0.00           C  
ATOM    294  CD1 PHE A  65      33.798  36.643  10.743  1.00  0.00           C  
ATOM    295  CD2 PHE A  65      33.894  34.644  12.099  1.00  0.00           C  
ATOM    296  CE1 PHE A  65      32.893  37.173  11.649  1.00  0.00           C  
ATOM    297  CE2 PHE A  65      32.993  35.179  13.012  1.00  0.00           C  
ATOM    298  CZ  PHE A  65      32.500  36.456  12.773  1.00  0.00           C  
ATOM    299  N   THR A  66      37.259  37.051   9.517  1.00  0.00           N  
ATOM    300  CA  THR A  66      37.908  38.360   9.727  1.00  0.00           C  
ATOM    301  C   THR A  66      36.919  39.500   9.448  1.00  0.00           C  
ATOM    302  O   THR A  66      36.342  39.725   8.386  1.00  0.00           O  
ATOM    303  CB  THR A  66      39.074  38.553   8.761  1.00  0.00           C  
ATOM    304  CG2 THR A  66      40.317  37.697   8.975  1.00  0.00           C  
ATOM    305  OG1 THR A  66      38.612  38.404   7.417  1.00  0.00           O  
ATOM    306  N   LEU A  67      36.937  40.370  10.461  1.00  0.00           N  
ATOM    307  CA  LEU A  67      36.136  41.595  10.349  1.00  0.00           C  
ATOM    308  C   LEU A  67      36.880  42.850   9.887  1.00  0.00           C  
ATOM    309  O   LEU A  67      37.772  43.263  10.626  1.00  0.00           O  
ATOM    310  CB  LEU A  67      35.391  41.899  11.646  1.00  0.00           C  
ATOM    311  CG  LEU A  67      34.205  41.026  12.066  1.00  0.00           C  
ATOM    312  CD1 LEU A  67      33.723  41.271  13.495  1.00  0.00           C  
ATOM    313  CD2 LEU A  67      33.025  41.245  11.116  1.00  0.00           C  
ATOM    314  N   TYR A  68      36.657  43.258   8.642  1.00  0.00           N  
ATOM    315  CA  TYR A  68      37.252  44.465   8.063  1.00  0.00           C  
ATOM    316  C   TYR A  68      36.725  45.816   8.576  1.00  0.00           C  
ATOM    317  O   TYR A  68      36.010  46.466   7.817  1.00  0.00           O  
ATOM    318  CB  TYR A  68      37.270  44.329   6.542  1.00  0.00           C  
ATOM    319  CG  TYR A  68      38.331  43.327   6.070  1.00  0.00           C  
ATOM    320  CD1 TYR A  68      37.945  42.156   5.424  1.00  0.00           C  
ATOM    321  CD2 TYR A  68      39.649  43.724   6.134  1.00  0.00           C  
ATOM    322  CE1 TYR A  68      38.831  41.313   4.756  1.00  0.00           C  
ATOM    323  CE2 TYR A  68      40.547  42.876   5.493  1.00  0.00           C  
ATOM    324  CZ  TYR A  68      40.161  41.705   4.847  1.00  0.00           C  
ATOM    325  OH  TYR A  68      41.099  40.745   4.619  1.00  0.00           O  
ATOM    326  N   PHE A  69      37.484  46.274   9.561  1.00  0.00           N  
ATOM    327  CA  PHE A  69      37.347  47.608  10.175  1.00  0.00           C  
ATOM    328  C   PHE A  69      38.203  48.597   9.385  1.00  0.00           C  
ATOM    329  O   PHE A  69      39.348  48.826   9.766  1.00  0.00           O  
ATOM    330  CB  PHE A  69      37.825  47.477  11.620  1.00  0.00           C  
ATOM    331  CG  PHE A  69      36.767  46.963  12.589  1.00  0.00           C  
ATOM    332  CD1 PHE A  69      35.949  47.923  13.161  1.00  0.00           C  
ATOM    333  CD2 PHE A  69      36.633  45.590  12.819  1.00  0.00           C  
ATOM    334  CE1 PHE A  69      35.021  47.524  14.105  1.00  0.00           C  
ATOM    335  CE2 PHE A  69      35.620  45.245  13.713  1.00  0.00           C  
ATOM    336  CZ  PHE A  69      34.801  46.172  14.354  1.00  0.00           C  
ATOM    337  N   GLY A  70      37.569  49.204   8.385  1.00  0.00           N  
ATOM    338  CA  GLY A  70      38.331  49.860   7.310  1.00  0.00           C  
ATOM    339  C   GLY A  70      39.206  48.871   6.523  1.00  0.00           C  
ATOM    340  O   GLY A  70      38.713  47.802   6.176  1.00  0.00           O  
ATOM    341  N   LEU A  71      40.465  48.947   6.942  1.00  0.00           N  
ATOM    342  CA  LEU A  71      41.575  48.148   6.419  1.00  0.00           C  
ATOM    343  C   LEU A  71      42.100  47.024   7.318  1.00  0.00           C  
ATOM    344  O   LEU A  71      42.545  46.007   6.794  1.00  0.00           O  
ATOM    345  CB  LEU A  71      42.735  49.025   5.951  1.00  0.00           C  
ATOM    346  CG  LEU A  71      42.367  49.803   4.690  1.00  0.00           C  
ATOM    347  CD1 LEU A  71      43.367  50.949   4.514  1.00  0.00           C  
ATOM    348  CD2 LEU A  71      42.556  48.905   3.468  1.00  0.00           C  
ATOM    349  N   LYS A  72      41.937  47.259   8.613  1.00  0.00           N  
ATOM    350  CA  LYS A  72      42.342  46.323   9.663  1.00  0.00           C  
ATOM    351  C   LYS A  72      41.538  45.026   9.777  1.00  0.00           C  
ATOM    352  O   LYS A  72      40.317  45.168   9.895  1.00  0.00           O  
ATOM    353  CB  LYS A  72      42.285  47.236  10.888  1.00  0.00           C  
ATOM    354  CG  LYS A  72      42.745  46.560  12.178  1.00  0.00           C  
ATOM    355  CD  LYS A  72      42.364  47.387  13.413  1.00  0.00           C  
ATOM    356  CE  LYS A  72      42.988  46.997  14.755  1.00  0.00           C  
ATOM    357  NZ  LYS A  72      44.437  47.271  14.759  1.00  0.00           N1+
ATOM    358  N   PRO A  73      42.144  43.842   9.678  1.00  0.00           N  
ATOM    359  CA  PRO A  73      41.452  42.573   9.926  1.00  0.00           C  
ATOM    360  C   PRO A  73      41.403  42.037  11.359  1.00  0.00           C  
ATOM    361  O   PRO A  73      42.430  41.806  11.989  1.00  0.00           O  
ATOM    362  CB  PRO A  73      42.172  41.592   8.991  1.00  0.00           C  
ATOM    363  CG  PRO A  73      43.618  42.097   9.037  1.00  0.00           C  
ATOM    364  CD  PRO A  73      43.480  43.619   9.105  1.00  0.00           C  
ATOM    365  N   ILE A  74      40.237  42.131  12.009  1.00  0.00           N  
ATOM    366  CA  ILE A  74      40.093  41.485  13.314  1.00  0.00           C  
ATOM    367  C   ILE A  74      39.559  40.052  13.159  1.00  0.00           C  
ATOM    368  O   ILE A  74      38.510  39.781  12.572  1.00  0.00           O  
ATOM    369  CB  ILE A  74      39.064  42.247  14.147  1.00  0.00           C  
ATOM    370  CG1 ILE A  74      39.588  43.653  14.450  1.00  0.00           C  
ATOM    371  CG2 ILE A  74      38.760  41.586  15.488  1.00  0.00           C  
ATOM    372  CD  ILE A  74      40.879  43.838  15.240  1.00  0.00           C  
ATOM    373  N   VAL A  75      40.524  39.176  13.408  1.00  0.00           N  
ATOM    374  CA  VAL A  75      40.281  37.745  13.202  1.00  0.00           C  
ATOM    375  C   VAL A  75      39.524  37.155  14.396  1.00  0.00           C  
ATOM    376  O   VAL A  75      40.043  37.283  15.504  1.00  0.00           O  
ATOM    377  CB  VAL A  75      41.550  36.912  12.995  1.00  0.00           C  
ATOM    378  CG1 VAL A  75      41.146  35.446  12.788  1.00  0.00           C  
ATOM    379  CG2 VAL A  75      42.454  37.353  11.849  1.00  0.00           C  
ATOM    380  N   VAL A  76      38.266  36.815  14.153  1.00  0.00           N  
ATOM    381  CA  VAL A  76      37.337  36.452  15.243  1.00  0.00           C  
ATOM    382  C   VAL A  76      37.005  34.955  15.169  1.00  0.00           C  
ATOM    383  O   VAL A  76      36.700  34.431  14.096  1.00  0.00           O  
ATOM    384  CB  VAL A  76      36.010  37.180  15.033  1.00  0.00           C  
ATOM    385  CG1 VAL A  76      34.889  36.829  16.001  1.00  0.00           C  
ATOM    386  CG2 VAL A  76      36.174  38.689  15.247  1.00  0.00           C  
ATOM    387  N   LEU A  77      37.108  34.287  16.310  1.00  0.00           N  
ATOM    388  CA  LEU A  77      37.103  32.820  16.391  1.00  0.00           C  
ATOM    389  C   LEU A  77      35.841  32.467  17.188  1.00  0.00           C  
ATOM    390  O   LEU A  77      35.823  32.492  18.420  1.00  0.00           O  
ATOM    391  CB  LEU A  77      38.367  32.289  17.075  1.00  0.00           C  
ATOM    392  CG  LEU A  77      39.639  32.491  16.249  1.00  0.00           C  
ATOM    393  CD1 LEU A  77      40.341  33.820  16.569  1.00  0.00           C  
ATOM    394  CD2 LEU A  77      40.479  31.374  16.866  1.00  0.00           C  
ATOM    395  N   HIS A  78      34.854  31.942  16.485  1.00  0.00           N  
ATOM    396  CA  HIS A  78      33.507  31.780  17.052  1.00  0.00           C  
ATOM    397  C   HIS A  78      33.057  30.322  17.115  1.00  0.00           C  
ATOM    398  O   HIS A  78      33.171  29.717  16.034  1.00  0.00           O  
ATOM    399  CB  HIS A  78      32.582  32.591  16.151  1.00  0.00           C  
ATOM    400  CG  HIS A  78      31.208  32.914  16.751  1.00  0.00           C  
ATOM    401  CD2 HIS A  78      30.891  33.844  17.647  1.00  0.00           C  
ATOM    402  ND1 HIS A  78      30.128  32.177  16.516  1.00  0.00           N  
ATOM    403  CE1 HIS A  78      29.133  32.571  17.312  1.00  0.00           C  
ATOM    404  NE2 HIS A  78      29.627  33.607  17.984  1.00  0.00           N  
ATOM    405  N   GLY A  79      32.478  29.886  18.220  1.00  0.00           N  
ATOM    406  CA  GLY A  79      31.989  28.515  18.416  1.00  0.00           C  
ATOM    407  C   GLY A  79      33.003  27.521  18.998  1.00  0.00           C  
ATOM    408  O   GLY A  79      34.159  27.656  18.584  1.00  0.00           O  
ATOM    409  N   TYR A  80      32.551  26.442  19.617  1.00  0.00           N  
ATOM    410  CA  TYR A  80      33.362  25.477  20.365  1.00  0.00           C  
ATOM    411  C   TYR A  80      34.615  24.876  19.703  1.00  0.00           C  
ATOM    412  O   TYR A  80      35.634  24.793  20.390  1.00  0.00           O  
ATOM    413  CB  TYR A  80      32.527  24.383  21.015  1.00  0.00           C  
ATOM    414  CG  TYR A  80      33.142  23.466  22.074  1.00  0.00           C  
ATOM    415  CD1 TYR A  80      33.404  23.865  23.376  1.00  0.00           C  
ATOM    416  CD2 TYR A  80      33.147  22.097  21.827  1.00  0.00           C  
ATOM    417  CE1 TYR A  80      33.678  22.938  24.376  1.00  0.00           C  
ATOM    418  CE2 TYR A  80      33.317  21.146  22.822  1.00  0.00           C  
ATOM    419  CZ  TYR A  80      33.585  21.565  24.117  1.00  0.00           C  
ATOM    420  OH  TYR A  80      33.720  20.663  25.127  1.00  0.00           O  
ATOM    421  N   GLU A  81      34.443  24.361  18.489  1.00  0.00           N  
ATOM    422  CA  GLU A  81      35.600  23.819  17.763  1.00  0.00           C  
ATOM    423  C   GLU A  81      36.694  24.810  17.391  1.00  0.00           C  
ATOM    424  O   GLU A  81      37.833  24.350  17.281  1.00  0.00           O  
ATOM    425  CB  GLU A  81      35.281  23.081  16.465  1.00  0.00           C  
ATOM    426  CG  GLU A  81      34.210  22.002  16.669  1.00  0.00           C  
ATOM    427  CD  GLU A  81      32.823  22.417  16.144  1.00  0.00           C  
ATOM    428  OE1 GLU A  81      32.492  22.176  14.971  1.00  0.00           O  
ATOM    429  OE2 GLU A  81      32.018  22.810  17.012  1.00  0.00           O1-
ATOM    430  N   ALA A  82      36.358  26.067  17.105  1.00  0.00           N  
ATOM    431  CA  ALA A  82      37.346  27.141  16.937  1.00  0.00           C  
ATOM    432  C   ALA A  82      38.146  27.307  18.226  1.00  0.00           C  
ATOM    433  O   ALA A  82      39.315  26.932  18.293  1.00  0.00           O  
ATOM    434  CB  ALA A  82      36.821  28.535  16.563  1.00  0.00           C  
ATOM    435  N   VAL A  83      37.526  27.532  19.389  1.00  0.00           N  
ATOM    436  CA  VAL A  83      37.991  27.745  20.759  1.00  0.00           C  
ATOM    437  C   VAL A  83      38.642  26.492  21.334  1.00  0.00           C  
ATOM    438  O   VAL A  83      39.527  26.677  22.181  1.00  0.00           O  
ATOM    439  CB  VAL A  83      36.920  28.345  21.674  1.00  0.00           C  
ATOM    440  CG1 VAL A  83      37.327  28.785  23.086  1.00  0.00           C  
ATOM    441  CG2 VAL A  83      36.211  29.579  21.111  1.00  0.00           C  
ATOM    442  N   LYS A  84      38.273  25.250  21.066  1.00  0.00           N  
ATOM    443  CA  LYS A  84      39.068  24.077  21.490  1.00  0.00           C  
ATOM    444  C   LYS A  84      40.405  24.177  20.762  1.00  0.00           C  
ATOM    445  O   LYS A  84      41.391  24.410  21.459  1.00  0.00           O  
ATOM    446  CB  LYS A  84      38.259  22.786  21.384  1.00  0.00           C  
ATOM    447  CG  LYS A  84      37.163  22.580  22.428  1.00  0.00           C  
ATOM    448  CD  LYS A  84      36.816  21.093  22.377  1.00  0.00           C  
ATOM    449  CE  LYS A  84      37.191  20.465  23.716  1.00  0.00           C  
ATOM    450  NZ  LYS A  84      37.075  18.997  23.679  1.00  0.00           N1+
ATOM    451  N   GLU A  85      40.461  24.515  19.473  1.00  0.00           N  
ATOM    452  CA  GLU A  85      41.725  24.558  18.740  1.00  0.00           C  
ATOM    453  C   GLU A  85      42.713  25.650  19.166  1.00  0.00           C  
ATOM    454  O   GLU A  85      43.899  25.526  19.454  1.00  0.00           O  
ATOM    455  CB  GLU A  85      41.344  24.710  17.266  1.00  0.00           C  
ATOM    456  CG  GLU A  85      42.307  23.946  16.340  1.00  0.00           C  
ATOM    457  CD  GLU A  85      41.694  22.857  15.461  1.00  0.00           C  
ATOM    458  OE1 GLU A  85      41.860  22.961  14.226  1.00  0.00           O  
ATOM    459  OE2 GLU A  85      41.136  21.878  16.000  1.00  0.00           O1-
ATOM    460  N   ALA A  86      42.027  26.766  19.382  1.00  0.00           N  
ATOM    461  CA  ALA A  86      42.666  27.951  19.982  1.00  0.00           C  
ATOM    462  C   ALA A  86      43.386  27.946  21.335  1.00  0.00           C  
ATOM    463  O   ALA A  86      44.585  28.216  21.307  1.00  0.00           O  
ATOM    464  CB  ALA A  86      41.743  29.169  19.924  1.00  0.00           C  
ATOM    465  N   LEU A  87      42.633  27.565  22.355  1.00  0.00           N  
ATOM    466  CA  LEU A  87      43.126  27.567  23.739  1.00  0.00           C  
ATOM    467  C   LEU A  87      43.488  26.202  24.334  1.00  0.00           C  
ATOM    468  O   LEU A  87      44.395  26.141  25.155  1.00  0.00           O  
ATOM    469  CB  LEU A  87      42.160  28.428  24.560  1.00  0.00           C  
ATOM    470  CG  LEU A  87      42.024  29.919  24.247  1.00  0.00           C  
ATOM    471  CD1 LEU A  87      40.919  30.533  25.110  1.00  0.00           C  
ATOM    472  CD2 LEU A  87      43.409  30.550  24.404  1.00  0.00           C  
ATOM    473  N   ILE A  88      42.917  25.114  23.843  1.00  0.00           N  
ATOM    474  CA  ILE A  88      43.266  23.760  24.311  1.00  0.00           C  
ATOM    475  C   ILE A  88      44.359  23.049  23.519  1.00  0.00           C  
ATOM    476  O   ILE A  88      45.125  22.336  24.175  1.00  0.00           O  
ATOM    477  CB  ILE A  88      41.965  22.974  24.531  1.00  0.00           C  
ATOM    478  CG1 ILE A  88      40.872  23.732  25.284  1.00  0.00           C  
ATOM    479  CG2 ILE A  88      42.328  21.662  25.230  1.00  0.00           C  
ATOM    480  CD  ILE A  88      39.665  22.808  25.431  1.00  0.00           C  
ATOM    481  N   ASP A  89      44.404  23.079  22.190  1.00  0.00           N  
ATOM    482  CA  ASP A  89      45.518  22.610  21.354  1.00  0.00           C  
ATOM    483  C   ASP A  89      46.720  23.547  21.294  1.00  0.00           C  
ATOM    484  O   ASP A  89      47.735  23.303  21.952  1.00  0.00           O  
ATOM    485  CB  ASP A  89      45.018  22.238  19.951  1.00  0.00           C  
ATOM    486  CG  ASP A  89      44.032  21.063  19.916  1.00  0.00           C  
ATOM    487  OD1 ASP A  89      44.308  20.229  19.026  1.00  0.00           O  
ATOM    488  OD2 ASP A  89      42.991  21.038  20.600  1.00  0.00           O1-
ATOM    489  N   LEU A  90      46.577  24.680  20.613  1.00  0.00           N  
ATOM    490  CA  LEU A  90      47.648  25.669  20.401  1.00  0.00           C  
ATOM    491  C   LEU A  90      48.154  26.461  21.606  1.00  0.00           C  
ATOM    492  O   LEU A  90      49.374  26.578  21.791  1.00  0.00           O  
ATOM    493  CB  LEU A  90      47.161  26.484  19.198  1.00  0.00           C  
ATOM    494  CG  LEU A  90      47.545  25.794  17.889  1.00  0.00           C  
ATOM    495  CD1 LEU A  90      46.854  26.410  16.674  1.00  0.00           C  
ATOM    496  CD2 LEU A  90      49.046  25.821  17.615  1.00  0.00           C  
ATOM    497  N   GLY A  91      47.251  27.199  22.245  1.00  0.00           N  
ATOM    498  CA  GLY A  91      47.403  27.882  23.534  1.00  0.00           C  
ATOM    499  C   GLY A  91      48.635  28.727  23.848  1.00  0.00           C  
ATOM    500  O   GLY A  91      48.855  29.846  23.371  1.00  0.00           O  
ATOM    501  N   GLU A  92      49.632  28.138  24.498  1.00  0.00           N  
ATOM    502  CA  GLU A  92      50.857  28.805  24.961  1.00  0.00           C  
ATOM    503  C   GLU A  92      51.659  29.285  23.744  1.00  0.00           C  
ATOM    504  O   GLU A  92      52.337  30.298  23.860  1.00  0.00           O  
ATOM    505  CB  GLU A  92      51.789  27.852  25.705  1.00  0.00           C  
ATOM    506  CG  GLU A  92      51.391  27.693  27.174  1.00  0.00           C  
ATOM    507  CD  GLU A  92      51.974  26.525  27.977  1.00  0.00           C  
ATOM    508  OE1 GLU A  92      52.963  26.719  28.707  1.00  0.00           O  
ATOM    509  OE2 GLU A  92      51.613  25.382  27.610  1.00  0.00           O1-
ATOM    510  N   GLU A  93      51.689  28.483  22.683  1.00  0.00           N  
ATOM    511  CA  GLU A  93      52.459  28.772  21.459  1.00  0.00           C  
ATOM    512  C   GLU A  93      51.870  29.900  20.624  1.00  0.00           C  
ATOM    513  O   GLU A  93      52.477  30.811  20.066  1.00  0.00           O  
ATOM    514  CB  GLU A  93      52.715  27.467  20.706  1.00  0.00           C  
ATOM    515  CG  GLU A  93      53.717  26.490  21.320  1.00  0.00           C  
ATOM    516  CD  GLU A  93      53.297  25.607  22.496  1.00  0.00           C  
ATOM    517  OE1 GLU A  93      52.854  24.481  22.189  1.00  0.00           O  
ATOM    518  OE2 GLU A  93      53.464  25.954  23.688  1.00  0.00           O1-
ATOM    519  N   PHE A  94      50.540  29.983  20.711  1.00  0.00           N  
ATOM    520  CA  PHE A  94      49.610  30.654  19.805  1.00  0.00           C  
ATOM    521  C   PHE A  94      49.592  32.179  19.890  1.00  0.00           C  
ATOM    522  O   PHE A  94      49.951  32.882  18.939  1.00  0.00           O  
ATOM    523  CB  PHE A  94      48.224  30.013  19.818  1.00  0.00           C  
ATOM    524  CG  PHE A  94      47.076  30.767  19.135  1.00  0.00           C  
ATOM    525  CD1 PHE A  94      47.078  30.882  17.753  1.00  0.00           C  
ATOM    526  CD2 PHE A  94      45.900  31.011  19.828  1.00  0.00           C  
ATOM    527  CE1 PHE A  94      45.920  31.250  17.079  1.00  0.00           C  
ATOM    528  CE2 PHE A  94      44.739  31.365  19.153  1.00  0.00           C  
ATOM    529  CZ  PHE A  94      44.723  31.427  17.768  1.00  0.00           C  
ATOM    530  N   SER A  95      49.078  32.676  21.016  1.00  0.00           N  
ATOM    531  CA  SER A  95      49.043  34.125  21.238  1.00  0.00           C  
ATOM    532  C   SER A  95      50.116  34.643  22.196  1.00  0.00           C  
ATOM    533  O   SER A  95      50.556  33.844  23.012  1.00  0.00           O  
ATOM    534  CB  SER A  95      47.689  34.547  21.816  1.00  0.00           C  
ATOM    535  OG  SER A  95      47.394  33.968  23.100  1.00  0.00           O  
ATOM    536  N   GLY A  96      50.187  35.974  22.160  1.00  0.00           N  
ATOM    537  CA  GLY A  96      50.772  36.808  23.218  1.00  0.00           C  
ATOM    538  C   GLY A  96      49.953  38.084  23.477  1.00  0.00           C  
ATOM    539  O   GLY A  96      49.166  38.567  22.667  1.00  0.00           O  
ATOM    540  N   ARG A  97      49.948  38.348  24.779  1.00  0.00           N  
ATOM    541  CA  ARG A  97      49.363  39.558  25.365  1.00  0.00           C  
ATOM    542  C   ARG A  97      49.854  40.876  24.764  1.00  0.00           C  
ATOM    543  O   ARG A  97      51.068  40.993  24.585  1.00  0.00           O  
ATOM    544  CB  ARG A  97      49.555  39.691  26.870  1.00  0.00           C  
ATOM    545  CG  ARG A  97      48.670  38.853  27.792  1.00  0.00           C  
ATOM    546  CD  ARG A  97      47.207  38.996  27.370  1.00  0.00           C  
ATOM    547  NE  ARG A  97      46.369  39.022  28.580  1.00  0.00           N  
ATOM    548  CZ  ARG A  97      45.227  38.338  28.706  1.00  0.00           C  
ATOM    549  NH1 ARG A  97      44.753  37.590  27.709  1.00  0.00           N1+
ATOM    550  NH2 ARG A  97      44.897  37.871  29.925  1.00  0.00           N  
ATOM    551  N   GLY A  98      48.843  41.642  24.367  1.00  0.00           N  
ATOM    552  CA  GLY A  98      49.105  43.003  23.851  1.00  0.00           C  
ATOM    553  C   GLY A  98      49.746  43.869  24.928  1.00  0.00           C  
ATOM    554  O   GLY A  98      49.081  44.628  25.630  1.00  0.00           O  
ATOM    555  N   ILE A  99      51.065  44.016  24.912  1.00  0.00           N  
ATOM    556  CA  ILE A  99      51.747  44.464  26.139  1.00  0.00           C  
ATOM    557  C   ILE A  99      52.563  45.730  25.871  1.00  0.00           C  
ATOM    558  O   ILE A  99      53.027  46.010  24.764  1.00  0.00           O  
ATOM    559  CB  ILE A  99      52.637  43.376  26.740  1.00  0.00           C  
ATOM    560  CG1 ILE A  99      53.581  42.589  25.814  1.00  0.00           C  
ATOM    561  CG2 ILE A  99      52.069  42.468  27.822  1.00  0.00           C  
ATOM    562  CD  ILE A  99      54.749  43.309  25.160  1.00  0.00           C  
ATOM    563  N   PHE A 100      52.685  46.556  26.905  1.00  0.00           N  
ATOM    564  CA  PHE A 100      53.436  47.807  26.742  1.00  0.00           C  
ATOM    565  C   PHE A 100      54.355  47.914  27.963  1.00  0.00           C  
ATOM    566  O   PHE A 100      53.921  48.320  29.038  1.00  0.00           O  
ATOM    567  CB  PHE A 100      52.545  49.035  26.583  1.00  0.00           C  
ATOM    568  CG  PHE A 100      51.935  49.229  25.193  1.00  0.00           C  
ATOM    569  CD1 PHE A 100      52.616  50.023  24.282  1.00  0.00           C  
ATOM    570  CD2 PHE A 100      50.818  48.506  24.799  1.00  0.00           C  
ATOM    571  CE1 PHE A 100      52.192  50.047  22.957  1.00  0.00           C  
ATOM    572  CE2 PHE A 100      50.323  48.686  23.511  1.00  0.00           C  
ATOM    573  CZ  PHE A 100      51.021  49.417  22.563  1.00  0.00           C  
ATOM    574  N   PRO A 101      55.588  47.428  27.906  1.00  0.00           N  
ATOM    575  CA  PRO A 101      56.543  47.424  29.028  1.00  0.00           C  
ATOM    576  C   PRO A 101      56.872  48.663  29.871  1.00  0.00           C  
ATOM    577  O   PRO A 101      56.631  48.735  31.073  1.00  0.00           O  
ATOM    578  CB  PRO A 101      57.845  46.831  28.475  1.00  0.00           C  
ATOM    579  CG  PRO A 101      57.342  46.006  27.295  1.00  0.00           C  
ATOM    580  CD  PRO A 101      56.201  46.842  26.704  1.00  0.00           C  
ATOM    581  N   LEU A 102      57.387  49.713  29.236  1.00  0.00           N  
ATOM    582  CA  LEU A 102      57.990  50.927  29.813  1.00  0.00           C  
ATOM    583  C   LEU A 102      57.014  51.955  30.379  1.00  0.00           C  
ATOM    584  O   LEU A 102      56.242  52.606  29.669  1.00  0.00           O  
ATOM    585  CB  LEU A 102      58.959  51.490  28.772  1.00  0.00           C  
ATOM    586  CG  LEU A 102      59.907  50.459  28.152  1.00  0.00           C  
ATOM    587  CD1 LEU A 102      59.979  50.707  26.647  1.00  0.00           C  
ATOM    588  CD2 LEU A 102      61.257  50.258  28.829  1.00  0.00           C  
ATOM    589  N   ALA A 103      57.191  52.158  31.686  1.00  0.00           N  
ATOM    590  CA  ALA A 103      56.083  52.448  32.612  1.00  0.00           C  
ATOM    591  C   ALA A 103      55.075  53.553  32.274  1.00  0.00           C  
ATOM    592  O   ALA A 103      55.107  54.697  32.719  1.00  0.00           O  
ATOM    593  CB  ALA A 103      56.700  52.806  33.966  1.00  0.00           C  
ATOM    594  N   GLU A 104      54.035  53.129  31.565  1.00  0.00           N  
ATOM    595  CA  GLU A 104      52.893  53.880  31.016  1.00  0.00           C  
ATOM    596  C   GLU A 104      51.864  54.408  32.027  1.00  0.00           C  
ATOM    597  O   GLU A 104      51.848  53.901  33.153  1.00  0.00           O  
ATOM    598  CB  GLU A 104      52.100  52.871  30.185  1.00  0.00           C  
ATOM    599  CG  GLU A 104      51.985  53.395  28.746  1.00  0.00           C  
ATOM    600  CD  GLU A 104      50.878  54.432  28.627  1.00  0.00           C  
ATOM    601  OE1 GLU A 104      49.661  54.160  28.527  1.00  0.00           O  
ATOM    602  OE2 GLU A 104      51.217  55.637  28.681  1.00  0.00           O1-
ATOM    603  N   ARG A 105      50.834  55.130  31.593  1.00  0.00           N  
ATOM    604  CA  ARG A 105      49.812  55.700  32.472  1.00  0.00           C  
ATOM    605  C   ARG A 105      48.578  54.794  32.452  1.00  0.00           C  
ATOM    606  O   ARG A 105      47.997  54.394  33.460  1.00  0.00           O  
ATOM    607  CB  ARG A 105      49.540  57.134  31.989  1.00  0.00           C  
ATOM    608  CG  ARG A 105      50.750  58.061  32.177  1.00  0.00           C  
ATOM    609  CD  ARG A 105      50.409  59.407  31.551  1.00  0.00           C  
ATOM    610  NE  ARG A 105      50.299  59.310  30.090  1.00  0.00           N  
ATOM    611  CZ  ARG A 105      51.140  59.970  29.278  1.00  0.00           C  
ATOM    612  NH1 ARG A 105      52.301  60.481  29.719  1.00  0.00           N1+
ATOM    613  NH2 ARG A 105      50.771  60.077  27.998  1.00  0.00           N  
ATOM    614  N   ALA A 106      48.345  54.245  31.262  1.00  0.00           N  
ATOM    615  CA  ALA A 106      47.171  53.427  30.916  1.00  0.00           C  
ATOM    616  C   ALA A 106      47.371  51.943  30.588  1.00  0.00           C  
ATOM    617  O   ALA A 106      46.838  51.117  31.331  1.00  0.00           O  
ATOM    618  CB  ALA A 106      46.463  54.104  29.752  1.00  0.00           C  
ATOM    619  N   ASN A 107      48.267  51.658  29.649  1.00  0.00           N  
ATOM    620  CA  ASN A 107      48.552  50.332  29.091  1.00  0.00           C  
ATOM    621  C   ASN A 107      49.657  49.753  29.973  1.00  0.00           C  
ATOM    622  O   ASN A 107      50.453  50.372  30.676  1.00  0.00           O  
ATOM    623  CB  ASN A 107      49.109  50.560  27.691  1.00  0.00           C  
ATOM    624  CG  ASN A 107      48.074  50.449  26.574  1.00  0.00           C  
ATOM    625  ND2 ASN A 107      47.754  49.254  26.083  1.00  0.00           N  
ATOM    626  OD1 ASN A 107      47.465  51.451  26.215  1.00  0.00           O  
ATOM    627  N   ARG A 108      49.704  48.419  30.032  1.00  0.00           N  
ATOM    628  CA  ARG A 108      50.535  47.710  31.009  1.00  0.00           C  
ATOM    629  C   ARG A 108      51.355  46.571  30.420  1.00  0.00           C  
ATOM    630  O   ARG A 108      51.062  46.166  29.299  1.00  0.00           O  
ATOM    631  CB  ARG A 108      49.664  47.096  32.120  1.00  0.00           C  
ATOM    632  CG  ARG A 108      48.843  48.127  32.892  1.00  0.00           C  
ATOM    633  CD  ARG A 108      49.527  48.871  34.038  1.00  0.00           C  
ATOM    634  NE  ARG A 108      48.587  49.768  34.724  1.00  0.00           N  
ATOM    635  CZ  ARG A 108      48.516  51.100  34.568  1.00  0.00           C  
ATOM    636  NH1 ARG A 108      49.529  51.751  33.952  1.00  0.00           N1+
ATOM    637  NH2 ARG A 108      47.490  51.822  35.040  1.00  0.00           N  
ATOM    638  N   GLY A 109      52.424  46.109  31.060  1.00  0.00           N  
ATOM    639  CA  GLY A 109      53.191  44.977  30.527  1.00  0.00           C  
ATOM    640  C   GLY A 109      54.483  44.525  31.230  1.00  0.00           C  
ATOM    641  O   GLY A 109      55.543  44.834  30.699  1.00  0.00           O  
ATOM    642  N   PHE A 110      54.344  44.082  32.475  1.00  0.00           N  
ATOM    643  CA  PHE A 110      55.377  43.463  33.311  1.00  0.00           C  
ATOM    644  C   PHE A 110      54.875  42.595  34.468  1.00  0.00           C  
ATOM    645  O   PHE A 110      55.706  42.050  35.203  1.00  0.00           O  
ATOM    646  CB  PHE A 110      56.329  44.524  33.859  1.00  0.00           C  
ATOM    647  CG  PHE A 110      57.779  44.152  34.189  1.00  0.00           C  
ATOM    648  CD1 PHE A 110      58.146  43.923  35.515  1.00  0.00           C  
ATOM    649  CD2 PHE A 110      58.692  43.918  33.174  1.00  0.00           C  
ATOM    650  CE1 PHE A 110      59.409  43.423  35.796  1.00  0.00           C  
ATOM    651  CE2 PHE A 110      59.987  43.531  33.498  1.00  0.00           C  
ATOM    652  CZ  PHE A 110      60.379  43.287  34.813  1.00  0.00           C  
ATOM    653  N   GLY A 111      53.570  42.455  34.661  1.00  0.00           N  
ATOM    654  CA  GLY A 111      53.123  41.537  35.715  1.00  0.00           C  
ATOM    655  C   GLY A 111      52.536  40.260  35.102  1.00  0.00           C  
ATOM    656  O   GLY A 111      53.405  39.397  35.147  1.00  0.00           O  
ATOM    657  N   ILE A 112      51.225  40.109  35.266  1.00  0.00           N  
ATOM    658  CA  ILE A 112      50.377  38.965  34.906  1.00  0.00           C  
ATOM    659  C   ILE A 112      49.233  39.212  33.919  1.00  0.00           C  
ATOM    660  O   ILE A 112      49.146  38.475  32.933  1.00  0.00           O  
ATOM    661  CB  ILE A 112      49.998  38.148  36.148  1.00  0.00           C  
ATOM    662  CG1 ILE A 112      49.227  36.880  35.805  1.00  0.00           C  
ATOM    663  CG2 ILE A 112      49.358  38.924  37.313  1.00  0.00           C  
ATOM    664  CD  ILE A 112      50.068  35.952  34.926  1.00  0.00           C  
ATOM    665  N   VAL A 113      48.289  40.086  34.232  1.00  0.00           N  
ATOM    666  CA  VAL A 113      47.163  40.440  33.353  1.00  0.00           C  
ATOM    667  C   VAL A 113      47.661  40.690  31.933  1.00  0.00           C  
ATOM    668  O   VAL A 113      47.038  40.290  30.954  1.00  0.00           O  
ATOM    669  CB  VAL A 113      46.238  41.552  33.857  1.00  0.00           C  
ATOM    670  CG1 VAL A 113      45.110  41.816  32.863  1.00  0.00           C  
ATOM    671  CG2 VAL A 113      45.693  41.032  35.194  1.00  0.00           C  
ATOM    672  N   PHE A 114      48.506  41.706  31.789  1.00  0.00           N  
ATOM    673  CA  PHE A 114      49.250  41.864  30.534  1.00  0.00           C  
ATOM    674  C   PHE A 114      50.689  41.550  30.957  1.00  0.00           C  
ATOM    675  O   PHE A 114      51.311  42.197  31.801  1.00  0.00           O  
ATOM    676  CB  PHE A 114      49.140  43.246  29.880  1.00  0.00           C  
ATOM    677  CG  PHE A 114      47.746  43.471  29.295  1.00  0.00           C  
ATOM    678  CD1 PHE A 114      46.837  44.072  30.143  1.00  0.00           C  
ATOM    679  CD2 PHE A 114      47.541  43.054  27.986  1.00  0.00           C  
ATOM    680  CE1 PHE A 114      45.521  44.092  29.696  1.00  0.00           C  
ATOM    681  CE2 PHE A 114      46.208  43.129  27.595  1.00  0.00           C  
ATOM    682  CZ  PHE A 114      45.213  43.603  28.433  1.00  0.00           C  
ATOM    683  N   SER A 115      51.124  40.384  30.491  1.00  0.00           N  
ATOM    684  CA  SER A 115      52.517  39.957  30.686  1.00  0.00           C  
ATOM    685  C   SER A 115      53.090  39.136  29.531  1.00  0.00           C  
ATOM    686  O   SER A 115      52.407  38.685  28.618  1.00  0.00           O  
ATOM    687  CB  SER A 115      52.688  39.046  31.906  1.00  0.00           C  
ATOM    688  OG  SER A 115      54.060  39.122  32.306  1.00  0.00           O  
ATOM    689  N   ASN A 116      54.389  38.879  29.638  1.00  0.00           N  
ATOM    690  CA  ASN A 116      55.192  38.181  28.627  1.00  0.00           C  
ATOM    691  C   ASN A 116      55.720  36.807  29.054  1.00  0.00           C  
ATOM    692  O   ASN A 116      55.705  36.505  30.241  1.00  0.00           O  
ATOM    693  CB  ASN A 116      56.430  39.016  28.298  1.00  0.00           C  
ATOM    694  CG  ASN A 116      57.101  38.869  26.930  1.00  0.00           C  
ATOM    695  ND2 ASN A 116      58.223  39.556  26.727  1.00  0.00           N  
ATOM    696  OD1 ASN A 116      56.626  38.260  25.981  1.00  0.00           O  
ATOM    697  N   GLY A 117      55.685  35.903  28.075  1.00  0.00           N  
ATOM    698  CA  GLY A 117      56.287  34.564  28.090  1.00  0.00           C  
ATOM    699  C   GLY A 117      56.710  33.848  29.373  1.00  0.00           C  
ATOM    700  O   GLY A 117      55.851  33.334  30.085  1.00  0.00           O  
ATOM    701  N   LYS A 118      58.007  33.681  29.638  1.00  0.00           N  
ATOM    702  CA  LYS A 118      58.535  33.082  30.863  1.00  0.00           C  
ATOM    703  C   LYS A 118      57.919  33.361  32.237  1.00  0.00           C  
ATOM    704  O   LYS A 118      57.507  32.415  32.907  1.00  0.00           O  
ATOM    705  CB  LYS A 118      60.041  33.379  30.920  1.00  0.00           C  
ATOM    706  CG  LYS A 118      60.899  32.477  30.028  1.00  0.00           C  
ATOM    707  CD  LYS A 118      62.343  32.935  29.857  1.00  0.00           C  
ATOM    708  CE  LYS A 118      62.495  34.389  29.403  1.00  0.00           C  
ATOM    709  NZ  LYS A 118      63.921  34.758  29.326  1.00  0.00           N1+
ATOM    710  N   LYS A 119      57.736  34.635  32.580  1.00  0.00           N  
ATOM    711  CA  LYS A 119      57.116  35.193  33.794  1.00  0.00           C  
ATOM    712  C   LYS A 119      55.748  34.536  33.989  1.00  0.00           C  
ATOM    713  O   LYS A 119      55.520  33.854  34.992  1.00  0.00           O  
ATOM    714  CB  LYS A 119      56.987  36.698  33.574  1.00  0.00           C  
ATOM    715  CG  LYS A 119      56.713  37.472  34.865  1.00  0.00           C  
ATOM    716  CD  LYS A 119      56.836  38.991  34.749  1.00  0.00           C  
ATOM    717  CE  LYS A 119      58.315  39.362  34.580  1.00  0.00           C  
ATOM    718  NZ  LYS A 119      58.698  40.630  33.929  1.00  0.00           N1+
ATOM    719  N   TRP A 120      54.969  34.568  32.923  1.00  0.00           N  
ATOM    720  CA  TRP A 120      53.593  34.056  32.854  1.00  0.00           C  
ATOM    721  C   TRP A 120      53.555  32.541  33.041  1.00  0.00           C  
ATOM    722  O   TRP A 120      52.862  32.095  33.956  1.00  0.00           O  
ATOM    723  CB  TRP A 120      52.886  34.553  31.581  1.00  0.00           C  
ATOM    724  CG  TRP A 120      51.579  33.898  31.113  1.00  0.00           C  
ATOM    725  CD1 TRP A 120      50.439  33.899  31.788  1.00  0.00           C  
ATOM    726  CD2 TRP A 120      51.484  32.957  30.095  1.00  0.00           C  
ATOM    727  CE2 TRP A 120      50.214  32.428  30.227  1.00  0.00           C  
ATOM    728  CE3 TRP A 120      52.208  32.546  28.976  1.00  0.00           C  
ATOM    729  NE1 TRP A 120      49.649  32.944  31.318  1.00  0.00           N  
ATOM    730  CZ2 TRP A 120      49.701  31.477  29.358  1.00  0.00           C  
ATOM    731  CZ3 TRP A 120      51.777  31.552  28.108  1.00  0.00           C  
ATOM    732  CH2 TRP A 120      50.493  31.054  28.302  1.00  0.00           C  
ATOM    733  N   LYS A 121      54.123  31.721  32.157  1.00  0.00           N  
ATOM    734  CA  LYS A 121      54.113  30.253  32.281  1.00  0.00           C  
ATOM    735  C   LYS A 121      54.530  29.823  33.683  1.00  0.00           C  
ATOM    736  O   LYS A 121      53.782  29.047  34.282  1.00  0.00           O  
ATOM    737  CB  LYS A 121      55.036  29.567  31.266  1.00  0.00           C  
ATOM    738  CG  LYS A 121      54.513  29.749  29.838  1.00  0.00           C  
ATOM    739  CD  LYS A 121      55.535  29.061  28.934  1.00  0.00           C  
ATOM    740  CE  LYS A 121      55.229  28.966  27.429  1.00  0.00           C  
ATOM    741  NZ  LYS A 121      56.382  28.694  26.565  1.00  0.00           N1+
ATOM    742  N   GLU A 122      55.452  30.514  34.358  1.00  0.00           N  
ATOM    743  CA  GLU A 122      55.810  30.261  35.761  1.00  0.00           C  
ATOM    744  C   GLU A 122      54.701  30.614  36.757  1.00  0.00           C  
ATOM    745  O   GLU A 122      54.576  29.898  37.747  1.00  0.00           O  
ATOM    746  CB  GLU A 122      57.064  31.050  36.139  1.00  0.00           C  
ATOM    747  CG  GLU A 122      58.427  30.684  35.566  1.00  0.00           C  
ATOM    748  CD  GLU A 122      58.977  29.294  35.874  1.00  0.00           C  
ATOM    749  OE1 GLU A 122      58.733  28.417  35.012  1.00  0.00           O  
ATOM    750  OE2 GLU A 122      59.300  28.962  37.045  1.00  0.00           O1-
ATOM    751  N   ILE A 123      53.968  31.715  36.584  1.00  0.00           N  
ATOM    752  CA  ILE A 123      52.876  32.023  37.503  1.00  0.00           C  
ATOM    753  C   ILE A 123      51.700  31.051  37.364  1.00  0.00           C  
ATOM    754  O   ILE A 123      51.165  30.540  38.350  1.00  0.00           O  
ATOM    755  CB  ILE A 123      52.555  33.523  37.445  1.00  0.00           C  
ATOM    756  CG1 ILE A 123      53.617  34.448  38.034  1.00  0.00           C  
ATOM    757  CG2 ILE A 123      51.186  33.813  38.084  1.00  0.00           C  
ATOM    758  CD  ILE A 123      53.707  34.555  39.562  1.00  0.00           C  
ATOM    759  N   ARG A 124      51.414  30.611  36.147  1.00  0.00           N  
ATOM    760  CA  ARG A 124      50.442  29.525  35.912  1.00  0.00           C  
ATOM    761  C   ARG A 124      50.760  28.225  36.646  1.00  0.00           C  
ATOM    762  O   ARG A 124      49.908  27.366  36.826  1.00  0.00           O  
ATOM    763  CB  ARG A 124      50.410  29.263  34.407  1.00  0.00           C  
ATOM    764  CG  ARG A 124      49.094  29.661  33.744  1.00  0.00           C  
ATOM    765  CD  ARG A 124      49.042  29.367  32.245  1.00  0.00           C  
ATOM    766  NE  ARG A 124      48.905  27.927  31.977  1.00  0.00           N  
ATOM    767  CZ  ARG A 124      49.717  27.070  31.351  1.00  0.00           C  
ATOM    768  NH1 ARG A 124      50.961  27.398  30.960  1.00  0.00           N1+
ATOM    769  NH2 ARG A 124      49.204  25.898  30.947  1.00  0.00           N  
ATOM    770  N   ARG A 125      52.075  27.996  36.724  1.00  0.00           N  
ATOM    771  CA  ARG A 125      52.598  26.982  37.655  1.00  0.00           C  
ATOM    772  C   ARG A 125      52.882  27.243  39.142  1.00  0.00           C  
ATOM    773  O   ARG A 125      52.754  26.245  39.849  1.00  0.00           O  
ATOM    774  CB  ARG A 125      53.785  26.324  36.959  1.00  0.00           C  
ATOM    775  CG  ARG A 125      53.888  24.826  37.210  1.00  0.00           C  
ATOM    776  CD  ARG A 125      55.142  24.168  36.621  1.00  0.00           C  
ATOM    777  NE  ARG A 125      56.356  24.554  37.373  1.00  0.00           N  
ATOM    778  CZ  ARG A 125      56.972  23.924  38.373  1.00  0.00           C  
ATOM    779  NH1 ARG A 125      56.380  22.846  38.899  1.00  0.00           N1+
ATOM    780  NH2 ARG A 125      58.217  24.278  38.719  1.00  0.00           N  
ATOM    781  N   PHE A 126      52.989  28.507  39.539  1.00  0.00           N  
ATOM    782  CA  PHE A 126      53.099  28.988  40.928  1.00  0.00           C  
ATOM    783  C   PHE A 126      51.754  28.870  41.634  1.00  0.00           C  
ATOM    784  O   PHE A 126      51.615  28.143  42.624  1.00  0.00           O  
ATOM    785  CB  PHE A 126      53.653  30.413  40.852  1.00  0.00           C  
ATOM    786  CG  PHE A 126      54.213  30.934  42.176  1.00  0.00           C  
ATOM    787  CD1 PHE A 126      53.366  31.447  43.153  1.00  0.00           C  
ATOM    788  CD2 PHE A 126      55.534  31.374  42.245  1.00  0.00           C  
ATOM    789  CE1 PHE A 126      53.734  32.485  43.995  1.00  0.00           C  
ATOM    790  CE2 PHE A 126      55.945  32.367  43.121  1.00  0.00           C  
ATOM    791  CZ  PHE A 126      55.042  32.942  44.002  1.00  0.00           C  
ATOM    792  N   SER A 127      50.775  29.433  40.945  1.00  0.00           N  
ATOM    793  CA  SER A 127      49.404  29.506  41.464  1.00  0.00           C  
ATOM    794  C   SER A 127      48.762  28.144  41.755  1.00  0.00           C  
ATOM    795  O   SER A 127      48.480  27.763  42.884  1.00  0.00           O  
ATOM    796  CB  SER A 127      48.400  30.259  40.587  1.00  0.00           C  
ATOM    797  OG  SER A 127      48.199  29.691  39.293  1.00  0.00           O  
ATOM    798  N   LEU A 128      48.695  27.337  40.696  1.00  0.00           N  
ATOM    799  CA  LEU A 128      48.411  25.902  40.672  1.00  0.00           C  
ATOM    800  C   LEU A 128      49.043  25.002  41.738  1.00  0.00           C  
ATOM    801  O   LEU A 128      48.419  23.997  42.082  1.00  0.00           O  
ATOM    802  CB  LEU A 128      48.983  25.329  39.369  1.00  0.00           C  
ATOM    803  CG  LEU A 128      48.369  24.042  38.815  1.00  0.00           C  
ATOM    804  CD1 LEU A 128      46.853  24.182  38.634  1.00  0.00           C  
ATOM    805  CD2 LEU A 128      49.001  23.706  37.455  1.00  0.00           C  
ATOM    806  N   MET A 129      50.228  25.345  42.226  1.00  0.00           N  
ATOM    807  CA  MET A 129      51.079  24.588  43.153  1.00  0.00           C  
ATOM    808  C   MET A 129      51.090  24.955  44.635  1.00  0.00           C  
ATOM    809  O   MET A 129      51.110  24.106  45.526  1.00  0.00           O  
ATOM    810  CB  MET A 129      52.491  24.429  42.593  1.00  0.00           C  
ATOM    811  CG  MET A 129      52.594  23.334  41.526  1.00  0.00           C  
ATOM    812  SD  MET A 129      52.327  21.613  42.095  1.00  0.00           S  
ATOM    813  CE  MET A 129      52.662  20.766  40.570  1.00  0.00           C  
ATOM    814  N   THR A 130      51.250  26.256  44.859  1.00  0.00           N  
ATOM    815  CA  THR A 130      51.183  26.791  46.221  1.00  0.00           C  
ATOM    816  C   THR A 130      49.882  27.539  46.552  1.00  0.00           C  
ATOM    817  O   THR A 130      49.623  27.587  47.754  1.00  0.00           O  
ATOM    818  CB  THR A 130      52.308  27.780  46.488  1.00  0.00           C  
ATOM    819  CG2 THR A 130      53.643  27.117  46.832  1.00  0.00           C  
ATOM    820  OG1 THR A 130      52.472  28.741  45.432  1.00  0.00           O  
ATOM    821  N   LEU A 131      49.241  28.255  45.628  1.00  0.00           N  
ATOM    822  CA  LEU A 131      48.029  29.017  45.965  1.00  0.00           C  
ATOM    823  C   LEU A 131      46.758  28.164  46.011  1.00  0.00           C  
ATOM    824  O   LEU A 131      45.977  28.208  46.967  1.00  0.00           O  
ATOM    825  CB  LEU A 131      47.835  30.218  45.046  1.00  0.00           C  
ATOM    826  CG  LEU A 131      48.549  31.456  45.600  1.00  0.00           C  
ATOM    827  CD1 LEU A 131      50.064  31.266  45.497  1.00  0.00           C  
ATOM    828  CD2 LEU A 131      48.344  32.681  44.705  1.00  0.00           C  
ATOM    829  N   ARG A 132      46.592  27.227  45.086  1.00  0.00           N  
ATOM    830  CA  ARG A 132      45.633  26.114  45.097  1.00  0.00           C  
ATOM    831  C   ARG A 132      45.995  24.918  45.985  1.00  0.00           C  
ATOM    832  O   ARG A 132      47.182  24.577  46.017  1.00  0.00           O  
ATOM    833  CB  ARG A 132      45.370  25.672  43.656  1.00  0.00           C  
ATOM    834  CG  ARG A 132      44.010  24.983  43.591  1.00  0.00           C  
ATOM    835  CD  ARG A 132      42.886  26.012  43.444  1.00  0.00           C  
ATOM    836  NE  ARG A 132      41.526  25.462  43.277  1.00  0.00           N  
ATOM    837  CZ  ARG A 132      40.395  25.884  43.861  1.00  0.00           C  
ATOM    838  NH1 ARG A 132      40.400  26.901  44.732  1.00  0.00           N1+
ATOM    839  NH2 ARG A 132      39.230  25.229  43.743  1.00  0.00           N  
ATOM    840  N   ASN A 133      45.043  24.417  46.766  1.00  0.00           N  
ATOM    841  CA  ASN A 133      45.170  23.165  47.537  1.00  0.00           C  
ATOM    842  C   ASN A 133      46.025  23.000  48.790  1.00  0.00           C  
ATOM    843  O   ASN A 133      45.668  22.514  49.860  1.00  0.00           O  
ATOM    844  CB  ASN A 133      45.251  21.951  46.604  1.00  0.00           C  
ATOM    845  CG  ASN A 133      43.964  21.817  45.797  1.00  0.00           C  
ATOM    846  ND2 ASN A 133      44.005  21.533  44.496  1.00  0.00           N  
ATOM    847  OD1 ASN A 133      42.887  21.952  46.377  1.00  0.00           O  
ATOM    848  N   PHE A 134      47.271  23.451  48.746  1.00  0.00           N  
ATOM    849  CA  PHE A 134      48.353  23.248  49.722  1.00  0.00           C  
ATOM    850  C   PHE A 134      47.966  24.140  50.907  1.00  0.00           C  
ATOM    851  O   PHE A 134      47.852  25.358  50.795  1.00  0.00           O  
ATOM    852  CB  PHE A 134      49.755  23.619  49.219  1.00  0.00           C  
ATOM    853  CG  PHE A 134      50.844  23.154  50.177  1.00  0.00           C  
ATOM    854  CD1 PHE A 134      51.340  24.183  50.963  1.00  0.00           C  
ATOM    855  CD2 PHE A 134      51.525  21.968  49.927  1.00  0.00           C  
ATOM    856  CE1 PHE A 134      52.590  24.006  51.538  1.00  0.00           C  
ATOM    857  CE2 PHE A 134      52.788  21.810  50.482  1.00  0.00           C  
ATOM    858  CZ  PHE A 134      53.282  22.823  51.294  1.00  0.00           C  
ATOM    859  N   GLY A 135      48.158  23.458  52.038  1.00  0.00           N  
ATOM    860  CA  GLY A 135      47.914  24.056  53.353  1.00  0.00           C  
ATOM    861  C   GLY A 135      48.860  25.160  53.828  1.00  0.00           C  
ATOM    862  O   GLY A 135      49.772  24.935  54.620  1.00  0.00           O  
ATOM    863  N   MET A 136      48.476  26.371  53.450  1.00  0.00           N  
ATOM    864  CA  MET A 136      49.124  27.624  53.869  1.00  0.00           C  
ATOM    865  C   MET A 136      49.296  27.794  55.380  1.00  0.00           C  
ATOM    866  O   MET A 136      48.280  27.509  56.023  1.00  0.00           O  
ATOM    867  CB  MET A 136      48.336  28.789  53.286  1.00  0.00           C  
ATOM    868  CG  MET A 136      48.735  28.888  51.812  1.00  0.00           C  
ATOM    869  SD  MET A 136      48.086  30.407  51.005  1.00  0.00           S  
ATOM    870  CE  MET A 136      49.223  30.484  49.631  1.00  0.00           C  
ATOM    871  N   GLY A 137      50.488  28.286  55.702  1.00  0.00           N  
ATOM    872  CA  GLY A 137      50.957  28.513  57.074  1.00  0.00           C  
ATOM    873  C   GLY A 137      49.867  29.222  57.893  1.00  0.00           C  
ATOM    874  O   GLY A 137      49.342  30.265  57.508  1.00  0.00           O  
ATOM    875  N   LYS A 138      49.648  28.552  59.018  1.00  0.00           N  
ATOM    876  CA  LYS A 138      48.712  28.880  60.101  1.00  0.00           C  
ATOM    877  C   LYS A 138      47.247  28.859  59.665  1.00  0.00           C  
ATOM    878  O   LYS A 138      46.535  27.914  59.995  1.00  0.00           O  
ATOM    879  CB  LYS A 138      49.127  30.188  60.785  1.00  0.00           C  
ATOM    880  CG  LYS A 138      48.365  30.302  62.109  1.00  0.00           C  
ATOM    881  CD  LYS A 138      48.493  31.694  62.744  1.00  0.00           C  
ATOM    882  CE  LYS A 138      47.309  32.057  63.628  1.00  0.00           C  
ATOM    883  NZ  LYS A 138      47.653  33.298  64.341  1.00  0.00           N1+
ATOM    884  N   ARG A 139      46.827  29.866  58.887  1.00  0.00           N  
ATOM    885  CA  ARG A 139      45.494  29.893  58.292  1.00  0.00           C  
ATOM    886  C   ARG A 139      45.502  29.624  56.789  1.00  0.00           C  
ATOM    887  O   ARG A 139      46.321  30.132  56.030  1.00  0.00           O  
ATOM    888  CB  ARG A 139      44.767  31.217  58.488  1.00  0.00           C  
ATOM    889  CG  ARG A 139      44.509  31.443  59.978  1.00  0.00           C  
ATOM    890  CD  ARG A 139      43.646  32.696  60.124  1.00  0.00           C  
ATOM    891  NE  ARG A 139      42.230  32.406  59.930  1.00  0.00           N  
ATOM    892  CZ  ARG A 139      41.388  31.647  60.661  1.00  0.00           C  
ATOM    893  NH1 ARG A 139      41.814  31.175  61.837  1.00  0.00           N1+
ATOM    894  NH2 ARG A 139      40.200  31.268  60.164  1.00  0.00           N  
ATOM    895  N   SER A 140      44.377  29.065  56.333  1.00  0.00           N  
ATOM    896  CA  SER A 140      44.249  28.313  55.078  1.00  0.00           C  
ATOM    897  C   SER A 140      43.179  29.011  54.246  1.00  0.00           C  
ATOM    898  O   SER A 140      42.323  29.766  54.717  1.00  0.00           O  
ATOM    899  CB  SER A 140      43.832  26.853  55.237  1.00  0.00           C  
ATOM    900  OG  SER A 140      42.497  26.632  55.712  1.00  0.00           O  
ATOM    901  N   ILE A 141      43.245  28.878  52.921  1.00  0.00           N  
ATOM    902  CA  ILE A 141      42.370  29.670  52.041  1.00  0.00           C  
ATOM    903  C   ILE A 141      40.882  29.410  52.271  1.00  0.00           C  
ATOM    904  O   ILE A 141      40.190  30.398  52.526  1.00  0.00           O  
ATOM    905  CB  ILE A 141      42.768  29.800  50.570  1.00  0.00           C  
ATOM    906  CG1 ILE A 141      44.194  30.342  50.458  1.00  0.00           C  
ATOM    907  CG2 ILE A 141      41.912  30.866  49.878  1.00  0.00           C  
ATOM    908  CD  ILE A 141      44.813  30.138  49.077  1.00  0.00           C  
ATOM    909  N   GLU A 142      40.422  28.202  52.593  1.00  0.00           N  
ATOM    910  CA  GLU A 142      39.048  27.936  53.053  1.00  0.00           C  
ATOM    911  C   GLU A 142      38.744  28.558  54.412  1.00  0.00           C  
ATOM    912  O   GLU A 142      37.681  29.182  54.451  1.00  0.00           O  
ATOM    913  CB  GLU A 142      38.926  26.419  53.248  1.00  0.00           C  
ATOM    914  CG  GLU A 142      37.456  26.036  53.436  1.00  0.00           C  
ATOM    915  CD  GLU A 142      37.399  24.514  53.338  1.00  0.00           C  
ATOM    916  OE1 GLU A 142      37.675  23.867  52.308  1.00  0.00           O  
ATOM    917  OE2 GLU A 142      36.742  23.981  54.257  1.00  0.00           O1-
ATOM    918  N   ASP A 143      39.527  28.406  55.481  1.00  0.00           N  
ATOM    919  CA  ASP A 143      39.291  29.201  56.685  1.00  0.00           C  
ATOM    920  C   ASP A 143      39.496  30.719  56.631  1.00  0.00           C  
ATOM    921  O   ASP A 143      38.746  31.371  57.361  1.00  0.00           O  
ATOM    922  CB  ASP A 143      40.019  28.655  57.923  1.00  0.00           C  
ATOM    923  CG  ASP A 143      41.544  28.638  57.864  1.00  0.00           C  
ATOM    924  OD1 ASP A 143      42.168  27.579  58.074  1.00  0.00           O  
ATOM    925  OD2 ASP A 143      42.150  29.730  57.808  1.00  0.00           O1-
ATOM    926  N   ARG A 144      40.408  31.294  55.847  1.00  0.00           N  
ATOM    927  CA  ARG A 144      40.490  32.733  55.542  1.00  0.00           C  
ATOM    928  C   ARG A 144      39.141  33.252  55.051  1.00  0.00           C  
ATOM    929  O   ARG A 144      38.425  33.927  55.815  1.00  0.00           O  
ATOM    930  CB  ARG A 144      41.534  33.296  54.580  1.00  0.00           C  
ATOM    931  CG  ARG A 144      42.916  32.777  55.003  1.00  0.00           C  
ATOM    932  CD  ARG A 144      44.105  33.226  54.144  1.00  0.00           C  
ATOM    933  NE  ARG A 144      45.324  32.855  54.891  1.00  0.00           N  
ATOM    934  CZ  ARG A 144      46.532  32.885  54.326  1.00  0.00           C  
ATOM    935  NH1 ARG A 144      46.719  33.143  53.024  1.00  0.00           N1+
ATOM    936  NH2 ARG A 144      47.573  32.413  55.025  1.00  0.00           N  
ATOM    937  N   VAL A 145      38.566  32.669  54.001  1.00  0.00           N  
ATOM    938  CA  VAL A 145      37.204  33.044  53.604  1.00  0.00           C  
ATOM    939  C   VAL A 145      36.123  32.847  54.662  1.00  0.00           C  
ATOM    940  O   VAL A 145      35.643  33.870  55.140  1.00  0.00           O  
ATOM    941  CB  VAL A 145      36.793  32.276  52.342  1.00  0.00           C  
ATOM    942  CG1 VAL A 145      35.566  32.875  51.681  1.00  0.00           C  
ATOM    943  CG2 VAL A 145      37.958  32.120  51.351  1.00  0.00           C  
ATOM    944  N   GLN A 146      36.048  31.677  55.312  1.00  0.00           N  
ATOM    945  CA  GLN A 146      34.998  31.209  56.227  1.00  0.00           C  
ATOM    946  C   GLN A 146      34.971  32.064  57.500  1.00  0.00           C  
ATOM    947  O   GLN A 146      33.869  32.288  57.991  1.00  0.00           O  
ATOM    948  CB  GLN A 146      35.243  29.759  56.625  1.00  0.00           C  
ATOM    949  CG  GLN A 146      34.047  28.932  57.094  1.00  0.00           C  
ATOM    950  CD  GLN A 146      34.575  27.544  57.476  1.00  0.00           C  
ATOM    951  NE2 GLN A 146      34.556  26.564  56.568  1.00  0.00           N  
ATOM    952  OE1 GLN A 146      34.753  27.136  58.620  1.00  0.00           O  
ATOM    953  N   GLU A 147      36.134  32.459  58.008  1.00  0.00           N  
ATOM    954  CA  GLU A 147      36.242  33.397  59.132  1.00  0.00           C  
ATOM    955  C   GLU A 147      35.744  34.815  58.821  1.00  0.00           C  
ATOM    956  O   GLU A 147      34.835  35.253  59.519  1.00  0.00           O  
ATOM    957  CB  GLU A 147      37.651  33.337  59.738  1.00  0.00           C  
ATOM    958  CG  GLU A 147      37.697  34.144  61.035  1.00  0.00           C  
ATOM    959  CD  GLU A 147      39.115  34.187  61.621  1.00  0.00           C  
ATOM    960  OE1 GLU A 147      39.337  33.387  62.552  1.00  0.00           O  
ATOM    961  OE2 GLU A 147      39.929  35.094  61.349  1.00  0.00           O1-
ATOM    962  N   GLU A 148      36.406  35.396  57.821  1.00  0.00           N  
ATOM    963  CA  GLU A 148      35.877  36.684  57.358  1.00  0.00           C  
ATOM    964  C   GLU A 148      34.377  36.562  57.074  1.00  0.00           C  
ATOM    965  O   GLU A 148      33.676  37.384  57.671  1.00  0.00           O  
ATOM    966  CB  GLU A 148      36.565  37.080  56.053  1.00  0.00           C  
ATOM    967  CG  GLU A 148      36.790  38.587  55.932  1.00  0.00           C  
ATOM    968  CD  GLU A 148      37.877  39.009  56.922  1.00  0.00           C  
ATOM    969  OE1 GLU A 148      39.097  38.827  56.730  1.00  0.00           O  
ATOM    970  OE2 GLU A 148      37.425  39.497  57.977  1.00  0.00           O1-
ATOM    971  N   ALA A 149      33.919  35.579  56.303  1.00  0.00           N  
ATOM    972  CA  ALA A 149      32.531  35.245  55.944  1.00  0.00           C  
ATOM    973  C   ALA A 149      31.640  35.197  57.181  1.00  0.00           C  
ATOM    974  O   ALA A 149      30.782  36.032  57.439  1.00  0.00           O  
ATOM    975  CB  ALA A 149      32.457  33.865  55.290  1.00  0.00           C  
ATOM    976  N   ARG A 150      32.064  34.380  58.155  1.00  0.00           N  
ATOM    977  CA  ARG A 150      31.290  34.203  59.396  1.00  0.00           C  
ATOM    978  C   ARG A 150      31.301  35.400  60.347  1.00  0.00           C  
ATOM    979  O   ARG A 150      30.274  35.899  60.799  1.00  0.00           O  
ATOM    980  CB  ARG A 150      31.875  33.062  60.231  1.00  0.00           C  
ATOM    981  CG  ARG A 150      30.940  32.494  61.303  1.00  0.00           C  
ATOM    982  CD  ARG A 150      29.649  31.994  60.648  1.00  0.00           C  
ATOM    983  NE  ARG A 150      28.639  31.788  61.697  1.00  0.00           N  
ATOM    984  CZ  ARG A 150      28.485  30.617  62.312  1.00  0.00           C  
ATOM    985  NH1 ARG A 150      29.288  29.577  62.070  1.00  0.00           N1+
ATOM    986  NH2 ARG A 150      27.680  30.669  63.392  1.00  0.00           N  
ATOM    987  N   CYS A 151      32.460  36.034  60.471  1.00  0.00           N  
ATOM    988  CA  CYS A 151      32.661  37.276  61.228  1.00  0.00           C  
ATOM    989  C   CYS A 151      31.724  38.440  60.882  1.00  0.00           C  
ATOM    990  O   CYS A 151      30.806  38.720  61.659  1.00  0.00           O  
ATOM    991  CB  CYS A 151      34.067  37.856  61.107  1.00  0.00           C  
ATOM    992  SG  CYS A 151      35.499  36.879  61.684  1.00  0.00           S  
ATOM    993  N   LEU A 152      31.717  38.718  59.587  1.00  0.00           N  
ATOM    994  CA  LEU A 152      30.928  39.733  58.884  1.00  0.00           C  
ATOM    995  C   LEU A 152      29.446  39.657  59.258  1.00  0.00           C  
ATOM    996  O   LEU A 152      28.911  40.513  59.977  1.00  0.00           O  
ATOM    997  CB  LEU A 152      31.201  39.449  57.409  1.00  0.00           C  
ATOM    998  CG  LEU A 152      30.448  40.412  56.476  1.00  0.00           C  
ATOM    999  CD1 LEU A 152      31.108  41.791  56.434  1.00  0.00           C  
ATOM   1000  CD2 LEU A 152      30.299  39.695  55.133  1.00  0.00           C  
ATOM   1001  N   VAL A 153      28.843  38.508  58.994  1.00  0.00           N  
ATOM   1002  CA  VAL A 153      27.419  38.186  59.140  1.00  0.00           C  
ATOM   1003  C   VAL A 153      26.940  38.108  60.588  1.00  0.00           C  
ATOM   1004  O   VAL A 153      25.880  38.582  61.019  1.00  0.00           O  
ATOM   1005  CB  VAL A 153      26.957  36.902  58.442  1.00  0.00           C  
ATOM   1006  CG1 VAL A 153      26.844  37.285  56.968  1.00  0.00           C  
ATOM   1007  CG2 VAL A 153      27.857  35.684  58.644  1.00  0.00           C  
ATOM   1008  N   GLU A 154      27.883  37.639  61.419  1.00  0.00           N  
ATOM   1009  CA  GLU A 154      27.775  37.787  62.871  1.00  0.00           C  
ATOM   1010  C   GLU A 154      27.774  39.196  63.450  1.00  0.00           C  
ATOM   1011  O   GLU A 154      26.902  39.503  64.268  1.00  0.00           O  
ATOM   1012  CB  GLU A 154      28.766  36.972  63.722  1.00  0.00           C  
ATOM   1013  CG  GLU A 154      28.463  35.483  63.845  1.00  0.00           C  
ATOM   1014  CD  GLU A 154      27.275  35.152  64.744  1.00  0.00           C  
ATOM   1015  OE1 GLU A 154      26.631  36.060  65.315  1.00  0.00           O  
ATOM   1016  OE2 GLU A 154      27.152  33.943  65.053  1.00  0.00           O1-
ATOM   1017  N   GLU A 155      28.705  40.069  63.105  1.00  0.00           N  
ATOM   1018  CA  GLU A 155      28.612  41.524  63.277  1.00  0.00           C  
ATOM   1019  C   GLU A 155      27.417  42.217  62.636  1.00  0.00           C  
ATOM   1020  O   GLU A 155      26.701  42.918  63.338  1.00  0.00           O  
ATOM   1021  CB  GLU A 155      29.873  42.200  62.716  1.00  0.00           C  
ATOM   1022  CG  GLU A 155      31.243  41.629  63.094  1.00  0.00           C  
ATOM   1023  CD  GLU A 155      31.651  42.229  64.441  1.00  0.00           C  
ATOM   1024  OE1 GLU A 155      32.391  41.535  65.172  1.00  0.00           O  
ATOM   1025  OE2 GLU A 155      31.167  43.338  64.757  1.00  0.00           O1-
ATOM   1026  N   LEU A 156      27.016  41.884  61.404  1.00  0.00           N  
ATOM   1027  CA  LEU A 156      25.742  42.336  60.842  1.00  0.00           C  
ATOM   1028  C   LEU A 156      24.472  41.965  61.617  1.00  0.00           C  
ATOM   1029  O   LEU A 156      23.541  42.754  61.522  1.00  0.00           O  
ATOM   1030  CB  LEU A 156      25.433  41.803  59.440  1.00  0.00           C  
ATOM   1031  CG  LEU A 156      26.447  42.306  58.404  1.00  0.00           C  
ATOM   1032  CD1 LEU A 156      26.205  41.549  57.103  1.00  0.00           C  
ATOM   1033  CD2 LEU A 156      26.408  43.813  58.132  1.00  0.00           C  
ATOM   1034  N   ARG A 157      24.323  40.752  62.143  1.00  0.00           N  
ATOM   1035  CA  ARG A 157      23.059  40.356  62.787  1.00  0.00           C  
ATOM   1036  C   ARG A 157      23.120  40.541  64.303  1.00  0.00           C  
ATOM   1037  O   ARG A 157      23.680  39.658  64.950  1.00  0.00           O  
ATOM   1038  CB  ARG A 157      22.839  38.937  62.251  1.00  0.00           C  
ATOM   1039  CG  ARG A 157      21.490  38.435  62.758  1.00  0.00           C  
ATOM   1040  CD  ARG A 157      21.327  36.965  62.376  1.00  0.00           C  
ATOM   1041  NE  ARG A 157      22.306  36.078  62.993  1.00  0.00           N  
ATOM   1042  CZ  ARG A 157      22.285  34.734  62.965  1.00  0.00           C  
ATOM   1043  NH1 ARG A 157      21.373  34.058  62.248  1.00  0.00           N1+
ATOM   1044  NH2 ARG A 157      23.139  34.073  63.759  1.00  0.00           N  
ATOM   1045  N   LYS A 158      22.466  41.577  64.801  1.00  0.00           N  
ATOM   1046  CA  LYS A 158      22.513  41.951  66.222  1.00  0.00           C  
ATOM   1047  C   LYS A 158      21.195  41.857  66.992  1.00  0.00           C  
ATOM   1048  O   LYS A 158      20.271  41.127  66.635  1.00  0.00           O  
ATOM   1049  CB  LYS A 158      23.111  43.341  66.481  1.00  0.00           C  
ATOM   1050  CG  LYS A 158      24.571  43.316  66.035  1.00  0.00           C  
ATOM   1051  CD  LYS A 158      25.431  44.578  65.955  1.00  0.00           C  
ATOM   1052  CE  LYS A 158      25.058  45.616  64.889  1.00  0.00           C  
ATOM   1053  NZ  LYS A 158      26.121  46.623  64.815  1.00  0.00           N1+
ATOM   1054  N   THR A 159      21.316  42.154  68.285  1.00  0.00           N  
ATOM   1055  CA  THR A 159      20.229  41.971  69.251  1.00  0.00           C  
ATOM   1056  C   THR A 159      19.034  42.862  68.921  1.00  0.00           C  
ATOM   1057  O   THR A 159      19.147  44.083  68.985  1.00  0.00           O  
ATOM   1058  CB  THR A 159      20.789  42.136  70.664  1.00  0.00           C  
ATOM   1059  CG2 THR A 159      21.387  43.509  70.964  1.00  0.00           C  
ATOM   1060  OG1 THR A 159      19.721  41.728  71.537  1.00  0.00           O  
ATOM   1061  N   LYS A 160      17.907  42.334  68.453  1.00  0.00           N  
ATOM   1062  CA  LYS A 160      16.756  43.067  67.882  1.00  0.00           C  
ATOM   1063  C   LYS A 160      17.024  43.749  66.540  1.00  0.00           C  
ATOM   1064  O   LYS A 160      16.852  43.134  65.488  1.00  0.00           O  
ATOM   1065  CB  LYS A 160      15.866  43.787  68.897  1.00  0.00           C  
ATOM   1066  CG  LYS A 160      15.236  42.914  69.988  1.00  0.00           C  
ATOM   1067  CD  LYS A 160      14.046  43.660  70.601  1.00  0.00           C  
ATOM   1068  CE  LYS A 160      13.546  42.899  71.832  1.00  0.00           C  
ATOM   1069  NZ  LYS A 160      12.318  43.434  72.443  1.00  0.00           N1+
ATOM   1070  N   ALA A 161      17.521  44.983  66.587  1.00  0.00           N  
ATOM   1071  CA  ALA A 161      17.987  45.695  65.384  1.00  0.00           C  
ATOM   1072  C   ALA A 161      19.342  45.178  64.882  1.00  0.00           C  
ATOM   1073  O   ALA A 161      20.220  44.614  65.532  1.00  0.00           O  
ATOM   1074  CB  ALA A 161      17.900  47.210  65.531  1.00  0.00           C  
ATOM   1075  N   SER A 162      19.266  45.062  63.559  1.00  0.00           N  
ATOM   1076  CA  SER A 162      20.375  44.580  62.722  1.00  0.00           C  
ATOM   1077  C   SER A 162      20.722  45.271  61.394  1.00  0.00           C  
ATOM   1078  O   SER A 162      20.245  44.932  60.320  1.00  0.00           O  
ATOM   1079  CB  SER A 162      20.013  43.138  62.371  1.00  0.00           C  
ATOM   1080  OG  SER A 162      19.794  42.323  63.532  1.00  0.00           O  
ATOM   1081  N   PRO A 163      21.531  46.326  61.435  1.00  0.00           N  
ATOM   1082  CA  PRO A 163      22.072  47.004  60.242  1.00  0.00           C  
ATOM   1083  C   PRO A 163      22.776  46.156  59.178  1.00  0.00           C  
ATOM   1084  O   PRO A 163      23.959  45.937  59.436  1.00  0.00           O  
ATOM   1085  CB  PRO A 163      22.991  48.091  60.797  1.00  0.00           C  
ATOM   1086  CG  PRO A 163      22.346  48.417  62.157  1.00  0.00           C  
ATOM   1087  CD  PRO A 163      21.927  47.035  62.659  1.00  0.00           C  
ATOM   1088  N   CYS A 164      22.041  45.942  58.093  1.00  0.00           N  
ATOM   1089  CA  CYS A 164      22.584  45.087  57.030  1.00  0.00           C  
ATOM   1090  C   CYS A 164      22.753  45.874  55.722  1.00  0.00           C  
ATOM   1091  O   CYS A 164      21.988  45.970  54.760  1.00  0.00           O  
ATOM   1092  CB  CYS A 164      21.676  43.875  56.792  1.00  0.00           C  
ATOM   1093  SG  CYS A 164      22.509  42.501  55.916  1.00  0.00           S  
ATOM   1094  N   ASP A 165      23.941  46.487  55.798  1.00  0.00           N  
ATOM   1095  CA  ASP A 165      24.506  47.364  54.771  1.00  0.00           C  
ATOM   1096  C   ASP A 165      25.284  46.580  53.705  1.00  0.00           C  
ATOM   1097  O   ASP A 165      26.283  45.943  54.014  1.00  0.00           O  
ATOM   1098  CB  ASP A 165      25.246  48.396  55.631  1.00  0.00           C  
ATOM   1099  CG  ASP A 165      26.072  49.501  54.962  1.00  0.00           C  
ATOM   1100  OD1 ASP A 165      26.582  49.167  53.879  1.00  0.00           O  
ATOM   1101  OD2 ASP A 165      26.164  50.653  55.443  1.00  0.00           O1-
ATOM   1102  N   PRO A 166      25.006  46.954  52.454  1.00  0.00           N  
ATOM   1103  CA  PRO A 166      25.690  46.456  51.246  1.00  0.00           C  
ATOM   1104  C   PRO A 166      27.194  46.610  51.083  1.00  0.00           C  
ATOM   1105  O   PRO A 166      27.830  45.590  50.810  1.00  0.00           O  
ATOM   1106  CB  PRO A 166      24.961  47.134  50.077  1.00  0.00           C  
ATOM   1107  CG  PRO A 166      23.526  47.245  50.578  1.00  0.00           C  
ATOM   1108  CD  PRO A 166      23.727  47.578  52.065  1.00  0.00           C  
ATOM   1109  N   THR A 167      27.771  47.619  51.730  1.00  0.00           N  
ATOM   1110  CA  THR A 167      29.195  47.969  51.601  1.00  0.00           C  
ATOM   1111  C   THR A 167      30.110  46.979  52.315  1.00  0.00           C  
ATOM   1112  O   THR A 167      31.082  46.575  51.685  1.00  0.00           O  
ATOM   1113  CB  THR A 167      29.678  49.289  52.207  1.00  0.00           C  
ATOM   1114  CG2 THR A 167      28.986  50.551  51.709  1.00  0.00           C  
ATOM   1115  OG1 THR A 167      29.414  49.402  53.615  1.00  0.00           O  
ATOM   1116  N   PHE A 168      29.582  46.284  53.327  1.00  0.00           N  
ATOM   1117  CA  PHE A 168      30.279  45.168  53.988  1.00  0.00           C  
ATOM   1118  C   PHE A 168      30.442  43.906  53.142  1.00  0.00           C  
ATOM   1119  O   PHE A 168      31.409  43.149  53.115  1.00  0.00           O  
ATOM   1120  CB  PHE A 168      29.361  44.805  55.156  1.00  0.00           C  
ATOM   1121  CG  PHE A 168      29.546  45.806  56.306  1.00  0.00           C  
ATOM   1122  CD1 PHE A 168      28.449  46.614  56.586  1.00  0.00           C  
ATOM   1123  CD2 PHE A 168      30.533  45.614  57.257  1.00  0.00           C  
ATOM   1124  CE1 PHE A 168      28.346  47.212  57.844  1.00  0.00           C  
ATOM   1125  CE2 PHE A 168      30.416  46.240  58.498  1.00  0.00           C  
ATOM   1126  CZ  PHE A 168      29.314  47.018  58.818  1.00  0.00           C  
ATOM   1127  N   ILE A 169      29.255  43.462  52.738  1.00  0.00           N  
ATOM   1128  CA  ILE A 169      29.047  42.328  51.828  1.00  0.00           C  
ATOM   1129  C   ILE A 169      29.768  42.543  50.495  1.00  0.00           C  
ATOM   1130  O   ILE A 169      30.619  41.814  50.005  1.00  0.00           O  
ATOM   1131  CB  ILE A 169      27.532  42.161  51.776  1.00  0.00           C  
ATOM   1132  CG1 ILE A 169      27.081  41.710  53.166  1.00  0.00           C  
ATOM   1133  CG2 ILE A 169      27.093  41.064  50.793  1.00  0.00           C  
ATOM   1134  CD  ILE A 169      25.565  41.731  53.367  1.00  0.00           C  
ATOM   1135  N   LEU A 170      29.228  43.562  49.823  1.00  0.00           N  
ATOM   1136  CA  LEU A 170      29.521  43.894  48.417  1.00  0.00           C  
ATOM   1137  C   LEU A 170      30.655  44.914  48.358  1.00  0.00           C  
ATOM   1138  O   LEU A 170      30.331  46.044  47.995  1.00  0.00           O  
ATOM   1139  CB  LEU A 170      28.248  44.420  47.755  1.00  0.00           C  
ATOM   1140  CG  LEU A 170      27.059  43.444  47.774  1.00  0.00           C  
ATOM   1141  CD1 LEU A 170      25.737  44.140  47.438  1.00  0.00           C  
ATOM   1142  CD2 LEU A 170      27.198  42.304  46.770  1.00  0.00           C  
ATOM   1143  N   GLY A 171      31.886  44.407  48.413  1.00  0.00           N  
ATOM   1144  CA  GLY A 171      33.030  45.306  48.570  1.00  0.00           C  
ATOM   1145  C   GLY A 171      34.072  44.889  49.616  1.00  0.00           C  
ATOM   1146  O   GLY A 171      34.910  44.023  49.365  1.00  0.00           O  
ATOM   1147  N   CYS A 172      33.798  45.223  50.874  1.00  0.00           N  
ATOM   1148  CA  CYS A 172      34.782  45.129  51.963  1.00  0.00           C  
ATOM   1149  C   CYS A 172      35.354  43.734  52.212  1.00  0.00           C  
ATOM   1150  O   CYS A 172      36.552  43.514  52.033  1.00  0.00           O  
ATOM   1151  CB  CYS A 172      34.300  45.823  53.240  1.00  0.00           C  
ATOM   1152  SG  CYS A 172      33.988  47.622  53.152  1.00  0.00           S  
ATOM   1153  N   ALA A 173      34.481  42.751  52.462  1.00  0.00           N  
ATOM   1154  CA  ALA A 173      34.827  41.412  52.946  1.00  0.00           C  
ATOM   1155  C   ALA A 173      35.507  40.509  51.922  1.00  0.00           C  
ATOM   1156  O   ALA A 173      36.445  39.813  52.318  1.00  0.00           O  
ATOM   1157  CB  ALA A 173      33.574  40.866  53.653  1.00  0.00           C  
ATOM   1158  N   PRO A 174      35.176  40.477  50.633  1.00  0.00           N  
ATOM   1159  CA  PRO A 174      36.015  39.950  49.549  1.00  0.00           C  
ATOM   1160  C   PRO A 174      37.413  40.574  49.504  1.00  0.00           C  
ATOM   1161  O   PRO A 174      38.310  39.825  49.879  1.00  0.00           O  
ATOM   1162  CB  PRO A 174      35.195  40.164  48.282  1.00  0.00           C  
ATOM   1163  CG  PRO A 174      33.953  40.961  48.698  1.00  0.00           C  
ATOM   1164  CD  PRO A 174      33.790  40.522  50.152  1.00  0.00           C  
ATOM   1165  N   CYS A 175      37.545  41.896  49.383  1.00  0.00           N  
ATOM   1166  CA  CYS A 175      38.862  42.540  49.314  1.00  0.00           C  
ATOM   1167  C   CYS A 175      39.781  42.150  50.482  1.00  0.00           C  
ATOM   1168  O   CYS A 175      41.002  42.264  50.452  1.00  0.00           O  
ATOM   1169  CB  CYS A 175      38.957  44.004  48.888  1.00  0.00           C  
ATOM   1170  SG  CYS A 175      40.535  44.822  48.436  1.00  0.00           S  
ATOM   1171  N   ASN A 176      39.204  42.103  51.687  1.00  0.00           N  
ATOM   1172  CA  ASN A 176      39.766  41.618  52.955  1.00  0.00           C  
ATOM   1173  C   ASN A 176      40.308  40.191  52.904  1.00  0.00           C  
ATOM   1174  O   ASN A 176      41.460  39.983  53.301  1.00  0.00           O  
ATOM   1175  CB  ASN A 176      38.678  41.684  54.030  1.00  0.00           C  
ATOM   1176  CG  ASN A 176      39.258  42.321  55.292  1.00  0.00           C  
ATOM   1177  ND2 ASN A 176      39.090  41.670  56.434  1.00  0.00           N  
ATOM   1178  OD1 ASN A 176      40.034  43.284  55.314  1.00  0.00           O  
ATOM   1179  N   VAL A 177      39.660  39.220  52.268  1.00  0.00           N  
ATOM   1180  CA  VAL A 177      40.223  37.899  51.946  1.00  0.00           C  
ATOM   1181  C   VAL A 177      41.352  37.974  50.915  1.00  0.00           C  
ATOM   1182  O   VAL A 177      42.345  37.258  51.061  1.00  0.00           O  
ATOM   1183  CB  VAL A 177      39.066  37.030  51.458  1.00  0.00           C  
ATOM   1184  CG1 VAL A 177      39.514  35.635  51.012  1.00  0.00           C  
ATOM   1185  CG2 VAL A 177      37.977  36.873  52.512  1.00  0.00           C  
ATOM   1186  N   ILE A 178      41.241  38.873  49.939  1.00  0.00           N  
ATOM   1187  CA  ILE A 178      42.254  39.115  48.900  1.00  0.00           C  
ATOM   1188  C   ILE A 178      43.463  39.792  49.536  1.00  0.00           C  
ATOM   1189  O   ILE A 178      44.515  39.222  49.283  1.00  0.00           O  
ATOM   1190  CB  ILE A 178      41.786  40.024  47.761  1.00  0.00           C  
ATOM   1191  CG1 ILE A 178      40.319  39.823  47.365  1.00  0.00           C  
ATOM   1192  CG2 ILE A 178      42.580  39.801  46.473  1.00  0.00           C  
ATOM   1193  CD  ILE A 178      39.838  38.493  46.794  1.00  0.00           C  
ATOM   1194  N   CYS A 179      43.303  40.679  50.526  1.00  0.00           N  
ATOM   1195  CA  CYS A 179      44.399  41.228  51.342  1.00  0.00           C  
ATOM   1196  C   CYS A 179      45.128  40.174  52.169  1.00  0.00           C  
ATOM   1197  O   CYS A 179      46.319  40.026  51.919  1.00  0.00           O  
ATOM   1198  CB  CYS A 179      43.894  42.298  52.320  1.00  0.00           C  
ATOM   1199  SG  CYS A 179      43.191  43.796  51.552  1.00  0.00           S  
ATOM   1200  N   SER A 180      44.328  39.240  52.687  1.00  0.00           N  
ATOM   1201  CA  SER A 180      44.866  38.132  53.487  1.00  0.00           C  
ATOM   1202  C   SER A 180      45.678  37.074  52.714  1.00  0.00           C  
ATOM   1203  O   SER A 180      46.600  36.444  53.225  1.00  0.00           O  
ATOM   1204  CB  SER A 180      43.778  37.457  54.315  1.00  0.00           C  
ATOM   1205  OG  SER A 180      43.529  37.898  55.652  1.00  0.00           O  
ATOM   1206  N   ILE A 181      45.294  36.901  51.453  1.00  0.00           N  
ATOM   1207  CA  ILE A 181      46.078  36.180  50.442  1.00  0.00           C  
ATOM   1208  C   ILE A 181      47.341  36.804  49.855  1.00  0.00           C  
ATOM   1209  O   ILE A 181      48.355  36.117  49.766  1.00  0.00           O  
ATOM   1210  CB  ILE A 181      45.346  35.202  49.507  1.00  0.00           C  
ATOM   1211  CG1 ILE A 181      44.262  35.890  48.675  1.00  0.00           C  
ATOM   1212  CG2 ILE A 181      44.771  33.993  50.241  1.00  0.00           C  
ATOM   1213  CD  ILE A 181      44.248  35.249  47.283  1.00  0.00           C  
ATOM   1214  N   ILE A 182      47.198  38.045  49.384  1.00  0.00           N  
ATOM   1215  CA  ILE A 182      48.302  38.868  48.874  1.00  0.00           C  
ATOM   1216  C   ILE A 182      49.405  39.202  49.876  1.00  0.00           C  
ATOM   1217  O   ILE A 182      50.530  38.859  49.528  1.00  0.00           O  
ATOM   1218  CB  ILE A 182      47.672  39.993  48.057  1.00  0.00           C  
ATOM   1219  CG1 ILE A 182      46.895  39.479  46.841  1.00  0.00           C  
ATOM   1220  CG2 ILE A 182      48.803  40.834  47.468  1.00  0.00           C  
ATOM   1221  CD  ILE A 182      47.737  38.709  45.820  1.00  0.00           C  
ATOM   1222  N   PHE A 183      49.018  39.714  51.047  1.00  0.00           N  
ATOM   1223  CA  PHE A 183      49.983  40.023  52.111  1.00  0.00           C  
ATOM   1224  C   PHE A 183      49.452  39.653  53.495  1.00  0.00           C  
ATOM   1225  O   PHE A 183      48.272  39.424  53.725  1.00  0.00           O  
ATOM   1226  CB  PHE A 183      50.452  41.476  52.046  1.00  0.00           C  
ATOM   1227  CG  PHE A 183      49.337  42.538  52.044  1.00  0.00           C  
ATOM   1228  CD1 PHE A 183      48.725  42.901  50.856  1.00  0.00           C  
ATOM   1229  CD2 PHE A 183      49.010  43.117  53.259  1.00  0.00           C  
ATOM   1230  CE1 PHE A 183      47.718  43.866  50.877  1.00  0.00           C  
ATOM   1231  CE2 PHE A 183      47.979  44.046  53.265  1.00  0.00           C  
ATOM   1232  CZ  PHE A 183      47.365  44.462  52.088  1.00  0.00           C  
ATOM   1233  N   HIS A 184      50.303  39.765  54.510  1.00  0.00           N  
ATOM   1234  CA  HIS A 184      49.978  39.289  55.870  1.00  0.00           C  
ATOM   1235  C   HIS A 184      49.190  40.187  56.819  1.00  0.00           C  
ATOM   1236  O   HIS A 184      49.497  40.188  58.008  1.00  0.00           O  
ATOM   1237  CB  HIS A 184      51.314  38.799  56.437  1.00  0.00           C  
ATOM   1238  CG  HIS A 184      52.309  39.964  56.491  1.00  0.00           C  
ATOM   1239  CD2 HIS A 184      52.581  40.716  57.553  1.00  0.00           C  
ATOM   1240  ND1 HIS A 184      52.982  40.540  55.504  1.00  0.00           N  
ATOM   1241  CE1 HIS A 184      53.656  41.612  55.925  1.00  0.00           C  
ATOM   1242  NE2 HIS A 184      53.394  41.709  57.224  1.00  0.00           N  
ATOM   1243  N   LYS A 185      48.191  40.923  56.347  1.00  0.00           N  
ATOM   1244  CA  LYS A 185      47.335  41.792  57.172  1.00  0.00           C  
ATOM   1245  C   LYS A 185      45.882  41.618  56.735  1.00  0.00           C  
ATOM   1246  O   LYS A 185      45.475  41.989  55.633  1.00  0.00           O  
ATOM   1247  CB  LYS A 185      47.761  43.260  57.070  1.00  0.00           C  
ATOM   1248  CG  LYS A 185      46.953  44.119  58.045  1.00  0.00           C  
ATOM   1249  CD  LYS A 185      47.333  45.588  57.827  1.00  0.00           C  
ATOM   1250  CE  LYS A 185      46.423  46.472  58.687  1.00  0.00           C  
ATOM   1251  NZ  LYS A 185      46.962  47.840  58.650  1.00  0.00           N1+
ATOM   1252  N   ARG A 186      45.121  41.387  57.799  1.00  0.00           N  
ATOM   1253  CA  ARG A 186      43.647  41.348  57.747  1.00  0.00           C  
ATOM   1254  C   ARG A 186      43.187  42.654  58.393  1.00  0.00           C  
ATOM   1255  O   ARG A 186      43.527  43.005  59.525  1.00  0.00           O  
ATOM   1256  CB  ARG A 186      43.323  40.075  58.528  1.00  0.00           C  
ATOM   1257  CG  ARG A 186      41.809  39.842  58.570  1.00  0.00           C  
ATOM   1258  CD  ARG A 186      41.459  38.585  59.362  1.00  0.00           C  
ATOM   1259  NE  ARG A 186      40.067  38.489  59.825  1.00  0.00           N  
ATOM   1260  CZ  ARG A 186      39.610  38.214  61.060  1.00  0.00           C  
ATOM   1261  NH1 ARG A 186      40.387  38.041  62.135  1.00  0.00           N1+
ATOM   1262  NH2 ARG A 186      38.287  38.189  61.302  1.00  0.00           N  
ATOM   1263  N   PHE A 187      42.304  43.399  57.731  1.00  0.00           N  
ATOM   1264  CA  PHE A 187      42.013  44.809  58.048  1.00  0.00           C  
ATOM   1265  C   PHE A 187      40.648  44.930  58.728  1.00  0.00           C  
ATOM   1266  O   PHE A 187      39.919  43.950  58.863  1.00  0.00           O  
ATOM   1267  CB  PHE A 187      41.990  45.694  56.803  1.00  0.00           C  
ATOM   1268  CG  PHE A 187      43.399  45.909  56.263  1.00  0.00           C  
ATOM   1269  CD1 PHE A 187      43.912  45.004  55.335  1.00  0.00           C  
ATOM   1270  CD2 PHE A 187      44.021  47.152  56.349  1.00  0.00           C  
ATOM   1271  CE1 PHE A 187      44.878  45.324  54.387  1.00  0.00           C  
ATOM   1272  CE2 PHE A 187      44.863  47.606  55.340  1.00  0.00           C  
ATOM   1273  CZ  PHE A 187      45.266  46.656  54.412  1.00  0.00           C  
ATOM   1274  N   ASP A 188      40.238  46.075  59.282  1.00  0.00           N  
ATOM   1275  CA  ASP A 188      38.855  46.362  59.658  1.00  0.00           C  
ATOM   1276  C   ASP A 188      38.027  46.674  58.408  1.00  0.00           C  
ATOM   1277  O   ASP A 188      38.514  47.261  57.434  1.00  0.00           O  
ATOM   1278  CB  ASP A 188      38.866  47.559  60.609  1.00  0.00           C  
ATOM   1279  CG  ASP A 188      37.503  47.917  61.203  1.00  0.00           C  
ATOM   1280  OD1 ASP A 188      36.779  48.669  60.526  1.00  0.00           O  
ATOM   1281  OD2 ASP A 188      37.160  47.322  62.248  1.00  0.00           O1-
ATOM   1282  N   TYR A 189      36.772  46.236  58.434  1.00  0.00           N  
ATOM   1283  CA  TYR A 189      35.843  46.351  57.305  1.00  0.00           C  
ATOM   1284  C   TYR A 189      35.534  47.811  56.964  1.00  0.00           C  
ATOM   1285  O   TYR A 189      34.980  48.073  55.903  1.00  0.00           O  
ATOM   1286  CB  TYR A 189      34.499  45.654  57.537  1.00  0.00           C  
ATOM   1287  CG  TYR A 189      34.486  44.148  57.814  1.00  0.00           C  
ATOM   1288  CD1 TYR A 189      33.753  43.756  58.932  1.00  0.00           C  
ATOM   1289  CD2 TYR A 189      35.354  43.265  57.187  1.00  0.00           C  
ATOM   1290  CE1 TYR A 189      34.009  42.502  59.490  1.00  0.00           C  
ATOM   1291  CE2 TYR A 189      35.631  42.032  57.774  1.00  0.00           C  
ATOM   1292  CZ  TYR A 189      34.966  41.667  58.937  1.00  0.00           C  
ATOM   1293  OH  TYR A 189      35.496  40.696  59.735  1.00  0.00           O  
ATOM   1294  N   LYS A 190      35.724  48.709  57.926  1.00  0.00           N  
ATOM   1295  CA  LYS A 190      35.669  50.165  57.744  1.00  0.00           C  
ATOM   1296  C   LYS A 190      36.880  51.004  58.153  1.00  0.00           C  
ATOM   1297  O   LYS A 190      36.660  52.182  58.454  1.00  0.00           O  
ATOM   1298  CB  LYS A 190      34.503  50.695  58.591  1.00  0.00           C  
ATOM   1299  CG  LYS A 190      33.215  49.944  58.262  1.00  0.00           C  
ATOM   1300  CD  LYS A 190      32.401  50.917  57.401  1.00  0.00           C  
ATOM   1301  CE  LYS A 190      32.069  50.177  56.096  1.00  0.00           C  
ATOM   1302  NZ  LYS A 190      31.316  50.963  55.118  1.00  0.00           N1+
ATOM   1303  N   ASP A 191      38.078  50.454  57.986  1.00  0.00           N  
ATOM   1304  CA  ASP A 191      39.328  51.211  58.176  1.00  0.00           C  
ATOM   1305  C   ASP A 191      39.707  52.200  57.064  1.00  0.00           C  
ATOM   1306  O   ASP A 191      39.917  51.859  55.904  1.00  0.00           O  
ATOM   1307  CB  ASP A 191      40.396  50.121  58.287  1.00  0.00           C  
ATOM   1308  CG  ASP A 191      41.716  50.835  58.552  1.00  0.00           C  
ATOM   1309  OD1 ASP A 191      42.392  50.987  57.518  1.00  0.00           O  
ATOM   1310  OD2 ASP A 191      42.196  50.921  59.709  1.00  0.00           O1-
ATOM   1311  N   GLN A 192      39.773  53.461  57.479  1.00  0.00           N  
ATOM   1312  CA  GLN A 192      40.177  54.606  56.650  1.00  0.00           C  
ATOM   1313  C   GLN A 192      41.075  54.236  55.467  1.00  0.00           C  
ATOM   1314  O   GLN A 192      40.737  54.454  54.302  1.00  0.00           O  
ATOM   1315  CB  GLN A 192      40.875  55.675  57.497  1.00  0.00           C  
ATOM   1316  CG  GLN A 192      39.841  56.590  58.152  1.00  0.00           C  
ATOM   1317  CD  GLN A 192      38.972  55.903  59.214  1.00  0.00           C  
ATOM   1318  NE2 GLN A 192      37.667  56.133  59.212  1.00  0.00           N  
ATOM   1319  OE1 GLN A 192      39.523  55.044  59.899  1.00  0.00           O  
ATOM   1320  N   GLN A 193      42.291  53.822  55.818  1.00  0.00           N  
ATOM   1321  CA  GLN A 193      43.350  53.423  54.880  1.00  0.00           C  
ATOM   1322  C   GLN A 193      42.913  52.325  53.911  1.00  0.00           C  
ATOM   1323  O   GLN A 193      43.024  52.506  52.702  1.00  0.00           O  
ATOM   1324  CB  GLN A 193      44.561  53.049  55.727  1.00  0.00           C  
ATOM   1325  CG  GLN A 193      45.739  52.790  54.775  1.00  0.00           C  
ATOM   1326  CD  GLN A 193      46.895  52.055  55.467  1.00  0.00           C  
ATOM   1327  NE2 GLN A 193      48.184  52.346  55.346  1.00  0.00           N  
ATOM   1328  OE1 GLN A 193      46.671  50.932  55.922  1.00  0.00           O  
ATOM   1329  N   PHE A 194      42.308  51.264  54.454  1.00  0.00           N  
ATOM   1330  CA  PHE A 194      41.787  50.171  53.637  1.00  0.00           C  
ATOM   1331  C   PHE A 194      40.768  50.605  52.568  1.00  0.00           C  
ATOM   1332  O   PHE A 194      41.113  50.413  51.409  1.00  0.00           O  
ATOM   1333  CB  PHE A 194      41.067  49.188  54.556  1.00  0.00           C  
ATOM   1334  CG  PHE A 194      40.553  47.855  53.987  1.00  0.00           C  
ATOM   1335  CD1 PHE A 194      41.223  47.077  53.055  1.00  0.00           C  
ATOM   1336  CD2 PHE A 194      39.253  47.552  54.379  1.00  0.00           C  
ATOM   1337  CE1 PHE A 194      40.556  45.981  52.502  1.00  0.00           C  
ATOM   1338  CE2 PHE A 194      38.608  46.473  53.790  1.00  0.00           C  
ATOM   1339  CZ  PHE A 194      39.249  45.667  52.865  1.00  0.00           C  
ATOM   1340  N   LEU A 195      39.752  51.332  53.018  1.00  0.00           N  
ATOM   1341  CA  LEU A 195      38.674  51.926  52.220  1.00  0.00           C  
ATOM   1342  C   LEU A 195      39.176  52.795  51.063  1.00  0.00           C  
ATOM   1343  O   LEU A 195      38.883  52.572  49.888  1.00  0.00           O  
ATOM   1344  CB  LEU A 195      37.572  52.759  52.888  1.00  0.00           C  
ATOM   1345  CG  LEU A 195      36.971  52.296  54.214  1.00  0.00           C  
ATOM   1346  CD1 LEU A 195      35.868  53.212  54.747  1.00  0.00           C  
ATOM   1347  CD2 LEU A 195      36.622  50.816  54.051  1.00  0.00           C  
ATOM   1348  N   ASN A 196      40.211  53.531  51.438  1.00  0.00           N  
ATOM   1349  CA  ASN A 196      41.011  54.367  50.525  1.00  0.00           C  
ATOM   1350  C   ASN A 196      41.670  53.567  49.399  1.00  0.00           C  
ATOM   1351  O   ASN A 196      41.506  53.839  48.213  1.00  0.00           O  
ATOM   1352  CB  ASN A 196      42.044  55.202  51.280  1.00  0.00           C  
ATOM   1353  CG  ASN A 196      42.627  56.367  50.470  1.00  0.00           C  
ATOM   1354  ND2 ASN A 196      43.838  56.712  50.905  1.00  0.00           N  
ATOM   1355  OD1 ASN A 196      41.967  56.937  49.605  1.00  0.00           O  
ATOM   1356  N   LEU A 197      42.415  52.560  49.829  1.00  0.00           N  
ATOM   1357  CA  LEU A 197      43.067  51.576  48.951  1.00  0.00           C  
ATOM   1358  C   LEU A 197      42.057  51.001  47.960  1.00  0.00           C  
ATOM   1359  O   LEU A 197      42.235  51.130  46.754  1.00  0.00           O  
ATOM   1360  CB  LEU A 197      43.698  50.368  49.660  1.00  0.00           C  
ATOM   1361  CG  LEU A 197      45.156  50.368  50.088  1.00  0.00           C  
ATOM   1362  CD1 LEU A 197      45.634  51.597  50.879  1.00  0.00           C  
ATOM   1363  CD2 LEU A 197      45.420  49.044  50.796  1.00  0.00           C  
ATOM   1364  N   MET A 198      40.904  50.604  48.493  1.00  0.00           N  
ATOM   1365  CA  MET A 198      39.817  49.959  47.739  1.00  0.00           C  
ATOM   1366  C   MET A 198      39.213  50.780  46.592  1.00  0.00           C  
ATOM   1367  O   MET A 198      39.339  50.446  45.420  1.00  0.00           O  
ATOM   1368  CB  MET A 198      38.830  49.520  48.821  1.00  0.00           C  
ATOM   1369  CG  MET A 198      38.541  48.032  48.572  1.00  0.00           C  
ATOM   1370  SD  MET A 198      37.102  47.410  49.499  1.00  0.00           S  
ATOM   1371  CE  MET A 198      37.092  48.436  50.950  1.00  0.00           C  
ATOM   1372  N   GLU A 199      39.162  52.053  46.978  1.00  0.00           N  
ATOM   1373  CA  GLU A 199      38.661  53.075  46.031  1.00  0.00           C  
ATOM   1374  C   GLU A 199      39.618  53.387  44.876  1.00  0.00           C  
ATOM   1375  O   GLU A 199      39.128  53.637  43.771  1.00  0.00           O  
ATOM   1376  CB  GLU A 199      38.209  54.262  46.879  1.00  0.00           C  
ATOM   1377  CG  GLU A 199      36.826  54.035  47.486  1.00  0.00           C  
ATOM   1378  CD  GLU A 199      35.695  53.663  46.526  1.00  0.00           C  
ATOM   1379  OE1 GLU A 199      34.901  52.740  46.831  1.00  0.00           O  
ATOM   1380  OE2 GLU A 199      35.563  54.255  45.431  1.00  0.00           O1-
ATOM   1381  N   LYS A 200      40.894  53.230  45.208  1.00  0.00           N  
ATOM   1382  CA  LYS A 200      41.874  53.358  44.126  1.00  0.00           C  
ATOM   1383  C   LYS A 200      41.864  52.382  42.953  1.00  0.00           C  
ATOM   1384  O   LYS A 200      42.128  52.717  41.800  1.00  0.00           O  
ATOM   1385  CB  LYS A 200      43.317  53.471  44.644  1.00  0.00           C  
ATOM   1386  CG  LYS A 200      43.583  54.634  45.601  1.00  0.00           C  
ATOM   1387  CD  LYS A 200      45.045  54.691  46.077  1.00  0.00           C  
ATOM   1388  CE  LYS A 200      45.210  56.107  46.611  1.00  0.00           C  
ATOM   1389  NZ  LYS A 200      44.884  57.111  45.594  1.00  0.00           N1+
ATOM   1390  N   LEU A 201      41.431  51.177  43.315  1.00  0.00           N  
ATOM   1391  CA  LEU A 201      41.174  50.117  42.324  1.00  0.00           C  
ATOM   1392  C   LEU A 201      39.938  50.547  41.549  1.00  0.00           C  
ATOM   1393  O   LEU A 201      40.058  50.725  40.339  1.00  0.00           O  
ATOM   1394  CB  LEU A 201      40.920  48.815  43.073  1.00  0.00           C  
ATOM   1395  CG  LEU A 201      42.061  48.533  44.050  1.00  0.00           C  
ATOM   1396  CD1 LEU A 201      41.773  47.228  44.789  1.00  0.00           C  
ATOM   1397  CD2 LEU A 201      43.421  48.322  43.391  1.00  0.00           C  
ATOM   1398  N   ASN A 202      38.851  50.904  42.222  1.00  0.00           N  
ATOM   1399  CA  ASN A 202      37.597  51.347  41.592  1.00  0.00           C  
ATOM   1400  C   ASN A 202      37.814  52.524  40.636  1.00  0.00           C  
ATOM   1401  O   ASN A 202      37.614  52.194  39.470  1.00  0.00           O  
ATOM   1402  CB  ASN A 202      36.600  51.747  42.681  1.00  0.00           C  
ATOM   1403  CG  ASN A 202      35.979  50.596  43.482  1.00  0.00           C  
ATOM   1404  ND2 ASN A 202      35.997  50.625  44.818  1.00  0.00           N  
ATOM   1405  OD1 ASN A 202      35.773  49.472  43.037  1.00  0.00           O  
ATOM   1406  N   GLU A 203      38.664  53.471  41.020  1.00  0.00           N  
ATOM   1407  CA  GLU A 203      39.014  54.640  40.206  1.00  0.00           C  
ATOM   1408  C   GLU A 203      39.569  54.194  38.859  1.00  0.00           C  
ATOM   1409  O   GLU A 203      38.865  54.301  37.849  1.00  0.00           O  
ATOM   1410  CB  GLU A 203      40.012  55.476  41.015  1.00  0.00           C  
ATOM   1411  CG  GLU A 203      40.143  56.863  40.407  1.00  0.00           C  
ATOM   1412  CD  GLU A 203      40.778  57.905  41.330  1.00  0.00           C  
ATOM   1413  OE1 GLU A 203      40.010  58.790  41.740  1.00  0.00           O  
ATOM   1414  OE2 GLU A 203      41.774  57.582  42.032  1.00  0.00           O1-
ATOM   1415  N   ASN A 204      40.658  53.439  38.863  1.00  0.00           N  
ATOM   1416  CA  ASN A 204      41.249  52.853  37.656  1.00  0.00           C  
ATOM   1417  C   ASN A 204      40.333  52.000  36.787  1.00  0.00           C  
ATOM   1418  O   ASN A 204      39.988  52.345  35.655  1.00  0.00           O  
ATOM   1419  CB  ASN A 204      42.485  52.034  38.046  1.00  0.00           C  
ATOM   1420  CG  ASN A 204      43.593  52.914  38.612  1.00  0.00           C  
ATOM   1421  ND2 ASN A 204      44.835  52.521  38.312  1.00  0.00           N  
ATOM   1422  OD1 ASN A 204      43.573  54.061  39.061  1.00  0.00           O  
ATOM   1423  N   ILE A 205      39.779  50.942  37.390  1.00  0.00           N  
ATOM   1424  CA  ILE A 205      38.971  49.940  36.668  1.00  0.00           C  
ATOM   1425  C   ILE A 205      37.748  50.553  36.008  1.00  0.00           C  
ATOM   1426  O   ILE A 205      37.395  50.160  34.888  1.00  0.00           O  
ATOM   1427  CB  ILE A 205      38.582  48.812  37.640  1.00  0.00           C  
ATOM   1428  CG1 ILE A 205      39.856  48.336  38.343  1.00  0.00           C  
ATOM   1429  CG2 ILE A 205      37.598  47.811  37.028  1.00  0.00           C  
ATOM   1430  CD  ILE A 205      39.598  47.062  39.152  1.00  0.00           C  
ATOM   1431  N   LYS A 206      37.168  51.563  36.646  1.00  0.00           N  
ATOM   1432  CA  LYS A 206      36.178  52.434  35.992  1.00  0.00           C  
ATOM   1433  C   LYS A 206      36.703  53.352  34.880  1.00  0.00           C  
ATOM   1434  O   LYS A 206      36.149  53.271  33.788  1.00  0.00           O  
ATOM   1435  CB  LYS A 206      35.369  53.285  36.975  1.00  0.00           C  
ATOM   1436  CG  LYS A 206      34.625  52.517  38.066  1.00  0.00           C  
ATOM   1437  CD  LYS A 206      33.624  51.520  37.471  1.00  0.00           C  
ATOM   1438  CE  LYS A 206      32.560  51.074  38.468  1.00  0.00           C  
ATOM   1439  NZ  LYS A 206      33.134  50.512  39.700  1.00  0.00           N1+
ATOM   1440  N   ILE A 207      37.682  54.231  35.038  1.00  0.00           N  
ATOM   1441  CA  ILE A 207      38.195  54.977  33.869  1.00  0.00           C  
ATOM   1442  C   ILE A 207      38.806  54.211  32.693  1.00  0.00           C  
ATOM   1443  O   ILE A 207      38.458  54.520  31.551  1.00  0.00           O  
ATOM   1444  CB  ILE A 207      38.915  56.275  34.234  1.00  0.00           C  
ATOM   1445  CG1 ILE A 207      40.168  56.118  35.104  1.00  0.00           C  
ATOM   1446  CG2 ILE A 207      37.971  57.175  35.042  1.00  0.00           C  
ATOM   1447  CD  ILE A 207      41.194  57.241  35.180  1.00  0.00           C  
ATOM   1448  N   LEU A 208      39.404  53.053  32.954  1.00  0.00           N  
ATOM   1449  CA  LEU A 208      39.864  52.026  32.013  1.00  0.00           C  
ATOM   1450  C   LEU A 208      38.771  51.255  31.284  1.00  0.00           C  
ATOM   1451  O   LEU A 208      39.058  50.879  30.149  1.00  0.00           O  
ATOM   1452  CB  LEU A 208      40.667  50.870  32.609  1.00  0.00           C  
ATOM   1453  CG  LEU A 208      42.038  51.425  33.011  1.00  0.00           C  
ATOM   1454  CD1 LEU A 208      42.590  50.426  34.040  1.00  0.00           C  
ATOM   1455  CD2 LEU A 208      42.950  51.708  31.829  1.00  0.00           C  
ATOM   1456  N   SER A 209      37.628  50.925  31.879  1.00  0.00           N  
ATOM   1457  CA  SER A 209      36.570  50.113  31.278  1.00  0.00           C  
ATOM   1458  C   SER A 209      35.576  50.942  30.457  1.00  0.00           C  
ATOM   1459  O   SER A 209      34.453  50.496  30.218  1.00  0.00           O  
ATOM   1460  CB  SER A 209      35.839  49.246  32.309  1.00  0.00           C  
ATOM   1461  OG  SER A 209      35.388  50.139  33.330  1.00  0.00           O  
ATOM   1462  N   SER A 210      36.150  51.889  29.721  1.00  0.00           N  
ATOM   1463  CA  SER A 210      35.296  52.845  28.997  1.00  0.00           C  
ATOM   1464  C   SER A 210      34.742  52.345  27.667  1.00  0.00           C  
ATOM   1465  O   SER A 210      35.460  52.008  26.719  1.00  0.00           O  
ATOM   1466  CB  SER A 210      36.046  54.173  28.799  1.00  0.00           C  
ATOM   1467  OG  SER A 210      36.347  54.768  30.071  1.00  0.00           O  
ATOM   1468  N   PRO A 211      33.416  52.297  27.549  1.00  0.00           N  
ATOM   1469  CA  PRO A 211      32.664  51.724  26.425  1.00  0.00           C  
ATOM   1470  C   PRO A 211      33.238  51.969  25.032  1.00  0.00           C  
ATOM   1471  O   PRO A 211      33.587  53.116  24.737  1.00  0.00           O  
ATOM   1472  CB  PRO A 211      31.228  52.225  26.512  1.00  0.00           C  
ATOM   1473  CG  PRO A 211      31.049  52.461  28.016  1.00  0.00           C  
ATOM   1474  CD  PRO A 211      32.434  52.911  28.456  1.00  0.00           C  
ATOM   1475  N   TRP A 212      32.923  51.012  24.156  1.00  0.00           N  
ATOM   1476  CA  TRP A 212      33.396  50.909  22.777  1.00  0.00           C  
ATOM   1477  C   TRP A 212      32.678  51.813  21.771  1.00  0.00           C  
ATOM   1478  O   TRP A 212      31.453  51.813  21.655  1.00  0.00           O  
ATOM   1479  CB  TRP A 212      33.166  49.475  22.284  1.00  0.00           C  
ATOM   1480  CG  TRP A 212      34.013  48.390  22.954  1.00  0.00           C  
ATOM   1481  CD1 TRP A 212      33.683  47.743  24.064  1.00  0.00           C  
ATOM   1482  CD2 TRP A 212      35.268  47.963  22.514  1.00  0.00           C  
ATOM   1483  CE2 TRP A 212      35.626  46.998  23.445  1.00  0.00           C  
ATOM   1484  CE3 TRP A 212      36.254  48.515  21.706  1.00  0.00           C  
ATOM   1485  NE1 TRP A 212      34.654  46.870  24.348  1.00  0.00           N  
ATOM   1486  CZ2 TRP A 212      36.958  46.611  23.565  1.00  0.00           C  
ATOM   1487  CZ3 TRP A 212      37.566  48.092  21.768  1.00  0.00           C  
ATOM   1488  CH2 TRP A 212      37.933  47.166  22.744  1.00  0.00           C  
ATOM   1489  N   ILE A 213      33.480  52.557  21.014  1.00  0.00           N  
ATOM   1490  CA  ILE A 213      33.126  53.138  19.719  1.00  0.00           C  
ATOM   1491  C   ILE A 213      33.800  52.395  18.567  1.00  0.00           C  
ATOM   1492  O   ILE A 213      34.983  52.621  18.366  1.00  0.00           O  
ATOM   1493  CB  ILE A 213      33.180  54.677  19.669  1.00  0.00           C  
ATOM   1494  CG1 ILE A 213      32.140  55.256  20.628  1.00  0.00           C  
ATOM   1495  CG2 ILE A 213      32.869  55.205  18.264  1.00  0.00           C  
ATOM   1496  CD  ILE A 213      32.427  56.764  20.658  1.00  0.00           C  
ATOM   1497  N   GLN A 214      32.997  51.527  17.950  1.00  0.00           N  
ATOM   1498  CA  GLN A 214      33.605  50.600  16.989  1.00  0.00           C  
ATOM   1499  C   GLN A 214      32.737  50.335  15.755  1.00  0.00           C  
ATOM   1500  O   GLN A 214      33.116  50.505  14.596  1.00  0.00           O  
ATOM   1501  CB  GLN A 214      34.151  49.286  17.561  1.00  0.00           C  
ATOM   1502  CG  GLN A 214      33.155  48.518  18.429  1.00  0.00           C  
ATOM   1503  CD  GLN A 214      33.560  47.056  18.624  1.00  0.00           C  
ATOM   1504  NE2 GLN A 214      34.075  46.696  19.795  1.00  0.00           N  
ATOM   1505  OE1 GLN A 214      33.808  46.333  17.654  1.00  0.00           O  
ATOM   1506  N   ILE A 215      31.490  49.946  16.033  1.00  0.00           N  
ATOM   1507  CA  ILE A 215      30.473  49.613  15.037  1.00  0.00           C  
ATOM   1508  C   ILE A 215      29.332  50.613  15.232  1.00  0.00           C  
ATOM   1509  O   ILE A 215      28.309  50.397  15.889  1.00  0.00           O  
ATOM   1510  CB  ILE A 215      30.071  48.135  15.029  1.00  0.00           C  
ATOM   1511  CG1 ILE A 215      29.911  47.475  16.405  1.00  0.00           C  
ATOM   1512  CG2 ILE A 215      30.952  47.278  14.117  1.00  0.00           C  
ATOM   1513  CD  ILE A 215      29.382  46.048  16.515  1.00  0.00           C  
ATOM   1514  N   CYS A 216      29.564  51.745  14.577  1.00  0.00           N  
ATOM   1515  CA  CYS A 216      28.575  52.825  14.442  1.00  0.00           C  
ATOM   1516  C   CYS A 216      28.707  53.825  13.285  1.00  0.00           C  
ATOM   1517  O   CYS A 216      27.636  54.283  12.881  1.00  0.00           O  
ATOM   1518  CB  CYS A 216      28.355  53.602  15.735  1.00  0.00           C  
ATOM   1519  SG  CYS A 216      29.975  54.180  16.356  1.00  0.00           S  
ATOM   1520  N   ASN A 217      29.866  54.433  13.079  1.00  0.00           N  
ATOM   1521  CA  ASN A 217      30.181  55.517  12.132  1.00  0.00           C  
ATOM   1522  C   ASN A 217      31.658  55.579  11.757  1.00  0.00           C  
ATOM   1523  O   ASN A 217      31.802  56.000  10.610  1.00  0.00           O  
ATOM   1524  CB  ASN A 217      29.614  56.834  12.675  1.00  0.00           C  
ATOM   1525  CG  ASN A 217      30.245  57.203  14.028  1.00  0.00           C  
ATOM   1526  ND2 ASN A 217      30.043  58.423  14.518  1.00  0.00           N  
ATOM   1527  OD1 ASN A 217      30.950  56.435  14.685  1.00  0.00           O  
ATOM   1528  N   ASN A 218      32.619  55.547  12.682  1.00  0.00           N  
ATOM   1529  CA  ASN A 218      34.050  55.421  12.345  1.00  0.00           C  
ATOM   1530  C   ASN A 218      34.781  54.196  12.892  1.00  0.00           C  
ATOM   1531  O   ASN A 218      34.962  53.940  14.085  1.00  0.00           O  
ATOM   1532  CB  ASN A 218      34.688  56.794  12.547  1.00  0.00           C  
ATOM   1533  CG  ASN A 218      36.082  56.898  11.928  1.00  0.00           C  
ATOM   1534  ND2 ASN A 218      36.227  57.752  10.913  1.00  0.00           N  
ATOM   1535  OD1 ASN A 218      37.028  56.167  12.227  1.00  0.00           O  
ATOM   1536  N   PHE A 219      34.929  53.344  11.878  1.00  0.00           N  
ATOM   1537  CA  PHE A 219      35.122  51.899  12.118  1.00  0.00           C  
ATOM   1538  C   PHE A 219      36.573  51.493  12.381  1.00  0.00           C  
ATOM   1539  O   PHE A 219      37.307  51.126  11.465  1.00  0.00           O  
ATOM   1540  CB  PHE A 219      34.562  51.038  10.991  1.00  0.00           C  
ATOM   1541  CG  PHE A 219      33.040  50.914  10.865  1.00  0.00           C  
ATOM   1542  CD1 PHE A 219      32.507  51.825   9.955  1.00  0.00           C  
ATOM   1543  CD2 PHE A 219      32.197  50.005  11.476  1.00  0.00           C  
ATOM   1544  CE1 PHE A 219      31.122  51.917   9.842  1.00  0.00           C  
ATOM   1545  CE2 PHE A 219      30.824  50.007  11.282  1.00  0.00           C  
ATOM   1546  CZ  PHE A 219      30.290  51.023  10.503  1.00  0.00           C  
ATOM   1547  N   SER A 220      37.048  51.917  13.549  1.00  0.00           N  
ATOM   1548  CA  SER A 220      38.388  51.565  14.042  1.00  0.00           C  
ATOM   1549  C   SER A 220      38.244  51.259  15.542  1.00  0.00           C  
ATOM   1550  O   SER A 220      37.850  52.196  16.247  1.00  0.00           O  
ATOM   1551  CB  SER A 220      39.312  52.778  13.922  1.00  0.00           C  
ATOM   1552  OG  SER A 220      40.614  52.389  14.380  1.00  0.00           O  
ATOM   1553  N   PRO A 221      38.416  50.038  16.026  1.00  0.00           N  
ATOM   1554  CA  PRO A 221      37.890  49.509  17.281  1.00  0.00           C  
ATOM   1555  C   PRO A 221      38.639  49.916  18.555  1.00  0.00           C  
ATOM   1556  O   PRO A 221      39.733  49.433  18.876  1.00  0.00           O  
ATOM   1557  CB  PRO A 221      37.861  47.986  17.159  1.00  0.00           C  
ATOM   1558  CG  PRO A 221      39.106  47.805  16.279  1.00  0.00           C  
ATOM   1559  CD  PRO A 221      39.215  49.002  15.335  1.00  0.00           C  
ATOM   1560  N   ILE A 222      38.333  51.130  18.997  1.00  0.00           N  
ATOM   1561  CA  ILE A 222      38.833  51.727  20.243  1.00  0.00           C  
ATOM   1562  C   ILE A 222      37.804  51.921  21.352  1.00  0.00           C  
ATOM   1563  O   ILE A 222      36.606  51.724  21.129  1.00  0.00           O  
ATOM   1564  CB  ILE A 222      39.453  53.115  20.034  1.00  0.00           C  
ATOM   1565  CG1 ILE A 222      38.655  54.054  19.139  1.00  0.00           C  
ATOM   1566  CG2 ILE A 222      40.894  52.969  19.587  1.00  0.00           C  
ATOM   1567  CD  ILE A 222      39.237  55.461  19.080  1.00  0.00           C  
ATOM   1568  N   ILE A 223      38.433  51.815  22.512  1.00  0.00           N  
ATOM   1569  CA  ILE A 223      37.775  52.212  23.765  1.00  0.00           C  
ATOM   1570  C   ILE A 223      37.786  53.726  24.010  1.00  0.00           C  
ATOM   1571  O   ILE A 223      38.617  54.441  23.469  1.00  0.00           O  
ATOM   1572  CB  ILE A 223      38.155  51.407  25.016  1.00  0.00           C  
ATOM   1573  CG1 ILE A 223      39.651  51.179  25.183  1.00  0.00           C  
ATOM   1574  CG2 ILE A 223      37.552  50.012  24.886  1.00  0.00           C  
ATOM   1575  CD  ILE A 223      40.390  52.507  25.300  1.00  0.00           C  
ATOM   1576  N   ASP A 224      36.722  54.243  24.624  1.00  0.00           N  
ATOM   1577  CA  ASP A 224      36.558  55.632  25.068  1.00  0.00           C  
ATOM   1578  C   ASP A 224      37.638  56.065  26.053  1.00  0.00           C  
ATOM   1579  O   ASP A 224      38.028  55.358  26.975  1.00  0.00           O  
ATOM   1580  CB  ASP A 224      35.195  55.905  25.705  1.00  0.00           C  
ATOM   1581  CG  ASP A 224      34.667  57.347  25.670  1.00  0.00           C  
ATOM   1582  OD1 ASP A 224      33.533  57.544  26.155  1.00  0.00           O  
ATOM   1583  OD2 ASP A 224      35.340  58.236  25.104  1.00  0.00           O1-
ATOM   1584  N   TYR A 225      37.885  57.381  26.012  1.00  0.00           N  
ATOM   1585  CA  TYR A 225      38.988  58.069  26.696  1.00  0.00           C  
ATOM   1586  C   TYR A 225      38.904  58.033  28.222  1.00  0.00           C  
ATOM   1587  O   TYR A 225      37.868  57.823  28.852  1.00  0.00           O  
ATOM   1588  CB  TYR A 225      38.969  59.464  26.062  1.00  0.00           C  
ATOM   1589  CG  TYR A 225      39.589  59.433  24.661  1.00  0.00           C  
ATOM   1590  CD1 TYR A 225      38.708  59.349  23.595  1.00  0.00           C  
ATOM   1591  CD2 TYR A 225      40.970  59.403  24.508  1.00  0.00           C  
ATOM   1592  CE1 TYR A 225      39.218  59.190  22.314  1.00  0.00           C  
ATOM   1593  CE2 TYR A 225      41.484  59.258  23.229  1.00  0.00           C  
ATOM   1594  CZ  TYR A 225      40.601  59.205  22.151  1.00  0.00           C  
ATOM   1595  OH  TYR A 225      41.132  59.195  20.904  1.00  0.00           O  
ATOM   1596  N   PHE A 226      40.030  58.451  28.794  1.00  0.00           N  
ATOM   1597  CA  PHE A 226      40.191  58.195  30.239  1.00  0.00           C  
ATOM   1598  C   PHE A 226      40.423  59.493  31.004  1.00  0.00           C  
ATOM   1599  O   PHE A 226      41.494  60.076  30.840  1.00  0.00           O  
ATOM   1600  CB  PHE A 226      41.497  57.430  30.462  1.00  0.00           C  
ATOM   1601  CG  PHE A 226      41.533  56.118  29.667  1.00  0.00           C  
ATOM   1602  CD1 PHE A 226      42.776  55.633  29.280  1.00  0.00           C  
ATOM   1603  CD2 PHE A 226      40.475  55.246  29.454  1.00  0.00           C  
ATOM   1604  CE1 PHE A 226      43.019  54.363  28.746  1.00  0.00           C  
ATOM   1605  CE2 PHE A 226      40.645  53.979  28.920  1.00  0.00           C  
ATOM   1606  CZ  PHE A 226      41.919  53.514  28.639  1.00  0.00           C  
ATOM   1607  N   PRO A 227      39.467  59.979  31.790  1.00  0.00           N  
ATOM   1608  CA  PRO A 227      39.557  61.244  32.532  1.00  0.00           C  
ATOM   1609  C   PRO A 227      40.600  61.315  33.651  1.00  0.00           C  
ATOM   1610  O   PRO A 227      40.332  61.240  34.850  1.00  0.00           O  
ATOM   1611  CB  PRO A 227      38.196  61.418  33.195  1.00  0.00           C  
ATOM   1612  CG  PRO A 227      37.251  60.754  32.197  1.00  0.00           C  
ATOM   1613  CD  PRO A 227      38.065  59.568  31.676  1.00  0.00           C  
ATOM   1614  N   GLY A 228      41.860  61.399  33.265  1.00  0.00           N  
ATOM   1615  CA  GLY A 228      42.948  61.712  34.209  1.00  0.00           C  
ATOM   1616  C   GLY A 228      43.876  60.495  34.223  1.00  0.00           C  
ATOM   1617  O   GLY A 228      43.753  59.614  35.076  1.00  0.00           O  
ATOM   1618  N   THR A 229      44.826  60.535  33.294  1.00  0.00           N  
ATOM   1619  CA  THR A 229      45.920  59.563  33.149  1.00  0.00           C  
ATOM   1620  C   THR A 229      47.083  59.504  34.137  1.00  0.00           C  
ATOM   1621  O   THR A 229      47.365  58.450  34.711  1.00  0.00           O  
ATOM   1622  CB  THR A 229      46.446  59.452  31.714  1.00  0.00           C  
ATOM   1623  CG2 THR A 229      45.533  58.567  30.870  1.00  0.00           C  
ATOM   1624  OG1 THR A 229      46.661  60.736  31.117  1.00  0.00           O  
ATOM   1625  N   HIS A 230      47.800  60.612  34.321  1.00  0.00           N  
ATOM   1626  CA  HIS A 230      48.909  60.655  35.289  1.00  0.00           C  
ATOM   1627  C   HIS A 230      48.344  60.748  36.712  1.00  0.00           C  
ATOM   1628  O   HIS A 230      48.330  59.763  37.444  1.00  0.00           O  
ATOM   1629  CB  HIS A 230      49.907  61.766  34.938  1.00  0.00           C  
ATOM   1630  CG  HIS A 230      49.289  63.162  35.058  1.00  0.00           C  
ATOM   1631  CD2 HIS A 230      49.687  64.037  35.968  1.00  0.00           C  
ATOM   1632  ND1 HIS A 230      48.115  63.612  34.621  1.00  0.00           N  
ATOM   1633  CE1 HIS A 230      47.802  64.709  35.296  1.00  0.00           C  
ATOM   1634  NE2 HIS A 230      48.748  64.960  36.200  1.00  0.00           N  
ATOM   1635  N   ASN A 231      47.623  61.826  36.999  1.00  0.00           N  
ATOM   1636  CA  ASN A 231      47.100  62.112  38.343  1.00  0.00           C  
ATOM   1637  C   ASN A 231      46.202  61.002  38.883  1.00  0.00           C  
ATOM   1638  O   ASN A 231      46.043  60.926  40.106  1.00  0.00           O  
ATOM   1639  CB  ASN A 231      46.446  63.481  38.500  1.00  0.00           C  
ATOM   1640  CG  ASN A 231      45.170  63.732  37.698  1.00  0.00           C  
ATOM   1641  ND2 ASN A 231      44.005  63.639  38.338  1.00  0.00           N  
ATOM   1642  OD1 ASN A 231      45.066  64.168  36.557  1.00  0.00           O  
ATOM   1643  N   LYS A 232      45.461  60.274  38.058  1.00  0.00           N  
ATOM   1644  CA  LYS A 232      44.716  59.132  38.630  1.00  0.00           C  
ATOM   1645  C   LYS A 232      45.402  57.808  38.288  1.00  0.00           C  
ATOM   1646  O   LYS A 232      46.164  57.442  39.175  1.00  0.00           O  
ATOM   1647  CB  LYS A 232      43.242  59.156  38.256  1.00  0.00           C  
ATOM   1648  CG  LYS A 232      42.624  60.463  38.761  1.00  0.00           C  
ATOM   1649  CD  LYS A 232      41.225  60.647  38.158  1.00  0.00           C  
ATOM   1650  CE  LYS A 232      40.433  61.942  38.337  1.00  0.00           C  
ATOM   1651  NZ  LYS A 232      39.368  61.819  37.337  1.00  0.00           N1+
ATOM   1652  N   LEU A 233      45.405  57.317  37.051  1.00  0.00           N  
ATOM   1653  CA  LEU A 233      45.954  55.994  36.709  1.00  0.00           C  
ATOM   1654  C   LEU A 233      47.378  55.653  37.173  1.00  0.00           C  
ATOM   1655  O   LEU A 233      47.564  54.689  37.915  1.00  0.00           O  
ATOM   1656  CB  LEU A 233      45.842  55.714  35.210  1.00  0.00           C  
ATOM   1657  CG  LEU A 233      44.424  55.459  34.676  1.00  0.00           C  
ATOM   1658  CD1 LEU A 233      44.305  56.158  33.325  1.00  0.00           C  
ATOM   1659  CD2 LEU A 233      44.229  53.939  34.564  1.00  0.00           C  
ATOM   1660  N   LEU A 234      48.305  56.540  36.844  1.00  0.00           N  
ATOM   1661  CA  LEU A 234      49.706  56.484  37.301  1.00  0.00           C  
ATOM   1662  C   LEU A 234      50.059  56.467  38.798  1.00  0.00           C  
ATOM   1663  O   LEU A 234      50.278  55.357  39.281  1.00  0.00           O  
ATOM   1664  CB  LEU A 234      50.481  57.525  36.489  1.00  0.00           C  
ATOM   1665  CG  LEU A 234      51.986  57.252  36.594  1.00  0.00           C  
ATOM   1666  CD1 LEU A 234      52.405  56.198  35.569  1.00  0.00           C  
ATOM   1667  CD2 LEU A 234      52.736  58.498  36.124  1.00  0.00           C  
ATOM   1668  N   LYS A 235      49.344  57.388  39.442  1.00  0.00           N  
ATOM   1669  CA  LYS A 235      49.455  57.522  40.899  1.00  0.00           C  
ATOM   1670  C   LYS A 235      48.839  56.341  41.654  1.00  0.00           C  
ATOM   1671  O   LYS A 235      49.578  55.807  42.471  1.00  0.00           O  
ATOM   1672  CB  LYS A 235      48.769  58.716  41.564  1.00  0.00           C  
ATOM   1673  CG  LYS A 235      49.368  60.029  41.073  1.00  0.00           C  
ATOM   1674  CD  LYS A 235      49.392  61.174  42.089  1.00  0.00           C  
ATOM   1675  CE  LYS A 235      50.364  62.300  41.749  1.00  0.00           C  
ATOM   1676  NZ  LYS A 235      51.654  62.104  42.433  1.00  0.00           N1+
ATOM   1677  N   ASN A 236      47.769  55.696  41.191  1.00  0.00           N  
ATOM   1678  CA  ASN A 236      47.214  54.590  41.982  1.00  0.00           C  
ATOM   1679  C   ASN A 236      48.005  53.283  41.909  1.00  0.00           C  
ATOM   1680  O   ASN A 236      48.154  52.636  42.948  1.00  0.00           O  
ATOM   1681  CB  ASN A 236      45.732  54.281  41.736  1.00  0.00           C  
ATOM   1682  CG  ASN A 236      44.940  55.576  41.914  1.00  0.00           C  
ATOM   1683  ND2 ASN A 236      44.000  55.853  41.023  1.00  0.00           N  
ATOM   1684  OD1 ASN A 236      45.191  56.397  42.806  1.00  0.00           O  
ATOM   1685  N   VAL A 237      48.546  53.018  40.730  1.00  0.00           N  
ATOM   1686  CA  VAL A 237      49.523  51.931  40.551  1.00  0.00           C  
ATOM   1687  C   VAL A 237      50.749  52.246  41.410  1.00  0.00           C  
ATOM   1688  O   VAL A 237      51.044  51.433  42.283  1.00  0.00           O  
ATOM   1689  CB  VAL A 237      50.015  51.818  39.105  1.00  0.00           C  
ATOM   1690  CG1 VAL A 237      51.214  50.886  38.939  1.00  0.00           C  
ATOM   1691  CG2 VAL A 237      48.911  51.552  38.088  1.00  0.00           C  
ATOM   1692  N   ALA A 238      51.395  53.397  41.263  1.00  0.00           N  
ATOM   1693  CA  ALA A 238      52.627  53.642  42.029  1.00  0.00           C  
ATOM   1694  C   ALA A 238      52.516  53.652  43.555  1.00  0.00           C  
ATOM   1695  O   ALA A 238      53.417  53.175  44.246  1.00  0.00           O  
ATOM   1696  CB  ALA A 238      53.333  54.918  41.552  1.00  0.00           C  
ATOM   1697  N   PHE A 239      51.350  54.133  43.969  1.00  0.00           N  
ATOM   1698  CA  PHE A 239      50.833  54.072  45.337  1.00  0.00           C  
ATOM   1699  C   PHE A 239      50.812  52.649  45.901  1.00  0.00           C  
ATOM   1700  O   PHE A 239      51.462  52.293  46.879  1.00  0.00           O  
ATOM   1701  CB  PHE A 239      49.587  54.925  45.587  1.00  0.00           C  
ATOM   1702  CG  PHE A 239      49.111  54.987  47.040  1.00  0.00           C  
ATOM   1703  CD1 PHE A 239      48.544  53.921  47.722  1.00  0.00           C  
ATOM   1704  CD2 PHE A 239      49.103  56.241  47.627  1.00  0.00           C  
ATOM   1705  CE1 PHE A 239      47.945  54.082  48.955  1.00  0.00           C  
ATOM   1706  CE2 PHE A 239      48.373  56.421  48.790  1.00  0.00           C  
ATOM   1707  CZ  PHE A 239      47.823  55.363  49.499  1.00  0.00           C  
ATOM   1708  N   MET A 240      50.035  51.822  45.213  1.00  0.00           N  
ATOM   1709  CA  MET A 240      49.974  50.359  45.421  1.00  0.00           C  
ATOM   1710  C   MET A 240      51.250  49.519  45.284  1.00  0.00           C  
ATOM   1711  O   MET A 240      51.568  48.834  46.259  1.00  0.00           O  
ATOM   1712  CB  MET A 240      49.035  49.677  44.435  1.00  0.00           C  
ATOM   1713  CG  MET A 240      48.332  48.439  45.001  1.00  0.00           C  
ATOM   1714  SD  MET A 240      47.276  48.726  46.478  1.00  0.00           S  
ATOM   1715  CE  MET A 240      46.223  50.058  45.959  1.00  0.00           C  
ATOM   1716  N   LYS A 241      52.187  50.091  44.533  1.00  0.00           N  
ATOM   1717  CA  LYS A 241      53.611  49.761  44.406  1.00  0.00           C  
ATOM   1718  C   LYS A 241      54.396  50.158  45.660  1.00  0.00           C  
ATOM   1719  O   LYS A 241      55.092  49.331  46.234  1.00  0.00           O  
ATOM   1720  CB  LYS A 241      54.327  50.337  43.185  1.00  0.00           C  
ATOM   1721  CG  LYS A 241      53.848  49.621  41.920  1.00  0.00           C  
ATOM   1722  CD  LYS A 241      54.644  49.882  40.641  1.00  0.00           C  
ATOM   1723  CE  LYS A 241      54.389  48.650  39.777  1.00  0.00           C  
ATOM   1724  NZ  LYS A 241      55.502  48.449  38.830  1.00  0.00           N1+
ATOM   1725  N   SER A 242      54.193  51.388  46.115  1.00  0.00           N  
ATOM   1726  CA  SER A 242      54.862  51.902  47.321  1.00  0.00           C  
ATOM   1727  C   SER A 242      54.340  51.091  48.507  1.00  0.00           C  
ATOM   1728  O   SER A 242      55.081  50.392  49.187  1.00  0.00           O  
ATOM   1729  CB  SER A 242      54.422  53.344  47.548  1.00  0.00           C  
ATOM   1730  OG  SER A 242      55.117  53.791  48.717  1.00  0.00           O  
ATOM   1731  N   TYR A 243      53.040  50.839  48.532  1.00  0.00           N  
ATOM   1732  CA  TYR A 243      52.347  50.008  49.520  1.00  0.00           C  
ATOM   1733  C   TYR A 243      52.854  48.580  49.686  1.00  0.00           C  
ATOM   1734  O   TYR A 243      53.473  48.188  50.679  1.00  0.00           O  
ATOM   1735  CB  TYR A 243      50.865  50.003  49.158  1.00  0.00           C  
ATOM   1736  CG  TYR A 243      49.960  49.244  50.132  1.00  0.00           C  
ATOM   1737  CD1 TYR A 243      49.554  49.897  51.290  1.00  0.00           C  
ATOM   1738  CD2 TYR A 243      49.740  47.883  50.008  1.00  0.00           C  
ATOM   1739  CE1 TYR A 243      49.113  49.097  52.340  1.00  0.00           C  
ATOM   1740  CE2 TYR A 243      49.321  47.061  51.040  1.00  0.00           C  
ATOM   1741  CZ  TYR A 243      48.982  47.713  52.226  1.00  0.00           C  
ATOM   1742  OH  TYR A 243      48.708  47.081  53.396  1.00  0.00           O  
ATOM   1743  N   ILE A 244      52.855  47.836  48.576  1.00  0.00           N  
ATOM   1744  CA  ILE A 244      53.329  46.448  48.628  1.00  0.00           C  
ATOM   1745  C   ILE A 244      54.844  46.239  48.731  1.00  0.00           C  
ATOM   1746  O   ILE A 244      55.243  45.262  49.357  1.00  0.00           O  
ATOM   1747  CB  ILE A 244      52.712  45.465  47.624  1.00  0.00           C  
ATOM   1748  CG1 ILE A 244      52.825  45.972  46.188  1.00  0.00           C  
ATOM   1749  CG2 ILE A 244      51.373  44.806  47.959  1.00  0.00           C  
ATOM   1750  CD  ILE A 244      53.012  44.862  45.154  1.00  0.00           C  
ATOM   1751  N   LEU A 245      55.593  47.171  48.154  1.00  0.00           N  
ATOM   1752  CA  LEU A 245      57.035  47.147  48.445  1.00  0.00           C  
ATOM   1753  C   LEU A 245      57.351  47.413  49.915  1.00  0.00           C  
ATOM   1754  O   LEU A 245      58.167  46.737  50.547  1.00  0.00           O  
ATOM   1755  CB  LEU A 245      57.946  47.940  47.510  1.00  0.00           C  
ATOM   1756  CG  LEU A 245      58.959  46.985  46.883  1.00  0.00           C  
ATOM   1757  CD1 LEU A 245      58.243  45.849  46.139  1.00  0.00           C  
ATOM   1758  CD2 LEU A 245      59.936  47.789  46.021  1.00  0.00           C  
ATOM   1759  N   GLU A 246      56.538  48.224  50.580  1.00  0.00           N  
ATOM   1760  CA  GLU A 246      56.703  48.460  52.026  1.00  0.00           C  
ATOM   1761  C   GLU A 246      56.438  47.257  52.928  1.00  0.00           C  
ATOM   1762  O   GLU A 246      57.318  46.822  53.676  1.00  0.00           O  
ATOM   1763  CB  GLU A 246      55.761  49.598  52.421  1.00  0.00           C  
ATOM   1764  CG  GLU A 246      56.372  50.373  53.585  1.00  0.00           C  
ATOM   1765  CD  GLU A 246      55.569  51.623  53.953  1.00  0.00           C  
ATOM   1766  OE1 GLU A 246      55.936  52.674  53.391  1.00  0.00           O  
ATOM   1767  OE2 GLU A 246      54.874  51.633  54.997  1.00  0.00           O1-
ATOM   1768  N   LYS A 247      55.426  46.508  52.515  1.00  0.00           N  
ATOM   1769  CA  LYS A 247      55.031  45.224  53.116  1.00  0.00           C  
ATOM   1770  C   LYS A 247      56.039  44.109  52.838  1.00  0.00           C  
ATOM   1771  O   LYS A 247      56.181  43.228  53.692  1.00  0.00           O  
ATOM   1772  CB  LYS A 247      53.577  44.912  52.766  1.00  0.00           C  
ATOM   1773  CG  LYS A 247      52.506  45.707  53.521  1.00  0.00           C  
ATOM   1774  CD  LYS A 247      52.666  45.671  55.043  1.00  0.00           C  
ATOM   1775  CE  LYS A 247      51.614  46.443  55.836  1.00  0.00           C  
ATOM   1776  NZ  LYS A 247      51.788  46.414  57.293  1.00  0.00           N1+
ATOM   1777  N   VAL A 248      56.708  44.062  51.687  1.00  0.00           N  
ATOM   1778  CA  VAL A 248      57.815  43.149  51.339  1.00  0.00           C  
ATOM   1779  C   VAL A 248      58.881  43.266  52.439  1.00  0.00           C  
ATOM   1780  O   VAL A 248      59.211  42.288  53.108  1.00  0.00           O  
ATOM   1781  CB  VAL A 248      58.404  43.403  49.960  1.00  0.00           C  
ATOM   1782  CG1 VAL A 248      59.800  42.788  49.767  1.00  0.00           C  
ATOM   1783  CG2 VAL A 248      57.432  42.956  48.863  1.00  0.00           C  
ATOM   1784  N   LYS A 249      59.332  44.515  52.507  1.00  0.00           N  
ATOM   1785  CA  LYS A 249      60.415  44.883  53.435  1.00  0.00           C  
ATOM   1786  C   LYS A 249      60.047  44.595  54.889  1.00  0.00           C  
ATOM   1787  O   LYS A 249      60.863  43.961  55.568  1.00  0.00           O  
ATOM   1788  CB  LYS A 249      60.651  46.394  53.307  1.00  0.00           C  
ATOM   1789  CG  LYS A 249      61.875  46.579  52.405  1.00  0.00           C  
ATOM   1790  CD  LYS A 249      62.206  48.041  52.077  1.00  0.00           C  
ATOM   1791  CE  LYS A 249      61.407  48.659  50.931  1.00  0.00           C  
ATOM   1792  NZ  LYS A 249      61.533  50.123  50.966  1.00  0.00           N1+
ATOM   1793  N   GLU A 250      58.758  44.788  55.168  1.00  0.00           N  
ATOM   1794  CA  GLU A 250      58.212  44.434  56.477  1.00  0.00           C  
ATOM   1795  C   GLU A 250      58.141  42.931  56.789  1.00  0.00           C  
ATOM   1796  O   GLU A 250      58.791  42.516  57.748  1.00  0.00           O  
ATOM   1797  CB  GLU A 250      56.923  45.219  56.732  1.00  0.00           C  
ATOM   1798  CG  GLU A 250      56.373  45.225  58.167  1.00  0.00           C  
ATOM   1799  CD  GLU A 250      54.847  45.196  58.250  1.00  0.00           C  
ATOM   1800  OE1 GLU A 250      54.386  46.134  58.926  1.00  0.00           O  
ATOM   1801  OE2 GLU A 250      54.119  44.207  58.014  1.00  0.00           O1-
ATOM   1802  N   HIS A 251      57.706  42.170  55.801  1.00  0.00           N  
ATOM   1803  CA  HIS A 251      57.660  40.698  55.821  1.00  0.00           C  
ATOM   1804  C   HIS A 251      58.992  39.962  56.008  1.00  0.00           C  
ATOM   1805  O   HIS A 251      58.908  38.910  56.620  1.00  0.00           O  
ATOM   1806  CB  HIS A 251      57.001  40.177  54.549  1.00  0.00           C  
ATOM   1807  CG  HIS A 251      55.830  39.216  54.739  1.00  0.00           C  
ATOM   1808  CD2 HIS A 251      54.764  38.959  53.983  1.00  0.00           C  
ATOM   1809  ND1 HIS A 251      55.783  38.295  55.701  1.00  0.00           N  
ATOM   1810  CE1 HIS A 251      54.763  37.477  55.482  1.00  0.00           C  
ATOM   1811  NE2 HIS A 251      54.091  37.898  54.419  1.00  0.00           N  
ATOM   1812  N   GLN A 252      60.013  40.372  55.248  1.00  0.00           N  
ATOM   1813  CA  GLN A 252      61.332  39.746  55.311  1.00  0.00           C  
ATOM   1814  C   GLN A 252      61.990  39.670  56.693  1.00  0.00           C  
ATOM   1815  O   GLN A 252      62.986  38.957  56.767  1.00  0.00           O  
ATOM   1816  CB  GLN A 252      62.315  40.491  54.400  1.00  0.00           C  
ATOM   1817  CG  GLN A 252      62.068  40.316  52.897  1.00  0.00           C  
ATOM   1818  CD  GLN A 252      63.114  41.036  52.048  1.00  0.00           C  
ATOM   1819  NE2 GLN A 252      63.989  40.341  51.330  1.00  0.00           N  
ATOM   1820  OE1 GLN A 252      63.205  42.265  52.087  1.00  0.00           O  
ATOM   1821  N   GLU A 253      61.752  40.610  57.603  1.00  0.00           N  
ATOM   1822  CA  GLU A 253      62.216  40.524  58.989  1.00  0.00           C  
ATOM   1823  C   GLU A 253      61.522  39.317  59.621  1.00  0.00           C  
ATOM   1824  O   GLU A 253      60.293  39.248  59.563  1.00  0.00           O  
ATOM   1825  CB  GLU A 253      61.906  41.835  59.719  1.00  0.00           C  
ATOM   1826  CG  GLU A 253      62.445  43.116  59.089  1.00  0.00           C  
ATOM   1827  CD  GLU A 253      63.018  43.980  60.222  1.00  0.00           C  
ATOM   1828  OE1 GLU A 253      64.254  43.941  60.434  1.00  0.00           O  
ATOM   1829  OE2 GLU A 253      62.257  44.674  60.921  1.00  0.00           O1-
ATOM   1830  N   SER A 254      62.355  38.307  59.842  1.00  0.00           N  
ATOM   1831  CA  SER A 254      62.051  36.954  60.342  1.00  0.00           C  
ATOM   1832  C   SER A 254      61.213  36.258  59.273  1.00  0.00           C  
ATOM   1833  O   SER A 254      59.993  36.369  59.159  1.00  0.00           O  
ATOM   1834  CB  SER A 254      61.354  36.962  61.700  1.00  0.00           C  
ATOM   1835  OG  SER A 254      60.739  35.721  62.056  1.00  0.00           O  
ATOM   1836  N   MET A 255      61.876  35.541  58.375  1.00  0.00           N  
ATOM   1837  CA  MET A 255      61.188  34.677  57.410  1.00  0.00           C  
ATOM   1838  C   MET A 255      61.595  33.205  57.490  1.00  0.00           C  
ATOM   1839  O   MET A 255      62.696  32.772  57.823  1.00  0.00           O  
ATOM   1840  CB  MET A 255      61.203  35.318  56.026  1.00  0.00           C  
ATOM   1841  CG  MET A 255      62.607  35.419  55.405  1.00  0.00           C  
ATOM   1842  SD  MET A 255      63.333  33.829  54.899  1.00  0.00           S  
ATOM   1843  CE  MET A 255      62.378  33.381  53.457  1.00  0.00           C  
ATOM   1844  N   ASP A 256      60.603  32.341  57.271  1.00  0.00           N  
ATOM   1845  CA  ASP A 256      60.760  30.895  57.080  1.00  0.00           C  
ATOM   1846  C   ASP A 256      61.041  30.676  55.589  1.00  0.00           C  
ATOM   1847  O   ASP A 256      60.418  31.293  54.724  1.00  0.00           O  
ATOM   1848  CB  ASP A 256      59.500  30.205  57.610  1.00  0.00           C  
ATOM   1849  CG  ASP A 256      59.524  28.702  57.356  1.00  0.00           C  
ATOM   1850  OD1 ASP A 256      60.140  27.915  58.105  1.00  0.00           O  
ATOM   1851  OD2 ASP A 256      58.835  28.201  56.446  1.00  0.00           O1-
ATOM   1852  N   MET A 257      61.882  29.673  55.381  1.00  0.00           N  
ATOM   1853  CA  MET A 257      62.232  29.107  54.066  1.00  0.00           C  
ATOM   1854  C   MET A 257      61.610  27.771  53.650  1.00  0.00           C  
ATOM   1855  O   MET A 257      61.983  27.426  52.524  1.00  0.00           O  
ATOM   1856  CB  MET A 257      63.742  28.903  54.112  1.00  0.00           C  
ATOM   1857  CG  MET A 257      64.340  30.307  54.265  1.00  0.00           C  
ATOM   1858  SD  MET A 257      66.115  30.412  53.870  1.00  0.00           S  
ATOM   1859  CE  MET A 257      66.127  29.801  52.200  1.00  0.00           C  
ATOM   1860  N   ASN A 258      60.500  27.319  54.238  1.00  0.00           N  
ATOM   1861  CA  ASN A 258      59.875  26.022  53.941  1.00  0.00           C  
ATOM   1862  C   ASN A 258      58.416  26.089  53.498  1.00  0.00           C  
ATOM   1863  O   ASN A 258      58.013  25.871  52.363  1.00  0.00           O  
ATOM   1864  CB  ASN A 258      60.207  25.125  55.138  1.00  0.00           C  
ATOM   1865  CG  ASN A 258      59.661  23.700  55.035  1.00  0.00           C  
ATOM   1866  ND2 ASN A 258      59.031  23.334  56.144  1.00  0.00           N  
ATOM   1867  OD1 ASN A 258      59.369  23.188  53.947  1.00  0.00           O  
ATOM   1868  N   ASN A 259      57.548  26.454  54.442  1.00  0.00           N  
ATOM   1869  CA  ASN A 259      56.081  26.515  54.427  1.00  0.00           C  
ATOM   1870  C   ASN A 259      55.462  27.883  54.138  1.00  0.00           C  
ATOM   1871  O   ASN A 259      55.622  28.831  54.908  1.00  0.00           O  
ATOM   1872  CB  ASN A 259      55.535  25.966  55.747  1.00  0.00           C  
ATOM   1873  CG  ASN A 259      55.512  24.441  55.909  1.00  0.00           C  
ATOM   1874  ND2 ASN A 259      55.626  23.828  57.083  1.00  0.00           N  
ATOM   1875  OD1 ASN A 259      55.014  23.731  55.039  1.00  0.00           O  
ATOM   1876  N   PRO A 260      54.857  28.004  52.956  1.00  0.00           N  
ATOM   1877  CA  PRO A 260      54.251  29.226  52.402  1.00  0.00           C  
ATOM   1878  C   PRO A 260      53.083  29.719  53.253  1.00  0.00           C  
ATOM   1879  O   PRO A 260      52.113  29.026  53.575  1.00  0.00           O  
ATOM   1880  CB  PRO A 260      53.631  28.747  51.080  1.00  0.00           C  
ATOM   1881  CG  PRO A 260      54.527  27.599  50.604  1.00  0.00           C  
ATOM   1882  CD  PRO A 260      54.848  26.937  51.938  1.00  0.00           C  
ATOM   1883  N   GLN A 261      52.896  31.038  53.372  1.00  0.00           N  
ATOM   1884  CA  GLN A 261      51.718  31.614  54.024  1.00  0.00           C  
ATOM   1885  C   GLN A 261      50.829  32.372  53.043  1.00  0.00           C  
ATOM   1886  O   GLN A 261      49.602  32.195  53.032  1.00  0.00           O  
ATOM   1887  CB  GLN A 261      52.291  32.524  55.119  1.00  0.00           C  
ATOM   1888  CG  GLN A 261      53.079  31.801  56.206  1.00  0.00           C  
ATOM   1889  CD  GLN A 261      53.389  32.862  57.271  1.00  0.00           C  
ATOM   1890  NE2 GLN A 261      54.295  33.815  57.101  1.00  0.00           N  
ATOM   1891  OE1 GLN A 261      52.734  32.896  58.320  1.00  0.00           O  
ATOM   1892  N   ASP A 262      51.355  33.440  52.444  1.00  0.00           N  
ATOM   1893  CA  ASP A 262      50.741  34.329  51.461  1.00  0.00           C  
ATOM   1894  C   ASP A 262      51.553  34.287  50.167  1.00  0.00           C  
ATOM   1895  O   ASP A 262      52.527  33.587  49.889  1.00  0.00           O  
ATOM   1896  CB  ASP A 262      50.714  35.738  52.079  1.00  0.00           C  
ATOM   1897  CG  ASP A 262      51.854  36.277  52.938  1.00  0.00           C  
ATOM   1898  OD1 ASP A 262      51.811  36.064  54.172  1.00  0.00           O  
ATOM   1899  OD2 ASP A 262      52.771  36.904  52.380  1.00  0.00           O1-
ATOM   1900  N   PHE A 263      50.968  35.073  49.258  1.00  0.00           N  
ATOM   1901  CA  PHE A 263      51.531  35.385  47.936  1.00  0.00           C  
ATOM   1902  C   PHE A 263      52.902  36.049  47.991  1.00  0.00           C  
ATOM   1903  O   PHE A 263      53.851  35.460  47.482  1.00  0.00           O  
ATOM   1904  CB  PHE A 263      50.527  36.210  47.123  1.00  0.00           C  
ATOM   1905  CG  PHE A 263      50.848  36.550  45.672  1.00  0.00           C  
ATOM   1906  CD1 PHE A 263      51.337  37.820  45.410  1.00  0.00           C  
ATOM   1907  CD2 PHE A 263      51.042  35.497  44.792  1.00  0.00           C  
ATOM   1908  CE1 PHE A 263      51.941  38.002  44.165  1.00  0.00           C  
ATOM   1909  CE2 PHE A 263      51.798  35.652  43.629  1.00  0.00           C  
ATOM   1910  CZ  PHE A 263      52.199  36.940  43.306  1.00  0.00           C  
ATOM   1911  N   ILE A 264      53.048  37.170  48.707  1.00  0.00           N  
ATOM   1912  CA  ILE A 264      54.343  37.802  48.981  1.00  0.00           C  
ATOM   1913  C   ILE A 264      55.363  36.902  49.700  1.00  0.00           C  
ATOM   1914  O   ILE A 264      56.520  36.911  49.281  1.00  0.00           O  
ATOM   1915  CB  ILE A 264      54.102  39.195  49.547  1.00  0.00           C  
ATOM   1916  CG1 ILE A 264      53.630  40.099  48.401  1.00  0.00           C  
ATOM   1917  CG2 ILE A 264      55.308  39.897  50.180  1.00  0.00           C  
ATOM   1918  CD  ILE A 264      53.135  41.464  48.877  1.00  0.00           C  
ATOM   1919  N   ASP A 265      54.902  36.135  50.676  1.00  0.00           N  
ATOM   1920  CA  ASP A 265      55.708  35.115  51.363  1.00  0.00           C  
ATOM   1921  C   ASP A 265      56.277  34.011  50.468  1.00  0.00           C  
ATOM   1922  O   ASP A 265      57.484  33.807  50.475  1.00  0.00           O  
ATOM   1923  CB  ASP A 265      54.846  34.549  52.500  1.00  0.00           C  
ATOM   1924  CG  ASP A 265      55.427  33.599  53.545  1.00  0.00           C  
ATOM   1925  OD1 ASP A 265      55.282  32.375  53.333  1.00  0.00           O  
ATOM   1926  OD2 ASP A 265      55.834  34.119  54.607  1.00  0.00           O1-
ATOM   1927  N   CYS A 266      55.430  33.378  49.662  1.00  0.00           N  
ATOM   1928  CA  CYS A 266      55.866  32.344  48.709  1.00  0.00           C  
ATOM   1929  C   CYS A 266      56.720  32.753  47.502  1.00  0.00           C  
ATOM   1930  O   CYS A 266      57.702  32.107  47.149  1.00  0.00           O  
ATOM   1931  CB  CYS A 266      54.723  31.396  48.362  1.00  0.00           C  
ATOM   1932  SG  CYS A 266      53.462  32.107  47.258  1.00  0.00           S  
ATOM   1933  N   PHE A 267      56.365  33.984  47.138  1.00  0.00           N  
ATOM   1934  CA  PHE A 267      57.225  34.862  46.330  1.00  0.00           C  
ATOM   1935  C   PHE A 267      58.614  35.070  46.926  1.00  0.00           C  
ATOM   1936  O   PHE A 267      59.538  34.549  46.305  1.00  0.00           O  
ATOM   1937  CB  PHE A 267      56.557  36.196  45.993  1.00  0.00           C  
ATOM   1938  CG  PHE A 267      56.700  36.583  44.521  1.00  0.00           C  
ATOM   1939  CD1 PHE A 267      57.964  36.910  44.043  1.00  0.00           C  
ATOM   1940  CD2 PHE A 267      55.605  36.722  43.684  1.00  0.00           C  
ATOM   1941  CE1 PHE A 267      58.069  37.346  42.723  1.00  0.00           C  
ATOM   1942  CE2 PHE A 267      55.700  37.154  42.371  1.00  0.00           C  
ATOM   1943  CZ  PHE A 267      56.975  37.367  41.860  1.00  0.00           C  
ATOM   1944  N   LEU A 268      58.737  35.480  48.193  1.00  0.00           N  
ATOM   1945  CA  LEU A 268      60.036  35.640  48.866  1.00  0.00           C  
ATOM   1946  C   LEU A 268      60.801  34.326  48.931  1.00  0.00           C  
ATOM   1947  O   LEU A 268      62.011  34.290  48.703  1.00  0.00           O  
ATOM   1948  CB  LEU A 268      59.938  36.144  50.307  1.00  0.00           C  
ATOM   1949  CG  LEU A 268      59.190  37.450  50.554  1.00  0.00           C  
ATOM   1950  CD1 LEU A 268      58.853  37.771  52.010  1.00  0.00           C  
ATOM   1951  CD2 LEU A 268      60.017  38.575  49.922  1.00  0.00           C  
ATOM   1952  N   MET A 269      60.058  33.266  49.232  1.00  0.00           N  
ATOM   1953  CA  MET A 269      60.501  31.876  49.380  1.00  0.00           C  
ATOM   1954  C   MET A 269      61.195  31.363  48.126  1.00  0.00           C  
ATOM   1955  O   MET A 269      62.397  31.119  48.194  1.00  0.00           O  
ATOM   1956  CB  MET A 269      59.290  31.102  49.919  1.00  0.00           C  
ATOM   1957  CG  MET A 269      59.791  29.867  50.675  1.00  0.00           C  
ATOM   1958  SD  MET A 269      58.396  28.784  51.163  1.00  0.00           S  
ATOM   1959  CE  MET A 269      58.008  29.860  52.522  1.00  0.00           C  
ATOM   1960  N   LYS A 270      60.524  31.556  46.993  1.00  0.00           N  
ATOM   1961  CA  LYS A 270      61.070  31.238  45.665  1.00  0.00           C  
ATOM   1962  C   LYS A 270      62.217  32.207  45.357  1.00  0.00           C  
ATOM   1963  O   LYS A 270      63.268  31.737  44.927  1.00  0.00           O  
ATOM   1964  CB  LYS A 270      59.995  31.466  44.598  1.00  0.00           C  
ATOM   1965  CG  LYS A 270      60.318  30.913  43.215  1.00  0.00           C  
ATOM   1966  CD  LYS A 270      60.461  29.394  43.332  1.00  0.00           C  
ATOM   1967  CE  LYS A 270      60.534  28.723  41.957  1.00  0.00           C  
ATOM   1968  NZ  LYS A 270      60.132  27.323  42.156  1.00  0.00           N1+
ATOM   1969  N   MET A 271      62.068  33.486  45.697  1.00  0.00           N  
ATOM   1970  CA  MET A 271      63.191  34.426  45.517  1.00  0.00           C  
ATOM   1971  C   MET A 271      64.558  34.191  46.161  1.00  0.00           C  
ATOM   1972  O   MET A 271      65.622  34.197  45.538  1.00  0.00           O  
ATOM   1973  CB  MET A 271      62.733  35.879  45.662  1.00  0.00           C  
ATOM   1974  CG  MET A 271      61.819  36.363  44.537  1.00  0.00           C  
ATOM   1975  SD  MET A 271      61.620  38.180  44.374  1.00  0.00           S  
ATOM   1976  CE  MET A 271      61.140  38.491  46.058  1.00  0.00           C  
ATOM   1977  N   GLU A 272      64.422  33.843  47.435  1.00  0.00           N  
ATOM   1978  CA  GLU A 272      65.535  33.297  48.220  1.00  0.00           C  
ATOM   1979  C   GLU A 272      66.143  31.967  47.778  1.00  0.00           C  
ATOM   1980  O   GLU A 272      67.269  31.699  48.208  1.00  0.00           O  
ATOM   1981  CB  GLU A 272      65.129  33.208  49.688  1.00  0.00           C  
ATOM   1982  CG  GLU A 272      65.009  34.535  50.450  1.00  0.00           C  
ATOM   1983  CD  GLU A 272      66.429  35.053  50.672  1.00  0.00           C  
ATOM   1984  OE1 GLU A 272      67.127  34.551  51.575  1.00  0.00           O  
ATOM   1985  OE2 GLU A 272      66.802  35.980  49.912  1.00  0.00           O1-
ATOM   1986  N   LYS A 273      65.335  30.965  47.449  1.00  0.00           N  
ATOM   1987  CA  LYS A 273      65.793  29.660  46.939  1.00  0.00           C  
ATOM   1988  C   LYS A 273      66.294  29.611  45.491  1.00  0.00           C  
ATOM   1989  O   LYS A 273      66.973  28.639  45.175  1.00  0.00           O  
ATOM   1990  CB  LYS A 273      64.625  28.683  47.113  1.00  0.00           C  
ATOM   1991  CG  LYS A 273      64.597  28.316  48.603  1.00  0.00           C  
ATOM   1992  CD  LYS A 273      63.423  27.360  48.843  1.00  0.00           C  
ATOM   1993  CE  LYS A 273      63.668  26.555  50.122  1.00  0.00           C  
ATOM   1994  NZ  LYS A 273      62.697  25.480  50.338  1.00  0.00           N1+
ATOM   1995  N   GLU A 274      65.798  30.464  44.599  1.00  0.00           N  
ATOM   1996  CA  GLU A 274      66.200  30.453  43.186  1.00  0.00           C  
ATOM   1997  C   GLU A 274      66.974  31.735  42.881  1.00  0.00           C  
ATOM   1998  O   GLU A 274      66.420  32.608  42.226  1.00  0.00           O  
ATOM   1999  CB  GLU A 274      64.945  30.312  42.318  1.00  0.00           C  
ATOM   2000  CG  GLU A 274      64.364  28.899  42.234  1.00  0.00           C  
ATOM   2001  CD  GLU A 274      65.354  27.881  41.668  1.00  0.00           C  
ATOM   2002  OE1 GLU A 274      65.463  27.713  40.435  1.00  0.00           O  
ATOM   2003  OE2 GLU A 274      65.816  27.031  42.449  1.00  0.00           O1-
ATOM   2004  N   LYS A 275      68.285  31.759  43.105  1.00  0.00           N  
ATOM   2005  CA  LYS A 275      69.194  32.843  42.718  1.00  0.00           C  
ATOM   2006  C   LYS A 275      69.566  32.862  41.240  1.00  0.00           C  
ATOM   2007  O   LYS A 275      70.372  32.023  40.844  1.00  0.00           O  
ATOM   2008  CB  LYS A 275      70.411  32.659  43.625  1.00  0.00           C  
ATOM   2009  CG  LYS A 275      70.060  32.699  45.114  1.00  0.00           C  
ATOM   2010  CD  LYS A 275      71.215  32.188  45.961  1.00  0.00           C  
ATOM   2011  CE  LYS A 275      71.078  32.523  47.448  1.00  0.00           C  
ATOM   2012  NZ  LYS A 275      72.350  32.538  48.196  1.00  0.00           N1+
ATOM   2013  N   HIS A 276      68.793  33.678  40.516  1.00  0.00           N  
ATOM   2014  CA  HIS A 276      69.074  33.696  39.075  1.00  0.00           C  
ATOM   2015  C   HIS A 276      69.634  35.023  38.575  1.00  0.00           C  
ATOM   2016  O   HIS A 276      69.275  36.112  39.005  1.00  0.00           O  
ATOM   2017  CB  HIS A 276      67.803  33.384  38.272  1.00  0.00           C  
ATOM   2018  CG  HIS A 276      67.433  31.906  38.346  1.00  0.00           C  
ATOM   2019  CD2 HIS A 276      66.465  31.425  39.115  1.00  0.00           C  
ATOM   2020  ND1 HIS A 276      67.687  30.928  37.487  1.00  0.00           N  
ATOM   2021  CE1 HIS A 276      66.824  29.925  37.627  1.00  0.00           C  
ATOM   2022  NE2 HIS A 276      66.096  30.213  38.700  1.00  0.00           N  
ATOM   2023  N   ASN A 277      70.379  34.962  37.472  1.00  0.00           N  
ATOM   2024  CA  ASN A 277      71.126  36.102  36.914  1.00  0.00           C  
ATOM   2025  C   ASN A 277      70.273  36.677  35.784  1.00  0.00           C  
ATOM   2026  O   ASN A 277      69.808  35.942  34.908  1.00  0.00           O  
ATOM   2027  CB  ASN A 277      72.451  35.583  36.359  1.00  0.00           C  
ATOM   2028  CG  ASN A 277      73.473  36.716  36.293  1.00  0.00           C  
ATOM   2029  ND2 ASN A 277      73.758  37.145  35.068  1.00  0.00           N  
ATOM   2030  OD1 ASN A 277      74.072  37.061  37.312  1.00  0.00           O  
ATOM   2031  N   GLN A 278      70.392  37.997  35.657  1.00  0.00           N  
ATOM   2032  CA  GLN A 278      69.646  38.875  34.737  1.00  0.00           C  
ATOM   2033  C   GLN A 278      69.561  38.320  33.317  1.00  0.00           C  
ATOM   2034  O   GLN A 278      70.580  37.943  32.742  1.00  0.00           O  
ATOM   2035  CB  GLN A 278      70.231  40.291  34.763  1.00  0.00           C  
ATOM   2036  CG  GLN A 278      69.518  41.262  35.690  1.00  0.00           C  
ATOM   2037  CD  GLN A 278      68.468  42.188  35.083  1.00  0.00           C  
ATOM   2038  NE2 GLN A 278      68.786  43.237  34.326  1.00  0.00           N  
ATOM   2039  OE1 GLN A 278      67.274  42.058  35.359  1.00  0.00           O  
ATOM   2040  N   PRO A 279      68.308  38.168  32.890  1.00  0.00           N  
ATOM   2041  CA  PRO A 279      67.091  38.405  33.687  1.00  0.00           C  
ATOM   2042  C   PRO A 279      66.406  37.141  34.213  1.00  0.00           C  
ATOM   2043  O   PRO A 279      66.248  36.135  33.516  1.00  0.00           O  
ATOM   2044  CB  PRO A 279      66.202  39.213  32.746  1.00  0.00           C  
ATOM   2045  CG  PRO A 279      66.565  38.684  31.354  1.00  0.00           C  
ATOM   2046  CD  PRO A 279      68.006  38.187  31.453  1.00  0.00           C  
ATOM   2047  N   SER A 280      65.824  37.239  35.410  1.00  0.00           N  
ATOM   2048  CA  SER A 280      65.127  36.196  36.178  1.00  0.00           C  
ATOM   2049  C   SER A 280      63.627  36.477  36.173  1.00  0.00           C  
ATOM   2050  O   SER A 280      63.240  37.638  36.298  1.00  0.00           O  
ATOM   2051  CB  SER A 280      65.587  36.325  37.635  1.00  0.00           C  
ATOM   2052  OG  SER A 280      64.949  35.363  38.490  1.00  0.00           O  
ATOM   2053  N   GLU A 281      62.851  35.406  36.334  1.00  0.00           N  
ATOM   2054  CA  GLU A 281      61.380  35.482  36.336  1.00  0.00           C  
ATOM   2055  C   GLU A 281      60.803  35.997  37.663  1.00  0.00           C  
ATOM   2056  O   GLU A 281      59.787  36.683  37.659  1.00  0.00           O  
ATOM   2057  CB  GLU A 281      60.876  34.056  36.150  1.00  0.00           C  
ATOM   2058  CG  GLU A 281      61.270  33.147  34.977  1.00  0.00           C  
ATOM   2059  CD  GLU A 281      62.714  33.063  34.477  1.00  0.00           C  
ATOM   2060  OE1 GLU A 281      62.854  33.302  33.264  1.00  0.00           O  
ATOM   2061  OE2 GLU A 281      63.567  32.786  35.349  1.00  0.00           O1-
ATOM   2062  N   PHE A 282      61.592  35.747  38.701  1.00  0.00           N  
ATOM   2063  CA  PHE A 282      61.107  36.118  40.041  1.00  0.00           C  
ATOM   2064  C   PHE A 282      62.097  37.085  40.706  1.00  0.00           C  
ATOM   2065  O   PHE A 282      63.199  36.721  41.115  1.00  0.00           O  
ATOM   2066  CB  PHE A 282      60.890  34.879  40.914  1.00  0.00           C  
ATOM   2067  CG  PHE A 282      59.733  34.002  40.446  1.00  0.00           C  
ATOM   2068  CD1 PHE A 282      59.915  33.001  39.500  1.00  0.00           C  
ATOM   2069  CD2 PHE A 282      58.445  34.205  40.947  1.00  0.00           C  
ATOM   2070  CE1 PHE A 282      58.869  32.254  38.990  1.00  0.00           C  
ATOM   2071  CE2 PHE A 282      57.358  33.494  40.437  1.00  0.00           C  
ATOM   2072  CZ  PHE A 282      57.586  32.554  39.450  1.00  0.00           C  
ATOM   2073  N   THR A 283      61.855  38.373  40.492  1.00  0.00           N  
ATOM   2074  CA  THR A 283      62.602  39.544  40.979  1.00  0.00           C  
ATOM   2075  C   THR A 283      61.763  40.535  41.791  1.00  0.00           C  
ATOM   2076  O   THR A 283      60.535  40.514  41.788  1.00  0.00           O  
ATOM   2077  CB  THR A 283      63.338  40.323  39.882  1.00  0.00           C  
ATOM   2078  CG2 THR A 283      64.194  39.284  39.156  1.00  0.00           C  
ATOM   2079  OG1 THR A 283      62.412  40.961  39.001  1.00  0.00           O  
ATOM   2080  N   ILE A 284      62.419  41.431  42.512  1.00  0.00           N  
ATOM   2081  CA  ILE A 284      61.672  42.413  43.322  1.00  0.00           C  
ATOM   2082  C   ILE A 284      60.858  43.365  42.436  1.00  0.00           C  
ATOM   2083  O   ILE A 284      59.799  43.873  42.785  1.00  0.00           O  
ATOM   2084  CB  ILE A 284      62.674  43.084  44.251  1.00  0.00           C  
ATOM   2085  CG1 ILE A 284      62.105  43.928  45.386  1.00  0.00           C  
ATOM   2086  CG2 ILE A 284      63.805  43.821  43.516  1.00  0.00           C  
ATOM   2087  CD  ILE A 284      60.997  43.139  46.099  1.00  0.00           C  
ATOM   2088  N   GLU A 285      61.329  43.523  41.196  1.00  0.00           N  
ATOM   2089  CA  GLU A 285      60.549  44.109  40.110  1.00  0.00           C  
ATOM   2090  C   GLU A 285      59.330  43.297  39.654  1.00  0.00           C  
ATOM   2091  O   GLU A 285      58.312  43.932  39.368  1.00  0.00           O  
ATOM   2092  CB  GLU A 285      61.442  44.526  38.935  1.00  0.00           C  
ATOM   2093  CG  GLU A 285      62.660  45.425  39.170  1.00  0.00           C  
ATOM   2094  CD  GLU A 285      63.957  44.844  39.747  1.00  0.00           C  
ATOM   2095  OE1 GLU A 285      64.174  43.610  39.804  1.00  0.00           O  
ATOM   2096  OE2 GLU A 285      64.736  45.689  40.243  1.00  0.00           O1-
ATOM   2097  N   SER A 286      59.426  41.991  39.453  1.00  0.00           N  
ATOM   2098  CA  SER A 286      58.196  41.268  39.093  1.00  0.00           C  
ATOM   2099  C   SER A 286      57.151  41.033  40.193  1.00  0.00           C  
ATOM   2100  O   SER A 286      55.945  41.070  39.971  1.00  0.00           O  
ATOM   2101  CB  SER A 286      58.471  39.937  38.393  1.00  0.00           C  
ATOM   2102  OG  SER A 286      59.208  38.975  39.128  1.00  0.00           O  
ATOM   2103  N   LEU A 287      57.615  40.941  41.436  1.00  0.00           N  
ATOM   2104  CA  LEU A 287      56.769  41.046  42.625  1.00  0.00           C  
ATOM   2105  C   LEU A 287      56.062  42.397  42.750  1.00  0.00           C  
ATOM   2106  O   LEU A 287      54.828  42.433  42.717  1.00  0.00           O  
ATOM   2107  CB  LEU A 287      57.625  40.821  43.872  1.00  0.00           C  
ATOM   2108  CG  LEU A 287      56.998  40.901  45.265  1.00  0.00           C  
ATOM   2109  CD1 LEU A 287      55.803  39.962  45.459  1.00  0.00           C  
ATOM   2110  CD2 LEU A 287      58.093  40.645  46.306  1.00  0.00           C  
ATOM   2111  N   GLU A 288      56.731  43.519  42.455  1.00  0.00           N  
ATOM   2112  CA  GLU A 288      56.215  44.888  42.449  1.00  0.00           C  
ATOM   2113  C   GLU A 288      55.053  45.102  41.482  1.00  0.00           C  
ATOM   2114  O   GLU A 288      54.079  45.811  41.740  1.00  0.00           O  
ATOM   2115  CB  GLU A 288      57.344  45.883  42.180  1.00  0.00           C  
ATOM   2116  CG  GLU A 288      56.967  47.300  42.620  1.00  0.00           C  
ATOM   2117  CD  GLU A 288      58.047  48.210  42.036  1.00  0.00           C  
ATOM   2118  OE1 GLU A 288      59.130  48.310  42.668  1.00  0.00           O  
ATOM   2119  OE2 GLU A 288      57.856  48.727  40.918  1.00  0.00           O1-
ATOM   2120  N   ASN A 289      55.229  44.620  40.249  1.00  0.00           N  
ATOM   2121  CA  ASN A 289      54.077  44.483  39.349  1.00  0.00           C  
ATOM   2122  C   ASN A 289      52.970  43.458  39.619  1.00  0.00           C  
ATOM   2123  O   ASN A 289      51.961  43.861  40.210  1.00  0.00           O  
ATOM   2124  CB  ASN A 289      54.523  44.266  37.898  1.00  0.00           C  
ATOM   2125  CG  ASN A 289      55.169  45.577  37.444  1.00  0.00           C  
ATOM   2126  ND2 ASN A 289      54.423  46.428  36.750  1.00  0.00           N  
ATOM   2127  OD1 ASN A 289      56.339  45.854  37.735  1.00  0.00           O  
ATOM   2128  N   THR A 290      53.343  42.190  39.735  1.00  0.00           N  
ATOM   2129  CA  THR A 290      52.343  41.105  39.768  1.00  0.00           C  
ATOM   2130  C   THR A 290      51.382  41.122  40.953  1.00  0.00           C  
ATOM   2131  O   THR A 290      50.288  40.581  40.767  1.00  0.00           O  
ATOM   2132  CB  THR A 290      52.981  39.721  39.846  1.00  0.00           C  
ATOM   2133  CG2 THR A 290      53.783  39.555  38.549  1.00  0.00           C  
ATOM   2134  OG1 THR A 290      53.834  39.623  40.991  1.00  0.00           O  
ATOM   2135  N   ALA A 291      51.691  41.607  42.151  1.00  0.00           N  
ATOM   2136  CA  ALA A 291      50.683  41.691  43.219  1.00  0.00           C  
ATOM   2137  C   ALA A 291      49.585  42.718  42.955  1.00  0.00           C  
ATOM   2138  O   ALA A 291      48.408  42.424  43.128  1.00  0.00           O  
ATOM   2139  CB  ALA A 291      51.327  41.732  44.605  1.00  0.00           C  
ATOM   2140  N   VAL A 292      49.964  43.816  42.296  1.00  0.00           N  
ATOM   2141  CA  VAL A 292      49.068  44.935  41.970  1.00  0.00           C  
ATOM   2142  C   VAL A 292      47.970  44.462  41.026  1.00  0.00           C  
ATOM   2143  O   VAL A 292      46.762  44.563  41.267  1.00  0.00           O  
ATOM   2144  CB  VAL A 292      49.795  46.138  41.355  1.00  0.00           C  
ATOM   2145  CG1 VAL A 292      48.872  47.279  40.927  1.00  0.00           C  
ATOM   2146  CG2 VAL A 292      50.847  46.685  42.325  1.00  0.00           C  
ATOM   2147  N   ASP A 293      48.407  43.761  39.989  1.00  0.00           N  
ATOM   2148  CA  ASP A 293      47.524  43.082  39.019  1.00  0.00           C  
ATOM   2149  C   ASP A 293      46.473  42.133  39.597  1.00  0.00           C  
ATOM   2150  O   ASP A 293      45.273  42.178  39.325  1.00  0.00           O  
ATOM   2151  CB  ASP A 293      48.297  42.222  38.018  1.00  0.00           C  
ATOM   2152  CG  ASP A 293      49.127  42.901  36.924  1.00  0.00           C  
ATOM   2153  OD1 ASP A 293      49.623  44.030  37.140  1.00  0.00           O  
ATOM   2154  OD2 ASP A 293      49.449  42.214  35.935  1.00  0.00           O1-
ATOM   2155  N   LEU A 294      46.959  41.233  40.449  1.00  0.00           N  
ATOM   2156  CA  LEU A 294      46.103  40.257  41.133  1.00  0.00           C  
ATOM   2157  C   LEU A 294      45.180  40.896  42.187  1.00  0.00           C  
ATOM   2158  O   LEU A 294      44.005  40.587  42.087  1.00  0.00           O  
ATOM   2159  CB  LEU A 294      46.968  39.271  41.932  1.00  0.00           C  
ATOM   2160  CG  LEU A 294      47.755  38.254  41.108  1.00  0.00           C  
ATOM   2161  CD1 LEU A 294      48.734  37.507  42.016  1.00  0.00           C  
ATOM   2162  CD2 LEU A 294      46.700  37.329  40.490  1.00  0.00           C  
ATOM   2163  N   PHE A 295      45.721  41.852  42.932  1.00  0.00           N  
ATOM   2164  CA  PHE A 295      44.972  42.708  43.873  1.00  0.00           C  
ATOM   2165  C   PHE A 295      43.770  43.409  43.241  1.00  0.00           C  
ATOM   2166  O   PHE A 295      42.651  43.490  43.720  1.00  0.00           O  
ATOM   2167  CB  PHE A 295      45.911  43.530  44.758  1.00  0.00           C  
ATOM   2168  CG  PHE A 295      45.188  44.356  45.808  1.00  0.00           C  
ATOM   2169  CD1 PHE A 295      45.159  43.814  47.089  1.00  0.00           C  
ATOM   2170  CD2 PHE A 295      44.833  45.690  45.588  1.00  0.00           C  
ATOM   2171  CE1 PHE A 295      44.714  44.622  48.122  1.00  0.00           C  
ATOM   2172  CE2 PHE A 295      44.389  46.459  46.654  1.00  0.00           C  
ATOM   2173  CZ  PHE A 295      44.266  45.920  47.931  1.00  0.00           C  
ATOM   2174  N   GLY A 296      44.109  43.945  42.070  1.00  0.00           N  
ATOM   2175  CA  GLY A 296      43.224  44.720  41.168  1.00  0.00           C  
ATOM   2176  C   GLY A 296      42.098  43.811  40.687  1.00  0.00           C  
ATOM   2177  O   GLY A 296      40.987  43.909  41.189  1.00  0.00           O  
ATOM   2178  N   ALA A 297      42.555  42.688  40.123  1.00  0.00           N  
ATOM   2179  CA  ALA A 297      41.733  41.615  39.546  1.00  0.00           C  
ATOM   2180  C   ALA A 297      40.744  40.959  40.509  1.00  0.00           C  
ATOM   2181  O   ALA A 297      39.531  40.850  40.274  1.00  0.00           O  
ATOM   2182  CB  ALA A 297      42.560  40.549  38.828  1.00  0.00           C  
ATOM   2183  N   GLY A 298      41.368  40.487  41.579  1.00  0.00           N  
ATOM   2184  CA  GLY A 298      40.629  39.908  42.716  1.00  0.00           C  
ATOM   2185  C   GLY A 298      39.538  40.793  43.338  1.00  0.00           C  
ATOM   2186  O   GLY A 298      38.438  40.365  43.698  1.00  0.00           O  
ATOM   2187  N   THR A 299      39.840  42.059  43.587  1.00  0.00           N  
ATOM   2188  CA  THR A 299      38.932  42.999  44.252  1.00  0.00           C  
ATOM   2189  C   THR A 299      37.581  43.239  43.557  1.00  0.00           C  
ATOM   2190  O   THR A 299      36.546  43.184  44.208  1.00  0.00           O  
ATOM   2191  CB  THR A 299      39.562  44.316  44.693  1.00  0.00           C  
ATOM   2192  CG2 THR A 299      38.594  45.316  45.320  1.00  0.00           C  
ATOM   2193  OG1 THR A 299      40.705  43.983  45.494  1.00  0.00           O  
ATOM   2194  N   GLU A 300      37.653  43.380  42.235  1.00  0.00           N  
ATOM   2195  CA  GLU A 300      36.528  43.497  41.305  1.00  0.00           C  
ATOM   2196  C   GLU A 300      35.891  42.129  41.017  1.00  0.00           C  
ATOM   2197  O   GLU A 300      34.803  41.825  41.487  1.00  0.00           O  
ATOM   2198  CB  GLU A 300      37.027  44.359  40.140  1.00  0.00           C  
ATOM   2199  CG  GLU A 300      35.963  44.591  39.065  1.00  0.00           C  
ATOM   2200  CD  GLU A 300      34.667  45.321  39.408  1.00  0.00           C  
ATOM   2201  OE1 GLU A 300      34.644  46.230  40.258  1.00  0.00           O  
ATOM   2202  OE2 GLU A 300      33.646  44.868  38.837  1.00  0.00           O1-
ATOM   2203  N   THR A 301      36.529  41.184  40.329  1.00  0.00           N  
ATOM   2204  CA  THR A 301      36.003  39.874  39.935  1.00  0.00           C  
ATOM   2205  C   THR A 301      35.110  39.139  40.938  1.00  0.00           C  
ATOM   2206  O   THR A 301      33.938  39.113  40.564  1.00  0.00           O  
ATOM   2207  CB  THR A 301      37.020  38.765  39.636  1.00  0.00           C  
ATOM   2208  CG2 THR A 301      37.677  38.899  38.260  1.00  0.00           C  
ATOM   2209  OG1 THR A 301      38.020  38.714  40.656  1.00  0.00           O  
ATOM   2210  N   THR A 302      35.621  39.263  42.160  1.00  0.00           N  
ATOM   2211  CA  THR A 302      34.883  38.634  43.271  1.00  0.00           C  
ATOM   2212  C   THR A 302      33.649  39.386  43.774  1.00  0.00           C  
ATOM   2213  O   THR A 302      32.615  38.722  43.705  1.00  0.00           O  
ATOM   2214  CB  THR A 302      35.765  38.196  44.439  1.00  0.00           C  
ATOM   2215  CG2 THR A 302      36.798  37.096  44.153  1.00  0.00           C  
ATOM   2216  OG1 THR A 302      36.299  39.457  44.856  1.00  0.00           O  
ATOM   2217  N   SER A 303      33.690  40.705  43.855  1.00  0.00           N  
ATOM   2218  CA  SER A 303      32.555  41.499  44.366  1.00  0.00           C  
ATOM   2219  C   SER A 303      31.530  41.735  43.258  1.00  0.00           C  
ATOM   2220  O   SER A 303      30.347  41.629  43.563  1.00  0.00           O  
ATOM   2221  CB  SER A 303      32.953  42.881  44.901  1.00  0.00           C  
ATOM   2222  OG  SER A 303      33.706  43.674  43.975  1.00  0.00           O  
ATOM   2223  N   THR A 304      32.021  41.632  42.020  1.00  0.00           N  
ATOM   2224  CA  THR A 304      31.160  41.564  40.825  1.00  0.00           C  
ATOM   2225  C   THR A 304      30.451  40.235  40.534  1.00  0.00           C  
ATOM   2226  O   THR A 304      29.291  40.200  40.122  1.00  0.00           O  
ATOM   2227  CB  THR A 304      31.790  42.257  39.625  1.00  0.00           C  
ATOM   2228  CG2 THR A 304      31.546  41.656  38.239  1.00  0.00           C  
ATOM   2229  OG1 THR A 304      31.644  43.661  39.847  1.00  0.00           O  
ATOM   2230  N   THR A 305      31.130  39.170  40.930  1.00  0.00           N  
ATOM   2231  CA  THR A 305      30.464  37.860  40.836  1.00  0.00           C  
ATOM   2232  C   THR A 305      29.440  37.677  41.967  1.00  0.00           C  
ATOM   2233  O   THR A 305      28.382  37.088  41.766  1.00  0.00           O  
ATOM   2234  CB  THR A 305      31.341  36.626  40.668  1.00  0.00           C  
ATOM   2235  CG2 THR A 305      31.511  36.401  39.160  1.00  0.00           C  
ATOM   2236  OG1 THR A 305      32.579  36.520  41.380  1.00  0.00           O  
ATOM   2237  N   LEU A 306      29.799  38.162  43.145  1.00  0.00           N  
ATOM   2238  CA  LEU A 306      28.905  38.194  44.318  1.00  0.00           C  
ATOM   2239  C   LEU A 306      27.631  39.011  44.053  1.00  0.00           C  
ATOM   2240  O   LEU A 306      26.512  38.574  44.293  1.00  0.00           O  
ATOM   2241  CB  LEU A 306      29.690  38.629  45.555  1.00  0.00           C  
ATOM   2242  CG  LEU A 306      29.034  38.465  46.928  1.00  0.00           C  
ATOM   2243  CD1 LEU A 306      28.644  37.001  47.134  1.00  0.00           C  
ATOM   2244  CD2 LEU A 306      29.880  38.980  48.102  1.00  0.00           C  
ATOM   2245  N   ARG A 307      27.812  40.240  43.569  1.00  0.00           N  
ATOM   2246  CA  ARG A 307      26.754  41.112  43.037  1.00  0.00           C  
ATOM   2247  C   ARG A 307      25.907  40.381  41.987  1.00  0.00           C  
ATOM   2248  O   ARG A 307      24.697  40.227  42.126  1.00  0.00           O  
ATOM   2249  CB  ARG A 307      27.244  42.410  42.399  1.00  0.00           C  
ATOM   2250  CG  ARG A 307      27.542  43.579  43.339  1.00  0.00           C  
ATOM   2251  CD  ARG A 307      28.380  44.625  42.592  1.00  0.00           C  
ATOM   2252  NE  ARG A 307      28.383  45.783  43.497  1.00  0.00           N  
ATOM   2253  CZ  ARG A 307      29.476  46.162  44.154  1.00  0.00           C  
ATOM   2254  NH1 ARG A 307      30.707  45.645  44.001  1.00  0.00           N1+
ATOM   2255  NH2 ARG A 307      29.356  47.034  45.167  1.00  0.00           N  
ATOM   2256  N   TYR A 308      26.532  39.987  40.880  1.00  0.00           N  
ATOM   2257  CA  TYR A 308      25.783  39.259  39.841  1.00  0.00           C  
ATOM   2258  C   TYR A 308      25.055  38.024  40.374  1.00  0.00           C  
ATOM   2259  O   TYR A 308      23.885  37.854  40.051  1.00  0.00           O  
ATOM   2260  CB  TYR A 308      26.551  39.031  38.528  1.00  0.00           C  
ATOM   2261  CG  TYR A 308      25.753  39.429  37.290  1.00  0.00           C  
ATOM   2262  CD1 TYR A 308      24.368  39.441  37.135  1.00  0.00           C  
ATOM   2263  CD2 TYR A 308      26.559  39.677  36.195  1.00  0.00           C  
ATOM   2264  CE1 TYR A 308      23.798  39.725  35.899  1.00  0.00           C  
ATOM   2265  CE2 TYR A 308      25.991  39.909  34.947  1.00  0.00           C  
ATOM   2266  CZ  TYR A 308      24.607  39.898  34.782  1.00  0.00           C  
ATOM   2267  OH  TYR A 308      23.947  39.985  33.595  1.00  0.00           O  
ATOM   2268  N   ALA A 309      25.628  37.214  41.255  1.00  0.00           N  
ATOM   2269  CA  ALA A 309      24.999  36.127  42.005  1.00  0.00           C  
ATOM   2270  C   ALA A 309      23.685  36.530  42.692  1.00  0.00           C  
ATOM   2271  O   ALA A 309      22.594  36.215  42.212  1.00  0.00           O  
ATOM   2272  CB  ALA A 309      25.890  35.184  42.812  1.00  0.00           C  
ATOM   2273  N   LEU A 310      23.784  37.499  43.591  1.00  0.00           N  
ATOM   2274  CA  LEU A 310      22.704  38.124  44.381  1.00  0.00           C  
ATOM   2275  C   LEU A 310      21.522  38.584  43.531  1.00  0.00           C  
ATOM   2276  O   LEU A 310      20.401  38.153  43.822  1.00  0.00           O  
ATOM   2277  CB  LEU A 310      23.196  39.260  45.269  1.00  0.00           C  
ATOM   2278  CG  LEU A 310      23.726  38.920  46.661  1.00  0.00           C  
ATOM   2279  CD1 LEU A 310      24.688  40.004  47.146  1.00  0.00           C  
ATOM   2280  CD2 LEU A 310      22.646  38.811  47.740  1.00  0.00           C  
ATOM   2281  N   LEU A 311      21.649  39.242  42.386  1.00  0.00           N  
ATOM   2282  CA  LEU A 311      20.628  39.794  41.479  1.00  0.00           C  
ATOM   2283  C   LEU A 311      19.791  38.725  40.782  1.00  0.00           C  
ATOM   2284  O   LEU A 311      18.563  38.773  40.763  1.00  0.00           O  
ATOM   2285  CB  LEU A 311      21.388  40.721  40.522  1.00  0.00           C  
ATOM   2286  CG  LEU A 311      20.612  41.506  39.446  1.00  0.00           C  
ATOM   2287  CD1 LEU A 311      19.657  42.569  39.935  1.00  0.00           C  
ATOM   2288  CD2 LEU A 311      21.677  41.960  38.442  1.00  0.00           C  
ATOM   2289  N   LEU A 312      20.440  37.616  40.428  1.00  0.00           N  
ATOM   2290  CA  LEU A 312      19.951  36.338  39.912  1.00  0.00           C  
ATOM   2291  C   LEU A 312      19.081  35.551  40.893  1.00  0.00           C  
ATOM   2292  O   LEU A 312      17.944  35.181  40.598  1.00  0.00           O  
ATOM   2293  CB  LEU A 312      21.161  35.524  39.455  1.00  0.00           C  
ATOM   2294  CG  LEU A 312      21.712  36.245  38.222  1.00  0.00           C  
ATOM   2295  CD1 LEU A 312      23.166  35.886  37.918  1.00  0.00           C  
ATOM   2296  CD2 LEU A 312      20.846  35.987  36.982  1.00  0.00           C  
ATOM   2297  N   LEU A 313      19.548  35.377  42.121  1.00  0.00           N  
ATOM   2298  CA  LEU A 313      18.766  34.706  43.161  1.00  0.00           C  
ATOM   2299  C   LEU A 313      17.482  35.469  43.513  1.00  0.00           C  
ATOM   2300  O   LEU A 313      16.408  34.897  43.629  1.00  0.00           O  
ATOM   2301  CB  LEU A 313      19.598  34.526  44.436  1.00  0.00           C  
ATOM   2302  CG  LEU A 313      20.980  33.894  44.343  1.00  0.00           C  
ATOM   2303  CD1 LEU A 313      21.959  34.074  45.507  1.00  0.00           C  
ATOM   2304  CD2 LEU A 313      20.777  32.439  43.938  1.00  0.00           C  
ATOM   2305  N   LEU A 314      17.654  36.786  43.380  1.00  0.00           N  
ATOM   2306  CA  LEU A 314      16.512  37.689  43.574  1.00  0.00           C  
ATOM   2307  C   LEU A 314      15.409  37.770  42.503  1.00  0.00           C  
ATOM   2308  O   LEU A 314      14.273  38.025  42.901  1.00  0.00           O  
ATOM   2309  CB  LEU A 314      17.072  39.092  43.837  1.00  0.00           C  
ATOM   2310  CG  LEU A 314      17.086  39.466  45.326  1.00  0.00           C  
ATOM   2311  CD1 LEU A 314      18.137  38.643  46.092  1.00  0.00           C  
ATOM   2312  CD2 LEU A 314      17.174  40.985  45.428  1.00  0.00           C  
ATOM   2313  N   LYS A 315      15.799  37.628  41.243  1.00  0.00           N  
ATOM   2314  CA  LYS A 315      14.851  37.343  40.166  1.00  0.00           C  
ATOM   2315  C   LYS A 315      14.210  35.958  40.205  1.00  0.00           C  
ATOM   2316  O   LYS A 315      13.143  35.723  39.623  1.00  0.00           O  
ATOM   2317  CB  LYS A 315      15.619  37.622  38.870  1.00  0.00           C  
ATOM   2318  CG  LYS A 315      14.988  37.284  37.520  1.00  0.00           C  
ATOM   2319  CD  LYS A 315      15.796  37.855  36.361  1.00  0.00           C  
ATOM   2320  CE  LYS A 315      15.274  37.474  34.974  1.00  0.00           C  
ATOM   2321  NZ  LYS A 315      15.651  38.502  33.994  1.00  0.00           N1+
ATOM   2322  N   HIS A 316      14.785  35.000  40.908  1.00  0.00           N  
ATOM   2323  CA  HIS A 316      14.291  33.622  41.004  1.00  0.00           C  
ATOM   2324  C   HIS A 316      13.844  33.177  42.401  1.00  0.00           C  
ATOM   2325  O   HIS A 316      14.633  32.571  43.135  1.00  0.00           O  
ATOM   2326  CB  HIS A 316      15.277  32.672  40.315  1.00  0.00           C  
ATOM   2327  CG  HIS A 316      14.953  31.226  39.938  1.00  0.00           C  
ATOM   2328  CD2 HIS A 316      15.154  30.635  38.757  1.00  0.00           C  
ATOM   2329  ND1 HIS A 316      14.358  30.350  40.733  1.00  0.00           N  
ATOM   2330  CE1 HIS A 316      14.160  29.214  40.064  1.00  0.00           C  
ATOM   2331  NE2 HIS A 316      14.769  29.374  38.902  1.00  0.00           N  
ATOM   2332  N   PRO A 317      12.567  33.326  42.725  1.00  0.00           N  
ATOM   2333  CA  PRO A 317      12.023  33.097  44.066  1.00  0.00           C  
ATOM   2334  C   PRO A 317      12.021  31.636  44.546  1.00  0.00           C  
ATOM   2335  O   PRO A 317      12.075  31.407  45.755  1.00  0.00           O  
ATOM   2336  CB  PRO A 317      10.553  33.496  43.912  1.00  0.00           C  
ATOM   2337  CG  PRO A 317      10.579  34.473  42.735  1.00  0.00           C  
ATOM   2338  CD  PRO A 317      11.601  33.879  41.754  1.00  0.00           C  
ATOM   2339  N   GLU A 318      11.880  30.666  43.651  1.00  0.00           N  
ATOM   2340  CA  GLU A 318      12.165  29.265  43.993  1.00  0.00           C  
ATOM   2341  C   GLU A 318      13.593  29.049  44.490  1.00  0.00           C  
ATOM   2342  O   GLU A 318      13.841  28.341  45.470  1.00  0.00           O  
ATOM   2343  CB  GLU A 318      11.881  28.283  42.855  1.00  0.00           C  
ATOM   2344  CG  GLU A 318      10.436  28.517  42.419  1.00  0.00           C  
ATOM   2345  CD  GLU A 318      10.151  27.527  41.287  1.00  0.00           C  
ATOM   2346  OE1 GLU A 318       9.239  26.685  41.382  1.00  0.00           O  
ATOM   2347  OE2 GLU A 318      10.633  27.802  40.163  1.00  0.00           O1-
ATOM   2348  N   VAL A 319      14.661  29.575  43.885  1.00  0.00           N  
ATOM   2349  CA  VAL A 319      16.025  29.227  44.312  1.00  0.00           C  
ATOM   2350  C   VAL A 319      16.448  29.579  45.736  1.00  0.00           C  
ATOM   2351  O   VAL A 319      16.874  28.636  46.405  1.00  0.00           O  
ATOM   2352  CB  VAL A 319      17.230  29.508  43.421  1.00  0.00           C  
ATOM   2353  CG1 VAL A 319      17.273  28.528  42.256  1.00  0.00           C  
ATOM   2354  CG2 VAL A 319      17.299  30.922  42.844  1.00  0.00           C  
ATOM   2355  N   THR A 320      16.210  30.798  46.200  1.00  0.00           N  
ATOM   2356  CA  THR A 320      16.437  31.286  47.578  1.00  0.00           C  
ATOM   2357  C   THR A 320      15.965  30.315  48.658  1.00  0.00           C  
ATOM   2358  O   THR A 320      16.761  29.779  49.426  1.00  0.00           O  
ATOM   2359  CB  THR A 320      15.847  32.654  47.899  1.00  0.00           C  
ATOM   2360  CG2 THR A 320      16.422  33.842  47.128  1.00  0.00           C  
ATOM   2361  OG1 THR A 320      14.424  32.559  47.724  1.00  0.00           O  
ATOM   2362  N   ALA A 321      14.681  29.997  48.569  1.00  0.00           N  
ATOM   2363  CA  ALA A 321      14.004  28.907  49.274  1.00  0.00           C  
ATOM   2364  C   ALA A 321      14.631  27.514  49.296  1.00  0.00           C  
ATOM   2365  O   ALA A 321      15.028  27.008  50.336  1.00  0.00           O  
ATOM   2366  CB  ALA A 321      12.502  28.855  48.960  1.00  0.00           C  
ATOM   2367  N   LYS A 322      14.639  26.969  48.074  1.00  0.00           N  
ATOM   2368  CA  LYS A 322      15.164  25.630  47.755  1.00  0.00           C  
ATOM   2369  C   LYS A 322      16.582  25.437  48.276  1.00  0.00           C  
ATOM   2370  O   LYS A 322      16.769  24.397  48.904  1.00  0.00           O  
ATOM   2371  CB  LYS A 322      15.090  25.367  46.254  1.00  0.00           C  
ATOM   2372  CG  LYS A 322      13.733  25.091  45.590  1.00  0.00           C  
ATOM   2373  CD  LYS A 322      13.050  23.768  45.961  1.00  0.00           C  
ATOM   2374  CE  LYS A 322      11.793  23.438  45.140  1.00  0.00           C  
ATOM   2375  NZ  LYS A 322      11.076  22.308  45.731  1.00  0.00           N1+
ATOM   2376  N   VAL A 323      17.497  26.363  48.002  1.00  0.00           N  
ATOM   2377  CA  VAL A 323      18.862  26.329  48.537  1.00  0.00           C  
ATOM   2378  C   VAL A 323      19.061  26.656  50.016  1.00  0.00           C  
ATOM   2379  O   VAL A 323      19.953  26.060  50.619  1.00  0.00           O  
ATOM   2380  CB  VAL A 323      19.828  27.116  47.638  1.00  0.00           C  
ATOM   2381  CG1 VAL A 323      19.970  26.650  46.189  1.00  0.00           C  
ATOM   2382  CG2 VAL A 323      19.534  28.603  47.812  1.00  0.00           C  
ATOM   2383  N   GLN A 324      18.058  27.312  50.587  1.00  0.00           N  
ATOM   2384  CA  GLN A 324      17.957  27.480  52.047  1.00  0.00           C  
ATOM   2385  C   GLN A 324      17.577  26.171  52.745  1.00  0.00           C  
ATOM   2386  O   GLN A 324      18.124  25.889  53.797  1.00  0.00           O  
ATOM   2387  CB  GLN A 324      16.885  28.478  52.528  1.00  0.00           C  
ATOM   2388  CG  GLN A 324      17.540  29.658  53.261  1.00  0.00           C  
ATOM   2389  CD  GLN A 324      17.011  31.012  52.797  1.00  0.00           C  
ATOM   2390  NE2 GLN A 324      17.706  32.073  53.165  1.00  0.00           N  
ATOM   2391  OE1 GLN A 324      15.949  31.107  52.159  1.00  0.00           O  
ATOM   2392  N   GLU A 325      16.530  25.513  52.243  1.00  0.00           N  
ATOM   2393  CA  GLU A 325      16.239  24.117  52.623  1.00  0.00           C  
ATOM   2394  C   GLU A 325      17.380  23.108  52.449  1.00  0.00           C  
ATOM   2395  O   GLU A 325      17.666  22.369  53.387  1.00  0.00           O  
ATOM   2396  CB  GLU A 325      15.025  23.456  51.989  1.00  0.00           C  
ATOM   2397  CG  GLU A 325      13.674  23.919  52.492  1.00  0.00           C  
ATOM   2398  CD  GLU A 325      12.613  23.195  51.657  1.00  0.00           C  
ATOM   2399  OE1 GLU A 325      12.322  22.044  52.067  1.00  0.00           O  
ATOM   2400  OE2 GLU A 325      12.279  23.742  50.585  1.00  0.00           O1-
ATOM   2401  N   GLU A 326      18.133  23.202  51.338  1.00  0.00           N  
ATOM   2402  CA  GLU A 326      19.310  22.365  51.089  1.00  0.00           C  
ATOM   2403  C   GLU A 326      20.428  22.506  52.122  1.00  0.00           C  
ATOM   2404  O   GLU A 326      20.992  21.533  52.624  1.00  0.00           O  
ATOM   2405  CB  GLU A 326      19.775  22.619  49.651  1.00  0.00           C  
ATOM   2406  CG  GLU A 326      20.745  21.493  49.277  1.00  0.00           C  
ATOM   2407  CD  GLU A 326      21.222  21.535  47.818  1.00  0.00           C  
ATOM   2408  OE1 GLU A 326      22.180  22.242  47.449  1.00  0.00           O  
ATOM   2409  OE2 GLU A 326      20.511  20.838  47.064  1.00  0.00           O1-
ATOM   2410  N   ILE A 327      20.755  23.751  52.459  1.00  0.00           N  
ATOM   2411  CA  ILE A 327      21.767  23.919  53.512  1.00  0.00           C  
ATOM   2412  C   ILE A 327      21.393  23.522  54.949  1.00  0.00           C  
ATOM   2413  O   ILE A 327      22.249  22.950  55.615  1.00  0.00           O  
ATOM   2414  CB  ILE A 327      22.335  25.334  53.640  1.00  0.00           C  
ATOM   2415  CG1 ILE A 327      21.408  26.473  54.069  1.00  0.00           C  
ATOM   2416  CG2 ILE A 327      23.113  25.727  52.383  1.00  0.00           C  
ATOM   2417  CD  ILE A 327      21.604  26.756  55.559  1.00  0.00           C  
ATOM   2418  N   GLU A 328      20.084  23.546  55.172  1.00  0.00           N  
ATOM   2419  CA  GLU A 328      19.540  22.891  56.375  1.00  0.00           C  
ATOM   2420  C   GLU A 328      19.689  21.371  56.463  1.00  0.00           C  
ATOM   2421  O   GLU A 328      20.580  20.940  57.202  1.00  0.00           O  
ATOM   2422  CB  GLU A 328      18.076  23.354  56.504  1.00  0.00           C  
ATOM   2423  CG  GLU A 328      17.462  23.094  57.871  1.00  0.00           C  
ATOM   2424  CD  GLU A 328      16.137  23.821  58.160  1.00  0.00           C  
ATOM   2425  OE1 GLU A 328      15.926  24.078  59.362  1.00  0.00           O  
ATOM   2426  OE2 GLU A 328      15.324  24.072  57.253  1.00  0.00           O1-
ATOM   2427  N   ARG A 329      19.063  20.640  55.554  1.00  0.00           N  
ATOM   2428  CA  ARG A 329      19.083  19.177  55.418  1.00  0.00           C  
ATOM   2429  C   ARG A 329      20.460  18.521  55.265  1.00  0.00           C  
ATOM   2430  O   ARG A 329      20.703  17.373  55.621  1.00  0.00           O  
ATOM   2431  CB  ARG A 329      18.106  18.707  54.341  1.00  0.00           C  
ATOM   2432  CG  ARG A 329      16.659  19.148  54.495  1.00  0.00           C  
ATOM   2433  CD  ARG A 329      15.742  18.730  53.338  1.00  0.00           C  
ATOM   2434  NE  ARG A 329      14.604  17.888  53.728  1.00  0.00           N  
ATOM   2435  CZ  ARG A 329      13.403  18.316  54.091  1.00  0.00           C  
ATOM   2436  NH1 ARG A 329      13.012  19.592  54.055  1.00  0.00           N1+
ATOM   2437  NH2 ARG A 329      12.496  17.404  54.472  1.00  0.00           N  
ATOM   2438  N   VAL A 330      21.316  19.252  54.552  1.00  0.00           N  
ATOM   2439  CA  VAL A 330      22.690  18.738  54.420  1.00  0.00           C  
ATOM   2440  C   VAL A 330      23.510  19.011  55.681  1.00  0.00           C  
ATOM   2441  O   VAL A 330      23.724  18.066  56.436  1.00  0.00           O  
ATOM   2442  CB  VAL A 330      23.330  19.011  53.058  1.00  0.00           C  
ATOM   2443  CG1 VAL A 330      24.758  18.471  52.926  1.00  0.00           C  
ATOM   2444  CG2 VAL A 330      22.523  18.490  51.873  1.00  0.00           C  
ATOM   2445  N   ILE A 331      23.777  20.286  55.977  1.00  0.00           N  
ATOM   2446  CA  ILE A 331      24.811  20.569  56.981  1.00  0.00           C  
ATOM   2447  C   ILE A 331      24.268  21.018  58.335  1.00  0.00           C  
ATOM   2448  O   ILE A 331      25.058  20.908  59.271  1.00  0.00           O  
ATOM   2449  CB  ILE A 331      25.899  21.477  56.381  1.00  0.00           C  
ATOM   2450  CG1 ILE A 331      25.333  22.486  55.376  1.00  0.00           C  
ATOM   2451  CG2 ILE A 331      27.031  20.636  55.802  1.00  0.00           C  
ATOM   2452  CD  ILE A 331      25.244  23.845  56.059  1.00  0.00           C  
ATOM   2453  N   GLY A 332      23.212  21.826  58.368  1.00  0.00           N  
ATOM   2454  CA  GLY A 332      22.645  22.411  59.594  1.00  0.00           C  
ATOM   2455  C   GLY A 332      22.577  23.947  59.513  1.00  0.00           C  
ATOM   2456  O   GLY A 332      23.529  24.622  59.105  1.00  0.00           O  
ATOM   2457  N   ARG A 333      21.641  24.511  60.254  1.00  0.00           N  
ATOM   2458  CA  ARG A 333      21.086  25.866  60.071  1.00  0.00           C  
ATOM   2459  C   ARG A 333      22.026  27.006  60.492  1.00  0.00           C  
ATOM   2460  O   ARG A 333      22.185  27.938  59.705  1.00  0.00           O  
ATOM   2461  CB  ARG A 333      19.635  25.833  60.575  1.00  0.00           C  
ATOM   2462  CG  ARG A 333      18.873  27.032  60.021  1.00  0.00           C  
ATOM   2463  CD  ARG A 333      17.379  27.067  60.349  1.00  0.00           C  
ATOM   2464  NE  ARG A 333      16.748  28.341  59.953  1.00  0.00           N  
ATOM   2465  CZ  ARG A 333      15.520  28.352  59.395  1.00  0.00           C  
ATOM   2466  NH1 ARG A 333      14.889  27.251  58.967  1.00  0.00           N1+
ATOM   2467  NH2 ARG A 333      14.848  29.508  59.464  1.00  0.00           N  
ATOM   2468  N   ASN A 334      22.897  26.718  61.447  1.00  0.00           N  
ATOM   2469  CA  ASN A 334      23.878  27.616  62.063  1.00  0.00           C  
ATOM   2470  C   ASN A 334      25.295  27.337  61.599  1.00  0.00           C  
ATOM   2471  O   ASN A 334      26.093  28.203  61.232  1.00  0.00           O  
ATOM   2472  CB  ASN A 334      23.629  27.354  63.542  1.00  0.00           C  
ATOM   2473  CG  ASN A 334      24.462  28.253  64.474  1.00  0.00           C  
ATOM   2474  ND2 ASN A 334      24.164  29.546  64.537  1.00  0.00           N  
ATOM   2475  OD1 ASN A 334      25.260  27.746  65.259  1.00  0.00           O  
ATOM   2476  N   ARG A 335      25.574  26.063  61.339  1.00  0.00           N  
ATOM   2477  CA  ARG A 335      26.967  25.606  61.139  1.00  0.00           C  
ATOM   2478  C   ARG A 335      27.534  25.950  59.763  1.00  0.00           C  
ATOM   2479  O   ARG A 335      26.842  26.039  58.736  1.00  0.00           O  
ATOM   2480  CB  ARG A 335      26.930  24.091  61.325  1.00  0.00           C  
ATOM   2481  CG  ARG A 335      28.144  23.299  60.849  1.00  0.00           C  
ATOM   2482  CD  ARG A 335      27.749  21.821  60.812  1.00  0.00           C  
ATOM   2483  NE  ARG A 335      28.861  20.956  60.382  1.00  0.00           N  
ATOM   2484  CZ  ARG A 335      28.821  19.695  59.928  1.00  0.00           C  
ATOM   2485  NH1 ARG A 335      27.625  19.198  59.585  1.00  0.00           N1+
ATOM   2486  NH2 ARG A 335      29.864  18.893  59.704  1.00  0.00           N  
ATOM   2487  N   SER A 336      28.755  26.468  59.849  1.00  0.00           N  
ATOM   2488  CA  SER A 336      29.570  26.865  58.694  1.00  0.00           C  
ATOM   2489  C   SER A 336      29.989  25.691  57.808  1.00  0.00           C  
ATOM   2490  O   SER A 336      30.774  24.855  58.272  1.00  0.00           O  
ATOM   2491  CB  SER A 336      30.856  27.557  59.153  1.00  0.00           C  
ATOM   2492  OG  SER A 336      30.701  28.914  59.579  1.00  0.00           O  
ATOM   2493  N   PRO A 337      29.421  25.576  56.615  1.00  0.00           N  
ATOM   2494  CA  PRO A 337      29.823  24.547  55.644  1.00  0.00           C  
ATOM   2495  C   PRO A 337      31.310  24.637  55.270  1.00  0.00           C  
ATOM   2496  O   PRO A 337      31.917  25.679  55.024  1.00  0.00           O  
ATOM   2497  CB  PRO A 337      28.909  24.745  54.428  1.00  0.00           C  
ATOM   2498  CG  PRO A 337      28.550  26.227  54.523  1.00  0.00           C  
ATOM   2499  CD  PRO A 337      28.417  26.470  56.029  1.00  0.00           C  
ATOM   2500  N   CYS A 338      31.747  23.425  54.935  1.00  0.00           N  
ATOM   2501  CA  CYS A 338      33.055  23.124  54.344  1.00  0.00           C  
ATOM   2502  C   CYS A 338      33.037  22.872  52.839  1.00  0.00           C  
ATOM   2503  O   CYS A 338      32.132  22.243  52.296  1.00  0.00           O  
ATOM   2504  CB  CYS A 338      33.806  22.007  55.093  1.00  0.00           C  
ATOM   2505  SG  CYS A 338      35.326  21.407  54.281  1.00  0.00           S  
ATOM   2506  N   MET A 339      34.192  23.195  52.271  1.00  0.00           N  
ATOM   2507  CA  MET A 339      34.397  22.947  50.835  1.00  0.00           C  
ATOM   2508  C   MET A 339      35.148  21.643  50.531  1.00  0.00           C  
ATOM   2509  O   MET A 339      34.858  20.967  49.550  1.00  0.00           O  
ATOM   2510  CB  MET A 339      35.116  24.097  50.131  1.00  0.00           C  
ATOM   2511  CG  MET A 339      34.998  23.902  48.619  1.00  0.00           C  
ATOM   2512  SD  MET A 339      33.261  23.922  48.029  1.00  0.00           S  
ATOM   2513  CE  MET A 339      33.555  24.169  46.287  1.00  0.00           C  
ATOM   2514  N   GLN A 340      36.236  21.401  51.253  1.00  0.00           N  
ATOM   2515  CA  GLN A 340      36.920  20.095  51.248  1.00  0.00           C  
ATOM   2516  C   GLN A 340      36.115  18.814  51.471  1.00  0.00           C  
ATOM   2517  O   GLN A 340      35.666  18.275  50.469  1.00  0.00           O  
ATOM   2518  CB  GLN A 340      38.107  20.119  52.213  1.00  0.00           C  
ATOM   2519  CG  GLN A 340      39.171  21.117  51.766  1.00  0.00           C  
ATOM   2520  CD  GLN A 340      40.416  21.088  52.656  1.00  0.00           C  
ATOM   2521  NE2 GLN A 340      41.110  19.958  52.531  1.00  0.00           N  
ATOM   2522  OE1 GLN A 340      40.811  22.079  53.256  1.00  0.00           O  
ATOM   2523  N   ASP A 341      35.686  18.619  52.711  1.00  0.00           N  
ATOM   2524  CA  ASP A 341      34.902  17.422  53.046  1.00  0.00           C  
ATOM   2525  C   ASP A 341      33.415  17.772  53.046  1.00  0.00           C  
ATOM   2526  O   ASP A 341      32.683  18.069  53.991  1.00  0.00           O  
ATOM   2527  CB  ASP A 341      35.370  16.932  54.423  1.00  0.00           C  
ATOM   2528  CG  ASP A 341      35.129  15.443  54.697  1.00  0.00           C  
ATOM   2529  OD1 ASP A 341      34.784  14.922  55.777  1.00  0.00           O  
ATOM   2530  OD2 ASP A 341      35.161  14.776  53.634  1.00  0.00           O1-
ATOM   2531  N   ARG A 342      32.915  17.719  51.815  1.00  0.00           N  
ATOM   2532  CA  ARG A 342      31.527  18.026  51.473  1.00  0.00           C  
ATOM   2533  C   ARG A 342      30.960  16.923  50.574  1.00  0.00           C  
ATOM   2534  O   ARG A 342      31.331  16.744  49.420  1.00  0.00           O  
ATOM   2535  CB  ARG A 342      31.563  19.329  50.675  1.00  0.00           C  
ATOM   2536  CG  ARG A 342      30.203  19.865  50.215  1.00  0.00           C  
ATOM   2537  CD  ARG A 342      30.539  20.782  49.043  1.00  0.00           C  
ATOM   2538  NE  ARG A 342      29.304  21.419  48.558  1.00  0.00           N  
ATOM   2539  CZ  ARG A 342      29.183  22.323  47.568  1.00  0.00           C  
ATOM   2540  NH1 ARG A 342      30.265  22.977  47.153  1.00  0.00           N1+
ATOM   2541  NH2 ARG A 342      27.961  22.734  47.182  1.00  0.00           N  
ATOM   2542  N   SER A 343      29.724  16.571  50.926  1.00  0.00           N  
ATOM   2543  CA  SER A 343      28.886  15.674  50.116  1.00  0.00           C  
ATOM   2544  C   SER A 343      27.862  16.468  49.310  1.00  0.00           C  
ATOM   2545  O   SER A 343      26.920  17.069  49.833  1.00  0.00           O  
ATOM   2546  CB  SER A 343      28.089  14.747  51.035  1.00  0.00           C  
ATOM   2547  OG  SER A 343      27.477  13.711  50.275  1.00  0.00           O  
ATOM   2548  N   HIS A 344      27.734  15.922  48.102  1.00  0.00           N  
ATOM   2549  CA  HIS A 344      27.084  16.601  46.968  1.00  0.00           C  
ATOM   2550  C   HIS A 344      25.699  17.169  47.277  1.00  0.00           C  
ATOM   2551  O   HIS A 344      24.813  16.488  47.799  1.00  0.00           O  
ATOM   2552  CB  HIS A 344      27.047  15.698  45.733  1.00  0.00           C  
ATOM   2553  CG  HIS A 344      26.399  16.242  44.465  1.00  0.00           C  
ATOM   2554  CD2 HIS A 344      26.878  17.187  43.660  1.00  0.00           C  
ATOM   2555  ND1 HIS A 344      25.169  16.008  44.014  1.00  0.00           N  
ATOM   2556  CE1 HIS A 344      24.934  16.762  42.936  1.00  0.00           C  
ATOM   2557  NE2 HIS A 344      26.010  17.489  42.692  1.00  0.00           N  
ATOM   2558  N   MET A 345      25.461  18.349  46.718  1.00  0.00           N  
ATOM   2559  CA  MET A 345      24.321  19.242  46.946  1.00  0.00           C  
ATOM   2560  C   MET A 345      23.704  19.792  45.661  1.00  0.00           C  
ATOM   2561  O   MET A 345      24.117  20.832  45.157  1.00  0.00           O  
ATOM   2562  CB  MET A 345      24.645  20.386  47.909  1.00  0.00           C  
ATOM   2563  CG  MET A 345      25.401  20.007  49.188  1.00  0.00           C  
ATOM   2564  SD  MET A 345      26.398  21.347  49.936  1.00  0.00           S  
ATOM   2565  CE  MET A 345      25.300  22.696  50.316  1.00  0.00           C  
ATOM   2566  N   PRO A 346      22.516  19.331  45.284  1.00  0.00           N  
ATOM   2567  CA  PRO A 346      21.829  19.479  43.991  1.00  0.00           C  
ATOM   2568  C   PRO A 346      21.613  20.915  43.524  1.00  0.00           C  
ATOM   2569  O   PRO A 346      22.347  21.347  42.631  1.00  0.00           O  
ATOM   2570  CB  PRO A 346      20.425  18.901  44.190  1.00  0.00           C  
ATOM   2571  CG  PRO A 346      20.803  17.681  45.024  1.00  0.00           C  
ATOM   2572  CD  PRO A 346      21.820  18.246  46.006  1.00  0.00           C  
ATOM   2573  N   TYR A 347      20.970  21.625  44.433  1.00  0.00           N  
ATOM   2574  CA  TYR A 347      20.551  22.995  44.117  1.00  0.00           C  
ATOM   2575  C   TYR A 347      21.722  23.978  44.193  1.00  0.00           C  
ATOM   2576  O   TYR A 347      21.882  24.726  43.231  1.00  0.00           O  
ATOM   2577  CB  TYR A 347      19.359  23.405  44.991  1.00  0.00           C  
ATOM   2578  CG  TYR A 347      18.134  23.301  44.094  1.00  0.00           C  
ATOM   2579  CD1 TYR A 347      17.819  24.274  43.152  1.00  0.00           C  
ATOM   2580  CD2 TYR A 347      17.399  22.110  44.147  1.00  0.00           C  
ATOM   2581  CE1 TYR A 347      16.787  24.083  42.249  1.00  0.00           C  
ATOM   2582  CE2 TYR A 347      16.404  21.886  43.201  1.00  0.00           C  
ATOM   2583  CZ  TYR A 347      16.107  22.875  42.280  1.00  0.00           C  
ATOM   2584  OH  TYR A 347      15.179  22.645  41.298  1.00  0.00           O  
ATOM   2585  N   THR A 348      22.404  24.073  45.330  1.00  0.00           N  
ATOM   2586  CA  THR A 348      23.569  24.929  45.595  1.00  0.00           C  
ATOM   2587  C   THR A 348      24.660  24.810  44.523  1.00  0.00           C  
ATOM   2588  O   THR A 348      25.139  25.807  43.986  1.00  0.00           O  
ATOM   2589  CB  THR A 348      24.201  24.928  46.993  1.00  0.00           C  
ATOM   2590  CG2 THR A 348      23.278  25.376  48.122  1.00  0.00           C  
ATOM   2591  OG1 THR A 348      24.621  23.584  47.248  1.00  0.00           O  
ATOM   2592  N   ASP A 349      25.135  23.615  44.186  1.00  0.00           N  
ATOM   2593  CA  ASP A 349      26.065  23.344  43.073  1.00  0.00           C  
ATOM   2594  C   ASP A 349      25.491  23.675  41.692  1.00  0.00           C  
ATOM   2595  O   ASP A 349      26.254  24.197  40.876  1.00  0.00           O  
ATOM   2596  CB  ASP A 349      26.328  21.833  43.121  1.00  0.00           C  
ATOM   2597  CG  ASP A 349      27.656  21.462  42.458  1.00  0.00           C  
ATOM   2598  OD1 ASP A 349      27.833  21.406  41.214  1.00  0.00           O  
ATOM   2599  OD2 ASP A 349      28.484  20.981  43.249  1.00  0.00           O1-
ATOM   2600  N   ALA A 350      24.218  23.440  41.395  1.00  0.00           N  
ATOM   2601  CA  ALA A 350      23.460  23.933  40.226  1.00  0.00           C  
ATOM   2602  C   ALA A 350      23.478  25.462  40.172  1.00  0.00           C  
ATOM   2603  O   ALA A 350      23.570  26.104  39.122  1.00  0.00           O  
ATOM   2604  CB  ALA A 350      21.970  23.581  40.262  1.00  0.00           C  
ATOM   2605  N   VAL A 351      23.237  26.029  41.348  1.00  0.00           N  
ATOM   2606  CA  VAL A 351      23.284  27.495  41.427  1.00  0.00           C  
ATOM   2607  C   VAL A 351      24.594  28.183  41.041  1.00  0.00           C  
ATOM   2608  O   VAL A 351      24.640  28.868  40.014  1.00  0.00           O  
ATOM   2609  CB  VAL A 351      22.511  28.084  42.610  1.00  0.00           C  
ATOM   2610  CG1 VAL A 351      22.601  29.596  42.825  1.00  0.00           C  
ATOM   2611  CG2 VAL A 351      21.046  27.714  42.406  1.00  0.00           C  
ATOM   2612  N   VAL A 352      25.645  27.624  41.631  1.00  0.00           N  
ATOM   2613  CA  VAL A 352      27.049  27.996  41.370  1.00  0.00           C  
ATOM   2614  C   VAL A 352      27.379  27.722  39.905  1.00  0.00           C  
ATOM   2615  O   VAL A 352      28.005  28.605  39.321  1.00  0.00           O  
ATOM   2616  CB  VAL A 352      28.010  27.204  42.255  1.00  0.00           C  
ATOM   2617  CG1 VAL A 352      29.453  27.505  41.834  1.00  0.00           C  
ATOM   2618  CG2 VAL A 352      28.034  27.650  43.721  1.00  0.00           C  
ATOM   2619  N   HIS A 353      27.109  26.535  39.374  1.00  0.00           N  
ATOM   2620  CA  HIS A 353      27.107  26.207  37.938  1.00  0.00           C  
ATOM   2621  C   HIS A 353      26.553  27.219  36.939  1.00  0.00           C  
ATOM   2622  O   HIS A 353      27.379  27.746  36.188  1.00  0.00           O  
ATOM   2623  CB  HIS A 353      26.446  24.861  37.655  1.00  0.00           C  
ATOM   2624  CG  HIS A 353      27.581  23.842  37.694  1.00  0.00           C  
ATOM   2625  CD2 HIS A 353      28.318  23.398  36.678  1.00  0.00           C  
ATOM   2626  ND1 HIS A 353      27.787  22.999  38.695  1.00  0.00           N  
ATOM   2627  CE1 HIS A 353      28.690  22.098  38.298  1.00  0.00           C  
ATOM   2628  NE2 HIS A 353      28.999  22.298  37.021  1.00  0.00           N  
ATOM   2629  N   GLU A 354      25.254  27.482  36.976  1.00  0.00           N  
ATOM   2630  CA  GLU A 354      24.539  28.459  36.125  1.00  0.00           C  
ATOM   2631  C   GLU A 354      24.990  29.891  36.381  1.00  0.00           C  
ATOM   2632  O   GLU A 354      25.136  30.609  35.383  1.00  0.00           O  
ATOM   2633  CB  GLU A 354      23.064  28.305  36.506  1.00  0.00           C  
ATOM   2634  CG  GLU A 354      22.291  27.299  35.651  1.00  0.00           C  
ATOM   2635  CD  GLU A 354      22.012  27.803  34.227  1.00  0.00           C  
ATOM   2636  OE1 GLU A 354      21.202  28.677  33.877  1.00  0.00           O  
ATOM   2637  OE2 GLU A 354      22.476  27.109  33.295  1.00  0.00           O1-
ATOM   2638  N   VAL A 355      25.193  30.366  37.603  1.00  0.00           N  
ATOM   2639  CA  VAL A 355      25.708  31.698  37.943  1.00  0.00           C  
ATOM   2640  C   VAL A 355      26.911  32.148  37.103  1.00  0.00           C  
ATOM   2641  O   VAL A 355      26.661  32.968  36.234  1.00  0.00           O  
ATOM   2642  CB  VAL A 355      25.927  31.852  39.448  1.00  0.00           C  
ATOM   2643  CG1 VAL A 355      26.847  33.016  39.816  1.00  0.00           C  
ATOM   2644  CG2 VAL A 355      24.632  32.010  40.246  1.00  0.00           C  
ATOM   2645  N   GLN A 356      28.035  31.428  37.200  1.00  0.00           N  
ATOM   2646  CA  GLN A 356      29.258  31.688  36.426  1.00  0.00           C  
ATOM   2647  C   GLN A 356      28.990  31.774  34.920  1.00  0.00           C  
ATOM   2648  O   GLN A 356      29.387  32.773  34.321  1.00  0.00           O  
ATOM   2649  CB  GLN A 356      30.219  30.540  36.750  1.00  0.00           C  
ATOM   2650  CG  GLN A 356      30.556  30.202  38.205  1.00  0.00           C  
ATOM   2651  CD  GLN A 356      31.292  28.859  38.277  1.00  0.00           C  
ATOM   2652  NE2 GLN A 356      30.598  27.818  38.746  1.00  0.00           N  
ATOM   2653  OE1 GLN A 356      32.464  28.677  37.968  1.00  0.00           O  
ATOM   2654  N   ARG A 357      28.216  30.815  34.420  1.00  0.00           N  
ATOM   2655  CA  ARG A 357      27.742  30.710  33.031  1.00  0.00           C  
ATOM   2656  C   ARG A 357      26.876  31.834  32.446  1.00  0.00           C  
ATOM   2657  O   ARG A 357      26.971  32.264  31.298  1.00  0.00           O  
ATOM   2658  CB  ARG A 357      27.016  29.372  32.877  1.00  0.00           C  
ATOM   2659  CG  ARG A 357      26.786  28.865  31.448  1.00  0.00           C  
ATOM   2660  CD  ARG A 357      25.507  28.085  31.180  1.00  0.00           C  
ATOM   2661  NE  ARG A 357      24.293  28.867  31.448  1.00  0.00           N  
ATOM   2662  CZ  ARG A 357      23.795  29.992  30.903  1.00  0.00           C  
ATOM   2663  NH1 ARG A 357      24.459  30.630  29.937  1.00  0.00           N1+
ATOM   2664  NH2 ARG A 357      22.559  30.479  31.097  1.00  0.00           N  
ATOM   2665  N   TYR A 358      25.877  32.215  33.240  1.00  0.00           N  
ATOM   2666  CA  TYR A 358      25.029  33.388  32.986  1.00  0.00           C  
ATOM   2667  C   TYR A 358      25.815  34.703  32.932  1.00  0.00           C  
ATOM   2668  O   TYR A 358      25.625  35.449  31.978  1.00  0.00           O  
ATOM   2669  CB  TYR A 358      23.939  33.553  34.034  1.00  0.00           C  
ATOM   2670  CG  TYR A 358      22.820  34.481  33.535  1.00  0.00           C  
ATOM   2671  CD1 TYR A 358      21.738  34.204  32.708  1.00  0.00           C  
ATOM   2672  CD2 TYR A 358      22.989  35.780  33.986  1.00  0.00           C  
ATOM   2673  CE1 TYR A 358      20.759  35.183  32.584  1.00  0.00           C  
ATOM   2674  CE2 TYR A 358      22.136  36.832  33.671  1.00  0.00           C  
ATOM   2675  CZ  TYR A 358      20.952  36.490  33.034  1.00  0.00           C  
ATOM   2676  OH  TYR A 358      20.066  37.425  32.597  1.00  0.00           O  
ATOM   2677  N   ILE A 359      26.736  34.901  33.862  1.00  0.00           N  
ATOM   2678  CA  ILE A 359      27.510  36.149  33.882  1.00  0.00           C  
ATOM   2679  C   ILE A 359      28.346  36.306  32.604  1.00  0.00           C  
ATOM   2680  O   ILE A 359      28.189  37.323  31.942  1.00  0.00           O  
ATOM   2681  CB  ILE A 359      28.343  36.259  35.162  1.00  0.00           C  
ATOM   2682  CG1 ILE A 359      27.400  36.164  36.364  1.00  0.00           C  
ATOM   2683  CG2 ILE A 359      29.318  37.425  35.304  1.00  0.00           C  
ATOM   2684  CD  ILE A 359      28.095  35.723  37.651  1.00  0.00           C  
ATOM   2685  N   ASP A 360      29.227  35.354  32.326  1.00  0.00           N  
ATOM   2686  CA  ASP A 360      30.097  35.217  31.153  1.00  0.00           C  
ATOM   2687  C   ASP A 360      31.031  36.430  31.110  1.00  0.00           C  
ATOM   2688  O   ASP A 360      30.611  37.480  30.622  1.00  0.00           O  
ATOM   2689  CB  ASP A 360      29.362  34.964  29.842  1.00  0.00           C  
ATOM   2690  CG  ASP A 360      30.297  35.040  28.632  1.00  0.00           C  
ATOM   2691  OD1 ASP A 360      30.145  35.974  27.819  1.00  0.00           O  
ATOM   2692  OD2 ASP A 360      31.155  34.145  28.518  1.00  0.00           O1-
ATOM   2693  N   LEU A 361      32.082  36.271  31.901  1.00  0.00           N  
ATOM   2694  CA  LEU A 361      32.879  37.385  32.427  1.00  0.00           C  
ATOM   2695  C   LEU A 361      33.574  38.249  31.371  1.00  0.00           C  
ATOM   2696  O   LEU A 361      33.113  39.358  31.149  1.00  0.00           O  
ATOM   2697  CB  LEU A 361      33.914  36.918  33.463  1.00  0.00           C  
ATOM   2698  CG  LEU A 361      34.585  38.077  34.206  1.00  0.00           C  
ATOM   2699  CD1 LEU A 361      33.712  39.250  34.639  1.00  0.00           C  
ATOM   2700  CD2 LEU A 361      35.417  37.631  35.415  1.00  0.00           C  
ATOM   2701  N   LEU A 362      34.443  37.637  30.562  1.00  0.00           N  
ATOM   2702  CA  LEU A 362      35.336  38.267  29.578  1.00  0.00           C  
ATOM   2703  C   LEU A 362      35.019  37.667  28.207  1.00  0.00           C  
ATOM   2704  O   LEU A 362      35.576  36.616  27.896  1.00  0.00           O  
ATOM   2705  CB  LEU A 362      36.799  38.200  29.978  1.00  0.00           C  
ATOM   2706  CG  LEU A 362      37.268  39.201  31.027  1.00  0.00           C  
ATOM   2707  CD1 LEU A 362      38.474  38.894  31.917  1.00  0.00           C  
ATOM   2708  CD2 LEU A 362      37.502  40.448  30.182  1.00  0.00           C  
ATOM   2709  N   PRO A 363      34.097  38.237  27.447  1.00  0.00           N  
ATOM   2710  CA  PRO A 363      33.473  37.625  26.264  1.00  0.00           C  
ATOM   2711  C   PRO A 363      34.421  37.298  25.108  1.00  0.00           C  
ATOM   2712  O   PRO A 363      34.256  36.237  24.500  1.00  0.00           O  
ATOM   2713  CB  PRO A 363      32.350  38.592  25.883  1.00  0.00           C  
ATOM   2714  CG  PRO A 363      32.062  39.394  27.157  1.00  0.00           C  
ATOM   2715  CD  PRO A 363      33.438  39.506  27.810  1.00  0.00           C  
ATOM   2716  N   THR A 364      35.427  38.143  24.917  1.00  0.00           N  
ATOM   2717  CA  THR A 364      36.296  38.135  23.735  1.00  0.00           C  
ATOM   2718  C   THR A 364      37.820  38.125  23.969  1.00  0.00           C  
ATOM   2719  O   THR A 364      38.457  38.291  22.927  1.00  0.00           O  
ATOM   2720  CB  THR A 364      36.075  39.480  23.060  1.00  0.00           C  
ATOM   2721  CG2 THR A 364      34.767  39.502  22.269  1.00  0.00           C  
ATOM   2722  OG1 THR A 364      36.342  40.580  23.947  1.00  0.00           O  
ATOM   2723  N   SER A 365      38.212  37.540  25.089  1.00  0.00           N  
ATOM   2724  CA  SER A 365      39.557  37.585  25.675  1.00  0.00           C  
ATOM   2725  C   SER A 365      40.292  38.931  25.644  1.00  0.00           C  
ATOM   2726  O   SER A 365      40.235  39.671  24.668  1.00  0.00           O  
ATOM   2727  CB  SER A 365      40.288  36.480  24.892  1.00  0.00           C  
ATOM   2728  OG  SER A 365      41.630  36.280  25.341  1.00  0.00           O  
ATOM   2729  N   LEU A 366      41.105  39.077  26.687  1.00  0.00           N  
ATOM   2730  CA  LEU A 366      41.938  40.263  26.909  1.00  0.00           C  
ATOM   2731  C   LEU A 366      42.971  40.346  25.775  1.00  0.00           C  
ATOM   2732  O   LEU A 366      43.941  39.599  25.821  1.00  0.00           O  
ATOM   2733  CB  LEU A 366      42.520  40.233  28.324  1.00  0.00           C  
ATOM   2734  CG  LEU A 366      41.569  40.479  29.494  1.00  0.00           C  
ATOM   2735  CD1 LEU A 366      42.402  40.589  30.775  1.00  0.00           C  
ATOM   2736  CD2 LEU A 366      40.950  41.875  29.372  1.00  0.00           C  
ATOM   2737  N   PRO A 367      43.070  41.535  25.182  1.00  0.00           N  
ATOM   2738  CA  PRO A 367      43.783  41.822  23.928  1.00  0.00           C  
ATOM   2739  C   PRO A 367      44.911  40.859  23.545  1.00  0.00           C  
ATOM   2740  O   PRO A 367      46.035  40.947  24.037  1.00  0.00           O  
ATOM   2741  CB  PRO A 367      44.207  43.291  23.962  1.00  0.00           C  
ATOM   2742  CG  PRO A 367      42.951  43.903  24.576  1.00  0.00           C  
ATOM   2743  CD  PRO A 367      42.596  42.849  25.622  1.00  0.00           C  
ATOM   2744  N   HIS A 368      44.518  40.006  22.615  1.00  0.00           N  
ATOM   2745  CA  HIS A 368      45.374  38.867  22.215  1.00  0.00           C  
ATOM   2746  C   HIS A 368      45.871  39.146  20.798  1.00  0.00           C  
ATOM   2747  O   HIS A 368      45.087  39.504  19.926  1.00  0.00           O  
ATOM   2748  CB  HIS A 368      44.726  37.497  22.407  1.00  0.00           C  
ATOM   2749  CG  HIS A 368      45.015  36.991  23.829  1.00  0.00           C  
ATOM   2750  CD2 HIS A 368      46.273  36.772  24.179  1.00  0.00           C  
ATOM   2751  ND1 HIS A 368      44.222  36.314  24.649  1.00  0.00           N  
ATOM   2752  CE1 HIS A 368      44.964  35.613  25.493  1.00  0.00           C  
ATOM   2753  NE2 HIS A 368      46.221  35.889  25.167  1.00  0.00           N  
ATOM   2754  N   ALA A 369      47.106  38.681  20.628  1.00  0.00           N  
ATOM   2755  CA  ALA A 369      47.864  38.752  19.371  1.00  0.00           C  
ATOM   2756  C   ALA A 369      48.601  37.472  18.985  1.00  0.00           C  
ATOM   2757  O   ALA A 369      49.285  36.888  19.825  1.00  0.00           O  
ATOM   2758  CB  ALA A 369      48.784  39.978  19.431  1.00  0.00           C  
ATOM   2759  N   VAL A 370      48.587  37.147  17.686  1.00  0.00           N  
ATOM   2760  CA  VAL A 370      49.324  35.979  17.182  1.00  0.00           C  
ATOM   2761  C   VAL A 370      50.852  36.150  17.240  1.00  0.00           C  
ATOM   2762  O   VAL A 370      51.430  37.145  16.814  1.00  0.00           O  
ATOM   2763  CB  VAL A 370      48.811  35.596  15.793  1.00  0.00           C  
ATOM   2764  CG1 VAL A 370      49.400  34.229  15.458  1.00  0.00           C  
ATOM   2765  CG2 VAL A 370      47.295  35.391  15.746  1.00  0.00           C  
ATOM   2766  N   THR A 371      51.521  35.092  17.702  1.00  0.00           N  
ATOM   2767  CA  THR A 371      52.988  35.043  17.760  1.00  0.00           C  
ATOM   2768  C   THR A 371      53.665  34.983  16.386  1.00  0.00           C  
ATOM   2769  O   THR A 371      54.334  35.892  15.900  1.00  0.00           O  
ATOM   2770  CB  THR A 371      53.513  33.898  18.636  1.00  0.00           C  
ATOM   2771  CG2 THR A 371      53.198  34.181  20.115  1.00  0.00           C  
ATOM   2772  OG1 THR A 371      53.074  32.614  18.186  1.00  0.00           O  
ATOM   2773  N   CYS A 372      53.693  33.773  15.837  1.00  0.00           N  
ATOM   2774  CA  CYS A 372      54.168  33.549  14.461  1.00  0.00           C  
ATOM   2775  C   CYS A 372      53.074  33.394  13.403  1.00  0.00           C  
ATOM   2776  O   CYS A 372      52.003  33.986  13.539  1.00  0.00           O  
ATOM   2777  CB  CYS A 372      55.131  32.361  14.424  1.00  0.00           C  
ATOM   2778  SG  CYS A 372      56.559  32.571  15.545  1.00  0.00           S  
ATOM   2779  N   ASP A 373      53.373  32.761  12.272  1.00  0.00           N  
ATOM   2780  CA  ASP A 373      52.373  32.605  11.205  1.00  0.00           C  
ATOM   2781  C   ASP A 373      51.739  31.226  11.358  1.00  0.00           C  
ATOM   2782  O   ASP A 373      52.084  30.177  10.805  1.00  0.00           O  
ATOM   2783  CB  ASP A 373      52.907  32.805   9.783  1.00  0.00           C  
ATOM   2784  CG  ASP A 373      53.982  33.891   9.679  1.00  0.00           C  
ATOM   2785  OD1 ASP A 373      53.745  35.109   9.508  1.00  0.00           O  
ATOM   2786  OD2 ASP A 373      55.121  33.376   9.778  1.00  0.00           O1-
ATOM   2787  N   ILE A 374      50.734  31.208  12.224  1.00  0.00           N  
ATOM   2788  CA  ILE A 374      50.012  29.967  12.570  1.00  0.00           C  
ATOM   2789  C   ILE A 374      48.937  29.518  11.583  1.00  0.00           C  
ATOM   2790  O   ILE A 374      48.151  30.325  11.103  1.00  0.00           O  
ATOM   2791  CB  ILE A 374      49.526  29.750  13.999  1.00  0.00           C  
ATOM   2792  CG1 ILE A 374      50.481  30.410  14.996  1.00  0.00           C  
ATOM   2793  CG2 ILE A 374      49.203  28.275  14.254  1.00  0.00           C  
ATOM   2794  CD  ILE A 374      51.719  29.586  15.335  1.00  0.00           C  
ATOM   2795  N   LYS A 375      49.246  28.379  10.983  1.00  0.00           N  
ATOM   2796  CA  LYS A 375      48.324  27.688  10.066  1.00  0.00           C  
ATOM   2797  C   LYS A 375      47.206  27.054  10.887  1.00  0.00           C  
ATOM   2798  O   LYS A 375      47.418  25.999  11.489  1.00  0.00           O  
ATOM   2799  CB  LYS A 375      49.127  26.863   9.051  1.00  0.00           C  
ATOM   2800  CG  LYS A 375      48.241  26.769   7.806  1.00  0.00           C  
ATOM   2801  CD  LYS A 375      49.081  26.361   6.597  1.00  0.00           C  
ATOM   2802  CE  LYS A 375      48.082  26.307   5.446  1.00  0.00           C  
ATOM   2803  NZ  LYS A 375      48.606  26.028   4.096  1.00  0.00           N1+
ATOM   2804  N   PHE A 376      46.063  27.745  10.875  1.00  0.00           N  
ATOM   2805  CA  PHE A 376      44.827  27.222  11.490  1.00  0.00           C  
ATOM   2806  C   PHE A 376      43.903  26.652  10.420  1.00  0.00           C  
ATOM   2807  O   PHE A 376      43.337  27.318   9.547  1.00  0.00           O  
ATOM   2808  CB  PHE A 376      44.208  28.478  12.105  1.00  0.00           C  
ATOM   2809  CG  PHE A 376      43.005  28.196  13.010  1.00  0.00           C  
ATOM   2810  CD1 PHE A 376      41.785  27.599  12.731  1.00  0.00           C  
ATOM   2811  CD2 PHE A 376      43.256  28.629  14.301  1.00  0.00           C  
ATOM   2812  CE1 PHE A 376      40.916  27.338  13.782  1.00  0.00           C  
ATOM   2813  CE2 PHE A 376      42.375  28.423  15.365  1.00  0.00           C  
ATOM   2814  CZ  PHE A 376      41.192  27.746  15.083  1.00  0.00           C  
ATOM   2815  N   ARG A 377      43.845  25.327  10.540  1.00  0.00           N  
ATOM   2816  CA  ARG A 377      43.488  24.388   9.463  1.00  0.00           C  
ATOM   2817  C   ARG A 377      43.822  24.850   8.043  1.00  0.00           C  
ATOM   2818  O   ARG A 377      44.936  24.528   7.642  1.00  0.00           O  
ATOM   2819  CB  ARG A 377      41.966  24.299   9.648  1.00  0.00           C  
ATOM   2820  CG  ARG A 377      41.406  23.430  10.775  1.00  0.00           C  
ATOM   2821  CD  ARG A 377      39.936  23.713  11.067  1.00  0.00           C  
ATOM   2822  NE  ARG A 377      39.514  22.554  11.875  1.00  0.00           N  
ATOM   2823  CZ  ARG A 377      38.339  21.923  11.781  1.00  0.00           C  
ATOM   2824  NH1 ARG A 377      37.513  22.206  10.772  1.00  0.00           N1+
ATOM   2825  NH2 ARG A 377      37.988  21.096  12.777  1.00  0.00           N  
ATOM   2826  N   ASN A 378      42.925  25.564   7.359  1.00  0.00           N  
ATOM   2827  CA  ASN A 378      43.086  25.890   5.930  1.00  0.00           C  
ATOM   2828  C   ASN A 378      43.702  27.247   5.613  1.00  0.00           C  
ATOM   2829  O   ASN A 378      43.917  27.511   4.430  1.00  0.00           O  
ATOM   2830  CB  ASN A 378      41.753  25.880   5.189  1.00  0.00           C  
ATOM   2831  CG  ASN A 378      41.342  24.424   4.977  1.00  0.00           C  
ATOM   2832  ND2 ASN A 378      41.897  23.826   3.929  1.00  0.00           N  
ATOM   2833  OD1 ASN A 378      40.580  23.829   5.743  1.00  0.00           O  
ATOM   2834  N   TYR A 379      43.793  28.124   6.604  1.00  0.00           N  
ATOM   2835  CA  TYR A 379      44.331  29.489   6.474  1.00  0.00           C  
ATOM   2836  C   TYR A 379      45.505  29.850   7.385  1.00  0.00           C  
ATOM   2837  O   TYR A 379      45.595  29.373   8.524  1.00  0.00           O  
ATOM   2838  CB  TYR A 379      43.252  30.485   6.905  1.00  0.00           C  
ATOM   2839  CG  TYR A 379      42.144  30.574   5.857  1.00  0.00           C  
ATOM   2840  CD1 TYR A 379      40.926  29.927   6.038  1.00  0.00           C  
ATOM   2841  CD2 TYR A 379      42.370  31.289   4.679  1.00  0.00           C  
ATOM   2842  CE1 TYR A 379      39.957  29.966   5.042  1.00  0.00           C  
ATOM   2843  CE2 TYR A 379      41.376  31.432   3.716  1.00  0.00           C  
ATOM   2844  CZ  TYR A 379      40.190  30.743   3.918  1.00  0.00           C  
ATOM   2845  OH  TYR A 379      39.241  31.011   2.984  1.00  0.00           O  
ATOM   2846  N   LEU A 380      46.177  30.924   6.993  1.00  0.00           N  
ATOM   2847  CA  LEU A 380      47.409  31.509   7.548  1.00  0.00           C  
ATOM   2848  C   LEU A 380      47.052  32.715   8.423  1.00  0.00           C  
ATOM   2849  O   LEU A 380      46.909  33.816   7.903  1.00  0.00           O  
ATOM   2850  CB  LEU A 380      48.588  31.734   6.604  1.00  0.00           C  
ATOM   2851  CG  LEU A 380      49.962  31.975   7.248  1.00  0.00           C  
ATOM   2852  CD1 LEU A 380      50.405  30.647   7.873  1.00  0.00           C  
ATOM   2853  CD2 LEU A 380      51.010  32.383   6.221  1.00  0.00           C  
ATOM   2854  N   ILE A 381      47.024  32.641   9.754  1.00  0.00           N  
ATOM   2855  CA  ILE A 381      46.654  33.794  10.583  1.00  0.00           C  
ATOM   2856  C   ILE A 381      47.963  34.490  10.962  1.00  0.00           C  
ATOM   2857  O   ILE A 381      48.823  33.953  11.652  1.00  0.00           O  
ATOM   2858  CB  ILE A 381      45.798  33.407  11.800  1.00  0.00           C  
ATOM   2859  CG1 ILE A 381      44.594  32.480  11.582  1.00  0.00           C  
ATOM   2860  CG2 ILE A 381      45.268  34.752  12.306  1.00  0.00           C  
ATOM   2861  CD  ILE A 381      43.830  32.156  12.859  1.00  0.00           C  
ATOM   2862  N   PRO A 382      48.357  35.535  10.231  1.00  0.00           N  
ATOM   2863  CA  PRO A 382      49.693  36.147  10.221  1.00  0.00           C  
ATOM   2864  C   PRO A 382      50.004  36.649  11.634  1.00  0.00           C  
ATOM   2865  O   PRO A 382      49.105  37.215  12.250  1.00  0.00           O  
ATOM   2866  CB  PRO A 382      49.651  37.343   9.271  1.00  0.00           C  
ATOM   2867  CG  PRO A 382      48.494  36.970   8.350  1.00  0.00           C  
ATOM   2868  CD  PRO A 382      47.511  36.355   9.345  1.00  0.00           C  
ATOM   2869  N   LYS A 383      51.281  36.945  11.893  1.00  0.00           N  
ATOM   2870  CA  LYS A 383      51.703  37.430  13.222  1.00  0.00           C  
ATOM   2871  C   LYS A 383      51.276  38.860  13.575  1.00  0.00           C  
ATOM   2872  O   LYS A 383      50.934  39.610  12.666  1.00  0.00           O  
ATOM   2873  CB  LYS A 383      53.226  37.316  13.311  1.00  0.00           C  
ATOM   2874  CG  LYS A 383      53.968  38.227  12.333  1.00  0.00           C  
ATOM   2875  CD  LYS A 383      55.269  38.741  12.945  1.00  0.00           C  
ATOM   2876  CE  LYS A 383      55.944  39.818  12.089  1.00  0.00           C  
ATOM   2877  NZ  LYS A 383      57.077  40.475  12.761  1.00  0.00           N1+
ATOM   2878  N   GLY A 384      51.197  39.126  14.878  1.00  0.00           N  
ATOM   2879  CA  GLY A 384      50.650  40.397  15.358  1.00  0.00           C  
ATOM   2880  C   GLY A 384      49.130  40.575  15.296  1.00  0.00           C  
ATOM   2881  O   GLY A 384      48.655  41.392  16.091  1.00  0.00           O  
ATOM   2882  N   THR A 385      48.456  40.190  14.217  1.00  0.00           N  
ATOM   2883  CA  THR A 385      47.014  40.214  13.925  1.00  0.00           C  
ATOM   2884  C   THR A 385      46.223  39.709  15.131  1.00  0.00           C  
ATOM   2885  O   THR A 385      46.623  38.752  15.794  1.00  0.00           O  
ATOM   2886  CB  THR A 385      46.556  39.273  12.808  1.00  0.00           C  
ATOM   2887  CG2 THR A 385      45.308  39.851  12.134  1.00  0.00           C  
ATOM   2888  OG1 THR A 385      47.661  39.230  11.898  1.00  0.00           O  
ATOM   2889  N   THR A 386      45.346  40.589  15.616  1.00  0.00           N  
ATOM   2890  CA  THR A 386      44.667  40.482  16.911  1.00  0.00           C  
ATOM   2891  C   THR A 386      43.327  39.744  16.797  1.00  0.00           C  
ATOM   2892  O   THR A 386      42.593  39.815  15.815  1.00  0.00           O  
ATOM   2893  CB  THR A 386      44.350  41.880  17.451  1.00  0.00           C  
ATOM   2894  CG2 THR A 386      45.633  42.631  17.822  1.00  0.00           C  
ATOM   2895  OG1 THR A 386      43.706  42.726  16.503  1.00  0.00           O  
ATOM   2896  N   ILE A 387      43.194  38.894  17.817  1.00  0.00           N  
ATOM   2897  CA  ILE A 387      42.220  37.793  17.839  1.00  0.00           C  
ATOM   2898  C   ILE A 387      41.094  37.860  18.860  1.00  0.00           C  
ATOM   2899  O   ILE A 387      41.255  38.194  20.038  1.00  0.00           O  
ATOM   2900  CB  ILE A 387      42.829  36.385  17.839  1.00  0.00           C  
ATOM   2901  CG1 ILE A 387      43.755  36.200  19.040  1.00  0.00           C  
ATOM   2902  CG2 ILE A 387      43.528  36.114  16.508  1.00  0.00           C  
ATOM   2903  CD  ILE A 387      44.627  34.948  18.957  1.00  0.00           C  
ATOM   2904  N   LEU A 388      39.876  37.618  18.357  1.00  0.00           N  
ATOM   2905  CA  LEU A 388      38.762  37.646  19.324  1.00  0.00           C  
ATOM   2906  C   LEU A 388      38.243  36.219  19.511  1.00  0.00           C  
ATOM   2907  O   LEU A 388      37.742  35.541  18.615  1.00  0.00           O  
ATOM   2908  CB  LEU A 388      37.609  38.503  18.829  1.00  0.00           C  
ATOM   2909  CG  LEU A 388      37.885  40.007  18.867  1.00  0.00           C  
ATOM   2910  CD1 LEU A 388      36.527  40.721  18.937  1.00  0.00           C  
ATOM   2911  CD2 LEU A 388      38.773  40.617  19.959  1.00  0.00           C  
ATOM   2912  N   ILE A 389      38.500  35.676  20.705  1.00  0.00           N  
ATOM   2913  CA  ILE A 389      38.288  34.282  21.121  1.00  0.00           C  
ATOM   2914  C   ILE A 389      37.007  34.276  21.952  1.00  0.00           C  
ATOM   2915  O   ILE A 389      37.051  34.758  23.083  1.00  0.00           O  
ATOM   2916  CB  ILE A 389      39.470  33.670  21.863  1.00  0.00           C  
ATOM   2917  CG1 ILE A 389      40.651  33.552  20.903  1.00  0.00           C  
ATOM   2918  CG2 ILE A 389      39.070  32.282  22.363  1.00  0.00           C  
ATOM   2919  CD  ILE A 389      41.997  33.738  21.630  1.00  0.00           C  
ATOM   2920  N   SER A 390      35.911  34.035  21.250  1.00  0.00           N  
ATOM   2921  CA  SER A 390      34.568  34.161  21.850  1.00  0.00           C  
ATOM   2922  C   SER A 390      34.121  33.125  22.879  1.00  0.00           C  
ATOM   2923  O   SER A 390      33.741  32.009  22.538  1.00  0.00           O  
ATOM   2924  CB  SER A 390      33.445  34.320  20.832  1.00  0.00           C  
ATOM   2925  OG  SER A 390      32.160  34.351  21.460  1.00  0.00           O  
ATOM   2926  N   LEU A 391      34.316  33.495  24.149  1.00  0.00           N  
ATOM   2927  CA  LEU A 391      34.016  32.706  25.350  1.00  0.00           C  
ATOM   2928  C   LEU A 391      32.514  32.592  25.588  1.00  0.00           C  
ATOM   2929  O   LEU A 391      32.060  31.489  25.862  1.00  0.00           O  
ATOM   2930  CB  LEU A 391      34.851  33.387  26.433  1.00  0.00           C  
ATOM   2931  CG  LEU A 391      36.369  33.220  26.296  1.00  0.00           C  
ATOM   2932  CD1 LEU A 391      37.022  33.711  27.595  1.00  0.00           C  
ATOM   2933  CD2 LEU A 391      36.786  31.762  26.091  1.00  0.00           C  
ATOM   2934  N   THR A 392      31.746  33.580  25.115  1.00  0.00           N  
ATOM   2935  CA  THR A 392      30.277  33.633  25.107  1.00  0.00           C  
ATOM   2936  C   THR A 392      29.639  32.624  24.160  1.00  0.00           C  
ATOM   2937  O   THR A 392      28.619  32.029  24.503  1.00  0.00           O  
ATOM   2938  CB  THR A 392      29.776  34.976  24.561  1.00  0.00           C  
ATOM   2939  CG2 THR A 392      28.270  35.163  24.662  1.00  0.00           C  
ATOM   2940  OG1 THR A 392      30.542  36.063  25.081  1.00  0.00           O  
ATOM   2941  N   SER A 393      30.297  32.370  23.034  1.00  0.00           N  
ATOM   2942  CA  SER A 393      29.679  31.421  22.097  1.00  0.00           C  
ATOM   2943  C   SER A 393      29.603  29.983  22.601  1.00  0.00           C  
ATOM   2944  O   SER A 393      28.543  29.396  22.385  1.00  0.00           O  
ATOM   2945  CB  SER A 393      30.454  31.563  20.788  1.00  0.00           C  
ATOM   2946  OG  SER A 393      31.751  30.988  20.872  1.00  0.00           O  
ATOM   2947  N   VAL A 394      30.501  29.688  23.538  1.00  0.00           N  
ATOM   2948  CA  VAL A 394      30.576  28.438  24.315  1.00  0.00           C  
ATOM   2949  C   VAL A 394      29.696  28.356  25.562  1.00  0.00           C  
ATOM   2950  O   VAL A 394      28.824  27.485  25.543  1.00  0.00           O  
ATOM   2951  CB  VAL A 394      32.032  28.186  24.720  1.00  0.00           C  
ATOM   2952  CG1 VAL A 394      32.228  26.794  25.321  1.00  0.00           C  
ATOM   2953  CG2 VAL A 394      32.932  28.349  23.507  1.00  0.00           C  
ATOM   2954  N   LEU A 395      29.647  29.369  26.431  1.00  0.00           N  
ATOM   2955  CA  LEU A 395      28.726  29.330  27.578  1.00  0.00           C  
ATOM   2956  C   LEU A 395      27.261  29.741  27.439  1.00  0.00           C  
ATOM   2957  O   LEU A 395      26.399  29.578  28.298  1.00  0.00           O  
ATOM   2958  CB  LEU A 395      29.251  30.312  28.621  1.00  0.00           C  
ATOM   2959  CG  LEU A 395      30.497  29.727  29.302  1.00  0.00           C  
ATOM   2960  CD1 LEU A 395      31.230  30.868  29.995  1.00  0.00           C  
ATOM   2961  CD2 LEU A 395      30.159  28.410  30.016  1.00  0.00           C  
ATOM   2962  N   HIS A 396      26.944  30.339  26.291  1.00  0.00           N  
ATOM   2963  CA  HIS A 396      25.598  30.480  25.715  1.00  0.00           C  
ATOM   2964  C   HIS A 396      25.408  29.853  24.328  1.00  0.00           C  
ATOM   2965  O   HIS A 396      24.905  30.371  23.336  1.00  0.00           O  
ATOM   2966  CB  HIS A 396      25.074  31.910  25.743  1.00  0.00           C  
ATOM   2967  CG  HIS A 396      24.984  32.479  27.168  1.00  0.00           C  
ATOM   2968  CD2 HIS A 396      23.866  32.674  27.851  1.00  0.00           C  
ATOM   2969  ND1 HIS A 396      25.901  33.147  27.863  1.00  0.00           N  
ATOM   2970  CE1 HIS A 396      25.364  33.816  28.872  1.00  0.00           C  
ATOM   2971  NE2 HIS A 396      24.072  33.495  28.883  1.00  0.00           N  
ATOM   2972  N   ASP A 397      25.797  28.588  24.315  1.00  0.00           N  
ATOM   2973  CA  ASP A 397      25.623  27.689  23.158  1.00  0.00           C  
ATOM   2974  C   ASP A 397      24.172  27.236  23.017  1.00  0.00           C  
ATOM   2975  O   ASP A 397      23.517  26.717  23.922  1.00  0.00           O  
ATOM   2976  CB  ASP A 397      26.639  26.544  23.092  1.00  0.00           C  
ATOM   2977  CG  ASP A 397      26.546  25.761  21.780  1.00  0.00           C  
ATOM   2978  OD1 ASP A 397      25.800  24.766  21.745  1.00  0.00           O  
ATOM   2979  OD2 ASP A 397      27.003  26.228  20.712  1.00  0.00           O1-
ATOM   2980  N   ASN A 398      23.609  27.396  21.826  1.00  0.00           N  
ATOM   2981  CA  ASN A 398      22.254  26.857  21.581  1.00  0.00           C  
ATOM   2982  C   ASN A 398      21.846  25.434  21.950  1.00  0.00           C  
ATOM   2983  O   ASN A 398      20.968  25.263  22.796  1.00  0.00           O  
ATOM   2984  CB  ASN A 398      22.052  27.018  20.068  1.00  0.00           C  
ATOM   2985  CG  ASN A 398      22.064  28.476  19.586  1.00  0.00           C  
ATOM   2986  ND2 ASN A 398      20.907  28.800  19.029  1.00  0.00           N  
ATOM   2987  OD1 ASN A 398      23.072  29.151  19.359  1.00  0.00           O  
ATOM   2988  N   LYS A 399      22.702  24.480  21.574  1.00  0.00           N  
ATOM   2989  CA  LYS A 399      22.509  23.056  21.885  1.00  0.00           C  
ATOM   2990  C   LYS A 399      22.758  22.642  23.342  1.00  0.00           C  
ATOM   2991  O   LYS A 399      21.981  21.998  24.034  1.00  0.00           O  
ATOM   2992  CB  LYS A 399      23.372  22.230  20.928  1.00  0.00           C  
ATOM   2993  CG  LYS A 399      22.708  20.865  20.743  1.00  0.00           C  
ATOM   2994  CD  LYS A 399      21.440  20.995  19.901  1.00  0.00           C  
ATOM   2995  CE  LYS A 399      21.027  19.581  19.492  1.00  0.00           C  
ATOM   2996  NZ  LYS A 399      19.746  19.657  18.768  1.00  0.00           N1+
ATOM   2997  N   GLU A 400      23.944  22.977  23.850  1.00  0.00           N  
ATOM   2998  CA  GLU A 400      24.424  22.576  25.177  1.00  0.00           C  
ATOM   2999  C   GLU A 400      23.581  23.130  26.321  1.00  0.00           C  
ATOM   3000  O   GLU A 400      23.210  22.332  27.178  1.00  0.00           O  
ATOM   3001  CB  GLU A 400      25.913  22.906  25.267  1.00  0.00           C  
ATOM   3002  CG  GLU A 400      26.561  22.502  26.584  1.00  0.00           C  
ATOM   3003  CD  GLU A 400      26.857  21.010  26.752  1.00  0.00           C  
ATOM   3004  OE1 GLU A 400      25.998  20.131  26.532  1.00  0.00           O  
ATOM   3005  OE2 GLU A 400      27.851  20.917  27.512  1.00  0.00           O1-
ATOM   3006  N   PHE A 401      23.009  24.301  26.066  1.00  0.00           N  
ATOM   3007  CA  PHE A 401      22.169  24.952  27.076  1.00  0.00           C  
ATOM   3008  C   PHE A 401      20.707  25.043  26.628  1.00  0.00           C  
ATOM   3009  O   PHE A 401      20.389  25.778  25.694  1.00  0.00           O  
ATOM   3010  CB  PHE A 401      22.780  26.301  27.458  1.00  0.00           C  
ATOM   3011  CG  PHE A 401      24.046  26.016  28.265  1.00  0.00           C  
ATOM   3012  CD1 PHE A 401      23.937  25.277  29.429  1.00  0.00           C  
ATOM   3013  CD2 PHE A 401      25.296  26.160  27.656  1.00  0.00           C  
ATOM   3014  CE1 PHE A 401      25.048  24.675  30.016  1.00  0.00           C  
ATOM   3015  CE2 PHE A 401      26.451  25.707  28.281  1.00  0.00           C  
ATOM   3016  CZ  PHE A 401      26.280  25.024  29.478  1.00  0.00           C  
ATOM   3017  N   PRO A 402      19.792  24.391  27.341  1.00  0.00           N  
ATOM   3018  CA  PRO A 402      18.370  24.480  26.961  1.00  0.00           C  
ATOM   3019  C   PRO A 402      17.761  25.820  27.368  1.00  0.00           C  
ATOM   3020  O   PRO A 402      17.814  26.259  28.516  1.00  0.00           O  
ATOM   3021  CB  PRO A 402      17.721  23.283  27.675  1.00  0.00           C  
ATOM   3022  CG  PRO A 402      18.653  22.962  28.848  1.00  0.00           C  
ATOM   3023  CD  PRO A 402      20.031  23.265  28.249  1.00  0.00           C  
ATOM   3024  N   ASN A 403      17.534  26.541  26.272  1.00  0.00           N  
ATOM   3025  CA  ASN A 403      17.106  27.947  26.281  1.00  0.00           C  
ATOM   3026  C   ASN A 403      18.068  29.056  26.705  1.00  0.00           C  
ATOM   3027  O   ASN A 403      17.846  29.857  27.600  1.00  0.00           O  
ATOM   3028  CB  ASN A 403      15.760  28.179  26.998  1.00  0.00           C  
ATOM   3029  CG  ASN A 403      14.598  27.671  26.136  1.00  0.00           C  
ATOM   3030  ND2 ASN A 403      14.011  28.563  25.344  1.00  0.00           N  
ATOM   3031  OD1 ASN A 403      14.192  26.522  26.009  1.00  0.00           O  
ATOM   3032  N   PRO A 404      19.130  29.194  25.894  1.00  0.00           N  
ATOM   3033  CA  PRO A 404      20.408  29.748  26.319  1.00  0.00           C  
ATOM   3034  C   PRO A 404      20.477  30.852  27.377  1.00  0.00           C  
ATOM   3035  O   PRO A 404      21.086  30.633  28.422  1.00  0.00           O  
ATOM   3036  CB  PRO A 404      21.118  30.144  25.019  1.00  0.00           C  
ATOM   3037  CG  PRO A 404      20.489  29.290  23.914  1.00  0.00           C  
ATOM   3038  CD  PRO A 404      19.156  28.817  24.472  1.00  0.00           C  
ATOM   3039  N   GLU A 405      19.932  32.032  27.063  1.00  0.00           N  
ATOM   3040  CA  GLU A 405      20.007  33.262  27.853  1.00  0.00           C  
ATOM   3041  C   GLU A 405      19.076  33.297  29.066  1.00  0.00           C  
ATOM   3042  O   GLU A 405      18.802  34.374  29.607  1.00  0.00           O  
ATOM   3043  CB  GLU A 405      19.675  34.497  27.016  1.00  0.00           C  
ATOM   3044  CG  GLU A 405      20.606  34.657  25.806  1.00  0.00           C  
ATOM   3045  CD  GLU A 405      20.634  36.057  25.189  1.00  0.00           C  
ATOM   3046  OE1 GLU A 405      19.741  36.321  24.371  1.00  0.00           O  
ATOM   3047  OE2 GLU A 405      21.421  36.900  25.671  1.00  0.00           O1-
ATOM   3048  N   MET A 406      18.635  32.160  29.593  1.00  0.00           N  
ATOM   3049  CA  MET A 406      17.911  32.025  30.862  1.00  0.00           C  
ATOM   3050  C   MET A 406      18.798  31.571  32.028  1.00  0.00           C  
ATOM   3051  O   MET A 406      19.765  30.897  31.716  1.00  0.00           O  
ATOM   3052  CB  MET A 406      16.844  30.926  30.743  1.00  0.00           C  
ATOM   3053  CG  MET A 406      15.756  31.143  29.690  1.00  0.00           C  
ATOM   3054  SD  MET A 406      15.150  32.859  29.503  1.00  0.00           S  
ATOM   3055  CE  MET A 406      13.564  32.446  28.815  1.00  0.00           C  
ATOM   3056  N   PHE A 407      18.525  32.057  33.242  1.00  0.00           N  
ATOM   3057  CA  PHE A 407      19.126  31.487  34.456  1.00  0.00           C  
ATOM   3058  C   PHE A 407      18.244  30.500  35.213  1.00  0.00           C  
ATOM   3059  O   PHE A 407      17.286  30.943  35.845  1.00  0.00           O  
ATOM   3060  CB  PHE A 407      19.536  32.730  35.263  1.00  0.00           C  
ATOM   3061  CG  PHE A 407      20.155  32.385  36.623  1.00  0.00           C  
ATOM   3062  CD1 PHE A 407      19.462  32.861  37.731  1.00  0.00           C  
ATOM   3063  CD2 PHE A 407      21.143  31.412  36.725  1.00  0.00           C  
ATOM   3064  CE1 PHE A 407      19.537  32.206  38.955  1.00  0.00           C  
ATOM   3065  CE2 PHE A 407      21.217  30.779  37.958  1.00  0.00           C  
ATOM   3066  CZ  PHE A 407      20.325  31.073  38.984  1.00  0.00           C  
ATOM   3067  N   ASP A 408      18.559  29.219  34.999  1.00  0.00           N  
ATOM   3068  CA  ASP A 408      17.884  28.073  35.627  1.00  0.00           C  
ATOM   3069  C   ASP A 408      18.672  26.809  35.980  1.00  0.00           C  
ATOM   3070  O   ASP A 408      19.190  26.217  35.037  1.00  0.00           O  
ATOM   3071  CB  ASP A 408      16.693  27.784  34.732  1.00  0.00           C  
ATOM   3072  CG  ASP A 408      15.629  26.936  35.449  1.00  0.00           C  
ATOM   3073  OD1 ASP A 408      15.881  25.719  35.640  1.00  0.00           O  
ATOM   3074  OD2 ASP A 408      14.610  27.427  35.985  1.00  0.00           O1-
ATOM   3075  N   PRO A 409      18.750  26.433  37.258  1.00  0.00           N  
ATOM   3076  CA  PRO A 409      19.290  25.142  37.719  1.00  0.00           C  
ATOM   3077  C   PRO A 409      18.934  23.804  37.077  1.00  0.00           C  
ATOM   3078  O   PRO A 409      19.750  22.891  37.009  1.00  0.00           O  
ATOM   3079  CB  PRO A 409      18.852  25.154  39.186  1.00  0.00           C  
ATOM   3080  CG  PRO A 409      19.057  26.599  39.626  1.00  0.00           C  
ATOM   3081  CD  PRO A 409      18.349  27.227  38.421  1.00  0.00           C  
ATOM   3082  N   HIS A 410      17.722  23.698  36.528  1.00  0.00           N  
ATOM   3083  CA  HIS A 410      17.179  22.523  35.827  1.00  0.00           C  
ATOM   3084  C   HIS A 410      17.799  22.326  34.439  1.00  0.00           C  
ATOM   3085  O   HIS A 410      17.592  21.222  33.938  1.00  0.00           O  
ATOM   3086  CB  HIS A 410      15.672  22.638  35.622  1.00  0.00           C  
ATOM   3087  CG  HIS A 410      14.797  22.726  36.877  1.00  0.00           C  
ATOM   3088  CD2 HIS A 410      14.406  23.813  37.552  1.00  0.00           C  
ATOM   3089  ND1 HIS A 410      14.251  21.654  37.420  1.00  0.00           N  
ATOM   3090  CE1 HIS A 410      13.505  22.101  38.438  1.00  0.00           C  
ATOM   3091  NE2 HIS A 410      13.484  23.431  38.426  1.00  0.00           N  
ATOM   3092  N   HIS A 411      18.673  23.223  34.003  1.00  0.00           N  
ATOM   3093  CA  HIS A 411      19.634  23.006  32.913  1.00  0.00           C  
ATOM   3094  C   HIS A 411      20.649  21.933  33.302  1.00  0.00           C  
ATOM   3095  O   HIS A 411      20.615  20.807  32.803  1.00  0.00           O  
ATOM   3096  CB  HIS A 411      20.485  24.183  32.419  1.00  0.00           C  
ATOM   3097  CG  HIS A 411      19.598  25.339  31.909  1.00  0.00           C  
ATOM   3098  CD2 HIS A 411      18.379  25.234  31.376  1.00  0.00           C  
ATOM   3099  ND1 HIS A 411      19.763  26.619  32.217  1.00  0.00           N  
ATOM   3100  CE1 HIS A 411      18.653  27.267  31.848  1.00  0.00           C  
ATOM   3101  NE2 HIS A 411      17.775  26.410  31.346  1.00  0.00           N  
ATOM   3102  N   PHE A 412      21.439  22.244  34.327  1.00  0.00           N  
ATOM   3103  CA  PHE A 412      22.329  21.266  34.973  1.00  0.00           C  
ATOM   3104  C   PHE A 412      21.708  20.081  35.707  1.00  0.00           C  
ATOM   3105  O   PHE A 412      22.416  19.068  35.791  1.00  0.00           O  
ATOM   3106  CB  PHE A 412      23.197  22.117  35.890  1.00  0.00           C  
ATOM   3107  CG  PHE A 412      24.208  22.936  35.082  1.00  0.00           C  
ATOM   3108  CD1 PHE A 412      25.479  22.393  34.894  1.00  0.00           C  
ATOM   3109  CD2 PHE A 412      23.927  24.208  34.614  1.00  0.00           C  
ATOM   3110  CE1 PHE A 412      26.399  23.133  34.161  1.00  0.00           C  
ATOM   3111  CE2 PHE A 412      24.853  24.940  33.872  1.00  0.00           C  
ATOM   3112  CZ  PHE A 412      26.114  24.400  33.671  1.00  0.00           C  
ATOM   3113  N   LEU A 413      20.491  20.198  36.236  1.00  0.00           N  
ATOM   3114  CA  LEU A 413      19.846  19.083  36.936  1.00  0.00           C  
ATOM   3115  C   LEU A 413      19.023  18.273  35.940  1.00  0.00           C  
ATOM   3116  O   LEU A 413      18.111  18.746  35.256  1.00  0.00           O  
ATOM   3117  CB  LEU A 413      19.081  19.775  38.084  1.00  0.00           C  
ATOM   3118  CG  LEU A 413      19.828  19.732  39.417  1.00  0.00           C  
ATOM   3119  CD1 LEU A 413      19.077  20.631  40.405  1.00  0.00           C  
ATOM   3120  CD2 LEU A 413      19.816  18.274  39.898  1.00  0.00           C  
ATOM   3121  N   ASP A 414      19.330  16.982  35.940  1.00  0.00           N  
ATOM   3122  CA  ASP A 414      18.800  16.021  34.964  1.00  0.00           C  
ATOM   3123  C   ASP A 414      17.702  15.165  35.606  1.00  0.00           C  
ATOM   3124  O   ASP A 414      17.713  14.995  36.824  1.00  0.00           O  
ATOM   3125  CB  ASP A 414      19.771  15.116  34.217  1.00  0.00           C  
ATOM   3126  CG  ASP A 414      19.421  14.907  32.742  1.00  0.00           C  
ATOM   3127  OD1 ASP A 414      19.881  15.712  31.898  1.00  0.00           O  
ATOM   3128  OD2 ASP A 414      18.684  13.938  32.466  1.00  0.00           O1-
ATOM   3129  N   GLU A 415      16.816  14.928  34.641  1.00  0.00           N  
ATOM   3130  CA  GLU A 415      15.438  14.473  34.891  1.00  0.00           C  
ATOM   3131  C   GLU A 415      15.415  13.020  35.360  1.00  0.00           C  
ATOM   3132  O   GLU A 415      15.756  12.095  34.626  1.00  0.00           O  
ATOM   3133  CB  GLU A 415      14.777  14.631  33.525  1.00  0.00           C  
ATOM   3134  CG  GLU A 415      13.275  14.345  33.389  1.00  0.00           C  
ATOM   3135  CD  GLU A 415      12.633  14.989  32.158  1.00  0.00           C  
ATOM   3136  OE1 GLU A 415      12.650  16.236  32.078  1.00  0.00           O  
ATOM   3137  OE2 GLU A 415      12.164  14.249  31.261  1.00  0.00           O1-
ATOM   3138  N   GLY A 416      15.505  12.855  36.678  1.00  0.00           N  
ATOM   3139  CA  GLY A 416      15.580  11.571  37.387  1.00  0.00           C  
ATOM   3140  C   GLY A 416      16.754  11.525  38.347  1.00  0.00           C  
ATOM   3141  O   GLY A 416      17.565  10.582  38.320  1.00  0.00           O  
ATOM   3142  N   GLY A 417      16.828  12.591  39.136  1.00  0.00           N  
ATOM   3143  CA  GLY A 417      17.787  13.024  40.169  1.00  0.00           C  
ATOM   3144  C   GLY A 417      19.274  12.910  39.827  1.00  0.00           C  
ATOM   3145  O   GLY A 417      20.080  12.530  40.680  1.00  0.00           O  
ATOM   3146  N   ASN A 418      19.635  13.415  38.658  1.00  0.00           N  
ATOM   3147  CA  ASN A 418      20.928  13.409  37.953  1.00  0.00           C  
ATOM   3148  C   ASN A 418      21.525  14.809  37.784  1.00  0.00           C  
ATOM   3149  O   ASN A 418      20.831  15.812  37.905  1.00  0.00           O  
ATOM   3150  CB  ASN A 418      20.844  12.530  36.703  1.00  0.00           C  
ATOM   3151  CG  ASN A 418      22.194  11.883  36.405  1.00  0.00           C  
ATOM   3152  ND2 ASN A 418      22.104  10.649  35.909  1.00  0.00           N  
ATOM   3153  OD1 ASN A 418      23.298  12.292  36.750  1.00  0.00           O  
ATOM   3154  N   PHE A 419      22.837  14.754  37.572  1.00  0.00           N  
ATOM   3155  CA  PHE A 419      23.563  16.016  37.356  1.00  0.00           C  
ATOM   3156  C   PHE A 419      24.303  15.932  36.030  1.00  0.00           C  
ATOM   3157  O   PHE A 419      25.063  15.006  35.738  1.00  0.00           O  
ATOM   3158  CB  PHE A 419      24.388  16.416  38.578  1.00  0.00           C  
ATOM   3159  CG  PHE A 419      24.838  17.855  38.328  1.00  0.00           C  
ATOM   3160  CD1 PHE A 419      26.042  18.130  37.686  1.00  0.00           C  
ATOM   3161  CD2 PHE A 419      24.022  18.895  38.793  1.00  0.00           C  
ATOM   3162  CE1 PHE A 419      26.427  19.449  37.561  1.00  0.00           C  
ATOM   3163  CE2 PHE A 419      24.396  20.215  38.590  1.00  0.00           C  
ATOM   3164  CZ  PHE A 419      25.603  20.496  37.956  1.00  0.00           C  
ATOM   3165  N   LYS A 420      23.911  16.868  35.164  1.00  0.00           N  
ATOM   3166  CA  LYS A 420      24.317  16.834  33.756  1.00  0.00           C  
ATOM   3167  C   LYS A 420      25.741  17.391  33.674  1.00  0.00           C  
ATOM   3168  O   LYS A 420      25.977  18.546  34.027  1.00  0.00           O  
ATOM   3169  CB  LYS A 420      23.450  17.629  32.776  1.00  0.00           C  
ATOM   3170  CG  LYS A 420      23.677  17.233  31.317  1.00  0.00           C  
ATOM   3171  CD  LYS A 420      23.043  18.373  30.516  1.00  0.00           C  
ATOM   3172  CE  LYS A 420      24.147  18.687  29.503  1.00  0.00           C  
ATOM   3173  NZ  LYS A 420      23.916  20.022  28.935  1.00  0.00           N1+
ATOM   3174  N   LYS A 421      26.564  16.503  33.122  1.00  0.00           N  
ATOM   3175  CA  LYS A 421      27.999  16.802  33.044  1.00  0.00           C  
ATOM   3176  C   LYS A 421      28.443  17.560  31.797  1.00  0.00           C  
ATOM   3177  O   LYS A 421      28.677  16.989  30.736  1.00  0.00           O  
ATOM   3178  CB  LYS A 421      28.813  15.505  33.034  1.00  0.00           C  
ATOM   3179  CG  LYS A 421      28.572  14.678  34.297  1.00  0.00           C  
ATOM   3180  CD  LYS A 421      29.051  13.228  34.222  1.00  0.00           C  
ATOM   3181  CE  LYS A 421      29.078  12.558  35.599  1.00  0.00           C  
ATOM   3182  NZ  LYS A 421      30.283  11.722  35.555  1.00  0.00           N1+
ATOM   3183  N   SER A 422      28.432  18.885  31.948  1.00  0.00           N  
ATOM   3184  CA  SER A 422      28.488  19.733  30.757  1.00  0.00           C  
ATOM   3185  C   SER A 422      29.812  20.125  30.092  1.00  0.00           C  
ATOM   3186  O   SER A 422      30.505  20.965  30.669  1.00  0.00           O  
ATOM   3187  CB  SER A 422      27.666  21.018  30.888  1.00  0.00           C  
ATOM   3188  OG  SER A 422      26.518  21.035  30.037  1.00  0.00           O  
ATOM   3189  N   LYS A 423      30.002  19.531  28.919  1.00  0.00           N  
ATOM   3190  CA  LYS A 423      31.165  19.800  28.067  1.00  0.00           C  
ATOM   3191  C   LYS A 423      31.629  21.230  27.779  1.00  0.00           C  
ATOM   3192  O   LYS A 423      32.792  21.542  28.016  1.00  0.00           O  
ATOM   3193  CB  LYS A 423      31.116  19.103  26.709  1.00  0.00           C  
ATOM   3194  CG  LYS A 423      30.931  17.589  26.832  1.00  0.00           C  
ATOM   3195  CD  LYS A 423      30.487  17.008  25.483  1.00  0.00           C  
ATOM   3196  CE  LYS A 423      29.926  15.597  25.633  1.00  0.00           C  
ATOM   3197  NZ  LYS A 423      29.727  14.938  24.329  1.00  0.00           N1+
ATOM   3198  N   TYR A 424      30.628  22.096  27.526  1.00  0.00           N  
ATOM   3199  CA  TYR A 424      30.891  23.517  27.272  1.00  0.00           C  
ATOM   3200  C   TYR A 424      30.950  24.381  28.530  1.00  0.00           C  
ATOM   3201  O   TYR A 424      30.714  25.596  28.537  1.00  0.00           O  
ATOM   3202  CB  TYR A 424      29.876  24.144  26.314  1.00  0.00           C  
ATOM   3203  CG  TYR A 424      29.970  23.627  24.872  1.00  0.00           C  
ATOM   3204  CD1 TYR A 424      29.803  24.654  23.948  1.00  0.00           C  
ATOM   3205  CD2 TYR A 424      29.770  22.347  24.375  1.00  0.00           C  
ATOM   3206  CE1 TYR A 424      29.331  24.415  22.669  1.00  0.00           C  
ATOM   3207  CE2 TYR A 424      29.392  22.086  23.063  1.00  0.00           C  
ATOM   3208  CZ  TYR A 424      29.068  23.125  22.206  1.00  0.00           C  
ATOM   3209  OH  TYR A 424      28.070  22.792  21.351  1.00  0.00           O  
ATOM   3210  N   PHE A 425      31.482  23.769  29.576  1.00  0.00           N  
ATOM   3211  CA  PHE A 425      31.598  24.471  30.863  1.00  0.00           C  
ATOM   3212  C   PHE A 425      33.008  24.728  31.412  1.00  0.00           C  
ATOM   3213  O   PHE A 425      33.708  23.811  31.841  1.00  0.00           O  
ATOM   3214  CB  PHE A 425      30.694  23.811  31.916  1.00  0.00           C  
ATOM   3215  CG  PHE A 425      30.431  24.627  33.182  1.00  0.00           C  
ATOM   3216  CD1 PHE A 425      29.644  25.765  33.067  1.00  0.00           C  
ATOM   3217  CD2 PHE A 425      31.087  24.273  34.359  1.00  0.00           C  
ATOM   3218  CE1 PHE A 425      29.583  26.573  34.204  1.00  0.00           C  
ATOM   3219  CE2 PHE A 425      30.934  25.059  35.496  1.00  0.00           C  
ATOM   3220  CZ  PHE A 425      30.218  26.247  35.394  1.00  0.00           C  
ATOM   3221  N   MET A 426      33.528  25.870  30.984  1.00  0.00           N  
ATOM   3222  CA  MET A 426      34.749  26.588  31.367  1.00  0.00           C  
ATOM   3223  C   MET A 426      34.750  28.106  31.613  1.00  0.00           C  
ATOM   3224  O   MET A 426      35.192  28.815  30.718  1.00  0.00           O  
ATOM   3225  CB  MET A 426      36.036  26.135  30.679  1.00  0.00           C  
ATOM   3226  CG  MET A 426      36.061  26.251  29.152  1.00  0.00           C  
ATOM   3227  SD  MET A 426      35.240  24.971  28.134  1.00  0.00           S  
ATOM   3228  CE  MET A 426      36.181  24.927  26.627  1.00  0.00           C  
ATOM   3229  N   PRO A 427      34.082  28.631  32.629  1.00  0.00           N  
ATOM   3230  CA  PRO A 427      33.955  30.084  32.790  1.00  0.00           C  
ATOM   3231  C   PRO A 427      35.305  30.766  33.041  1.00  0.00           C  
ATOM   3232  O   PRO A 427      35.531  31.909  32.637  1.00  0.00           O  
ATOM   3233  CB  PRO A 427      33.002  30.293  33.964  1.00  0.00           C  
ATOM   3234  CG  PRO A 427      32.124  29.046  33.876  1.00  0.00           C  
ATOM   3235  CD  PRO A 427      33.076  27.922  33.439  1.00  0.00           C  
ATOM   3236  N   PHE A 428      36.202  30.102  33.766  1.00  0.00           N  
ATOM   3237  CA  PHE A 428      37.549  30.657  33.906  1.00  0.00           C  
ATOM   3238  C   PHE A 428      38.476  30.444  32.706  1.00  0.00           C  
ATOM   3239  O   PHE A 428      39.684  30.354  32.916  1.00  0.00           O  
ATOM   3240  CB  PHE A 428      38.210  30.314  35.248  1.00  0.00           C  
ATOM   3241  CG  PHE A 428      37.450  30.578  36.543  1.00  0.00           C  
ATOM   3242  CD1 PHE A 428      37.858  31.611  37.374  1.00  0.00           C  
ATOM   3243  CD2 PHE A 428      36.626  29.591  37.087  1.00  0.00           C  
ATOM   3244  CE1 PHE A 428      37.449  31.703  38.695  1.00  0.00           C  
ATOM   3245  CE2 PHE A 428      36.173  29.684  38.399  1.00  0.00           C  
ATOM   3246  CZ  PHE A 428      36.612  30.723  39.212  1.00  0.00           C  
ATOM   3247  N   SER A 429      37.822  30.408  31.550  1.00  0.00           N  
ATOM   3248  CA  SER A 429      38.429  30.107  30.239  1.00  0.00           C  
ATOM   3249  C   SER A 429      39.004  28.720  29.938  1.00  0.00           C  
ATOM   3250  O   SER A 429      38.751  27.818  30.738  1.00  0.00           O  
ATOM   3251  CB  SER A 429      39.376  31.245  29.845  1.00  0.00           C  
ATOM   3252  OG  SER A 429      39.497  31.315  28.426  1.00  0.00           O  
ATOM   3253  N   ALA A 430      39.550  28.508  28.742  1.00  0.00           N  
ATOM   3254  CA  ALA A 430      39.756  27.180  28.149  1.00  0.00           C  
ATOM   3255  C   ALA A 430      41.183  26.644  28.081  1.00  0.00           C  
ATOM   3256  O   ALA A 430      42.017  27.081  27.293  1.00  0.00           O  
ATOM   3257  CB  ALA A 430      39.158  27.192  26.741  1.00  0.00           C  
ATOM   3258  N   GLY A 431      41.403  25.556  28.830  1.00  0.00           N  
ATOM   3259  CA  GLY A 431      42.582  24.675  28.941  1.00  0.00           C  
ATOM   3260  C   GLY A 431      43.947  25.299  29.207  1.00  0.00           C  
ATOM   3261  O   GLY A 431      44.377  25.365  30.361  1.00  0.00           O  
ATOM   3262  N   LYS A 432      44.590  25.837  28.169  1.00  0.00           N  
ATOM   3263  CA  LYS A 432      45.954  26.367  28.256  1.00  0.00           C  
ATOM   3264  C   LYS A 432      46.203  27.793  28.760  1.00  0.00           C  
ATOM   3265  O   LYS A 432      47.340  28.045  29.180  1.00  0.00           O  
ATOM   3266  CB  LYS A 432      46.781  26.139  26.986  1.00  0.00           C  
ATOM   3267  CG  LYS A 432      47.332  24.710  26.920  1.00  0.00           C  
ATOM   3268  CD  LYS A 432      47.726  24.398  25.473  1.00  0.00           C  
ATOM   3269  CE  LYS A 432      48.276  22.973  25.471  1.00  0.00           C  
ATOM   3270  NZ  LYS A 432      49.194  22.871  24.332  1.00  0.00           N1+
ATOM   3271  N   ARG A 433      45.301  28.730  28.518  1.00  0.00           N  
ATOM   3272  CA  ARG A 433      45.375  30.129  28.967  1.00  0.00           C  
ATOM   3273  C   ARG A 433      44.276  30.441  29.980  1.00  0.00           C  
ATOM   3274  O   ARG A 433      43.198  30.809  29.504  1.00  0.00           O  
ATOM   3275  CB  ARG A 433      45.435  31.182  27.851  1.00  0.00           C  
ATOM   3276  CG  ARG A 433      46.809  31.412  27.245  1.00  0.00           C  
ATOM   3277  CD  ARG A 433      46.826  32.534  26.197  1.00  0.00           C  
ATOM   3278  NE  ARG A 433      48.179  32.988  25.835  1.00  0.00           N  
ATOM   3279  CZ  ARG A 433      48.931  33.814  26.575  1.00  0.00           C  
ATOM   3280  NH1 ARG A 433      48.362  34.354  27.661  1.00  0.00           N1+
ATOM   3281  NH2 ARG A 433      50.082  34.213  26.029  1.00  0.00           N  
ATOM   3282  N   ILE A 434      44.404  29.839  31.153  1.00  0.00           N  
ATOM   3283  CA  ILE A 434      43.321  29.885  32.147  1.00  0.00           C  
ATOM   3284  C   ILE A 434      43.533  30.916  33.262  1.00  0.00           C  
ATOM   3285  O   ILE A 434      44.691  31.245  33.501  1.00  0.00           O  
ATOM   3286  CB  ILE A 434      42.916  28.505  32.670  1.00  0.00           C  
ATOM   3287  CG1 ILE A 434      44.104  27.772  33.279  1.00  0.00           C  
ATOM   3288  CG2 ILE A 434      42.147  27.640  31.656  1.00  0.00           C  
ATOM   3289  CD  ILE A 434      43.679  26.622  34.203  1.00  0.00           C  
ATOM   3290  N   CYS A 435      42.436  31.472  33.776  1.00  0.00           N  
ATOM   3291  CA  CYS A 435      42.506  32.581  34.748  1.00  0.00           C  
ATOM   3292  C   CYS A 435      43.494  32.437  35.904  1.00  0.00           C  
ATOM   3293  O   CYS A 435      43.156  32.024  37.015  1.00  0.00           O  
ATOM   3294  CB  CYS A 435      41.037  32.876  35.098  1.00  0.00           C  
ATOM   3295  SG  CYS A 435      40.757  33.616  36.744  1.00  0.00           S  
ATOM   3296  N   VAL A 436      44.640  33.051  35.671  1.00  0.00           N  
ATOM   3297  CA  VAL A 436      45.848  33.022  36.521  1.00  0.00           C  
ATOM   3298  C   VAL A 436      46.229  31.589  36.865  1.00  0.00           C  
ATOM   3299  O   VAL A 436      47.037  31.415  37.779  1.00  0.00           O  
ATOM   3300  CB  VAL A 436      45.937  34.128  37.570  1.00  0.00           C  
ATOM   3301  CG1 VAL A 436      45.015  33.995  38.781  1.00  0.00           C  
ATOM   3302  CG2 VAL A 436      47.412  34.298  37.947  1.00  0.00           C  
ATOM   3303  N   GLY A 437      45.947  30.589  36.024  1.00  0.00           N  
ATOM   3304  CA  GLY A 437      45.948  29.177  36.408  1.00  0.00           C  
ATOM   3305  C   GLY A 437      44.714  28.916  37.268  1.00  0.00           C  
ATOM   3306  O   GLY A 437      43.602  28.811  36.745  1.00  0.00           O  
ATOM   3307  N   GLU A 438      44.845  28.656  38.566  1.00  0.00           N  
ATOM   3308  CA  GLU A 438      43.798  28.311  39.528  1.00  0.00           C  
ATOM   3309  C   GLU A 438      44.154  28.753  40.945  1.00  0.00           C  
ATOM   3310  O   GLU A 438      45.102  28.216  41.504  1.00  0.00           O  
ATOM   3311  CB  GLU A 438      43.232  26.900  39.314  1.00  0.00           C  
ATOM   3312  CG  GLU A 438      41.890  26.639  40.000  1.00  0.00           C  
ATOM   3313  CD  GLU A 438      41.444  25.185  39.841  1.00  0.00           C  
ATOM   3314  OE1 GLU A 438      42.244  24.235  39.986  1.00  0.00           O  
ATOM   3315  OE2 GLU A 438      40.222  24.955  39.682  1.00  0.00           O1-
ATOM   3316  N   ALA A 439      43.452  29.836  41.288  1.00  0.00           N  
ATOM   3317  CA  ALA A 439      43.716  30.550  42.546  1.00  0.00           C  
ATOM   3318  C   ALA A 439      42.464  30.585  43.414  1.00  0.00           C  
ATOM   3319  O   ALA A 439      42.227  29.546  44.036  1.00  0.00           O  
ATOM   3320  CB  ALA A 439      44.436  31.892  42.402  1.00  0.00           C  
ATOM   3321  N   LEU A 440      41.560  31.480  43.018  1.00  0.00           N  
ATOM   3322  CA  LEU A 440      40.197  31.495  43.581  1.00  0.00           C  
ATOM   3323  C   LEU A 440      39.131  30.967  42.615  1.00  0.00           C  
ATOM   3324  O   LEU A 440      39.115  31.154  41.399  1.00  0.00           O  
ATOM   3325  CB  LEU A 440      39.854  32.923  44.012  1.00  0.00           C  
ATOM   3326  CG  LEU A 440      40.366  33.307  45.400  1.00  0.00           C  
ATOM   3327  CD1 LEU A 440      40.187  34.799  45.712  1.00  0.00           C  
ATOM   3328  CD2 LEU A 440      39.578  32.469  46.404  1.00  0.00           C  
ATOM   3329  N   ALA A 441      38.261  30.150  43.201  1.00  0.00           N  
ATOM   3330  CA  ALA A 441      37.415  29.109  42.608  1.00  0.00           C  
ATOM   3331  C   ALA A 441      36.869  28.170  43.692  1.00  0.00           C  
ATOM   3332  O   ALA A 441      37.607  27.478  44.409  1.00  0.00           O  
ATOM   3333  CB  ALA A 441      38.038  28.095  41.658  1.00  0.00           C  
ATOM   3334  N   GLY A 442      35.586  28.407  43.825  1.00  0.00           N  
ATOM   3335  CA  GLY A 442      34.514  27.696  44.541  1.00  0.00           C  
ATOM   3336  C   GLY A 442      34.393  28.200  45.977  1.00  0.00           C  
ATOM   3337  O   GLY A 442      33.329  28.648  46.364  1.00  0.00           O  
ATOM   3338  N   MET A 443      35.474  28.106  46.756  1.00  0.00           N  
ATOM   3339  CA  MET A 443      35.356  28.461  48.179  1.00  0.00           C  
ATOM   3340  C   MET A 443      34.643  29.755  48.556  1.00  0.00           C  
ATOM   3341  O   MET A 443      33.548  29.739  49.132  1.00  0.00           O  
ATOM   3342  CB  MET A 443      36.611  28.505  49.046  1.00  0.00           C  
ATOM   3343  CG  MET A 443      37.493  27.261  49.019  1.00  0.00           C  
ATOM   3344  SD  MET A 443      38.453  27.228  47.468  1.00  0.00           S  
ATOM   3345  CE  MET A 443      39.394  28.742  47.609  1.00  0.00           C  
ATOM   3346  N   GLU A 444      35.007  30.803  47.823  1.00  0.00           N  
ATOM   3347  CA  GLU A 444      34.537  32.176  47.997  1.00  0.00           C  
ATOM   3348  C   GLU A 444      33.052  32.473  47.742  1.00  0.00           C  
ATOM   3349  O   GLU A 444      32.328  32.615  48.729  1.00  0.00           O  
ATOM   3350  CB  GLU A 444      35.545  33.164  47.391  1.00  0.00           C  
ATOM   3351  CG  GLU A 444      35.891  33.110  45.901  1.00  0.00           C  
ATOM   3352  CD  GLU A 444      35.806  31.717  45.276  1.00  0.00           C  
ATOM   3353  OE1 GLU A 444      34.823  31.477  44.541  1.00  0.00           O  
ATOM   3354  OE2 GLU A 444      36.714  30.951  45.619  1.00  0.00           O1-
ATOM   3355  N   LEU A 445      32.620  32.172  46.524  1.00  0.00           N  
ATOM   3356  CA  LEU A 445      31.238  32.202  46.027  1.00  0.00           C  
ATOM   3357  C   LEU A 445      30.374  31.264  46.873  1.00  0.00           C  
ATOM   3358  O   LEU A 445      29.467  31.849  47.462  1.00  0.00           O  
ATOM   3359  CB  LEU A 445      31.250  31.880  44.526  1.00  0.00           C  
ATOM   3360  CG  LEU A 445      29.940  32.219  43.814  1.00  0.00           C  
ATOM   3361  CD1 LEU A 445      29.631  33.711  43.704  1.00  0.00           C  
ATOM   3362  CD2 LEU A 445      29.920  31.672  42.388  1.00  0.00           C  
ATOM   3363  N   PHE A 446      30.757  30.008  47.111  1.00  0.00           N  
ATOM   3364  CA  PHE A 446      29.922  29.178  47.992  1.00  0.00           C  
ATOM   3365  C   PHE A 446      29.899  29.687  49.425  1.00  0.00           C  
ATOM   3366  O   PHE A 446      28.803  29.710  49.983  1.00  0.00           O  
ATOM   3367  CB  PHE A 446      30.403  27.732  47.845  1.00  0.00           C  
ATOM   3368  CG  PHE A 446      29.902  26.567  48.704  1.00  0.00           C  
ATOM   3369  CD1 PHE A 446      28.662  25.997  48.451  1.00  0.00           C  
ATOM   3370  CD2 PHE A 446      30.709  26.008  49.690  1.00  0.00           C  
ATOM   3371  CE1 PHE A 446      28.194  24.938  49.223  1.00  0.00           C  
ATOM   3372  CE2 PHE A 446      30.318  24.860  50.382  1.00  0.00           C  
ATOM   3373  CZ  PHE A 446      29.015  24.419  50.212  1.00  0.00           C  
ATOM   3374  N   LEU A 447      31.047  29.884  50.074  1.00  0.00           N  
ATOM   3375  CA  LEU A 447      31.014  30.499  51.412  1.00  0.00           C  
ATOM   3376  C   LEU A 447      30.215  31.786  51.641  1.00  0.00           C  
ATOM   3377  O   LEU A 447      29.238  31.803  52.386  1.00  0.00           O  
ATOM   3378  CB  LEU A 447      32.305  30.444  52.237  1.00  0.00           C  
ATOM   3379  CG  LEU A 447      32.883  29.034  52.334  1.00  0.00           C  
ATOM   3380  CD1 LEU A 447      34.114  29.083  53.246  1.00  0.00           C  
ATOM   3381  CD2 LEU A 447      31.918  28.049  53.014  1.00  0.00           C  
ATOM   3382  N   PHE A 448      30.468  32.814  50.845  1.00  0.00           N  
ATOM   3383  CA  PHE A 448      29.682  34.058  50.955  1.00  0.00           C  
ATOM   3384  C   PHE A 448      28.194  33.919  50.639  1.00  0.00           C  
ATOM   3385  O   PHE A 448      27.444  34.431  51.470  1.00  0.00           O  
ATOM   3386  CB  PHE A 448      30.297  35.253  50.230  1.00  0.00           C  
ATOM   3387  CG  PHE A 448      31.537  35.749  50.989  1.00  0.00           C  
ATOM   3388  CD1 PHE A 448      31.327  36.905  51.738  1.00  0.00           C  
ATOM   3389  CD2 PHE A 448      32.799  35.225  50.761  1.00  0.00           C  
ATOM   3390  CE1 PHE A 448      32.405  37.628  52.228  1.00  0.00           C  
ATOM   3391  CE2 PHE A 448      33.857  35.984  51.257  1.00  0.00           C  
ATOM   3392  CZ  PHE A 448      33.694  37.172  51.961  1.00  0.00           C  
ATOM   3393  N   LEU A 449      27.780  33.261  49.557  1.00  0.00           N  
ATOM   3394  CA  LEU A 449      26.342  33.039  49.343  1.00  0.00           C  
ATOM   3395  C   LEU A 449      25.590  32.383  50.495  1.00  0.00           C  
ATOM   3396  O   LEU A 449      24.550  32.840  50.959  1.00  0.00           O  
ATOM   3397  CB  LEU A 449      26.078  32.322  48.020  1.00  0.00           C  
ATOM   3398  CG  LEU A 449      26.331  33.274  46.853  1.00  0.00           C  
ATOM   3399  CD1 LEU A 449      26.019  32.442  45.603  1.00  0.00           C  
ATOM   3400  CD2 LEU A 449      25.550  34.582  47.003  1.00  0.00           C  
ATOM   3401  N   THR A 450      26.247  31.354  51.033  1.00  0.00           N  
ATOM   3402  CA  THR A 450      25.780  30.464  52.113  1.00  0.00           C  
ATOM   3403  C   THR A 450      25.730  31.142  53.487  1.00  0.00           C  
ATOM   3404  O   THR A 450      24.641  31.214  54.055  1.00  0.00           O  
ATOM   3405  CB  THR A 450      26.423  29.095  52.271  1.00  0.00           C  
ATOM   3406  CG2 THR A 450      26.167  28.329  50.971  1.00  0.00           C  
ATOM   3407  OG1 THR A 450      27.805  29.355  52.530  1.00  0.00           O  
ATOM   3408  N   SER A 451      26.781  31.892  53.789  1.00  0.00           N  
ATOM   3409  CA  SER A 451      26.740  32.780  54.960  1.00  0.00           C  
ATOM   3410  C   SER A 451      25.655  33.856  55.071  1.00  0.00           C  
ATOM   3411  O   SER A 451      25.133  34.052  56.163  1.00  0.00           O  
ATOM   3412  CB  SER A 451      28.048  33.521  55.221  1.00  0.00           C  
ATOM   3413  OG  SER A 451      28.655  32.850  56.339  1.00  0.00           O  
ATOM   3414  N   ILE A 452      25.374  34.443  53.904  1.00  0.00           N  
ATOM   3415  CA  ILE A 452      24.175  35.284  53.819  1.00  0.00           C  
ATOM   3416  C   ILE A 452      22.923  34.411  53.983  1.00  0.00           C  
ATOM   3417  O   ILE A 452      22.224  34.733  54.948  1.00  0.00           O  
ATOM   3418  CB  ILE A 452      24.227  36.296  52.672  1.00  0.00           C  
ATOM   3419  CG1 ILE A 452      25.102  37.517  52.958  1.00  0.00           C  
ATOM   3420  CG2 ILE A 452      22.837  36.665  52.157  1.00  0.00           C  
ATOM   3421  CD  ILE A 452      26.606  37.226  52.861  1.00  0.00           C  
ATOM   3422  N   LEU A 453      22.741  33.447  53.085  1.00  0.00           N  
ATOM   3423  CA  LEU A 453      21.599  32.507  53.124  1.00  0.00           C  
ATOM   3424  C   LEU A 453      21.236  31.916  54.485  1.00  0.00           C  
ATOM   3425  O   LEU A 453      20.048  31.680  54.750  1.00  0.00           O  
ATOM   3426  CB  LEU A 453      21.595  31.292  52.185  1.00  0.00           C  
ATOM   3427  CG  LEU A 453      21.332  31.635  50.723  1.00  0.00           C  
ATOM   3428  CD1 LEU A 453      22.010  30.773  49.654  1.00  0.00           C  
ATOM   3429  CD2 LEU A 453      19.825  31.612  50.456  1.00  0.00           C  
ATOM   3430  N   GLN A 454      22.216  31.672  55.347  1.00  0.00           N  
ATOM   3431  CA  GLN A 454      22.097  31.259  56.749  1.00  0.00           C  
ATOM   3432  C   GLN A 454      21.555  32.385  57.629  1.00  0.00           C  
ATOM   3433  O   GLN A 454      20.733  32.140  58.512  1.00  0.00           O  
ATOM   3434  CB  GLN A 454      23.411  30.619  57.204  1.00  0.00           C  
ATOM   3435  CG  GLN A 454      23.722  29.335  56.412  1.00  0.00           C  
ATOM   3436  CD  GLN A 454      24.993  28.710  56.980  1.00  0.00           C  
ATOM   3437  NE2 GLN A 454      24.854  27.848  57.986  1.00  0.00           N  
ATOM   3438  OE1 GLN A 454      26.101  28.897  56.476  1.00  0.00           O  
ATOM   3439  N   ASN A 455      22.065  33.603  57.495  1.00  0.00           N  
ATOM   3440  CA  ASN A 455      21.879  34.662  58.504  1.00  0.00           C  
ATOM   3441  C   ASN A 455      20.843  35.716  58.165  1.00  0.00           C  
ATOM   3442  O   ASN A 455      20.053  36.260  58.931  1.00  0.00           O  
ATOM   3443  CB  ASN A 455      23.258  35.206  58.911  1.00  0.00           C  
ATOM   3444  CG  ASN A 455      24.124  34.206  59.679  1.00  0.00           C  
ATOM   3445  ND2 ASN A 455      24.944  33.440  58.960  1.00  0.00           N  
ATOM   3446  OD1 ASN A 455      24.340  34.273  60.891  1.00  0.00           O  
ATOM   3447  N   PHE A 456      20.748  36.046  56.877  1.00  0.00           N  
ATOM   3448  CA  PHE A 456      19.843  37.028  56.261  1.00  0.00           C  
ATOM   3449  C   PHE A 456      19.121  36.497  55.023  1.00  0.00           C  
ATOM   3450  O   PHE A 456      19.830  35.925  54.191  1.00  0.00           O  
ATOM   3451  CB  PHE A 456      20.765  38.190  55.858  1.00  0.00           C  
ATOM   3452  CG  PHE A 456      21.167  39.055  57.059  1.00  0.00           C  
ATOM   3453  CD1 PHE A 456      20.396  40.110  57.507  1.00  0.00           C  
ATOM   3454  CD2 PHE A 456      22.414  38.864  57.648  1.00  0.00           C  
ATOM   3455  CE1 PHE A 456      20.725  40.932  58.583  1.00  0.00           C  
ATOM   3456  CE2 PHE A 456      22.864  39.786  58.593  1.00  0.00           C  
ATOM   3457  CZ  PHE A 456      22.044  40.839  58.995  1.00  0.00           C  
ATOM   3458  N   ASN A 457      17.877  36.931  54.884  1.00  0.00           N  
ATOM   3459  CA  ASN A 457      16.911  36.507  53.860  1.00  0.00           C  
ATOM   3460  C   ASN A 457      16.821  37.456  52.672  1.00  0.00           C  
ATOM   3461  O   ASN A 457      16.727  38.677  52.779  1.00  0.00           O  
ATOM   3462  CB  ASN A 457      15.532  36.403  54.514  1.00  0.00           C  
ATOM   3463  CG  ASN A 457      14.448  35.637  53.764  1.00  0.00           C  
ATOM   3464  ND2 ASN A 457      14.027  34.460  54.220  1.00  0.00           N  
ATOM   3465  OD1 ASN A 457      13.750  36.161  52.884  1.00  0.00           O  
ATOM   3466  N   LEU A 458      16.879  36.854  51.490  1.00  0.00           N  
ATOM   3467  CA  LEU A 458      17.021  37.494  50.178  1.00  0.00           C  
ATOM   3468  C   LEU A 458      15.712  37.840  49.459  1.00  0.00           C  
ATOM   3469  O   LEU A 458      15.006  36.955  48.966  1.00  0.00           O  
ATOM   3470  CB  LEU A 458      17.837  36.496  49.367  1.00  0.00           C  
ATOM   3471  CG  LEU A 458      19.312  36.462  49.775  1.00  0.00           C  
ATOM   3472  CD1 LEU A 458      20.021  35.486  48.827  1.00  0.00           C  
ATOM   3473  CD2 LEU A 458      19.980  37.824  49.595  1.00  0.00           C  
ATOM   3474  N   LYS A 459      15.267  39.090  49.563  1.00  0.00           N  
ATOM   3475  CA  LYS A 459      14.106  39.625  48.846  1.00  0.00           C  
ATOM   3476  C   LYS A 459      14.467  40.866  48.023  1.00  0.00           C  
ATOM   3477  O   LYS A 459      15.468  41.554  48.261  1.00  0.00           O  
ATOM   3478  CB  LYS A 459      13.042  39.930  49.905  1.00  0.00           C  
ATOM   3479  CG  LYS A 459      12.653  38.592  50.522  1.00  0.00           C  
ATOM   3480  CD  LYS A 459      11.872  37.706  49.558  1.00  0.00           C  
ATOM   3481  CE  LYS A 459      10.401  38.111  49.697  1.00  0.00           C  
ATOM   3482  NZ  LYS A 459       9.627  37.590  50.828  1.00  0.00           N1+
ATOM   3483  N   SER A 460      13.558  41.208  47.121  1.00  0.00           N  
ATOM   3484  CA  SER A 460      13.740  42.377  46.238  1.00  0.00           C  
ATOM   3485  C   SER A 460      12.638  43.405  46.503  1.00  0.00           C  
ATOM   3486  O   SER A 460      11.478  43.072  46.742  1.00  0.00           O  
ATOM   3487  CB  SER A 460      13.668  41.909  44.782  1.00  0.00           C  
ATOM   3488  OG  SER A 460      13.432  42.919  43.793  1.00  0.00           O  
ATOM   3489  N   LEU A 461      12.873  44.715  46.392  1.00  0.00           N  
ATOM   3490  CA  LEU A 461      11.842  45.762  46.423  1.00  0.00           C  
ATOM   3491  C   LEU A 461      10.990  45.911  45.154  1.00  0.00           C  
ATOM   3492  O   LEU A 461       9.949  46.570  45.115  1.00  0.00           O  
ATOM   3493  CB  LEU A 461      12.588  47.084  46.610  1.00  0.00           C  
ATOM   3494  CG  LEU A 461      12.782  47.466  48.074  1.00  0.00           C  
ATOM   3495  CD1 LEU A 461      11.420  47.669  48.740  1.00  0.00           C  
ATOM   3496  CD2 LEU A 461      13.665  46.504  48.872  1.00  0.00           C  
ATOM   3497  N   VAL A 462      11.571  45.526  44.017  1.00  0.00           N  
ATOM   3498  CA  VAL A 462      10.930  45.496  42.702  1.00  0.00           C  
ATOM   3499  C   VAL A 462      10.401  44.130  42.261  1.00  0.00           C  
ATOM   3500  O   VAL A 462      10.644  43.122  42.907  1.00  0.00           O  
ATOM   3501  CB  VAL A 462      11.814  46.032  41.568  1.00  0.00           C  
ATOM   3502  CG1 VAL A 462      11.993  47.525  41.858  1.00  0.00           C  
ATOM   3503  CG2 VAL A 462      13.165  45.314  41.613  1.00  0.00           C  
ATOM   3504  N   ASP A 463       9.640  44.067  41.170  1.00  0.00           N  
ATOM   3505  CA  ASP A 463       9.094  42.860  40.523  1.00  0.00           C  
ATOM   3506  C   ASP A 463      10.147  41.886  40.004  1.00  0.00           C  
ATOM   3507  O   ASP A 463      11.037  42.308  39.273  1.00  0.00           O  
ATOM   3508  CB  ASP A 463       8.034  43.194  39.471  1.00  0.00           C  
ATOM   3509  CG  ASP A 463       7.287  42.008  38.861  1.00  0.00           C  
ATOM   3510  OD1 ASP A 463       7.729  41.639  37.754  1.00  0.00           O  
ATOM   3511  OD2 ASP A 463       6.559  41.350  39.640  1.00  0.00           O1-
ATOM   3512  N   PRO A 464      10.167  40.616  40.414  1.00  0.00           N  
ATOM   3513  CA  PRO A 464      10.973  39.508  39.886  1.00  0.00           C  
ATOM   3514  C   PRO A 464      10.918  39.344  38.364  1.00  0.00           C  
ATOM   3515  O   PRO A 464      12.010  39.316  37.785  1.00  0.00           O  
ATOM   3516  CB  PRO A 464      10.417  38.252  40.557  1.00  0.00           C  
ATOM   3517  CG  PRO A 464       9.757  38.684  41.864  1.00  0.00           C  
ATOM   3518  CD  PRO A 464       9.313  40.102  41.490  1.00  0.00           C  
ATOM   3519  N   LYS A 465       9.751  39.474  37.725  1.00  0.00           N  
ATOM   3520  CA  LYS A 465       9.645  39.218  36.285  1.00  0.00           C  
ATOM   3521  C   LYS A 465      10.142  40.391  35.449  1.00  0.00           C  
ATOM   3522  O   LYS A 465      10.741  40.258  34.383  1.00  0.00           O  
ATOM   3523  CB  LYS A 465       8.215  38.887  35.846  1.00  0.00           C  
ATOM   3524  CG  LYS A 465       7.996  38.664  34.356  1.00  0.00           C  
ATOM   3525  CD  LYS A 465       8.386  37.233  33.963  1.00  0.00           C  
ATOM   3526  CE  LYS A 465       8.597  36.857  32.494  1.00  0.00           C  
ATOM   3527  NZ  LYS A 465       9.054  35.473  32.334  1.00  0.00           N1+
ATOM   3528  N   ASN A 466       9.894  41.596  35.956  1.00  0.00           N  
ATOM   3529  CA  ASN A 466      10.336  42.876  35.393  1.00  0.00           C  
ATOM   3530  C   ASN A 466      11.859  43.055  35.473  1.00  0.00           C  
ATOM   3531  O   ASN A 466      12.402  43.786  34.642  1.00  0.00           O  
ATOM   3532  CB  ASN A 466       9.704  44.130  36.001  1.00  0.00           C  
ATOM   3533  CG  ASN A 466       9.874  45.426  35.196  1.00  0.00           C  
ATOM   3534  ND2 ASN A 466       9.104  45.729  34.161  1.00  0.00           N  
ATOM   3535  OD1 ASN A 466      10.850  46.138  35.424  1.00  0.00           O  
ATOM   3536  N   LEU A 467      12.447  42.462  36.493  1.00  0.00           N  
ATOM   3537  CA  LEU A 467      13.894  42.558  36.766  1.00  0.00           C  
ATOM   3538  C   LEU A 467      14.864  42.077  35.673  1.00  0.00           C  
ATOM   3539  O   LEU A 467      15.031  40.886  35.404  1.00  0.00           O  
ATOM   3540  CB  LEU A 467      14.154  42.090  38.196  1.00  0.00           C  
ATOM   3541  CG  LEU A 467      15.514  42.598  38.709  1.00  0.00           C  
ATOM   3542  CD1 LEU A 467      15.446  44.109  38.933  1.00  0.00           C  
ATOM   3543  CD2 LEU A 467      16.003  41.920  39.988  1.00  0.00           C  
ATOM   3544  N   ASP A 468      15.474  43.154  35.209  1.00  0.00           N  
ATOM   3545  CA  ASP A 468      16.537  43.221  34.185  1.00  0.00           C  
ATOM   3546  C   ASP A 468      17.916  42.859  34.752  1.00  0.00           C  
ATOM   3547  O   ASP A 468      18.435  43.437  35.707  1.00  0.00           O  
ATOM   3548  CB  ASP A 468      16.574  44.676  33.736  1.00  0.00           C  
ATOM   3549  CG  ASP A 468      17.355  44.868  32.438  1.00  0.00           C  
ATOM   3550  OD1 ASP A 468      16.734  45.291  31.434  1.00  0.00           O  
ATOM   3551  OD2 ASP A 468      18.573  44.532  32.453  1.00  0.00           O1-
ATOM   3552  N   THR A 469      18.304  41.645  34.372  1.00  0.00           N  
ATOM   3553  CA  THR A 469      19.650  41.154  34.773  1.00  0.00           C  
ATOM   3554  C   THR A 469      20.647  41.169  33.615  1.00  0.00           C  
ATOM   3555  O   THR A 469      21.442  40.274  33.351  1.00  0.00           O  
ATOM   3556  CB  THR A 469      19.482  39.790  35.444  1.00  0.00           C  
ATOM   3557  CG2 THR A 469      18.651  39.879  36.708  1.00  0.00           C  
ATOM   3558  OG1 THR A 469      18.901  38.778  34.612  1.00  0.00           O  
ATOM   3559  N   THR A 470      20.669  42.321  32.933  1.00  0.00           N  
ATOM   3560  CA  THR A 470      21.486  42.518  31.725  1.00  0.00           C  
ATOM   3561  C   THR A 470      22.636  43.509  31.940  1.00  0.00           C  
ATOM   3562  O   THR A 470      22.404  44.588  32.477  1.00  0.00           O  
ATOM   3563  CB  THR A 470      20.708  42.918  30.479  1.00  0.00           C  
ATOM   3564  CG2 THR A 470      19.478  42.010  30.337  1.00  0.00           C  
ATOM   3565  OG1 THR A 470      20.271  44.276  30.462  1.00  0.00           O  
ATOM   3566  N   PRO A 471      23.873  43.094  31.660  1.00  0.00           N  
ATOM   3567  CA  PRO A 471      25.069  43.918  31.912  1.00  0.00           C  
ATOM   3568  C   PRO A 471      25.266  45.163  31.042  1.00  0.00           C  
ATOM   3569  O   PRO A 471      25.437  45.108  29.827  1.00  0.00           O  
ATOM   3570  CB  PRO A 471      26.271  42.992  31.753  1.00  0.00           C  
ATOM   3571  CG  PRO A 471      25.600  41.642  31.477  1.00  0.00           C  
ATOM   3572  CD  PRO A 471      24.257  41.960  30.810  1.00  0.00           C  
ATOM   3573  N   VAL A 472      25.525  46.221  31.804  1.00  0.00           N  
ATOM   3574  CA  VAL A 472      25.794  47.551  31.256  1.00  0.00           C  
ATOM   3575  C   VAL A 472      26.981  47.736  30.315  1.00  0.00           C  
ATOM   3576  O   VAL A 472      27.981  47.041  30.455  1.00  0.00           O  
ATOM   3577  CB  VAL A 472      25.790  48.555  32.412  1.00  0.00           C  
ATOM   3578  CG1 VAL A 472      24.351  48.757  32.907  1.00  0.00           C  
ATOM   3579  CG2 VAL A 472      26.597  48.154  33.648  1.00  0.00           C  
ATOM   3580  N   VAL A 473      26.955  48.875  29.623  1.00  0.00           N  
ATOM   3581  CA  VAL A 473      27.995  49.348  28.695  1.00  0.00           C  
ATOM   3582  C   VAL A 473      29.446  49.467  29.177  1.00  0.00           C  
ATOM   3583  O   VAL A 473      29.806  50.404  29.890  1.00  0.00           O  
ATOM   3584  CB  VAL A 473      27.620  50.428  27.677  1.00  0.00           C  
ATOM   3585  CG1 VAL A 473      26.743  49.860  26.559  1.00  0.00           C  
ATOM   3586  CG2 VAL A 473      27.100  51.691  28.381  1.00  0.00           C  
ATOM   3587  N   ASN A 474      30.282  48.469  28.914  1.00  0.00           N  
ATOM   3588  CA  ASN A 474      31.666  48.408  29.422  1.00  0.00           C  
ATOM   3589  C   ASN A 474      32.610  48.028  28.284  1.00  0.00           C  
ATOM   3590  O   ASN A 474      32.233  47.233  27.422  1.00  0.00           O  
ATOM   3591  CB  ASN A 474      31.542  47.356  30.524  1.00  0.00           C  
ATOM   3592  CG  ASN A 474      32.732  46.864  31.355  1.00  0.00           C  
ATOM   3593  ND2 ASN A 474      32.951  47.402  32.545  1.00  0.00           N  
ATOM   3594  OD1 ASN A 474      33.496  46.021  30.885  1.00  0.00           O  
ATOM   3595  N   GLY A 475      33.871  48.327  28.573  1.00  0.00           N  
ATOM   3596  CA  GLY A 475      35.007  48.002  27.706  1.00  0.00           C  
ATOM   3597  C   GLY A 475      35.279  46.494  27.654  1.00  0.00           C  
ATOM   3598  O   GLY A 475      35.146  45.789  26.646  1.00  0.00           O  
ATOM   3599  N   PHE A 476      35.352  45.808  28.782  1.00  0.00           N  
ATOM   3600  CA  PHE A 476      35.931  44.449  28.755  1.00  0.00           C  
ATOM   3601  C   PHE A 476      35.101  43.285  29.298  1.00  0.00           C  
ATOM   3602  O   PHE A 476      35.245  42.217  28.707  1.00  0.00           O  
ATOM   3603  CB  PHE A 476      37.328  44.580  29.358  1.00  0.00           C  
ATOM   3604  CG  PHE A 476      38.354  45.236  28.434  1.00  0.00           C  
ATOM   3605  CD1 PHE A 476      38.913  44.518  27.390  1.00  0.00           C  
ATOM   3606  CD2 PHE A 476      38.627  46.594  28.566  1.00  0.00           C  
ATOM   3607  CE1 PHE A 476      39.668  45.170  26.430  1.00  0.00           C  
ATOM   3608  CE2 PHE A 476      39.453  47.249  27.656  1.00  0.00           C  
ATOM   3609  CZ  PHE A 476      39.996  46.513  26.619  1.00  0.00           C  
ATOM   3610  N   ALA A 477      34.273  43.590  30.289  1.00  0.00           N  
ATOM   3611  CA  ALA A 477      33.686  42.621  31.225  1.00  0.00           C  
ATOM   3612  C   ALA A 477      32.201  42.607  31.577  1.00  0.00           C  
ATOM   3613  O   ALA A 477      31.572  43.631  31.343  1.00  0.00           O  
ATOM   3614  CB  ALA A 477      34.309  42.690  32.623  1.00  0.00           C  
ATOM   3615  N   SER A 478      31.549  41.517  32.001  1.00  0.00           N  
ATOM   3616  CA  SER A 478      30.196  41.469  32.557  1.00  0.00           C  
ATOM   3617  C   SER A 478      29.859  42.126  33.902  1.00  0.00           C  
ATOM   3618  O   SER A 478      30.310  41.654  34.947  1.00  0.00           O  
ATOM   3619  CB  SER A 478      29.774  40.006  32.681  1.00  0.00           C  
ATOM   3620  OG  SER A 478      28.400  39.914  32.308  1.00  0.00           O  
ATOM   3621  N   VAL A 479      29.355  43.361  33.838  1.00  0.00           N  
ATOM   3622  CA  VAL A 479      29.014  44.217  34.980  1.00  0.00           C  
ATOM   3623  C   VAL A 479      27.497  44.288  35.207  1.00  0.00           C  
ATOM   3624  O   VAL A 479      26.900  44.789  34.265  1.00  0.00           O  
ATOM   3625  CB  VAL A 479      29.579  45.633  34.851  1.00  0.00           C  
ATOM   3626  CG1 VAL A 479      29.402  46.496  36.098  1.00  0.00           C  
ATOM   3627  CG2 VAL A 479      31.075  45.613  34.509  1.00  0.00           C  
ATOM   3628  N   PRO A 480      26.981  43.597  36.225  1.00  0.00           N  
ATOM   3629  CA  PRO A 480      25.554  43.708  36.547  1.00  0.00           C  
ATOM   3630  C   PRO A 480      24.998  45.113  36.797  1.00  0.00           C  
ATOM   3631  O   PRO A 480      25.765  45.990  37.205  1.00  0.00           O  
ATOM   3632  CB  PRO A 480      25.349  42.889  37.827  1.00  0.00           C  
ATOM   3633  CG  PRO A 480      26.740  42.864  38.453  1.00  0.00           C  
ATOM   3634  CD  PRO A 480      27.767  43.024  37.326  1.00  0.00           C  
ATOM   3635  N   PRO A 481      23.729  45.336  36.434  1.00  0.00           N  
ATOM   3636  CA  PRO A 481      23.035  46.600  36.707  1.00  0.00           C  
ATOM   3637  C   PRO A 481      22.806  46.884  38.192  1.00  0.00           C  
ATOM   3638  O   PRO A 481      22.847  46.014  39.050  1.00  0.00           O  
ATOM   3639  CB  PRO A 481      21.679  46.506  36.003  1.00  0.00           C  
ATOM   3640  CG  PRO A 481      21.507  45.047  35.602  1.00  0.00           C  
ATOM   3641  CD  PRO A 481      22.871  44.356  35.755  1.00  0.00           C  
ATOM   3642  N   PHE A 482      22.345  48.120  38.367  1.00  0.00           N  
ATOM   3643  CA  PHE A 482      21.792  48.637  39.628  1.00  0.00           C  
ATOM   3644  C   PHE A 482      20.765  47.768  40.361  1.00  0.00           C  
ATOM   3645  O   PHE A 482      19.917  47.108  39.767  1.00  0.00           O  
ATOM   3646  CB  PHE A 482      21.305  50.058  39.323  1.00  0.00           C  
ATOM   3647  CG  PHE A 482      20.951  50.907  40.543  1.00  0.00           C  
ATOM   3648  CD1 PHE A 482      19.691  50.873  41.120  1.00  0.00           C  
ATOM   3649  CD2 PHE A 482      22.025  51.433  41.252  1.00  0.00           C  
ATOM   3650  CE1 PHE A 482      19.414  51.395  42.374  1.00  0.00           C  
ATOM   3651  CE2 PHE A 482      21.764  51.972  42.499  1.00  0.00           C  
ATOM   3652  CZ  PHE A 482      20.486  51.951  43.071  1.00  0.00           C  
ATOM   3653  N   TYR A 483      20.918  47.694  41.687  1.00  0.00           N  
ATOM   3654  CA  TYR A 483      20.092  46.860  42.567  1.00  0.00           C  
ATOM   3655  C   TYR A 483      19.343  47.540  43.706  1.00  0.00           C  
ATOM   3656  O   TYR A 483      19.818  48.456  44.376  1.00  0.00           O  
ATOM   3657  CB  TYR A 483      20.854  45.715  43.226  1.00  0.00           C  
ATOM   3658  CG  TYR A 483      22.331  45.883  43.617  1.00  0.00           C  
ATOM   3659  CD1 TYR A 483      23.360  45.604  42.714  1.00  0.00           C  
ATOM   3660  CD2 TYR A 483      22.609  46.498  44.829  1.00  0.00           C  
ATOM   3661  CE1 TYR A 483      24.658  46.035  42.948  1.00  0.00           C  
ATOM   3662  CE2 TYR A 483      23.905  46.952  45.073  1.00  0.00           C  
ATOM   3663  CZ  TYR A 483      24.898  46.701  44.148  1.00  0.00           C  
ATOM   3664  OH  TYR A 483      26.052  47.393  44.335  1.00  0.00           O  
ATOM   3665  N   GLN A 484      18.136  47.029  43.948  1.00  0.00           N  
ATOM   3666  CA  GLN A 484      17.384  47.211  45.184  1.00  0.00           C  
ATOM   3667  C   GLN A 484      17.162  45.960  46.042  1.00  0.00           C  
ATOM   3668  O   GLN A 484      16.236  45.173  45.894  1.00  0.00           O  
ATOM   3669  CB  GLN A 484      16.064  47.966  44.961  1.00  0.00           C  
ATOM   3670  CG  GLN A 484      16.516  49.376  44.558  1.00  0.00           C  
ATOM   3671  CD  GLN A 484      15.192  50.151  44.416  1.00  0.00           C  
ATOM   3672  NE2 GLN A 484      14.971  50.873  45.512  1.00  0.00           N  
ATOM   3673  OE1 GLN A 484      14.397  50.113  43.481  1.00  0.00           O  
ATOM   3674  N   LEU A 485      18.211  45.675  46.814  1.00  0.00           N  
ATOM   3675  CA  LEU A 485      18.316  44.443  47.618  1.00  0.00           C  
ATOM   3676  C   LEU A 485      17.870  44.804  49.032  1.00  0.00           C  
ATOM   3677  O   LEU A 485      18.109  45.923  49.495  1.00  0.00           O  
ATOM   3678  CB  LEU A 485      19.788  43.995  47.582  1.00  0.00           C  
ATOM   3679  CG  LEU A 485      20.339  42.767  46.863  1.00  0.00           C  
ATOM   3680  CD1 LEU A 485      21.845  42.966  46.690  1.00  0.00           C  
ATOM   3681  CD2 LEU A 485      20.116  41.578  47.805  1.00  0.00           C  
ATOM   3682  N   CYS A 486      17.202  43.801  49.595  1.00  0.00           N  
ATOM   3683  CA  CYS A 486      16.975  43.848  51.043  1.00  0.00           C  
ATOM   3684  C   CYS A 486      17.285  42.529  51.768  1.00  0.00           C  
ATOM   3685  O   CYS A 486      17.180  41.413  51.262  1.00  0.00           O  
ATOM   3686  CB  CYS A 486      15.535  44.284  51.346  1.00  0.00           C  
ATOM   3687  SG  CYS A 486      14.175  43.329  50.578  1.00  0.00           S  
ATOM   3688  N   PHE A 487      17.797  42.759  52.971  1.00  0.00           N  
ATOM   3689  CA  PHE A 487      18.310  41.679  53.826  1.00  0.00           C  
ATOM   3690  C   PHE A 487      17.550  41.702  55.155  1.00  0.00           C  
ATOM   3691  O   PHE A 487      17.674  42.511  56.080  1.00  0.00           O  
ATOM   3692  CB  PHE A 487      19.779  41.938  54.105  1.00  0.00           C  
ATOM   3693  CG  PHE A 487      20.734  41.737  52.924  1.00  0.00           C  
ATOM   3694  CD1 PHE A 487      21.560  42.800  52.601  1.00  0.00           C  
ATOM   3695  CD2 PHE A 487      21.012  40.479  52.380  1.00  0.00           C  
ATOM   3696  CE1 PHE A 487      22.602  42.696  51.684  1.00  0.00           C  
ATOM   3697  CE2 PHE A 487      21.988  40.422  51.411  1.00  0.00           C  
ATOM   3698  CZ  PHE A 487      22.831  41.482  51.057  1.00  0.00           C  
ATOM   3699  N   ILE A 488      16.638  40.739  55.147  1.00  0.00           N  
ATOM   3700  CA  ILE A 488      15.740  40.424  56.267  1.00  0.00           C  
ATOM   3701  C   ILE A 488      16.365  39.512  57.318  1.00  0.00           C  
ATOM   3702  O   ILE A 488      16.881  38.438  56.988  1.00  0.00           O  
ATOM   3703  CB  ILE A 488      14.380  39.947  55.757  1.00  0.00           C  
ATOM   3704  CG1 ILE A 488      13.829  40.673  54.531  1.00  0.00           C  
ATOM   3705  CG2 ILE A 488      13.458  39.785  56.965  1.00  0.00           C  
ATOM   3706  CD  ILE A 488      13.508  42.135  54.884  1.00  0.00           C  
ATOM   3707  N   PRO A 489      16.507  39.954  58.565  1.00  0.00           N  
ATOM   3708  CA  PRO A 489      17.234  39.303  59.658  1.00  0.00           C  
ATOM   3709  C   PRO A 489      16.591  37.999  60.119  1.00  0.00           C  
ATOM   3710  O   PRO A 489      15.411  37.972  60.481  1.00  0.00           O  
ATOM   3711  CB  PRO A 489      17.449  40.349  60.759  1.00  0.00           C  
ATOM   3712  CG  PRO A 489      16.278  41.301  60.532  1.00  0.00           C  
ATOM   3713  CD  PRO A 489      16.289  41.339  59.007  1.00  0.00           C  
ATOM   3714  N   ILE A 490      17.238  36.860  59.898  1.00  0.00           N  
ATOM   3715  CA  ILE A 490      16.774  35.514  60.293  1.00  0.00           C  
ATOM   3716  C   ILE A 490      17.716  34.791  61.265  1.00  0.00           C  
ATOM   3717  O   ILE A 490      18.765  34.287  60.903  1.00  0.00           O  
ATOM   3718  CB  ILE A 490      16.449  34.576  59.135  1.00  0.00           C  
ATOM   3719  CG1 ILE A 490      17.501  34.615  58.016  1.00  0.00           C  
ATOM   3720  CG2 ILE A 490      15.109  35.102  58.607  1.00  0.00           C  
ATOM   3721  CD  ILE A 490      17.271  33.414  57.102  1.00  0.00           C  
ATOM   3722  N   HIS A 491      17.337  35.102  62.503  1.00  0.00           N  
ATOM   3723  CA  HIS A 491      17.951  34.622  63.759  1.00  0.00           C  
ATOM   3724  C   HIS A 491      17.806  33.155  64.139  1.00  0.00           C  
ATOM   3725  O   HIS A 491      16.710  32.601  64.209  1.00  0.00           O  
ATOM   3726  CB  HIS A 491      17.384  35.427  64.926  1.00  0.00           C  
ATOM   3727  CG  HIS A 491      17.967  36.838  64.781  1.00  0.00           C  
ATOM   3728  CD2 HIS A 491      18.643  37.398  65.769  1.00  0.00           C  
ATOM   3729  ND1 HIS A 491      17.514  37.770  63.943  1.00  0.00           N  
ATOM   3730  CE1 HIS A 491      18.024  38.935  64.339  1.00  0.00           C  
ATOM   3731  NE2 HIS A 491      18.671  38.698  65.479  1.00  0.00           N  
ATOM   3732  N   HIS A 492      18.940  32.602  64.543  1.00  0.00           N  
ATOM   3733  CA  HIS A 492      19.164  31.147  64.629  1.00  0.00           C  
ATOM   3734  C   HIS A 492      18.602  30.350  65.806  1.00  0.00           C  
ATOM   3735  CB  HIS A 492      20.644  30.790  64.515  1.00  0.00           C  
ATOM   3736  CG  HIS A 492      21.188  30.704  63.080  1.00  0.00           C  
ATOM   3737  CD2 HIS A 492      20.441  30.448  62.006  1.00  0.00           C  
ATOM   3738  ND1 HIS A 492      22.427  30.960  62.669  1.00  0.00           N  
ATOM   3739  CE1 HIS A 492      22.413  31.004  61.340  1.00  0.00           C  
ATOM   3740  NE2 HIS A 492      21.197  30.666  60.928  1.00  0.00           N  
ATOM   3741  O1  HIS A 492      18.782  30.861  66.927  1.00  0.00           O  
ATOM   3742  O2  HIS A 492      18.057  29.257  65.527  1.00  0.00           O  
TER   
ATOM   3743  CAA HEM A 500      40.929  36.245  30.757  1.00  0.00           C  
ATOM   3744  CAB HEM A 500      35.373  34.831  38.810  1.00  0.00           C  
ATOM   3745  CAC HEM A 500      42.377  37.327  41.257  1.00  0.00           C  
ATOM   3746  CAD HEM A 500      44.947  37.481  33.732  1.00  0.00           C  
ATOM   3747  NA  HEM A 500      39.872  35.549  34.257  1.00  0.00           N  
ATOM   3748  CBA HEM A 500      41.576  35.180  29.879  1.00  0.00           C  
ATOM   3749  CBB HEM A 500      34.854  33.808  39.505  1.00  0.00           C  
ATOM   3750  CBC HEM A 500      43.335  36.683  41.913  1.00  0.00           C  
ATOM   3751  CBD HEM A 500      46.024  36.390  33.678  1.00  0.00           C  
ATOM   3752  NB  HEM A 500      38.319  35.165  36.524  1.00  0.00           N  
ATOM   3753  CGA HEM A 500      42.193  35.653  28.567  1.00  0.00           C  
ATOM   3754  CGD HEM A 500      45.872  35.162  32.782  1.00  0.00           C  
ATOM   3755  ND  HEM A 500      42.006  36.590  35.917  1.00  0.00           N  
ATOM   3756  CHA HEM A 500      42.129  36.344  33.469  1.00  0.00           C  
ATOM   3757  CHB HEM A 500      37.622  34.610  34.254  1.00  0.00           C  
ATOM   3758  CHC HEM A 500      38.267  35.517  38.924  1.00  0.00           C  
ATOM   3759  CHD HEM A 500      42.732  37.106  38.180  1.00  0.00           C  
ATOM   3760  CMA HEM A 500      38.134  34.619  31.075  1.00  0.00           C  
ATOM   3761  CMB HEM A 500      34.851  33.823  35.702  1.00  0.00           C  
ATOM   3762  CMC HEM A 500      39.483  35.932  41.777  1.00  0.00           C  
ATOM   3763  CMD HEM A 500      45.308  38.215  36.938  1.00  0.00           C  
ATOM   3764  C1A HEM A 500      40.816  35.898  33.307  1.00  0.00           C  
ATOM   3765  C1B HEM A 500      37.379  34.703  35.629  1.00  0.00           C  
ATOM   3766  C1C HEM A 500      39.577  35.922  39.161  1.00  0.00           C  
ATOM   3767  C1D HEM A 500      42.927  37.097  36.796  1.00  0.00           C  
ATOM   3768  O1A HEM A 500      43.111  34.978  28.046  1.00  0.00           O  
ATOM   3769  O1D HEM A 500      44.994  34.346  33.140  1.00  0.00           O  
ATOM   3770  C2A HEM A 500      40.250  35.757  32.039  1.00  0.00           C  
ATOM   3771  C2B HEM A 500      36.145  34.441  36.246  1.00  0.00           C  
ATOM   3772  C2C HEM A 500      40.149  36.151  40.422  1.00  0.00           C  
ATOM   3773  C2D HEM A 500      44.121  37.581  36.203  1.00  0.00           C  
ATOM   3774  O2A HEM A 500      41.724  36.679  28.009  1.00  0.00           O  
ATOM   3775  O2D HEM A 500      46.714  34.960  31.877  1.00  0.00           O  
ATOM   3776  C3A HEM A 500      39.008  35.133  32.224  1.00  0.00           C  
ATOM   3777  C3B HEM A 500      36.299  34.782  37.597  1.00  0.00           C  
ATOM   3778  C3C HEM A 500      41.407  36.733  40.225  1.00  0.00           C  
ATOM   3779  C3D HEM A 500      43.954  37.227  34.868  1.00  0.00           C  
ATOM   3780  C4A HEM A 500      38.788  35.002  33.598  1.00  0.00           C  
ATOM   3781  C4B HEM A 500      37.617  35.191  37.719  1.00  0.00           C  
ATOM   3782  C4C HEM A 500      41.540  36.768  38.829  1.00  0.00           C  
ATOM   3783  C4D HEM A 500      42.648  36.742  34.708  1.00  0.00           C  
ATOM   3784  NC  HEM A 500      40.452  36.253  38.145  1.00  0.00           N  
ATOM   3785  FE  HEM A 500      40.180  35.820  36.213  1.00  0.00           F  
ATOM   3786  C   _O0 B 501      41.502  41.752  36.266  1.00  0.00           C  
ATOM   3787  O   _O0 B 501      46.021  49.674  38.138  1.00  0.00           O  
ATOM   3788  C1  _O0 B 501      42.443  42.714  36.656  1.00  0.00           C  
ATOM   3789  O1  _O0 B 501      47.273  47.889  37.688  1.00  0.00           O  
ATOM   3790  C2  _O0 B 501      42.041  43.782  37.460  1.00  0.00           C  
ATOM   3791  C3  _O0 B 501      40.715  43.749  37.858  1.00  0.00           C  
ATOM   3792  C4  _O0 B 501      39.747  42.813  37.443  1.00  0.00           C  
ATOM   3793  C5  _O0 B 501      40.146  41.748  36.612  1.00  0.00           C  
ATOM   3794  C6  _O0 B 501      42.968  44.816  37.958  1.00  0.00           C  
ATOM   3795  C7  _O0 B 501      44.153  44.398  38.569  1.00  0.00           C  
ATOM   3796  C8  _O0 B 501      45.097  45.318  39.005  1.00  0.00           C  
ATOM   3797  C9  _O0 B 501      44.935  46.697  38.848  1.00  0.00           C  
ATOM   3798  C10 _O0 B 501      43.837  47.146  38.096  1.00  0.00           C  
ATOM   3799  C11 _O0 B 501      42.908  46.188  37.712  1.00  0.00           C  
ATOM   3800  C12 _O0 B 501      45.873  47.648  39.560  1.00  0.00           C  
ATOM   3801  C13 _O0 B 501      45.281  48.315  40.795  1.00  0.00           C  
ATOM   3802  C14 _O0 B 501      46.512  48.557  38.449  1.00  0.00           C  
ATOM   3803  F   _O0 B 501      41.800  46.496  36.998  1.00  0.00           F  
ATOM   3804  CA  _NW C 502      38.792  48.040  32.006  1.00  0.00           C  
ATOM   3805  CB  _NW C 502      45.707  47.710  32.797  1.00  0.00           C  
ATOM   3806  C1  _NW C 502      43.544  47.665  31.010  1.00  0.00           C  
ATOM   3807  N1  _NW C 502      46.740  47.803  33.712  1.00  0.00           N  
ATOM   3808  O1  _NW C 502      42.054  48.925  29.223  1.00  0.00           O  
ATOM   3809  C2  _NW C 502      40.734  47.248  30.776  1.00  0.00           C  
ATOM   3810  N2  _NW C 502      37.824  46.464  33.403  1.00  0.00           N  
ATOM   3811  O2  _NW C 502      42.519  46.445  28.955  1.00  0.00           O  
ATOM   3812  C3  _NW C 502      43.817  46.598  31.869  1.00  0.00           C  
ATOM   3813  C4  _NW C 502      40.424  45.923  31.080  1.00  0.00           C  
ATOM   3814  C5  _NW C 502      44.374  48.774  31.161  1.00  0.00           C  
ATOM   3815  C6  _NW C 502      39.963  48.278  31.286  1.00  0.00           C  
ATOM   3816  C7  _NW C 502      44.866  46.612  32.776  1.00  0.00           C  
ATOM   3817  C8  _NW C 502      39.246  45.636  31.789  1.00  0.00           C  
ATOM   3818  C9  _NW C 502      45.481  48.833  31.995  1.00  0.00           C  
ATOM   3819  CC  _NW C 502      38.464  46.705  32.203  1.00  0.00           C  
ATOM   3820  S   _NW C 502      42.207  47.591  29.835  1.00  0.00           S  
END
