# Supplementary material for: The molecular basis of dapsone activation of CYP2C9-catalyzed nonsteroidal anti-inflammatory drug oxidation
Source: J Biol Chem. 2023 Oct 20;299(12):105368. doi: 10.1016/j.jbc.2023.105368 (PMC10696402; doi:10.1016/j.jbc.2023.105368)
Supplement: CYP2C9-Flurbiprofen-dapsone-38ns [file mmc8.zip › jbc_105368_CYP2C9-Flurbiprofen-dapsone-38ns_mmc08.pdb]

CRYST1   74.669   74.669   74.669  90.00  90.00  90.00 P 1           1
ATOM      1  N   ARG A  26      39.280  30.459  -3.546  1.00  0.00           N  
ATOM      2  CA  ARG A  26      39.894  29.934  -2.328  1.00  0.00           C  
ATOM      3  C   ARG A  26      41.178  30.624  -1.879  1.00  0.00           C  
ATOM      4  O   ARG A  26      42.248  30.412  -2.444  1.00  0.00           O  
ATOM      5  CB  ARG A  26      40.241  28.450  -2.528  1.00  0.00           C  
ATOM      6  CG  ARG A  26      39.043  27.546  -2.843  1.00  0.00           C  
ATOM      7  CD  ARG A  26      39.536  26.151  -3.211  1.00  0.00           C  
ATOM      8  NE  ARG A  26      39.802  25.405  -1.971  1.00  0.00           N  
ATOM      9  CZ  ARG A  26      40.088  24.098  -1.898  1.00  0.00           C  
ATOM     10  NH1 ARG A  26      40.229  23.380  -3.026  1.00  0.00           N1+
ATOM     11  NH2 ARG A  26      39.918  23.561  -0.689  1.00  0.00           N  
ATOM     12  N   GLY A  27      41.048  31.109  -0.646  1.00  0.00           N  
ATOM     13  CA  GLY A  27      42.036  32.082  -0.158  1.00  0.00           C  
ATOM     14  C   GLY A  27      42.677  31.659   1.166  1.00  0.00           C  
ATOM     15  O   GLY A  27      42.013  31.002   1.965  1.00  0.00           O  
ATOM     16  N   LYS A  28      43.932  32.084   1.319  1.00  0.00           N  
ATOM     17  CA  LYS A  28      44.673  32.045   2.586  1.00  0.00           C  
ATOM     18  C   LYS A  28      44.077  32.780   3.768  1.00  0.00           C  
ATOM     19  O   LYS A  28      43.878  32.200   4.836  1.00  0.00           O  
ATOM     20  CB  LYS A  28      46.115  32.554   2.483  1.00  0.00           C  
ATOM     21  CG  LYS A  28      47.100  31.592   1.826  1.00  0.00           C  
ATOM     22  CD  LYS A  28      48.547  32.030   1.997  1.00  0.00           C  
ATOM     23  CE  LYS A  28      49.523  31.462   0.957  1.00  0.00           C  
ATOM     24  NZ  LYS A  28      50.889  31.710   1.451  1.00  0.00           N1+
ATOM     25  N   LEU A  29      43.653  34.024   3.550  1.00  0.00           N  
ATOM     26  CA  LEU A  29      42.977  34.784   4.612  1.00  0.00           C  
ATOM     27  C   LEU A  29      41.592  34.308   5.045  1.00  0.00           C  
ATOM     28  O   LEU A  29      40.907  33.808   4.165  1.00  0.00           O  
ATOM     29  CB  LEU A  29      42.940  36.282   4.320  1.00  0.00           C  
ATOM     30  CG  LEU A  29      44.325  36.912   4.504  1.00  0.00           C  
ATOM     31  CD1 LEU A  29      44.150  38.339   3.981  1.00  0.00           C  
ATOM     32  CD2 LEU A  29      44.749  36.828   5.976  1.00  0.00           C  
ATOM     33  N   PRO A  30      41.040  34.643   6.207  1.00  0.00           N  
ATOM     34  CA  PRO A  30      39.654  34.372   6.622  1.00  0.00           C  
ATOM     35  C   PRO A  30      38.567  35.211   5.953  1.00  0.00           C  
ATOM     36  O   PRO A  30      38.947  36.184   5.305  1.00  0.00           O  
ATOM     37  CB  PRO A  30      39.644  34.622   8.139  1.00  0.00           C  
ATOM     38  CG  PRO A  30      41.070  34.361   8.640  1.00  0.00           C  
ATOM     39  CD  PRO A  30      41.855  34.855   7.420  1.00  0.00           C  
ATOM     40  N   PRO A  31      37.318  34.765   5.915  1.00  0.00           N  
ATOM     41  CA  PRO A  31      36.198  35.565   5.388  1.00  0.00           C  
ATOM     42  C   PRO A  31      35.939  36.765   6.288  1.00  0.00           C  
ATOM     43  O   PRO A  31      36.234  36.751   7.483  1.00  0.00           O  
ATOM     44  CB  PRO A  31      34.987  34.637   5.421  1.00  0.00           C  
ATOM     45  CG  PRO A  31      35.313  33.599   6.493  1.00  0.00           C  
ATOM     46  CD  PRO A  31      36.835  33.451   6.390  1.00  0.00           C  
ATOM     47  N   GLY A  32      35.912  37.939   5.660  1.00  0.00           N  
ATOM     48  CA  GLY A  32      35.672  39.198   6.395  1.00  0.00           C  
ATOM     49  C   GLY A  32      34.278  39.814   6.478  1.00  0.00           C  
ATOM     50  O   GLY A  32      33.577  39.891   5.465  1.00  0.00           O  
ATOM     51  N   PRO A  33      33.824  39.946   7.722  1.00  0.00           N  
ATOM     52  CA  PRO A  33      32.519  40.588   7.906  1.00  0.00           C  
ATOM     53  C   PRO A  33      32.676  42.039   8.378  1.00  0.00           C  
ATOM     54  O   PRO A  33      33.666  42.365   9.027  1.00  0.00           O  
ATOM     55  CB  PRO A  33      31.832  39.896   9.083  1.00  0.00           C  
ATOM     56  CG  PRO A  33      32.690  38.635   9.236  1.00  0.00           C  
ATOM     57  CD  PRO A  33      34.108  39.020   8.829  1.00  0.00           C  
ATOM     58  N   THR A  34      31.741  42.843   7.863  1.00  0.00           N  
ATOM     59  CA  THR A  34      31.292  44.177   8.272  1.00  0.00           C  
ATOM     60  C   THR A  34      30.551  44.035   9.594  1.00  0.00           C  
ATOM     61  O   THR A  34      29.607  43.241   9.607  1.00  0.00           O  
ATOM     62  CB  THR A  34      30.358  44.860   7.264  1.00  0.00           C  
ATOM     63  CG2 THR A  34      29.296  45.890   7.653  1.00  0.00           C  
ATOM     64  OG1 THR A  34      31.294  45.499   6.378  1.00  0.00           O  
ATOM     65  N   PRO A  35      30.996  44.718  10.648  1.00  0.00           N  
ATOM     66  CA  PRO A  35      30.416  44.590  11.990  1.00  0.00           C  
ATOM     67  C   PRO A  35      29.044  45.276  12.089  1.00  0.00           C  
ATOM     68  O   PRO A  35      28.890  46.494  12.070  1.00  0.00           O  
ATOM     69  CB  PRO A  35      31.429  45.244  12.928  1.00  0.00           C  
ATOM     70  CG  PRO A  35      32.096  46.247  11.986  1.00  0.00           C  
ATOM     71  CD  PRO A  35      32.141  45.631  10.587  1.00  0.00           C  
ATOM     72  N   LEU A  36      28.012  44.470  12.311  1.00  0.00           N  
ATOM     73  CA  LEU A  36      26.625  44.973  12.303  1.00  0.00           C  
ATOM     74  C   LEU A  36      26.159  45.745  13.533  1.00  0.00           C  
ATOM     75  O   LEU A  36      26.367  45.226  14.632  1.00  0.00           O  
ATOM     76  CB  LEU A  36      25.757  43.735  12.068  1.00  0.00           C  
ATOM     77  CG  LEU A  36      25.946  42.974  10.759  1.00  0.00           C  
ATOM     78  CD1 LEU A  36      25.363  41.562  10.890  1.00  0.00           C  
ATOM     79  CD2 LEU A  36      25.310  43.659   9.545  1.00  0.00           C  
ATOM     80  N   PRO A  37      25.732  47.008  13.420  1.00  0.00           N  
ATOM     81  CA  PRO A  37      25.212  47.786  14.552  1.00  0.00           C  
ATOM     82  C   PRO A  37      23.963  47.190  15.207  1.00  0.00           C  
ATOM     83  O   PRO A  37      23.077  46.628  14.561  1.00  0.00           O  
ATOM     84  CB  PRO A  37      25.157  49.227  14.029  1.00  0.00           C  
ATOM     85  CG  PRO A  37      26.113  49.221  12.837  1.00  0.00           C  
ATOM     86  CD  PRO A  37      25.878  47.834  12.222  1.00  0.00           C  
ATOM     87  N   VAL A  38      23.951  47.608  16.473  1.00  0.00           N  
ATOM     88  CA  VAL A  38      22.808  47.294  17.336  1.00  0.00           C  
ATOM     89  C   VAL A  38      22.021  48.564  17.638  1.00  0.00           C  
ATOM     90  O   VAL A  38      22.554  49.674  17.575  1.00  0.00           O  
ATOM     91  CB  VAL A  38      23.078  46.580  18.665  1.00  0.00           C  
ATOM     92  CG1 VAL A  38      22.880  45.085  18.438  1.00  0.00           C  
ATOM     93  CG2 VAL A  38      24.476  46.933  19.184  1.00  0.00           C  
ATOM     94  N   ILE A  39      20.707  48.487  17.837  1.00  0.00           N  
ATOM     95  CA  ILE A  39      19.848  49.573  18.338  1.00  0.00           C  
ATOM     96  C   ILE A  39      20.040  49.609  19.852  1.00  0.00           C  
ATOM     97  O   ILE A  39      19.745  48.566  20.440  1.00  0.00           O  
ATOM     98  CB  ILE A  39      18.385  49.293  17.983  1.00  0.00           C  
ATOM     99  CG1 ILE A  39      18.137  49.026  16.499  1.00  0.00           C  
ATOM    100  CG2 ILE A  39      17.467  50.405  18.492  1.00  0.00           C  
ATOM    101  CD  ILE A  39      16.759  48.644  15.960  1.00  0.00           C  
ATOM    102  N   GLY A  40      20.094  50.770  20.484  1.00  0.00           N  
ATOM    103  CA  GLY A  40      20.358  50.910  21.926  1.00  0.00           C  
ATOM    104  C   GLY A  40      21.573  51.821  22.139  1.00  0.00           C  
ATOM    105  O   GLY A  40      21.476  53.029  22.343  1.00  0.00           O  
ATOM    106  N   ASN A  41      22.730  51.171  22.029  1.00  0.00           N  
ATOM    107  CA  ASN A  41      24.046  51.822  21.986  1.00  0.00           C  
ATOM    108  C   ASN A  41      24.611  51.835  20.565  1.00  0.00           C  
ATOM    109  O   ASN A  41      24.887  50.783  19.986  1.00  0.00           O  
ATOM    110  CB  ASN A  41      24.907  51.090  23.017  1.00  0.00           C  
ATOM    111  CG  ASN A  41      24.550  51.334  24.484  1.00  0.00           C  
ATOM    112  ND2 ASN A  41      24.438  50.149  25.079  1.00  0.00           N  
ATOM    113  OD1 ASN A  41      24.158  52.379  24.996  1.00  0.00           O  
ATOM    114  N   ILE A  42      24.817  53.078  20.161  1.00  0.00           N  
ATOM    115  CA  ILE A  42      25.449  53.460  18.885  1.00  0.00           C  
ATOM    116  C   ILE A  42      26.652  54.389  19.063  1.00  0.00           C  
ATOM    117  O   ILE A  42      27.576  54.211  18.272  1.00  0.00           O  
ATOM    118  CB  ILE A  42      24.474  54.312  18.075  1.00  0.00           C  
ATOM    119  CG1 ILE A  42      23.876  55.493  18.871  1.00  0.00           C  
ATOM    120  CG2 ILE A  42      23.269  53.482  17.618  1.00  0.00           C  
ATOM    121  CD  ILE A  42      23.376  56.649  18.010  1.00  0.00           C  
ATOM    122  N   LEU A  43      26.739  55.158  20.147  1.00  0.00           N  
ATOM    123  CA  LEU A  43      28.047  55.803  20.346  1.00  0.00           C  
ATOM    124  C   LEU A  43      28.961  54.927  21.204  1.00  0.00           C  
ATOM    125  O   LEU A  43      29.903  54.379  20.623  1.00  0.00           O  
ATOM    126  CB  LEU A  43      27.748  57.150  21.009  1.00  0.00           C  
ATOM    127  CG  LEU A  43      26.990  58.124  20.093  1.00  0.00           C  
ATOM    128  CD1 LEU A  43      26.502  59.377  20.830  1.00  0.00           C  
ATOM    129  CD2 LEU A  43      27.752  58.553  18.848  1.00  0.00           C  
ATOM    130  N   GLN A  44      28.795  55.006  22.524  1.00  0.00           N  
ATOM    131  CA  GLN A  44      29.542  54.276  23.552  1.00  0.00           C  
ATOM    132  C   GLN A  44      29.116  52.805  23.485  1.00  0.00           C  
ATOM    133  O   GLN A  44      27.925  52.576  23.678  1.00  0.00           O  
ATOM    134  CB  GLN A  44      29.273  54.750  24.987  1.00  0.00           C  
ATOM    135  CG  GLN A  44      29.456  56.235  25.301  1.00  0.00           C  
ATOM    136  CD  GLN A  44      28.320  57.102  24.757  1.00  0.00           C  
ATOM    137  NE2 GLN A  44      28.678  58.353  24.476  1.00  0.00           N  
ATOM    138  OE1 GLN A  44      27.179  56.675  24.606  1.00  0.00           O  
ATOM    139  N   ILE A  45      29.943  51.949  22.891  1.00  0.00           N  
ATOM    140  CA  ILE A  45      29.598  50.518  22.958  1.00  0.00           C  
ATOM    141  C   ILE A  45      30.429  49.623  23.882  1.00  0.00           C  
ATOM    142  O   ILE A  45      31.637  49.812  23.979  1.00  0.00           O  
ATOM    143  CB  ILE A  45      29.435  49.900  21.573  1.00  0.00           C  
ATOM    144  CG1 ILE A  45      30.724  50.186  20.789  1.00  0.00           C  
ATOM    145  CG2 ILE A  45      28.227  50.438  20.814  1.00  0.00           C  
ATOM    146  CD  ILE A  45      31.817  49.117  20.889  1.00  0.00           C  
ATOM    147  N   GLY A  46      29.743  48.701  24.546  1.00  0.00           N  
ATOM    148  CA  GLY A  46      30.394  47.775  25.487  1.00  0.00           C  
ATOM    149  C   GLY A  46      30.606  46.370  24.913  1.00  0.00           C  
ATOM    150  O   GLY A  46      30.078  46.085  23.846  1.00  0.00           O  
ATOM    151  N   ILE A  47      31.088  45.510  25.799  1.00  0.00           N  
ATOM    152  CA  ILE A  47      31.273  44.101  25.434  1.00  0.00           C  
ATOM    153  C   ILE A  47      30.036  43.319  24.962  1.00  0.00           C  
ATOM    154  O   ILE A  47      30.148  42.527  24.036  1.00  0.00           O  
ATOM    155  CB  ILE A  47      32.134  43.405  26.486  1.00  0.00           C  
ATOM    156  CG1 ILE A  47      32.805  42.141  25.939  1.00  0.00           C  
ATOM    157  CG2 ILE A  47      31.351  43.011  27.742  1.00  0.00           C  
ATOM    158  CD  ILE A  47      33.700  42.408  24.728  1.00  0.00           C  
ATOM    159  N   LYS A  48      28.960  43.449  25.735  1.00  0.00           N  
ATOM    160  CA  LYS A  48      27.672  42.816  25.390  1.00  0.00           C  
ATOM    161  C   LYS A  48      27.080  43.222  24.040  1.00  0.00           C  
ATOM    162  O   LYS A  48      26.690  42.364  23.240  1.00  0.00           O  
ATOM    163  CB  LYS A  48      26.519  43.012  26.371  1.00  0.00           C  
ATOM    164  CG  LYS A  48      25.620  41.768  26.403  1.00  0.00           C  
ATOM    165  CD  LYS A  48      26.250  40.817  27.413  1.00  0.00           C  
ATOM    166  CE  LYS A  48      25.392  39.563  27.600  1.00  0.00           C  
ATOM    167  NZ  LYS A  48      25.877  38.469  28.452  1.00  0.00           N1+
ATOM    168  N   ASP A  49      27.272  44.511  23.770  1.00  0.00           N  
ATOM    169  CA  ASP A  49      26.914  45.147  22.483  1.00  0.00           C  
ATOM    170  C   ASP A  49      27.652  44.456  21.341  1.00  0.00           C  
ATOM    171  O   ASP A  49      27.097  43.875  20.403  1.00  0.00           O  
ATOM    172  CB  ASP A  49      27.005  46.671  22.431  1.00  0.00           C  
ATOM    173  CG  ASP A  49      26.206  47.322  23.566  1.00  0.00           C  
ATOM    174  OD1 ASP A  49      26.915  47.616  24.555  1.00  0.00           O  
ATOM    175  OD2 ASP A  49      24.958  47.309  23.519  1.00  0.00           O1-
ATOM    176  N   ILE A  50      28.984  44.433  21.372  1.00  0.00           N  
ATOM    177  CA  ILE A  50      29.910  43.783  20.438  1.00  0.00           C  
ATOM    178  C   ILE A  50      29.780  42.259  20.470  1.00  0.00           C  
ATOM    179  O   ILE A  50      29.658  41.699  19.385  1.00  0.00           O  
ATOM    180  CB  ILE A  50      31.364  44.261  20.528  1.00  0.00           C  
ATOM    181  CG1 ILE A  50      32.205  43.912  19.301  1.00  0.00           C  
ATOM    182  CG2 ILE A  50      32.187  43.708  21.702  1.00  0.00           C  
ATOM    183  CD  ILE A  50      31.740  44.731  18.097  1.00  0.00           C  
ATOM    184  N   SER A  51      29.541  41.612  21.606  1.00  0.00           N  
ATOM    185  CA  SER A  51      29.179  40.185  21.619  1.00  0.00           C  
ATOM    186  C   SER A  51      27.902  39.803  20.875  1.00  0.00           C  
ATOM    187  O   SER A  51      27.830  38.749  20.238  1.00  0.00           O  
ATOM    188  CB  SER A  51      29.072  39.722  23.078  1.00  0.00           C  
ATOM    189  OG  SER A  51      29.062  38.297  23.207  1.00  0.00           O  
ATOM    190  N   LYS A  52      26.937  40.721  20.828  1.00  0.00           N  
ATOM    191  CA  LYS A  52      25.655  40.576  20.132  1.00  0.00           C  
ATOM    192  C   LYS A  52      25.865  40.672  18.610  1.00  0.00           C  
ATOM    193  O   LYS A  52      25.327  39.843  17.884  1.00  0.00           O  
ATOM    194  CB  LYS A  52      24.637  41.596  20.639  1.00  0.00           C  
ATOM    195  CG  LYS A  52      24.056  41.607  22.053  1.00  0.00           C  
ATOM    196  CD  LYS A  52      23.415  40.265  22.394  1.00  0.00           C  
ATOM    197  CE  LYS A  52      22.641  40.408  23.713  1.00  0.00           C  
ATOM    198  NZ  LYS A  52      21.966  39.168  24.129  1.00  0.00           N1+
ATOM    199  N   SER A  53      26.687  41.626  18.200  1.00  0.00           N  
ATOM    200  CA  SER A  53      27.137  41.792  16.808  1.00  0.00           C  
ATOM    201  C   SER A  53      27.846  40.496  16.391  1.00  0.00           C  
ATOM    202  O   SER A  53      27.498  39.810  15.433  1.00  0.00           O  
ATOM    203  CB  SER A  53      28.042  42.996  16.587  1.00  0.00           C  
ATOM    204  OG  SER A  53      28.187  43.182  15.183  1.00  0.00           O  
ATOM    205  N   LEU A  54      28.772  40.123  17.269  1.00  0.00           N  
ATOM    206  CA  LEU A  54      29.601  38.925  17.089  1.00  0.00           C  
ATOM    207  C   LEU A  54      28.866  37.591  16.939  1.00  0.00           C  
ATOM    208  O   LEU A  54      29.132  36.954  15.921  1.00  0.00           O  
ATOM    209  CB  LEU A  54      30.625  38.879  18.237  1.00  0.00           C  
ATOM    210  CG  LEU A  54      32.040  39.084  17.687  1.00  0.00           C  
ATOM    211  CD1 LEU A  54      32.026  40.410  16.917  1.00  0.00           C  
ATOM    212  CD2 LEU A  54      33.071  39.170  18.821  1.00  0.00           C  
ATOM    213  N   THR A  55      27.783  37.364  17.674  1.00  0.00           N  
ATOM    214  CA  THR A  55      26.881  36.249  17.340  1.00  0.00           C  
ATOM    215  C   THR A  55      26.148  36.355  16.009  1.00  0.00           C  
ATOM    216  O   THR A  55      25.982  35.291  15.419  1.00  0.00           O  
ATOM    217  CB  THR A  55      25.941  35.754  18.442  1.00  0.00           C  
ATOM    218  CG2 THR A  55      26.822  35.095  19.503  1.00  0.00           C  
ATOM    219  OG1 THR A  55      25.177  36.804  19.031  1.00  0.00           O  
ATOM    220  N   ASN A  56      25.612  37.543  15.707  1.00  0.00           N  
ATOM    221  CA  ASN A  56      24.929  37.724  14.416  1.00  0.00           C  
ATOM    222  C   ASN A  56      25.756  37.391  13.177  1.00  0.00           C  
ATOM    223  O   ASN A  56      25.402  36.574  12.329  1.00  0.00           O  
ATOM    224  CB  ASN A  56      24.437  39.175  14.361  1.00  0.00           C  
ATOM    225  CG  ASN A  56      23.361  39.428  13.306  1.00  0.00           C  
ATOM    226  ND2 ASN A  56      22.645  40.532  13.538  1.00  0.00           N  
ATOM    227  OD1 ASN A  56      23.478  39.007  12.158  1.00  0.00           O  
ATOM    228  N   LEU A  57      27.022  37.812  13.223  1.00  0.00           N  
ATOM    229  CA  LEU A  57      28.083  37.393  12.301  1.00  0.00           C  
ATOM    230  C   LEU A  57      28.472  35.919  12.302  1.00  0.00           C  
ATOM    231  O   LEU A  57      28.711  35.454  11.190  1.00  0.00           O  
ATOM    232  CB  LEU A  57      29.343  38.250  12.408  1.00  0.00           C  
ATOM    233  CG  LEU A  57      28.998  39.747  12.313  1.00  0.00           C  
ATOM    234  CD1 LEU A  57      30.241  40.520  12.744  1.00  0.00           C  
ATOM    235  CD2 LEU A  57      28.584  40.054  10.880  1.00  0.00           C  
ATOM    236  N   SER A  58      28.637  35.371  13.504  1.00  0.00           N  
ATOM    237  CA  SER A  58      29.002  33.959  13.707  1.00  0.00           C  
ATOM    238  C   SER A  58      28.123  32.981  12.929  1.00  0.00           C  
ATOM    239  O   SER A  58      28.551  32.234  12.054  1.00  0.00           O  
ATOM    240  CB  SER A  58      29.009  33.567  15.188  1.00  0.00           C  
ATOM    241  OG  SER A  58      29.559  32.254  15.345  1.00  0.00           O  
ATOM    242  N   LYS A  59      26.812  33.153  13.043  1.00  0.00           N  
ATOM    243  CA  LYS A  59      25.763  32.402  12.342  1.00  0.00           C  
ATOM    244  C   LYS A  59      26.027  32.289  10.832  1.00  0.00           C  
ATOM    245  O   LYS A  59      26.237  31.174  10.360  1.00  0.00           O  
ATOM    246  CB  LYS A  59      24.515  33.210  12.680  1.00  0.00           C  
ATOM    247  CG  LYS A  59      24.087  33.096  14.137  1.00  0.00           C  
ATOM    248  CD  LYS A  59      23.008  34.103  14.536  1.00  0.00           C  
ATOM    249  CE  LYS A  59      22.706  34.091  16.033  1.00  0.00           C  
ATOM    250  NZ  LYS A  59      22.231  32.851  16.668  1.00  0.00           N1+
ATOM    251  N   VAL A  60      26.054  33.380  10.069  1.00  0.00           N  
ATOM    252  CA  VAL A  60      26.264  33.337   8.616  1.00  0.00           C  
ATOM    253  C   VAL A  60      27.678  32.847   8.281  1.00  0.00           C  
ATOM    254  O   VAL A  60      27.842  31.863   7.575  1.00  0.00           O  
ATOM    255  CB  VAL A  60      25.902  34.656   7.936  1.00  0.00           C  
ATOM    256  CG1 VAL A  60      24.379  34.801   7.945  1.00  0.00           C  
ATOM    257  CG2 VAL A  60      26.570  35.924   8.472  1.00  0.00           C  
ATOM    258  N   TYR A  61      28.696  33.612   8.689  1.00  0.00           N  
ATOM    259  CA  TYR A  61      30.110  33.438   8.356  1.00  0.00           C  
ATOM    260  C   TYR A  61      30.848  32.177   8.821  1.00  0.00           C  
ATOM    261  O   TYR A  61      31.734  31.629   8.174  1.00  0.00           O  
ATOM    262  CB  TYR A  61      30.908  34.700   8.715  1.00  0.00           C  
ATOM    263  CG  TYR A  61      30.534  35.871   7.796  1.00  0.00           C  
ATOM    264  CD1 TYR A  61      30.845  35.722   6.447  1.00  0.00           C  
ATOM    265  CD2 TYR A  61      29.849  36.968   8.290  1.00  0.00           C  
ATOM    266  CE1 TYR A  61      30.351  36.698   5.583  1.00  0.00           C  
ATOM    267  CE2 TYR A  61      29.372  37.927   7.404  1.00  0.00           C  
ATOM    268  CZ  TYR A  61      29.665  37.805   6.061  1.00  0.00           C  
ATOM    269  OH  TYR A  61      29.066  38.756   5.283  1.00  0.00           O  
ATOM    270  N   GLY A  62      30.463  31.751  10.018  1.00  0.00           N  
ATOM    271  CA  GLY A  62      30.934  30.557  10.730  1.00  0.00           C  
ATOM    272  C   GLY A  62      32.071  30.846  11.709  1.00  0.00           C  
ATOM    273  O   GLY A  62      32.022  31.874  12.385  1.00  0.00           O  
ATOM    274  N   PRO A  63      32.964  29.874  11.905  1.00  0.00           N  
ATOM    275  CA  PRO A  63      34.061  30.006  12.862  1.00  0.00           C  
ATOM    276  C   PRO A  63      35.116  31.110  12.898  1.00  0.00           C  
ATOM    277  O   PRO A  63      35.349  31.591  14.010  1.00  0.00           O  
ATOM    278  CB  PRO A  63      34.721  28.625  12.911  1.00  0.00           C  
ATOM    279  CG  PRO A  63      33.736  27.655  12.262  1.00  0.00           C  
ATOM    280  CD  PRO A  63      32.777  28.500  11.411  1.00  0.00           C  
ATOM    281  N   VAL A  64      35.906  31.218  11.833  1.00  0.00           N  
ATOM    282  CA  VAL A  64      37.033  32.171  11.855  1.00  0.00           C  
ATOM    283  C   VAL A  64      36.744  33.309  10.875  1.00  0.00           C  
ATOM    284  O   VAL A  64      36.954  33.102   9.686  1.00  0.00           O  
ATOM    285  CB  VAL A  64      38.346  31.474  11.508  1.00  0.00           C  
ATOM    286  CG1 VAL A  64      39.581  32.384  11.497  1.00  0.00           C  
ATOM    287  CG2 VAL A  64      38.594  30.195  12.302  1.00  0.00           C  
ATOM    288  N   PHE A  65      36.367  34.413  11.516  1.00  0.00           N  
ATOM    289  CA  PHE A  65      36.057  35.610  10.724  1.00  0.00           C  
ATOM    290  C   PHE A  65      36.919  36.840  11.048  1.00  0.00           C  
ATOM    291  O   PHE A  65      37.142  37.152  12.211  1.00  0.00           O  
ATOM    292  CB  PHE A  65      34.559  35.902  10.843  1.00  0.00           C  
ATOM    293  CG  PHE A  65      34.065  36.211  12.253  1.00  0.00           C  
ATOM    294  CD1 PHE A  65      33.704  37.510  12.588  1.00  0.00           C  
ATOM    295  CD2 PHE A  65      33.711  35.182  13.122  1.00  0.00           C  
ATOM    296  CE1 PHE A  65      33.036  37.765  13.781  1.00  0.00           C  
ATOM    297  CE2 PHE A  65      33.077  35.421  14.337  1.00  0.00           C  
ATOM    298  CZ  PHE A  65      32.724  36.732  14.656  1.00  0.00           C  
ATOM    299  N   THR A  66      37.368  37.496   9.984  1.00  0.00           N  
ATOM    300  CA  THR A  66      38.252  38.670  10.098  1.00  0.00           C  
ATOM    301  C   THR A  66      37.497  39.998  10.105  1.00  0.00           C  
ATOM    302  O   THR A  66      37.135  40.599   9.089  1.00  0.00           O  
ATOM    303  CB  THR A  66      39.371  38.628   9.047  1.00  0.00           C  
ATOM    304  CG2 THR A  66      38.928  38.739   7.581  1.00  0.00           C  
ATOM    305  OG1 THR A  66      40.337  39.641   9.304  1.00  0.00           O  
ATOM    306  N   LEU A  67      37.339  40.557  11.303  1.00  0.00           N  
ATOM    307  CA  LEU A  67      36.928  41.936  11.620  1.00  0.00           C  
ATOM    308  C   LEU A  67      38.148  42.843  11.550  1.00  0.00           C  
ATOM    309  O   LEU A  67      39.243  42.453  11.951  1.00  0.00           O  
ATOM    310  CB  LEU A  67      36.309  42.055  13.019  1.00  0.00           C  
ATOM    311  CG  LEU A  67      35.030  41.229  13.165  1.00  0.00           C  
ATOM    312  CD1 LEU A  67      34.614  41.420  14.628  1.00  0.00           C  
ATOM    313  CD2 LEU A  67      33.866  41.877  12.410  1.00  0.00           C  
ATOM    314  N   TYR A  68      38.006  43.992  10.881  1.00  0.00           N  
ATOM    315  CA  TYR A  68      39.065  45.005  10.793  1.00  0.00           C  
ATOM    316  C   TYR A  68      38.561  46.324  11.395  1.00  0.00           C  
ATOM    317  O   TYR A  68      37.562  46.878  10.934  1.00  0.00           O  
ATOM    318  CB  TYR A  68      39.370  45.272   9.320  1.00  0.00           C  
ATOM    319  CG  TYR A  68      40.757  45.824   9.002  1.00  0.00           C  
ATOM    320  CD1 TYR A  68      41.601  44.908   8.394  1.00  0.00           C  
ATOM    321  CD2 TYR A  68      41.178  47.117   9.313  1.00  0.00           C  
ATOM    322  CE1 TYR A  68      42.903  45.276   8.055  1.00  0.00           C  
ATOM    323  CE2 TYR A  68      42.476  47.461   8.971  1.00  0.00           C  
ATOM    324  CZ  TYR A  68      43.348  46.551   8.388  1.00  0.00           C  
ATOM    325  OH  TYR A  68      44.652  46.947   8.299  1.00  0.00           O  
ATOM    326  N   PHE A  69      39.323  46.819  12.361  1.00  0.00           N  
ATOM    327  CA  PHE A  69      38.934  47.997  13.151  1.00  0.00           C  
ATOM    328  C   PHE A  69      40.094  48.977  13.304  1.00  0.00           C  
ATOM    329  O   PHE A  69      41.128  48.647  13.874  1.00  0.00           O  
ATOM    330  CB  PHE A  69      38.385  47.584  14.519  1.00  0.00           C  
ATOM    331  CG  PHE A  69      36.993  46.981  14.328  1.00  0.00           C  
ATOM    332  CD1 PHE A  69      35.991  47.913  14.081  1.00  0.00           C  
ATOM    333  CD2 PHE A  69      36.695  45.718  14.796  1.00  0.00           C  
ATOM    334  CE1 PHE A  69      34.661  47.599  14.339  1.00  0.00           C  
ATOM    335  CE2 PHE A  69      35.352  45.422  15.019  1.00  0.00           C  
ATOM    336  CZ  PHE A  69      34.341  46.354  14.866  1.00  0.00           C  
ATOM    337  N   GLY A  70      39.848  50.016  12.507  1.00  0.00           N  
ATOM    338  CA  GLY A  70      40.713  51.139  12.160  1.00  0.00           C  
ATOM    339  C   GLY A  70      42.037  50.791  11.472  1.00  0.00           C  
ATOM    340  O   GLY A  70      42.153  50.710  10.248  1.00  0.00           O  
ATOM    341  N   LEU A  71      43.004  50.500  12.338  1.00  0.00           N  
ATOM    342  CA  LEU A  71      44.357  50.046  11.993  1.00  0.00           C  
ATOM    343  C   LEU A  71      44.802  48.690  12.540  1.00  0.00           C  
ATOM    344  O   LEU A  71      45.834  48.195  12.077  1.00  0.00           O  
ATOM    345  CB  LEU A  71      45.464  51.065  12.291  1.00  0.00           C  
ATOM    346  CG  LEU A  71      45.104  52.467  11.812  1.00  0.00           C  
ATOM    347  CD1 LEU A  71      45.667  53.462  12.834  1.00  0.00           C  
ATOM    348  CD2 LEU A  71      45.648  52.679  10.394  1.00  0.00           C  
ATOM    349  N   LYS A  72      43.835  47.994  13.127  1.00  0.00           N  
ATOM    350  CA  LYS A  72      43.921  46.625  13.668  1.00  0.00           C  
ATOM    351  C   LYS A  72      43.100  45.578  12.914  1.00  0.00           C  
ATOM    352  O   LYS A  72      41.877  45.513  12.962  1.00  0.00           O  
ATOM    353  CB  LYS A  72      43.500  46.638  15.141  1.00  0.00           C  
ATOM    354  CG  LYS A  72      44.746  46.395  15.993  1.00  0.00           C  
ATOM    355  CD  LYS A  72      44.425  46.184  17.466  1.00  0.00           C  
ATOM    356  CE  LYS A  72      45.782  45.867  18.101  1.00  0.00           C  
ATOM    357  NZ  LYS A  72      45.603  45.797  19.555  1.00  0.00           N1+
ATOM    358  N   PRO A  73      43.807  44.528  12.492  1.00  0.00           N  
ATOM    359  CA  PRO A  73      43.153  43.334  11.941  1.00  0.00           C  
ATOM    360  C   PRO A  73      42.981  42.407  13.151  1.00  0.00           C  
ATOM    361  O   PRO A  73      43.860  41.791  13.747  1.00  0.00           O  
ATOM    362  CB  PRO A  73      44.149  42.802  10.911  1.00  0.00           C  
ATOM    363  CG  PRO A  73      45.539  43.142  11.447  1.00  0.00           C  
ATOM    364  CD  PRO A  73      45.209  44.507  12.064  1.00  0.00           C  
ATOM    365  N   ILE A  74      41.692  42.150  13.357  1.00  0.00           N  
ATOM    366  CA  ILE A  74      41.173  41.513  14.590  1.00  0.00           C  
ATOM    367  C   ILE A  74      40.333  40.280  14.262  1.00  0.00           C  
ATOM    368  O   ILE A  74      39.154  40.445  13.943  1.00  0.00           O  
ATOM    369  CB  ILE A  74      40.552  42.533  15.536  1.00  0.00           C  
ATOM    370  CG1 ILE A  74      41.340  43.766  15.995  1.00  0.00           C  
ATOM    371  CG2 ILE A  74      40.399  41.811  16.877  1.00  0.00           C  
ATOM    372  CD  ILE A  74      40.439  44.789  16.694  1.00  0.00           C  
ATOM    373  N   VAL A  75      41.065  39.202  13.997  1.00  0.00           N  
ATOM    374  CA  VAL A  75      40.448  37.889  13.735  1.00  0.00           C  
ATOM    375  C   VAL A  75      39.726  37.284  14.930  1.00  0.00           C  
ATOM    376  O   VAL A  75      40.288  36.940  15.969  1.00  0.00           O  
ATOM    377  CB  VAL A  75      41.506  36.929  13.191  1.00  0.00           C  
ATOM    378  CG1 VAL A  75      41.065  35.491  12.946  1.00  0.00           C  
ATOM    379  CG2 VAL A  75      42.205  37.512  11.960  1.00  0.00           C  
ATOM    380  N   VAL A  76      38.448  37.024  14.656  1.00  0.00           N  
ATOM    381  CA  VAL A  76      37.589  36.476  15.709  1.00  0.00           C  
ATOM    382  C   VAL A  76      37.253  35.021  15.388  1.00  0.00           C  
ATOM    383  O   VAL A  76      36.816  34.674  14.290  1.00  0.00           O  
ATOM    384  CB  VAL A  76      36.352  37.375  15.868  1.00  0.00           C  
ATOM    385  CG1 VAL A  76      35.589  36.640  16.977  1.00  0.00           C  
ATOM    386  CG2 VAL A  76      36.643  38.817  16.266  1.00  0.00           C  
ATOM    387  N   LEU A  77      37.821  34.224  16.295  1.00  0.00           N  
ATOM    388  CA  LEU A  77      37.558  32.790  16.507  1.00  0.00           C  
ATOM    389  C   LEU A  77      36.268  32.619  17.302  1.00  0.00           C  
ATOM    390  O   LEU A  77      36.193  32.994  18.466  1.00  0.00           O  
ATOM    391  CB  LEU A  77      38.815  32.248  17.179  1.00  0.00           C  
ATOM    392  CG  LEU A  77      40.040  32.272  16.254  1.00  0.00           C  
ATOM    393  CD1 LEU A  77      41.024  33.384  16.615  1.00  0.00           C  
ATOM    394  CD2 LEU A  77      40.710  30.948  16.628  1.00  0.00           C  
ATOM    395  N   HIS A  78      35.211  32.051  16.734  1.00  0.00           N  
ATOM    396  CA  HIS A  78      33.914  31.796  17.386  1.00  0.00           C  
ATOM    397  C   HIS A  78      33.611  30.293  17.315  1.00  0.00           C  
ATOM    398  O   HIS A  78      33.826  29.555  16.356  1.00  0.00           O  
ATOM    399  CB  HIS A  78      32.843  32.598  16.647  1.00  0.00           C  
ATOM    400  CG  HIS A  78      31.720  33.198  17.482  1.00  0.00           C  
ATOM    401  CD2 HIS A  78      31.736  34.463  17.887  1.00  0.00           C  
ATOM    402  ND1 HIS A  78      30.704  32.512  18.009  1.00  0.00           N  
ATOM    403  CE1 HIS A  78      30.155  33.368  18.863  1.00  0.00           C  
ATOM    404  NE2 HIS A  78      30.733  34.559  18.752  1.00  0.00           N  
ATOM    405  N   GLY A  79      33.147  29.692  18.401  1.00  0.00           N  
ATOM    406  CA  GLY A  79      32.988  28.223  18.468  1.00  0.00           C  
ATOM    407  C   GLY A  79      33.877  27.544  19.504  1.00  0.00           C  
ATOM    408  O   GLY A  79      35.051  27.907  19.579  1.00  0.00           O  
ATOM    409  N   TYR A  80      33.433  26.333  19.816  1.00  0.00           N  
ATOM    410  CA  TYR A  80      34.109  25.428  20.755  1.00  0.00           C  
ATOM    411  C   TYR A  80      35.531  24.994  20.394  1.00  0.00           C  
ATOM    412  O   TYR A  80      36.465  25.211  21.170  1.00  0.00           O  
ATOM    413  CB  TYR A  80      33.146  24.307  21.146  1.00  0.00           C  
ATOM    414  CG  TYR A  80      33.645  23.449  22.313  1.00  0.00           C  
ATOM    415  CD1 TYR A  80      33.986  23.953  23.560  1.00  0.00           C  
ATOM    416  CD2 TYR A  80      33.640  22.060  22.172  1.00  0.00           C  
ATOM    417  CE1 TYR A  80      34.291  23.084  24.606  1.00  0.00           C  
ATOM    418  CE2 TYR A  80      34.104  21.197  23.152  1.00  0.00           C  
ATOM    419  CZ  TYR A  80      34.429  21.720  24.399  1.00  0.00           C  
ATOM    420  OH  TYR A  80      34.939  20.986  25.430  1.00  0.00           O  
ATOM    421  N   GLU A  81      35.584  24.293  19.272  1.00  0.00           N  
ATOM    422  CA  GLU A  81      36.820  23.830  18.626  1.00  0.00           C  
ATOM    423  C   GLU A  81      37.891  24.897  18.359  1.00  0.00           C  
ATOM    424  O   GLU A  81      39.000  24.699  18.851  1.00  0.00           O  
ATOM    425  CB  GLU A  81      36.491  23.202  17.270  1.00  0.00           C  
ATOM    426  CG  GLU A  81      35.617  21.948  17.155  1.00  0.00           C  
ATOM    427  CD  GLU A  81      34.117  22.256  17.248  1.00  0.00           C  
ATOM    428  OE1 GLU A  81      33.547  22.363  18.356  1.00  0.00           O  
ATOM    429  OE2 GLU A  81      33.459  22.302  16.190  1.00  0.00           O1-
ATOM    430  N   ALA A  82      37.423  26.018  17.825  1.00  0.00           N  
ATOM    431  CA  ALA A  82      38.197  27.258  17.695  1.00  0.00           C  
ATOM    432  C   ALA A  82      38.831  27.736  18.997  1.00  0.00           C  
ATOM    433  O   ALA A  82      39.995  27.360  19.157  1.00  0.00           O  
ATOM    434  CB  ALA A  82      37.453  28.438  17.064  1.00  0.00           C  
ATOM    435  N   VAL A  83      37.957  28.060  19.954  1.00  0.00           N  
ATOM    436  CA  VAL A  83      38.211  28.542  21.310  1.00  0.00           C  
ATOM    437  C   VAL A  83      39.142  27.594  22.077  1.00  0.00           C  
ATOM    438  O   VAL A  83      40.156  28.072  22.571  1.00  0.00           O  
ATOM    439  CB  VAL A  83      36.929  28.815  22.101  1.00  0.00           C  
ATOM    440  CG1 VAL A  83      37.277  29.276  23.519  1.00  0.00           C  
ATOM    441  CG2 VAL A  83      36.264  29.993  21.394  1.00  0.00           C  
ATOM    442  N   LYS A  84      38.878  26.291  22.017  1.00  0.00           N  
ATOM    443  CA  LYS A  84      39.642  25.197  22.639  1.00  0.00           C  
ATOM    444  C   LYS A  84      41.005  25.049  21.963  1.00  0.00           C  
ATOM    445  O   LYS A  84      42.027  25.084  22.646  1.00  0.00           O  
ATOM    446  CB  LYS A  84      38.989  23.818  22.760  1.00  0.00           C  
ATOM    447  CG  LYS A  84      37.760  23.734  23.661  1.00  0.00           C  
ATOM    448  CD  LYS A  84      38.087  24.023  25.130  1.00  0.00           C  
ATOM    449  CE  LYS A  84      37.290  23.304  26.216  1.00  0.00           C  
ATOM    450  NZ  LYS A  84      37.493  21.850  26.266  1.00  0.00           N1+
ATOM    451  N   GLU A  85      41.008  24.842  20.649  1.00  0.00           N  
ATOM    452  CA  GLU A  85      42.284  24.847  19.918  1.00  0.00           C  
ATOM    453  C   GLU A  85      43.172  26.045  20.268  1.00  0.00           C  
ATOM    454  O   GLU A  85      44.294  25.885  20.746  1.00  0.00           O  
ATOM    455  CB  GLU A  85      42.030  24.644  18.426  1.00  0.00           C  
ATOM    456  CG  GLU A  85      43.204  23.832  17.880  1.00  0.00           C  
ATOM    457  CD  GLU A  85      42.801  23.103  16.609  1.00  0.00           C  
ATOM    458  OE1 GLU A  85      42.382  21.923  16.646  1.00  0.00           O  
ATOM    459  OE2 GLU A  85      42.855  23.754  15.548  1.00  0.00           O1-
ATOM    460  N   ALA A  86      42.645  27.259  20.144  1.00  0.00           N  
ATOM    461  CA  ALA A  86      43.299  28.542  20.433  1.00  0.00           C  
ATOM    462  C   ALA A  86      43.930  28.683  21.826  1.00  0.00           C  
ATOM    463  O   ALA A  86      45.139  28.903  21.813  1.00  0.00           O  
ATOM    464  CB  ALA A  86      42.391  29.759  20.268  1.00  0.00           C  
ATOM    465  N   LEU A  87      43.287  28.184  22.870  1.00  0.00           N  
ATOM    466  CA  LEU A  87      43.966  28.252  24.169  1.00  0.00           C  
ATOM    467  C   LEU A  87      44.810  27.041  24.587  1.00  0.00           C  
ATOM    468  O   LEU A  87      45.936  27.265  25.038  1.00  0.00           O  
ATOM    469  CB  LEU A  87      42.988  28.696  25.251  1.00  0.00           C  
ATOM    470  CG  LEU A  87      42.464  30.127  25.152  1.00  0.00           C  
ATOM    471  CD1 LEU A  87      41.605  30.336  26.401  1.00  0.00           C  
ATOM    472  CD2 LEU A  87      43.556  31.204  25.076  1.00  0.00           C  
ATOM    473  N   ILE A  88      44.219  25.855  24.469  1.00  0.00           N  
ATOM    474  CA  ILE A  88      44.831  24.601  24.936  1.00  0.00           C  
ATOM    475  C   ILE A  88      45.794  24.048  23.883  1.00  0.00           C  
ATOM    476  O   ILE A  88      47.006  24.152  24.080  1.00  0.00           O  
ATOM    477  CB  ILE A  88      43.729  23.596  25.266  1.00  0.00           C  
ATOM    478  CG1 ILE A  88      42.619  24.173  26.145  1.00  0.00           C  
ATOM    479  CG2 ILE A  88      44.271  22.339  25.958  1.00  0.00           C  
ATOM    480  CD  ILE A  88      41.392  23.300  26.434  1.00  0.00           C  
ATOM    481  N   ASP A  89      45.341  23.590  22.720  1.00  0.00           N  
ATOM    482  CA  ASP A  89      46.241  23.124  21.653  1.00  0.00           C  
ATOM    483  C   ASP A  89      47.402  23.993  21.179  1.00  0.00           C  
ATOM    484  O   ASP A  89      48.571  23.662  21.388  1.00  0.00           O  
ATOM    485  CB  ASP A  89      45.383  22.627  20.483  1.00  0.00           C  
ATOM    486  CG  ASP A  89      44.789  21.248  20.752  1.00  0.00           C  
ATOM    487  OD1 ASP A  89      45.344  20.269  20.197  1.00  0.00           O  
ATOM    488  OD2 ASP A  89      43.766  21.239  21.461  1.00  0.00           O1-
ATOM    489  N   LEU A  90      47.075  25.214  20.754  1.00  0.00           N  
ATOM    490  CA  LEU A  90      48.059  26.179  20.233  1.00  0.00           C  
ATOM    491  C   LEU A  90      48.598  27.022  21.388  1.00  0.00           C  
ATOM    492  O   LEU A  90      48.119  26.938  22.516  1.00  0.00           O  
ATOM    493  CB  LEU A  90      47.277  27.093  19.283  1.00  0.00           C  
ATOM    494  CG  LEU A  90      47.441  26.803  17.791  1.00  0.00           C  
ATOM    495  CD1 LEU A  90      47.029  25.365  17.462  1.00  0.00           C  
ATOM    496  CD2 LEU A  90      46.555  27.753  16.986  1.00  0.00           C  
ATOM    497  N   GLY A  91      49.853  27.434  21.229  1.00  0.00           N  
ATOM    498  CA  GLY A  91      50.661  27.988  22.320  1.00  0.00           C  
ATOM    499  C   GLY A  91      51.203  29.410  22.151  1.00  0.00           C  
ATOM    500  O   GLY A  91      50.632  30.264  21.465  1.00  0.00           O  
ATOM    501  N   GLU A  92      52.338  29.653  22.811  1.00  0.00           N  
ATOM    502  CA  GLU A  92      53.090  30.910  22.761  1.00  0.00           C  
ATOM    503  C   GLU A  92      53.373  31.477  21.364  1.00  0.00           C  
ATOM    504  O   GLU A  92      53.438  32.701  21.310  1.00  0.00           O  
ATOM    505  CB  GLU A  92      54.446  30.701  23.438  1.00  0.00           C  
ATOM    506  CG  GLU A  92      54.389  30.387  24.936  1.00  0.00           C  
ATOM    507  CD  GLU A  92      54.007  28.924  25.174  1.00  0.00           C  
ATOM    508  OE1 GLU A  92      52.837  28.647  25.512  1.00  0.00           O  
ATOM    509  OE2 GLU A  92      54.802  27.958  25.053  1.00  0.00           O1-
ATOM    510  N   GLU A  93      53.302  30.673  20.305  1.00  0.00           N  
ATOM    511  CA  GLU A  93      53.444  31.208  18.946  1.00  0.00           C  
ATOM    512  C   GLU A  93      52.160  31.873  18.455  1.00  0.00           C  
ATOM    513  O   GLU A  93      52.218  32.640  17.485  1.00  0.00           O  
ATOM    514  CB  GLU A  93      53.817  30.186  17.876  1.00  0.00           C  
ATOM    515  CG  GLU A  93      55.336  30.085  18.011  1.00  0.00           C  
ATOM    516  CD  GLU A  93      55.881  28.840  17.309  1.00  0.00           C  
ATOM    517  OE1 GLU A  93      55.930  28.826  16.060  1.00  0.00           O  
ATOM    518  OE2 GLU A  93      56.256  27.919  18.062  1.00  0.00           O1-
ATOM    519  N   PHE A  94      51.038  31.362  18.941  1.00  0.00           N  
ATOM    520  CA  PHE A  94      49.722  31.853  18.499  1.00  0.00           C  
ATOM    521  C   PHE A  94      49.104  32.743  19.577  1.00  0.00           C  
ATOM    522  O   PHE A  94      48.763  33.893  19.297  1.00  0.00           O  
ATOM    523  CB  PHE A  94      48.753  30.732  18.120  1.00  0.00           C  
ATOM    524  CG  PHE A  94      47.335  31.127  17.722  1.00  0.00           C  
ATOM    525  CD1 PHE A  94      47.067  31.786  16.524  1.00  0.00           C  
ATOM    526  CD2 PHE A  94      46.276  30.919  18.596  1.00  0.00           C  
ATOM    527  CE1 PHE A  94      45.836  32.350  16.202  1.00  0.00           C  
ATOM    528  CE2 PHE A  94      45.035  31.500  18.342  1.00  0.00           C  
ATOM    529  CZ  PHE A  94      44.839  32.195  17.161  1.00  0.00           C  
ATOM    530  N   SER A  95      48.558  32.144  20.636  1.00  0.00           N  
ATOM    531  CA  SER A  95      47.943  32.754  21.815  1.00  0.00           C  
ATOM    532  C   SER A  95      48.873  33.372  22.865  1.00  0.00           C  
ATOM    533  O   SER A  95      48.997  32.957  24.009  1.00  0.00           O  
ATOM    534  CB  SER A  95      46.911  31.820  22.439  1.00  0.00           C  
ATOM    535  OG  SER A  95      47.528  30.579  22.809  1.00  0.00           O  
ATOM    536  N   GLY A  96      49.468  34.461  22.376  1.00  0.00           N  
ATOM    537  CA  GLY A  96      50.477  35.180  23.167  1.00  0.00           C  
ATOM    538  C   GLY A  96      50.499  36.710  23.169  1.00  0.00           C  
ATOM    539  O   GLY A  96      50.586  37.381  22.151  1.00  0.00           O  
ATOM    540  N   ARG A  97      50.511  37.248  24.389  1.00  0.00           N  
ATOM    541  CA  ARG A  97      50.386  38.669  24.746  1.00  0.00           C  
ATOM    542  C   ARG A  97      51.480  39.429  25.495  1.00  0.00           C  
ATOM    543  O   ARG A  97      51.835  39.128  26.632  1.00  0.00           O  
ATOM    544  CB  ARG A  97      49.029  38.833  25.419  1.00  0.00           C  
ATOM    545  CG  ARG A  97      48.884  38.148  26.782  1.00  0.00           C  
ATOM    546  CD  ARG A  97      47.439  38.371  27.217  1.00  0.00           C  
ATOM    547  NE  ARG A  97      47.086  37.855  28.556  1.00  0.00           N  
ATOM    548  CZ  ARG A  97      45.908  37.299  28.868  1.00  0.00           C  
ATOM    549  NH1 ARG A  97      44.898  37.204  27.996  1.00  0.00           N1+
ATOM    550  NH2 ARG A  97      45.632  36.948  30.137  1.00  0.00           N  
ATOM    551  N   GLY A  98      52.140  40.232  24.656  1.00  0.00           N  
ATOM    552  CA  GLY A  98      53.303  41.065  24.989  1.00  0.00           C  
ATOM    553  C   GLY A  98      53.103  42.033  26.154  1.00  0.00           C  
ATOM    554  O   GLY A  98      51.955  42.362  26.433  1.00  0.00           O  
ATOM    555  N   ILE A  99      54.091  42.170  27.029  1.00  0.00           N  
ATOM    556  CA  ILE A  99      54.210  43.368  27.889  1.00  0.00           C  
ATOM    557  C   ILE A  99      54.014  44.702  27.171  1.00  0.00           C  
ATOM    558  O   ILE A  99      54.481  44.834  26.038  1.00  0.00           O  
ATOM    559  CB  ILE A  99      55.495  43.343  28.704  1.00  0.00           C  
ATOM    560  CG1 ILE A  99      56.806  43.235  27.917  1.00  0.00           C  
ATOM    561  CG2 ILE A  99      55.323  42.268  29.778  1.00  0.00           C  
ATOM    562  CD  ILE A  99      57.606  44.541  28.010  1.00  0.00           C  
ATOM    563  N   PHE A 100      53.341  45.683  27.760  1.00  0.00           N  
ATOM    564  CA  PHE A 100      53.100  47.022  27.188  1.00  0.00           C  
ATOM    565  C   PHE A 100      54.180  48.044  27.547  1.00  0.00           C  
ATOM    566  O   PHE A 100      54.460  48.123  28.742  1.00  0.00           O  
ATOM    567  CB  PHE A 100      51.723  47.483  27.667  1.00  0.00           C  
ATOM    568  CG  PHE A 100      50.604  47.124  26.692  1.00  0.00           C  
ATOM    569  CD1 PHE A 100      49.888  45.946  26.809  1.00  0.00           C  
ATOM    570  CD2 PHE A 100      50.390  47.882  25.537  1.00  0.00           C  
ATOM    571  CE1 PHE A 100      49.074  45.469  25.788  1.00  0.00           C  
ATOM    572  CE2 PHE A 100      49.630  47.413  24.471  1.00  0.00           C  
ATOM    573  CZ  PHE A 100      48.960  46.208  24.616  1.00  0.00           C  
ATOM    574  N   PRO A 101      54.597  48.926  26.633  1.00  0.00           N  
ATOM    575  CA  PRO A 101      55.744  49.837  26.792  1.00  0.00           C  
ATOM    576  C   PRO A 101      55.496  50.957  27.806  1.00  0.00           C  
ATOM    577  O   PRO A 101      54.325  51.289  27.971  1.00  0.00           O  
ATOM    578  CB  PRO A 101      56.068  50.401  25.401  1.00  0.00           C  
ATOM    579  CG  PRO A 101      54.774  50.175  24.612  1.00  0.00           C  
ATOM    580  CD  PRO A 101      54.185  48.902  25.223  1.00  0.00           C  
ATOM    581  N   LEU A 102      56.557  51.307  28.512  1.00  0.00           N  
ATOM    582  CA  LEU A 102      56.644  52.319  29.577  1.00  0.00           C  
ATOM    583  C   LEU A 102      56.593  53.772  29.096  1.00  0.00           C  
ATOM    584  O   LEU A 102      55.959  54.582  29.765  1.00  0.00           O  
ATOM    585  CB  LEU A 102      57.810  52.148  30.547  1.00  0.00           C  
ATOM    586  CG  LEU A 102      57.781  50.751  31.173  1.00  0.00           C  
ATOM    587  CD1 LEU A 102      59.042  50.494  32.015  1.00  0.00           C  
ATOM    588  CD2 LEU A 102      56.658  50.658  32.202  1.00  0.00           C  
ATOM    589  N   ALA A 103      57.337  54.162  28.062  1.00  0.00           N  
ATOM    590  CA  ALA A 103      57.084  55.433  27.357  1.00  0.00           C  
ATOM    591  C   ALA A 103      55.732  55.363  26.641  1.00  0.00           C  
ATOM    592  O   ALA A 103      55.608  55.675  25.447  1.00  0.00           O  
ATOM    593  CB  ALA A 103      58.183  55.732  26.337  1.00  0.00           C  
ATOM    594  N   GLU A 104      54.665  55.458  27.416  1.00  0.00           N  
ATOM    595  CA  GLU A 104      53.258  55.579  26.994  1.00  0.00           C  
ATOM    596  C   GLU A 104      52.417  55.716  28.268  1.00  0.00           C  
ATOM    597  O   GLU A 104      53.001  55.741  29.350  1.00  0.00           O  
ATOM    598  CB  GLU A 104      52.772  54.385  26.174  1.00  0.00           C  
ATOM    599  CG  GLU A 104      51.901  54.665  24.945  1.00  0.00           C  
ATOM    600  CD  GLU A 104      50.500  55.131  25.323  1.00  0.00           C  
ATOM    601  OE1 GLU A 104      49.606  54.285  25.523  1.00  0.00           O  
ATOM    602  OE2 GLU A 104      50.237  56.341  25.517  1.00  0.00           O1-
ATOM    603  N   ARG A 105      51.180  56.183  28.180  1.00  0.00           N  
ATOM    604  CA  ARG A 105      50.322  56.506  29.322  1.00  0.00           C  
ATOM    605  C   ARG A 105      49.034  55.690  29.428  1.00  0.00           C  
ATOM    606  O   ARG A 105      48.529  55.435  30.525  1.00  0.00           O  
ATOM    607  CB  ARG A 105      49.906  57.975  29.413  1.00  0.00           C  
ATOM    608  CG  ARG A 105      51.034  58.991  29.589  1.00  0.00           C  
ATOM    609  CD  ARG A 105      51.652  58.752  30.978  1.00  0.00           C  
ATOM    610  NE  ARG A 105      52.831  59.578  31.271  1.00  0.00           N  
ATOM    611  CZ  ARG A 105      54.025  59.617  30.661  1.00  0.00           C  
ATOM    612  NH1 ARG A 105      54.311  58.725  29.710  1.00  0.00           N1+
ATOM    613  NH2 ARG A 105      54.827  60.664  30.914  1.00  0.00           N  
ATOM    614  N   ALA A 106      48.438  55.497  28.257  1.00  0.00           N  
ATOM    615  CA  ALA A 106      47.110  54.880  28.100  1.00  0.00           C  
ATOM    616  C   ALA A 106      47.045  53.359  28.082  1.00  0.00           C  
ATOM    617  O   ALA A 106      46.115  52.744  28.598  1.00  0.00           O  
ATOM    618  CB  ALA A 106      46.181  55.449  27.024  1.00  0.00           C  
ATOM    619  N   ASN A 107      48.005  52.742  27.388  1.00  0.00           N  
ATOM    620  CA  ASN A 107      48.193  51.297  27.573  1.00  0.00           C  
ATOM    621  C   ASN A 107      49.051  50.810  28.738  1.00  0.00           C  
ATOM    622  O   ASN A 107      50.281  50.922  28.694  1.00  0.00           O  
ATOM    623  CB  ASN A 107      48.422  50.596  26.227  1.00  0.00           C  
ATOM    624  CG  ASN A 107      47.241  50.021  25.430  1.00  0.00           C  
ATOM    625  ND2 ASN A 107      46.977  48.756  25.743  1.00  0.00           N  
ATOM    626  OD1 ASN A 107      46.394  50.678  24.822  1.00  0.00           O  
ATOM    627  N   ARG A 108      48.429  50.138  29.699  1.00  0.00           N  
ATOM    628  CA  ARG A 108      49.144  49.504  30.810  1.00  0.00           C  
ATOM    629  C   ARG A 108      48.949  47.985  30.861  1.00  0.00           C  
ATOM    630  O   ARG A 108      47.903  47.477  30.457  1.00  0.00           O  
ATOM    631  CB  ARG A 108      48.584  50.053  32.135  1.00  0.00           C  
ATOM    632  CG  ARG A 108      48.852  51.520  32.480  1.00  0.00           C  
ATOM    633  CD  ARG A 108      50.252  52.031  32.137  1.00  0.00           C  
ATOM    634  NE  ARG A 108      50.397  53.408  32.624  1.00  0.00           N  
ATOM    635  CZ  ARG A 108      51.497  54.167  32.473  1.00  0.00           C  
ATOM    636  NH1 ARG A 108      52.722  53.833  32.046  1.00  0.00           N1+
ATOM    637  NH2 ARG A 108      51.333  55.499  32.464  1.00  0.00           N  
ATOM    638  N   GLY A 109      50.041  47.311  31.209  1.00  0.00           N  
ATOM    639  CA  GLY A 109      50.125  45.846  31.098  1.00  0.00           C  
ATOM    640  C   GLY A 109      51.549  45.289  31.212  1.00  0.00           C  
ATOM    641  O   GLY A 109      52.268  45.039  30.253  1.00  0.00           O  
ATOM    642  N   PHE A 110      51.951  45.122  32.472  1.00  0.00           N  
ATOM    643  CA  PHE A 110      53.255  44.601  32.897  1.00  0.00           C  
ATOM    644  C   PHE A 110      53.310  43.441  33.892  1.00  0.00           C  
ATOM    645  O   PHE A 110      54.337  42.759  33.924  1.00  0.00           O  
ATOM    646  CB  PHE A 110      54.122  45.749  33.416  1.00  0.00           C  
ATOM    647  CG  PHE A 110      55.454  45.862  32.677  1.00  0.00           C  
ATOM    648  CD1 PHE A 110      56.568  45.039  32.864  1.00  0.00           C  
ATOM    649  CD2 PHE A 110      55.596  46.915  31.779  1.00  0.00           C  
ATOM    650  CE1 PHE A 110      57.757  45.088  32.155  1.00  0.00           C  
ATOM    651  CE2 PHE A 110      56.778  46.996  31.054  1.00  0.00           C  
ATOM    652  CZ  PHE A 110      57.804  46.063  31.158  1.00  0.00           C  
ATOM    653  N   GLY A 111      52.541  43.561  34.975  1.00  0.00           N  
ATOM    654  CA  GLY A 111      52.488  42.578  36.061  1.00  0.00           C  
ATOM    655  C   GLY A 111      52.245  41.123  35.629  1.00  0.00           C  
ATOM    656  O   GLY A 111      53.116  40.330  35.290  1.00  0.00           O  
ATOM    657  N   ILE A 112      50.987  40.688  35.668  1.00  0.00           N  
ATOM    658  CA  ILE A 112      50.633  39.381  35.099  1.00  0.00           C  
ATOM    659  C   ILE A 112      49.704  39.365  33.883  1.00  0.00           C  
ATOM    660  O   ILE A 112      49.909  38.629  32.915  1.00  0.00           O  
ATOM    661  CB  ILE A 112      50.205  38.372  36.172  1.00  0.00           C  
ATOM    662  CG1 ILE A 112      49.959  36.938  35.705  1.00  0.00           C  
ATOM    663  CG2 ILE A 112      48.982  38.807  36.986  1.00  0.00           C  
ATOM    664  CD  ILE A 112      51.155  36.486  34.883  1.00  0.00           C  
ATOM    665  N   VAL A 113      48.730  40.268  33.874  1.00  0.00           N  
ATOM    666  CA  VAL A 113      47.648  40.213  32.879  1.00  0.00           C  
ATOM    667  C   VAL A 113      48.136  40.329  31.431  1.00  0.00           C  
ATOM    668  O   VAL A 113      47.965  39.377  30.676  1.00  0.00           O  
ATOM    669  CB  VAL A 113      46.722  41.398  33.129  1.00  0.00           C  
ATOM    670  CG1 VAL A 113      45.547  41.452  32.147  1.00  0.00           C  
ATOM    671  CG2 VAL A 113      46.183  41.133  34.538  1.00  0.00           C  
ATOM    672  N   PHE A 114      48.977  41.324  31.161  1.00  0.00           N  
ATOM    673  CA  PHE A 114      49.772  41.426  29.928  1.00  0.00           C  
ATOM    674  C   PHE A 114      51.248  41.162  30.225  1.00  0.00           C  
ATOM    675  O   PHE A 114      51.826  41.844  31.070  1.00  0.00           O  
ATOM    676  CB  PHE A 114      49.627  42.765  29.209  1.00  0.00           C  
ATOM    677  CG  PHE A 114      48.162  43.041  28.860  1.00  0.00           C  
ATOM    678  CD1 PHE A 114      47.487  44.111  29.443  1.00  0.00           C  
ATOM    679  CD2 PHE A 114      47.523  42.276  27.900  1.00  0.00           C  
ATOM    680  CE1 PHE A 114      46.128  44.298  29.232  1.00  0.00           C  
ATOM    681  CE2 PHE A 114      46.156  42.471  27.752  1.00  0.00           C  
ATOM    682  CZ  PHE A 114      45.405  43.455  28.394  1.00  0.00           C  
ATOM    683  N   SER A 115      51.419  39.848  30.092  1.00  0.00           N  
ATOM    684  CA  SER A 115      52.714  39.173  30.133  1.00  0.00           C  
ATOM    685  C   SER A 115      53.078  37.956  29.275  1.00  0.00           C  
ATOM    686  O   SER A 115      52.277  37.068  29.000  1.00  0.00           O  
ATOM    687  CB  SER A 115      53.027  38.809  31.586  1.00  0.00           C  
ATOM    688  OG  SER A 115      53.493  39.965  32.279  1.00  0.00           O  
ATOM    689  N   ASN A 116      54.265  38.019  28.679  1.00  0.00           N  
ATOM    690  CA  ASN A 116      55.029  37.018  27.933  1.00  0.00           C  
ATOM    691  C   ASN A 116      55.174  35.655  28.613  1.00  0.00           C  
ATOM    692  O   ASN A 116      55.580  35.511  29.759  1.00  0.00           O  
ATOM    693  CB  ASN A 116      56.471  37.436  27.624  1.00  0.00           C  
ATOM    694  CG  ASN A 116      56.561  38.786  26.908  1.00  0.00           C  
ATOM    695  ND2 ASN A 116      56.783  38.725  25.607  1.00  0.00           N  
ATOM    696  OD1 ASN A 116      56.323  39.854  27.482  1.00  0.00           O  
ATOM    697  N   GLY A 117      55.162  34.704  27.684  1.00  0.00           N  
ATOM    698  CA  GLY A 117      55.063  33.246  27.881  1.00  0.00           C  
ATOM    699  C   GLY A 117      55.827  32.640  29.052  1.00  0.00           C  
ATOM    700  O   GLY A 117      55.261  32.046  29.975  1.00  0.00           O  
ATOM    701  N   LYS A 118      57.114  32.974  29.113  1.00  0.00           N  
ATOM    702  CA  LYS A 118      58.006  32.435  30.163  1.00  0.00           C  
ATOM    703  C   LYS A 118      57.857  32.966  31.588  1.00  0.00           C  
ATOM    704  O   LYS A 118      57.731  32.161  32.505  1.00  0.00           O  
ATOM    705  CB  LYS A 118      59.450  32.580  29.703  1.00  0.00           C  
ATOM    706  CG  LYS A 118      60.404  31.691  30.504  1.00  0.00           C  
ATOM    707  CD  LYS A 118      60.097  30.214  30.273  1.00  0.00           C  
ATOM    708  CE  LYS A 118      60.930  29.170  31.026  1.00  0.00           C  
ATOM    709  NZ  LYS A 118      62.383  29.257  30.881  1.00  0.00           N1+
ATOM    710  N   LYS A 119      57.578  34.260  31.717  1.00  0.00           N  
ATOM    711  CA  LYS A 119      57.174  34.863  32.993  1.00  0.00           C  
ATOM    712  C   LYS A 119      55.841  34.321  33.500  1.00  0.00           C  
ATOM    713  O   LYS A 119      55.761  33.857  34.640  1.00  0.00           O  
ATOM    714  CB  LYS A 119      57.147  36.391  33.091  1.00  0.00           C  
ATOM    715  CG  LYS A 119      57.183  36.882  34.538  1.00  0.00           C  
ATOM    716  CD  LYS A 119      57.118  38.394  34.758  1.00  0.00           C  
ATOM    717  CE  LYS A 119      55.914  38.927  33.972  1.00  0.00           C  
ATOM    718  NZ  LYS A 119      55.774  40.390  34.017  1.00  0.00           N1+
ATOM    719  N   TRP A 120      54.819  34.341  32.651  1.00  0.00           N  
ATOM    720  CA  TRP A 120      53.490  33.719  32.758  1.00  0.00           C  
ATOM    721  C   TRP A 120      53.630  32.293  33.320  1.00  0.00           C  
ATOM    722  O   TRP A 120      53.209  31.994  34.432  1.00  0.00           O  
ATOM    723  CB  TRP A 120      52.724  33.866  31.442  1.00  0.00           C  
ATOM    724  CG  TRP A 120      51.329  33.234  31.374  1.00  0.00           C  
ATOM    725  CD1 TRP A 120      50.308  33.503  32.168  1.00  0.00           C  
ATOM    726  CD2 TRP A 120      51.011  32.066  30.698  1.00  0.00           C  
ATOM    727  CE2 TRP A 120      49.718  31.761  31.098  1.00  0.00           C  
ATOM    728  CE3 TRP A 120      51.710  31.179  29.873  1.00  0.00           C  
ATOM    729  NE1 TRP A 120      49.315  32.633  32.022  1.00  0.00           N  
ATOM    730  CZ2 TRP A 120      49.167  30.585  30.610  1.00  0.00           C  
ATOM    731  CZ3 TRP A 120      51.150  29.988  29.423  1.00  0.00           C  
ATOM    732  CH2 TRP A 120      49.838  29.685  29.790  1.00  0.00           C  
ATOM    733  N   LYS A 121      54.481  31.528  32.650  1.00  0.00           N  
ATOM    734  CA  LYS A 121      54.772  30.162  33.097  1.00  0.00           C  
ATOM    735  C   LYS A 121      55.462  29.899  34.443  1.00  0.00           C  
ATOM    736  O   LYS A 121      55.337  28.859  35.091  1.00  0.00           O  
ATOM    737  CB  LYS A 121      55.561  29.356  32.068  1.00  0.00           C  
ATOM    738  CG  LYS A 121      54.762  28.936  30.824  1.00  0.00           C  
ATOM    739  CD  LYS A 121      55.669  28.510  29.675  1.00  0.00           C  
ATOM    740  CE  LYS A 121      54.967  27.613  28.641  1.00  0.00           C  
ATOM    741  NZ  LYS A 121      55.945  27.085  27.694  1.00  0.00           N1+
ATOM    742  N   GLU A 122      56.271  30.890  34.791  1.00  0.00           N  
ATOM    743  CA  GLU A 122      56.982  31.042  36.068  1.00  0.00           C  
ATOM    744  C   GLU A 122      56.059  31.449  37.218  1.00  0.00           C  
ATOM    745  O   GLU A 122      55.830  30.530  37.993  1.00  0.00           O  
ATOM    746  CB  GLU A 122      58.363  31.696  35.976  1.00  0.00           C  
ATOM    747  CG  GLU A 122      59.288  30.709  35.250  1.00  0.00           C  
ATOM    748  CD  GLU A 122      59.896  29.431  35.831  1.00  0.00           C  
ATOM    749  OE1 GLU A 122      60.366  29.434  36.990  1.00  0.00           O  
ATOM    750  OE2 GLU A 122      59.958  28.405  35.120  1.00  0.00           O1-
ATOM    751  N   ILE A 123      55.263  32.478  36.921  1.00  0.00           N  
ATOM    752  CA  ILE A 123      54.127  32.899  37.744  1.00  0.00           C  
ATOM    753  C   ILE A 123      53.023  31.843  37.880  1.00  0.00           C  
ATOM    754  O   ILE A 123      52.555  31.601  38.994  1.00  0.00           O  
ATOM    755  CB  ILE A 123      53.689  34.339  37.458  1.00  0.00           C  
ATOM    756  CG1 ILE A 123      54.827  35.328  37.723  1.00  0.00           C  
ATOM    757  CG2 ILE A 123      52.621  34.751  38.469  1.00  0.00           C  
ATOM    758  CD  ILE A 123      55.625  35.255  39.034  1.00  0.00           C  
ATOM    759  N   ARG A 124      52.748  31.007  36.887  1.00  0.00           N  
ATOM    760  CA  ARG A 124      51.891  29.828  36.955  1.00  0.00           C  
ATOM    761  C   ARG A 124      52.467  28.617  37.707  1.00  0.00           C  
ATOM    762  O   ARG A 124      51.815  28.288  38.689  1.00  0.00           O  
ATOM    763  CB  ARG A 124      51.497  29.339  35.558  1.00  0.00           C  
ATOM    764  CG  ARG A 124      50.107  29.856  35.173  1.00  0.00           C  
ATOM    765  CD  ARG A 124      49.794  29.599  33.699  1.00  0.00           C  
ATOM    766  NE  ARG A 124      49.578  28.156  33.517  1.00  0.00           N  
ATOM    767  CZ  ARG A 124      48.444  27.448  33.665  1.00  0.00           C  
ATOM    768  NH1 ARG A 124      47.362  28.031  34.196  1.00  0.00           N1+
ATOM    769  NH2 ARG A 124      48.449  26.136  33.405  1.00  0.00           N  
ATOM    770  N   ARG A 125      53.711  28.246  37.408  1.00  0.00           N  
ATOM    771  CA  ARG A 125      54.437  27.326  38.300  1.00  0.00           C  
ATOM    772  C   ARG A 125      54.440  27.656  39.793  1.00  0.00           C  
ATOM    773  O   ARG A 125      54.620  26.772  40.641  1.00  0.00           O  
ATOM    774  CB  ARG A 125      55.801  26.991  37.711  1.00  0.00           C  
ATOM    775  CG  ARG A 125      55.666  26.045  36.513  1.00  0.00           C  
ATOM    776  CD  ARG A 125      55.187  24.622  36.794  1.00  0.00           C  
ATOM    777  NE  ARG A 125      55.386  23.884  35.533  1.00  0.00           N  
ATOM    778  CZ  ARG A 125      55.678  22.584  35.400  1.00  0.00           C  
ATOM    779  NH1 ARG A 125      55.951  21.861  36.489  1.00  0.00           N1+
ATOM    780  NH2 ARG A 125      55.504  21.932  34.240  1.00  0.00           N  
ATOM    781  N   PHE A 126      54.616  28.946  40.062  1.00  0.00           N  
ATOM    782  CA  PHE A 126      54.432  29.521  41.399  1.00  0.00           C  
ATOM    783  C   PHE A 126      53.117  29.037  41.998  1.00  0.00           C  
ATOM    784  O   PHE A 126      53.158  27.971  42.618  1.00  0.00           O  
ATOM    785  CB  PHE A 126      54.566  31.051  41.301  1.00  0.00           C  
ATOM    786  CG  PHE A 126      54.467  31.827  42.612  1.00  0.00           C  
ATOM    787  CD1 PHE A 126      55.482  31.719  43.560  1.00  0.00           C  
ATOM    788  CD2 PHE A 126      53.458  32.757  42.797  1.00  0.00           C  
ATOM    789  CE1 PHE A 126      55.447  32.550  44.678  1.00  0.00           C  
ATOM    790  CE2 PHE A 126      53.512  33.663  43.860  1.00  0.00           C  
ATOM    791  CZ  PHE A 126      54.461  33.514  44.859  1.00  0.00           C  
ATOM    792  N   SER A 127      52.028  29.630  41.507  1.00  0.00           N  
ATOM    793  CA  SER A 127      50.655  29.514  42.014  1.00  0.00           C  
ATOM    794  C   SER A 127      50.150  28.068  41.945  1.00  0.00           C  
ATOM    795  O   SER A 127      49.554  27.642  42.935  1.00  0.00           O  
ATOM    796  CB  SER A 127      49.599  30.448  41.423  1.00  0.00           C  
ATOM    797  OG  SER A 127      49.500  30.263  40.000  1.00  0.00           O  
ATOM    798  N   LEU A 128      50.448  27.268  40.931  1.00  0.00           N  
ATOM    799  CA  LEU A 128      50.134  25.840  40.754  1.00  0.00           C  
ATOM    800  C   LEU A 128      50.857  24.934  41.760  1.00  0.00           C  
ATOM    801  O   LEU A 128      50.492  23.763  41.751  1.00  0.00           O  
ATOM    802  CB  LEU A 128      50.450  25.339  39.346  1.00  0.00           C  
ATOM    803  CG  LEU A 128      49.257  25.779  38.480  1.00  0.00           C  
ATOM    804  CD1 LEU A 128      49.530  25.461  37.010  1.00  0.00           C  
ATOM    805  CD2 LEU A 128      47.924  25.121  38.859  1.00  0.00           C  
ATOM    806  N   MET A 129      51.817  25.403  42.555  1.00  0.00           N  
ATOM    807  CA  MET A 129      52.328  24.721  43.757  1.00  0.00           C  
ATOM    808  C   MET A 129      51.881  25.313  45.089  1.00  0.00           C  
ATOM    809  O   MET A 129      51.454  24.531  45.935  1.00  0.00           O  
ATOM    810  CB  MET A 129      53.853  24.797  43.904  1.00  0.00           C  
ATOM    811  CG  MET A 129      54.611  23.702  43.148  1.00  0.00           C  
ATOM    812  SD  MET A 129      54.540  23.857  41.331  1.00  0.00           S  
ATOM    813  CE  MET A 129      56.194  23.266  41.047  1.00  0.00           C  
ATOM    814  N   THR A 130      51.522  26.595  45.098  1.00  0.00           N  
ATOM    815  CA  THR A 130      51.441  27.400  46.333  1.00  0.00           C  
ATOM    816  C   THR A 130      50.047  27.967  46.573  1.00  0.00           C  
ATOM    817  O   THR A 130      49.518  27.693  47.648  1.00  0.00           O  
ATOM    818  CB  THR A 130      52.506  28.495  46.409  1.00  0.00           C  
ATOM    819  CG2 THR A 130      53.881  28.034  46.911  1.00  0.00           C  
ATOM    820  OG1 THR A 130      52.410  29.190  45.162  1.00  0.00           O  
ATOM    821  N   LEU A 131      49.646  29.013  45.861  1.00  0.00           N  
ATOM    822  CA  LEU A 131      48.322  29.651  45.905  1.00  0.00           C  
ATOM    823  C   LEU A 131      47.135  28.697  45.734  1.00  0.00           C  
ATOM    824  O   LEU A 131      46.185  28.777  46.515  1.00  0.00           O  
ATOM    825  CB  LEU A 131      48.148  30.908  45.046  1.00  0.00           C  
ATOM    826  CG  LEU A 131      48.782  32.175  45.607  1.00  0.00           C  
ATOM    827  CD1 LEU A 131      48.563  32.357  47.108  1.00  0.00           C  
ATOM    828  CD2 LEU A 131      50.285  32.114  45.335  1.00  0.00           C  
ATOM    829  N   ARG A 132      47.220  27.658  44.920  1.00  0.00           N  
ATOM    830  CA  ARG A 132      46.086  26.736  44.765  1.00  0.00           C  
ATOM    831  C   ARG A 132      46.154  25.511  45.673  1.00  0.00           C  
ATOM    832  O   ARG A 132      47.193  24.865  45.832  1.00  0.00           O  
ATOM    833  CB  ARG A 132      46.165  26.153  43.348  1.00  0.00           C  
ATOM    834  CG  ARG A 132      44.778  25.648  42.923  1.00  0.00           C  
ATOM    835  CD  ARG A 132      45.068  24.846  41.653  1.00  0.00           C  
ATOM    836  NE  ARG A 132      43.890  24.301  40.967  1.00  0.00           N  
ATOM    837  CZ  ARG A 132      43.508  23.025  41.119  1.00  0.00           C  
ATOM    838  NH1 ARG A 132      44.189  22.163  41.874  1.00  0.00           N1+
ATOM    839  NH2 ARG A 132      42.284  22.701  40.662  1.00  0.00           N  
ATOM    840  N   ASN A 133      45.126  25.398  46.508  1.00  0.00           N  
ATOM    841  CA  ASN A 133      44.739  24.209  47.284  1.00  0.00           C  
ATOM    842  C   ASN A 133      45.559  23.950  48.553  1.00  0.00           C  
ATOM    843  O   ASN A 133      45.027  23.408  49.527  1.00  0.00           O  
ATOM    844  CB  ASN A 133      44.607  22.942  46.430  1.00  0.00           C  
ATOM    845  CG  ASN A 133      43.358  22.973  45.546  1.00  0.00           C  
ATOM    846  ND2 ASN A 133      42.401  22.093  45.847  1.00  0.00           N  
ATOM    847  OD1 ASN A 133      43.195  23.768  44.632  1.00  0.00           O  
ATOM    848  N   PHE A 134      46.849  24.245  48.462  1.00  0.00           N  
ATOM    849  CA  PHE A 134      47.723  24.207  49.638  1.00  0.00           C  
ATOM    850  C   PHE A 134      47.239  25.175  50.718  1.00  0.00           C  
ATOM    851  O   PHE A 134      47.250  26.370  50.428  1.00  0.00           O  
ATOM    852  CB  PHE A 134      49.102  24.521  49.050  1.00  0.00           C  
ATOM    853  CG  PHE A 134      50.234  24.737  50.067  1.00  0.00           C  
ATOM    854  CD1 PHE A 134      50.408  25.947  50.720  1.00  0.00           C  
ATOM    855  CD2 PHE A 134      51.110  23.679  50.236  1.00  0.00           C  
ATOM    856  CE1 PHE A 134      51.548  26.089  51.506  1.00  0.00           C  
ATOM    857  CE2 PHE A 134      52.199  23.797  51.093  1.00  0.00           C  
ATOM    858  CZ  PHE A 134      52.434  25.034  51.676  1.00  0.00           C  
ATOM    859  N   GLY A 135      47.651  24.724  51.890  1.00  0.00           N  
ATOM    860  CA  GLY A 135      47.225  25.428  53.112  1.00  0.00           C  
ATOM    861  C   GLY A 135      48.135  26.495  53.743  1.00  0.00           C  
ATOM    862  O   GLY A 135      48.736  26.095  54.734  1.00  0.00           O  
ATOM    863  N   MET A 136      48.420  27.572  53.036  1.00  0.00           N  
ATOM    864  CA  MET A 136      49.404  28.569  53.504  1.00  0.00           C  
ATOM    865  C   MET A 136      49.252  29.254  54.858  1.00  0.00           C  
ATOM    866  O   MET A 136      48.293  29.937  55.230  1.00  0.00           O  
ATOM    867  CB  MET A 136      49.852  29.578  52.441  1.00  0.00           C  
ATOM    868  CG  MET A 136      48.766  30.503  51.869  1.00  0.00           C  
ATOM    869  SD  MET A 136      47.199  29.735  51.323  1.00  0.00           S  
ATOM    870  CE  MET A 136      47.184  30.339  49.654  1.00  0.00           C  
ATOM    871  N   GLY A 137      50.323  29.113  55.631  1.00  0.00           N  
ATOM    872  CA  GLY A 137      50.345  29.462  57.064  1.00  0.00           C  
ATOM    873  C   GLY A 137      49.196  28.903  57.908  1.00  0.00           C  
ATOM    874  O   GLY A 137      48.176  29.548  58.134  1.00  0.00           O  
ATOM    875  N   LYS A 138      49.222  27.581  57.793  1.00  0.00           N  
ATOM    876  CA  LYS A 138      48.218  26.702  58.402  1.00  0.00           C  
ATOM    877  C   LYS A 138      46.933  26.564  57.594  1.00  0.00           C  
ATOM    878  O   LYS A 138      46.444  25.447  57.416  1.00  0.00           O  
ATOM    879  CB  LYS A 138      47.961  26.995  59.879  1.00  0.00           C  
ATOM    880  CG  LYS A 138      49.203  26.764  60.750  1.00  0.00           C  
ATOM    881  CD  LYS A 138      48.993  27.480  62.080  1.00  0.00           C  
ATOM    882  CE  LYS A 138      50.301  27.339  62.860  1.00  0.00           C  
ATOM    883  NZ  LYS A 138      50.258  27.933  64.198  1.00  0.00           N1+
ATOM    884  N   ARG A 139      46.365  27.641  57.041  1.00  0.00           N  
ATOM    885  CA  ARG A 139      45.019  27.666  56.451  1.00  0.00           C  
ATOM    886  C   ARG A 139      44.840  28.356  55.091  1.00  0.00           C  
ATOM    887  O   ARG A 139      45.297  29.464  54.834  1.00  0.00           O  
ATOM    888  CB  ARG A 139      44.130  28.235  57.555  1.00  0.00           C  
ATOM    889  CG  ARG A 139      43.489  27.076  58.309  1.00  0.00           C  
ATOM    890  CD  ARG A 139      42.512  27.505  59.417  1.00  0.00           C  
ATOM    891  NE  ARG A 139      41.796  26.298  59.856  1.00  0.00           N  
ATOM    892  CZ  ARG A 139      41.325  26.064  61.092  1.00  0.00           C  
ATOM    893  NH1 ARG A 139      41.550  26.883  62.126  1.00  0.00           N1+
ATOM    894  NH2 ARG A 139      40.647  24.927  61.242  1.00  0.00           N  
ATOM    895  N   SER A 140      44.115  27.649  54.229  1.00  0.00           N  
ATOM    896  CA  SER A 140      43.997  27.902  52.778  1.00  0.00           C  
ATOM    897  C   SER A 140      43.065  29.081  52.523  1.00  0.00           C  
ATOM    898  O   SER A 140      42.247  29.466  53.371  1.00  0.00           O  
ATOM    899  CB  SER A 140      43.518  26.550  52.237  1.00  0.00           C  
ATOM    900  OG  SER A 140      43.516  26.634  50.805  1.00  0.00           O  
ATOM    901  N   ILE A 141      42.784  29.342  51.251  1.00  0.00           N  
ATOM    902  CA  ILE A 141      41.893  30.450  50.857  1.00  0.00           C  
ATOM    903  C   ILE A 141      40.449  30.139  51.229  1.00  0.00           C  
ATOM    904  O   ILE A 141      39.755  30.956  51.837  1.00  0.00           O  
ATOM    905  CB  ILE A 141      42.132  30.737  49.377  1.00  0.00           C  
ATOM    906  CG1 ILE A 141      43.574  30.668  48.871  1.00  0.00           C  
ATOM    907  CG2 ILE A 141      41.689  32.182  49.140  1.00  0.00           C  
ATOM    908  CD  ILE A 141      43.715  30.787  47.356  1.00  0.00           C  
ATOM    909  N   GLU A 142      40.053  28.878  51.134  1.00  0.00           N  
ATOM    910  CA  GLU A 142      38.757  28.308  51.527  1.00  0.00           C  
ATOM    911  C   GLU A 142      38.433  28.584  52.999  1.00  0.00           C  
ATOM    912  O   GLU A 142      37.466  29.262  53.357  1.00  0.00           O  
ATOM    913  CB  GLU A 142      38.837  26.787  51.289  1.00  0.00           C  
ATOM    914  CG  GLU A 142      37.607  25.970  51.682  1.00  0.00           C  
ATOM    915  CD  GLU A 142      37.797  24.461  51.560  1.00  0.00           C  
ATOM    916  OE1 GLU A 142      37.795  23.841  52.637  1.00  0.00           O  
ATOM    917  OE2 GLU A 142      37.587  23.931  50.441  1.00  0.00           O1-
ATOM    918  N   ASP A 143      39.471  28.322  53.796  1.00  0.00           N  
ATOM    919  CA  ASP A 143      39.500  28.692  55.217  1.00  0.00           C  
ATOM    920  C   ASP A 143      39.553  30.160  55.648  1.00  0.00           C  
ATOM    921  O   ASP A 143      38.839  30.563  56.558  1.00  0.00           O  
ATOM    922  CB  ASP A 143      40.642  27.980  55.947  1.00  0.00           C  
ATOM    923  CG  ASP A 143      40.664  26.463  55.751  1.00  0.00           C  
ATOM    924  OD1 ASP A 143      41.754  26.001  55.362  1.00  0.00           O  
ATOM    925  OD2 ASP A 143      39.633  25.785  55.944  1.00  0.00           O1-
ATOM    926  N   ARG A 144      40.284  30.920  54.836  1.00  0.00           N  
ATOM    927  CA  ARG A 144      40.416  32.380  54.987  1.00  0.00           C  
ATOM    928  C   ARG A 144      39.134  33.117  54.597  1.00  0.00           C  
ATOM    929  O   ARG A 144      38.820  34.159  55.173  1.00  0.00           O  
ATOM    930  CB  ARG A 144      41.499  32.843  54.008  1.00  0.00           C  
ATOM    931  CG  ARG A 144      42.824  32.288  54.539  1.00  0.00           C  
ATOM    932  CD  ARG A 144      44.011  33.161  54.112  1.00  0.00           C  
ATOM    933  NE  ARG A 144      45.318  32.657  54.570  1.00  0.00           N  
ATOM    934  CZ  ARG A 144      46.493  33.288  54.548  1.00  0.00           C  
ATOM    935  NH1 ARG A 144      46.556  34.599  54.254  1.00  0.00           N1+
ATOM    936  NH2 ARG A 144      47.619  32.568  54.633  1.00  0.00           N  
ATOM    937  N   VAL A 145      38.452  32.566  53.604  1.00  0.00           N  
ATOM    938  CA  VAL A 145      37.135  33.115  53.245  1.00  0.00           C  
ATOM    939  C   VAL A 145      36.093  32.849  54.339  1.00  0.00           C  
ATOM    940  O   VAL A 145      35.278  33.716  54.647  1.00  0.00           O  
ATOM    941  CB  VAL A 145      36.560  32.435  52.004  1.00  0.00           C  
ATOM    942  CG1 VAL A 145      35.254  33.093  51.533  1.00  0.00           C  
ATOM    943  CG2 VAL A 145      37.497  32.652  50.817  1.00  0.00           C  
ATOM    944  N   GLN A 146      36.158  31.661  54.931  1.00  0.00           N  
ATOM    945  CA  GLN A 146      35.265  31.300  56.040  1.00  0.00           C  
ATOM    946  C   GLN A 146      35.298  32.186  57.279  1.00  0.00           C  
ATOM    947  O   GLN A 146      34.303  32.737  57.750  1.00  0.00           O  
ATOM    948  CB  GLN A 146      35.506  29.850  56.475  1.00  0.00           C  
ATOM    949  CG  GLN A 146      34.289  29.096  57.010  1.00  0.00           C  
ATOM    950  CD  GLN A 146      33.501  28.341  55.937  1.00  0.00           C  
ATOM    951  NE2 GLN A 146      34.098  27.274  55.409  1.00  0.00           N  
ATOM    952  OE1 GLN A 146      32.294  28.518  55.802  1.00  0.00           O  
ATOM    953  N   GLU A 147      36.584  32.361  57.596  1.00  0.00           N  
ATOM    954  CA  GLU A 147      36.989  33.317  58.640  1.00  0.00           C  
ATOM    955  C   GLU A 147      36.439  34.726  58.425  1.00  0.00           C  
ATOM    956  O   GLU A 147      35.784  35.317  59.280  1.00  0.00           O  
ATOM    957  CB  GLU A 147      38.503  33.139  58.718  1.00  0.00           C  
ATOM    958  CG  GLU A 147      39.174  34.146  59.657  1.00  0.00           C  
ATOM    959  CD  GLU A 147      40.642  34.034  60.058  1.00  0.00           C  
ATOM    960  OE1 GLU A 147      41.488  34.665  59.394  1.00  0.00           O  
ATOM    961  OE2 GLU A 147      40.966  33.285  60.999  1.00  0.00           O1-
ATOM    962  N   GLU A 148      36.726  35.318  57.264  1.00  0.00           N  
ATOM    963  CA  GLU A 148      36.151  36.585  56.814  1.00  0.00           C  
ATOM    964  C   GLU A 148      34.620  36.652  56.788  1.00  0.00           C  
ATOM    965  O   GLU A 148      33.969  37.448  57.450  1.00  0.00           O  
ATOM    966  CB  GLU A 148      36.732  36.915  55.440  1.00  0.00           C  
ATOM    967  CG  GLU A 148      36.846  38.438  55.362  1.00  0.00           C  
ATOM    968  CD  GLU A 148      37.926  38.994  56.295  1.00  0.00           C  
ATOM    969  OE1 GLU A 148      37.577  39.734  57.241  1.00  0.00           O  
ATOM    970  OE2 GLU A 148      39.113  38.901  55.932  1.00  0.00           O1-
ATOM    971  N   ALA A 149      33.994  35.902  55.870  1.00  0.00           N  
ATOM    972  CA  ALA A 149      32.530  35.766  55.812  1.00  0.00           C  
ATOM    973  C   ALA A 149      31.794  35.566  57.134  1.00  0.00           C  
ATOM    974  O   ALA A 149      30.663  36.000  57.369  1.00  0.00           O  
ATOM    975  CB  ALA A 149      32.087  34.710  54.792  1.00  0.00           C  
ATOM    976  N   ARG A 150      32.448  34.899  58.089  1.00  0.00           N  
ATOM    977  CA  ARG A 150      32.067  34.669  59.484  1.00  0.00           C  
ATOM    978  C   ARG A 150      32.369  35.850  60.426  1.00  0.00           C  
ATOM    979  O   ARG A 150      31.392  36.349  60.969  1.00  0.00           O  
ATOM    980  CB  ARG A 150      32.450  33.304  60.053  1.00  0.00           C  
ATOM    981  CG  ARG A 150      31.525  32.256  59.423  1.00  0.00           C  
ATOM    982  CD  ARG A 150      32.140  30.872  59.649  1.00  0.00           C  
ATOM    983  NE  ARG A 150      31.167  29.885  59.151  1.00  0.00           N  
ATOM    984  CZ  ARG A 150      30.943  28.719  59.777  1.00  0.00           C  
ATOM    985  NH1 ARG A 150      31.477  28.284  60.927  1.00  0.00           N1+
ATOM    986  NH2 ARG A 150      30.111  27.867  59.152  1.00  0.00           N  
ATOM    987  N   CYS A 151      33.478  36.562  60.317  1.00  0.00           N  
ATOM    988  CA  CYS A 151      33.704  37.827  61.046  1.00  0.00           C  
ATOM    989  C   CYS A 151      32.781  38.910  60.498  1.00  0.00           C  
ATOM    990  O   CYS A 151      32.180  39.576  61.337  1.00  0.00           O  
ATOM    991  CB  CYS A 151      35.141  38.334  61.002  1.00  0.00           C  
ATOM    992  SG  CYS A 151      36.303  37.222  61.876  1.00  0.00           S  
ATOM    993  N   LEU A 152      32.499  38.908  59.198  1.00  0.00           N  
ATOM    994  CA  LEU A 152      31.454  39.731  58.575  1.00  0.00           C  
ATOM    995  C   LEU A 152      30.027  39.441  59.040  1.00  0.00           C  
ATOM    996  O   LEU A 152      29.279  40.373  59.335  1.00  0.00           O  
ATOM    997  CB  LEU A 152      31.519  39.467  57.070  1.00  0.00           C  
ATOM    998  CG  LEU A 152      30.583  40.367  56.262  1.00  0.00           C  
ATOM    999  CD1 LEU A 152      31.294  41.693  56.000  1.00  0.00           C  
ATOM   1000  CD2 LEU A 152      30.068  39.614  55.031  1.00  0.00           C  
ATOM   1001  N   VAL A 153      29.650  38.174  59.220  1.00  0.00           N  
ATOM   1002  CA  VAL A 153      28.278  37.887  59.648  1.00  0.00           C  
ATOM   1003  C   VAL A 153      28.073  38.175  61.142  1.00  0.00           C  
ATOM   1004  O   VAL A 153      27.043  38.727  61.534  1.00  0.00           O  
ATOM   1005  CB  VAL A 153      27.774  36.505  59.242  1.00  0.00           C  
ATOM   1006  CG1 VAL A 153      27.656  36.345  57.731  1.00  0.00           C  
ATOM   1007  CG2 VAL A 153      28.619  35.460  59.982  1.00  0.00           C  
ATOM   1008  N   GLU A 154      29.144  38.072  61.914  1.00  0.00           N  
ATOM   1009  CA  GLU A 154      29.249  38.425  63.344  1.00  0.00           C  
ATOM   1010  C   GLU A 154      29.475  39.889  63.713  1.00  0.00           C  
ATOM   1011  O   GLU A 154      29.200  40.330  64.825  1.00  0.00           O  
ATOM   1012  CB  GLU A 154      30.194  37.473  64.084  1.00  0.00           C  
ATOM   1013  CG  GLU A 154      29.819  35.989  64.064  1.00  0.00           C  
ATOM   1014  CD  GLU A 154      30.831  35.439  65.076  1.00  0.00           C  
ATOM   1015  OE1 GLU A 154      31.873  34.869  64.719  1.00  0.00           O  
ATOM   1016  OE2 GLU A 154      30.429  35.595  66.248  1.00  0.00           O1-
ATOM   1017  N   GLU A 155      30.078  40.654  62.808  1.00  0.00           N  
ATOM   1018  CA  GLU A 155      30.040  42.123  62.720  1.00  0.00           C  
ATOM   1019  C   GLU A 155      28.614  42.633  62.543  1.00  0.00           C  
ATOM   1020  O   GLU A 155      28.173  43.446  63.364  1.00  0.00           O  
ATOM   1021  CB  GLU A 155      30.945  42.709  61.629  1.00  0.00           C  
ATOM   1022  CG  GLU A 155      30.904  44.239  61.636  1.00  0.00           C  
ATOM   1023  CD  GLU A 155      31.918  44.743  62.659  1.00  0.00           C  
ATOM   1024  OE1 GLU A 155      33.140  44.556  62.425  1.00  0.00           O  
ATOM   1025  OE2 GLU A 155      31.476  45.342  63.667  1.00  0.00           O1-
ATOM   1026  N   LEU A 156      27.940  42.235  61.466  1.00  0.00           N  
ATOM   1027  CA  LEU A 156      26.579  42.644  61.073  1.00  0.00           C  
ATOM   1028  C   LEU A 156      25.333  42.199  61.841  1.00  0.00           C  
ATOM   1029  O   LEU A 156      24.599  43.063  62.293  1.00  0.00           O  
ATOM   1030  CB  LEU A 156      26.269  42.156  59.659  1.00  0.00           C  
ATOM   1031  CG  LEU A 156      27.098  42.772  58.520  1.00  0.00           C  
ATOM   1032  CD1 LEU A 156      26.874  41.849  57.319  1.00  0.00           C  
ATOM   1033  CD2 LEU A 156      26.826  44.247  58.243  1.00  0.00           C  
ATOM   1034  N   ARG A 157      24.957  40.921  61.921  1.00  0.00           N  
ATOM   1035  CA  ARG A 157      23.712  40.440  62.550  1.00  0.00           C  
ATOM   1036  C   ARG A 157      23.486  40.690  64.035  1.00  0.00           C  
ATOM   1037  O   ARG A 157      23.781  39.818  64.846  1.00  0.00           O  
ATOM   1038  CB  ARG A 157      23.635  38.924  62.303  1.00  0.00           C  
ATOM   1039  CG  ARG A 157      23.240  38.615  60.851  1.00  0.00           C  
ATOM   1040  CD  ARG A 157      22.476  37.286  60.893  1.00  0.00           C  
ATOM   1041  NE  ARG A 157      23.123  36.147  61.566  1.00  0.00           N  
ATOM   1042  CZ  ARG A 157      22.677  34.890  61.675  1.00  0.00           C  
ATOM   1043  NH1 ARG A 157      21.571  34.442  61.066  1.00  0.00           N1+
ATOM   1044  NH2 ARG A 157      23.454  34.065  62.399  1.00  0.00           N  
ATOM   1045  N   LYS A 158      22.643  41.697  64.242  1.00  0.00           N  
ATOM   1046  CA  LYS A 158      22.390  42.214  65.596  1.00  0.00           C  
ATOM   1047  C   LYS A 158      20.901  42.327  65.910  1.00  0.00           C  
ATOM   1048  O   LYS A 158      20.359  41.564  66.706  1.00  0.00           O  
ATOM   1049  CB  LYS A 158      23.187  43.485  65.821  1.00  0.00           C  
ATOM   1050  CG  LYS A 158      24.703  43.341  65.650  1.00  0.00           C  
ATOM   1051  CD  LYS A 158      25.371  42.471  66.705  1.00  0.00           C  
ATOM   1052  CE  LYS A 158      26.883  42.231  66.628  1.00  0.00           C  
ATOM   1053  NZ  LYS A 158      27.579  41.454  67.667  1.00  0.00           N1+
ATOM   1054  N   THR A 159      20.103  43.139  65.215  1.00  0.00           N  
ATOM   1055  CA  THR A 159      18.673  43.220  65.552  1.00  0.00           C  
ATOM   1056  C   THR A 159      17.783  42.529  64.502  1.00  0.00           C  
ATOM   1057  O   THR A 159      18.266  42.192  63.426  1.00  0.00           O  
ATOM   1058  CB  THR A 159      18.347  44.706  65.624  1.00  0.00           C  
ATOM   1059  CG2 THR A 159      18.878  45.439  66.853  1.00  0.00           C  
ATOM   1060  OG1 THR A 159      18.550  45.339  64.353  1.00  0.00           O  
ATOM   1061  N   LYS A 160      16.518  42.259  64.840  1.00  0.00           N  
ATOM   1062  CA  LYS A 160      15.678  41.493  63.917  1.00  0.00           C  
ATOM   1063  C   LYS A 160      14.701  42.384  63.141  1.00  0.00           C  
ATOM   1064  O   LYS A 160      14.305  43.476  63.554  1.00  0.00           O  
ATOM   1065  CB  LYS A 160      14.994  40.244  64.479  1.00  0.00           C  
ATOM   1066  CG  LYS A 160      13.979  40.463  65.593  1.00  0.00           C  
ATOM   1067  CD  LYS A 160      13.744  39.165  66.386  1.00  0.00           C  
ATOM   1068  CE  LYS A 160      12.477  39.369  67.217  1.00  0.00           C  
ATOM   1069  NZ  LYS A 160      12.744  40.265  68.364  1.00  0.00           N1+
ATOM   1070  N   ALA A 161      14.215  41.834  62.030  1.00  0.00           N  
ATOM   1071  CA  ALA A 161      13.520  42.443  60.891  1.00  0.00           C  
ATOM   1072  C   ALA A 161      14.273  43.588  60.215  1.00  0.00           C  
ATOM   1073  O   ALA A 161      14.133  43.803  59.011  1.00  0.00           O  
ATOM   1074  CB  ALA A 161      12.106  42.828  61.315  1.00  0.00           C  
ATOM   1075  N   SER A 162      15.027  44.375  60.982  1.00  0.00           N  
ATOM   1076  CA  SER A 162      15.843  45.516  60.543  1.00  0.00           C  
ATOM   1077  C   SER A 162      16.900  45.234  59.494  1.00  0.00           C  
ATOM   1078  O   SER A 162      17.692  44.291  59.574  1.00  0.00           O  
ATOM   1079  CB  SER A 162      16.647  46.009  61.750  1.00  0.00           C  
ATOM   1080  OG  SER A 162      17.110  47.372  61.598  1.00  0.00           O  
ATOM   1081  N   PRO A 163      16.819  45.916  58.355  1.00  0.00           N  
ATOM   1082  CA  PRO A 163      17.720  45.754  57.190  1.00  0.00           C  
ATOM   1083  C   PRO A 163      19.195  45.998  57.511  1.00  0.00           C  
ATOM   1084  O   PRO A 163      19.452  46.661  58.519  1.00  0.00           O  
ATOM   1085  CB  PRO A 163      17.319  46.848  56.204  1.00  0.00           C  
ATOM   1086  CG  PRO A 163      16.628  47.931  57.052  1.00  0.00           C  
ATOM   1087  CD  PRO A 163      16.050  47.174  58.252  1.00  0.00           C  
ATOM   1088  N   CYS A 164      20.001  45.220  56.801  1.00  0.00           N  
ATOM   1089  CA  CYS A 164      21.468  45.244  56.805  1.00  0.00           C  
ATOM   1090  C   CYS A 164      22.144  45.803  55.562  1.00  0.00           C  
ATOM   1091  O   CYS A 164      21.776  45.391  54.466  1.00  0.00           O  
ATOM   1092  CB  CYS A 164      22.218  43.946  57.119  1.00  0.00           C  
ATOM   1093  SG  CYS A 164      23.144  43.892  58.702  1.00  0.00           S  
ATOM   1094  N   ASP A 165      23.258  46.500  55.794  1.00  0.00           N  
ATOM   1095  CA  ASP A 165      24.043  47.233  54.798  1.00  0.00           C  
ATOM   1096  C   ASP A 165      24.774  46.424  53.726  1.00  0.00           C  
ATOM   1097  O   ASP A 165      25.776  45.758  54.015  1.00  0.00           O  
ATOM   1098  CB  ASP A 165      24.939  48.231  55.553  1.00  0.00           C  
ATOM   1099  CG  ASP A 165      25.435  49.336  54.614  1.00  0.00           C  
ATOM   1100  OD1 ASP A 165      25.700  50.447  55.120  1.00  0.00           O  
ATOM   1101  OD2 ASP A 165      25.603  49.134  53.396  1.00  0.00           O1-
ATOM   1102  N   PRO A 166      24.210  46.472  52.534  1.00  0.00           N  
ATOM   1103  CA  PRO A 166      24.789  45.905  51.290  1.00  0.00           C  
ATOM   1104  C   PRO A 166      26.258  46.210  51.018  1.00  0.00           C  
ATOM   1105  O   PRO A 166      26.826  45.402  50.272  1.00  0.00           O  
ATOM   1106  CB  PRO A 166      23.899  46.458  50.178  1.00  0.00           C  
ATOM   1107  CG  PRO A 166      22.573  46.596  50.928  1.00  0.00           C  
ATOM   1108  CD  PRO A 166      23.055  47.305  52.193  1.00  0.00           C  
ATOM   1109  N   THR A 167      26.826  47.333  51.462  1.00  0.00           N  
ATOM   1110  CA  THR A 167      28.274  47.608  51.406  1.00  0.00           C  
ATOM   1111  C   THR A 167      29.329  46.580  51.814  1.00  0.00           C  
ATOM   1112  O   THR A 167      30.127  46.196  50.955  1.00  0.00           O  
ATOM   1113  CB  THR A 167      28.743  48.945  51.985  1.00  0.00           C  
ATOM   1114  CG2 THR A 167      28.135  50.149  51.266  1.00  0.00           C  
ATOM   1115  OG1 THR A 167      28.345  48.939  53.364  1.00  0.00           O  
ATOM   1116  N   PHE A 168      29.245  46.103  53.051  1.00  0.00           N  
ATOM   1117  CA  PHE A 168      29.979  44.950  53.594  1.00  0.00           C  
ATOM   1118  C   PHE A 168      29.772  43.685  52.759  1.00  0.00           C  
ATOM   1119  O   PHE A 168      30.802  43.126  52.398  1.00  0.00           O  
ATOM   1120  CB  PHE A 168      29.502  44.714  55.028  1.00  0.00           C  
ATOM   1121  CG  PHE A 168      29.626  45.775  56.132  1.00  0.00           C  
ATOM   1122  CD1 PHE A 168      30.667  45.657  57.049  1.00  0.00           C  
ATOM   1123  CD2 PHE A 168      28.628  46.728  56.364  1.00  0.00           C  
ATOM   1124  CE1 PHE A 168      30.765  46.449  58.181  1.00  0.00           C  
ATOM   1125  CE2 PHE A 168      28.797  47.633  57.407  1.00  0.00           C  
ATOM   1126  CZ  PHE A 168      29.843  47.467  58.307  1.00  0.00           C  
ATOM   1127  N   ILE A 169      28.547  43.438  52.314  1.00  0.00           N  
ATOM   1128  CA  ILE A 169      28.082  42.252  51.591  1.00  0.00           C  
ATOM   1129  C   ILE A 169      28.595  42.234  50.154  1.00  0.00           C  
ATOM   1130  O   ILE A 169      29.630  41.611  49.918  1.00  0.00           O  
ATOM   1131  CB  ILE A 169      26.565  42.078  51.665  1.00  0.00           C  
ATOM   1132  CG1 ILE A 169      26.252  41.910  53.151  1.00  0.00           C  
ATOM   1133  CG2 ILE A 169      26.031  40.825  50.977  1.00  0.00           C  
ATOM   1134  CD  ILE A 169      24.838  42.295  53.576  1.00  0.00           C  
ATOM   1135  N   LEU A 170      28.081  43.120  49.308  1.00  0.00           N  
ATOM   1136  CA  LEU A 170      28.488  43.256  47.902  1.00  0.00           C  
ATOM   1137  C   LEU A 170      29.700  44.174  47.769  1.00  0.00           C  
ATOM   1138  O   LEU A 170      29.675  45.002  46.853  1.00  0.00           O  
ATOM   1139  CB  LEU A 170      27.299  43.780  47.098  1.00  0.00           C  
ATOM   1140  CG  LEU A 170      26.168  42.749  47.122  1.00  0.00           C  
ATOM   1141  CD1 LEU A 170      24.831  43.329  46.642  1.00  0.00           C  
ATOM   1142  CD2 LEU A 170      26.626  41.476  46.421  1.00  0.00           C  
ATOM   1143  N   GLY A 171      30.716  43.945  48.598  1.00  0.00           N  
ATOM   1144  CA  GLY A 171      31.907  44.807  48.643  1.00  0.00           C  
ATOM   1145  C   GLY A 171      33.063  44.249  49.465  1.00  0.00           C  
ATOM   1146  O   GLY A 171      33.968  43.683  48.875  1.00  0.00           O  
ATOM   1147  N   CYS A 172      33.137  44.567  50.758  1.00  0.00           N  
ATOM   1148  CA  CYS A 172      34.290  44.426  51.654  1.00  0.00           C  
ATOM   1149  C   CYS A 172      34.710  42.982  51.917  1.00  0.00           C  
ATOM   1150  O   CYS A 172      35.897  42.658  51.906  1.00  0.00           O  
ATOM   1151  CB  CYS A 172      33.893  44.973  53.025  1.00  0.00           C  
ATOM   1152  SG  CYS A 172      33.399  46.724  52.917  1.00  0.00           S  
ATOM   1153  N   ALA A 173      33.771  42.103  52.263  1.00  0.00           N  
ATOM   1154  CA  ALA A 173      34.084  40.679  52.499  1.00  0.00           C  
ATOM   1155  C   ALA A 173      34.653  39.842  51.350  1.00  0.00           C  
ATOM   1156  O   ALA A 173      35.617  39.178  51.714  1.00  0.00           O  
ATOM   1157  CB  ALA A 173      32.938  39.925  53.168  1.00  0.00           C  
ATOM   1158  N   PRO A 174      34.213  39.951  50.105  1.00  0.00           N  
ATOM   1159  CA  PRO A 174      35.014  39.534  48.946  1.00  0.00           C  
ATOM   1160  C   PRO A 174      36.425  40.124  48.953  1.00  0.00           C  
ATOM   1161  O   PRO A 174      37.383  39.361  49.082  1.00  0.00           O  
ATOM   1162  CB  PRO A 174      34.097  39.894  47.779  1.00  0.00           C  
ATOM   1163  CG  PRO A 174      32.720  39.644  48.382  1.00  0.00           C  
ATOM   1164  CD  PRO A 174      32.865  40.392  49.706  1.00  0.00           C  
ATOM   1165  N   CYS A 175      36.636  41.442  48.979  1.00  0.00           N  
ATOM   1166  CA  CYS A 175      37.907  42.170  48.868  1.00  0.00           C  
ATOM   1167  C   CYS A 175      38.880  41.841  50.014  1.00  0.00           C  
ATOM   1168  O   CYS A 175      40.055  41.613  49.725  1.00  0.00           O  
ATOM   1169  CB  CYS A 175      37.567  43.664  48.840  1.00  0.00           C  
ATOM   1170  SG  CYS A 175      36.679  44.147  47.313  1.00  0.00           S  
ATOM   1171  N   ASN A 176      38.454  41.826  51.273  1.00  0.00           N  
ATOM   1172  CA  ASN A 176      39.350  41.634  52.414  1.00  0.00           C  
ATOM   1173  C   ASN A 176      40.166  40.343  52.319  1.00  0.00           C  
ATOM   1174  O   ASN A 176      41.313  40.258  52.747  1.00  0.00           O  
ATOM   1175  CB  ASN A 176      38.669  41.723  53.788  1.00  0.00           C  
ATOM   1176  CG  ASN A 176      39.523  42.531  54.770  1.00  0.00           C  
ATOM   1177  ND2 ASN A 176      39.361  42.105  56.021  1.00  0.00           N  
ATOM   1178  OD1 ASN A 176      40.425  43.322  54.525  1.00  0.00           O  
ATOM   1179  N   VAL A 177      39.607  39.252  51.788  1.00  0.00           N  
ATOM   1180  CA  VAL A 177      40.235  37.989  51.374  1.00  0.00           C  
ATOM   1181  C   VAL A 177      41.467  38.207  50.494  1.00  0.00           C  
ATOM   1182  O   VAL A 177      42.522  37.653  50.788  1.00  0.00           O  
ATOM   1183  CB  VAL A 177      39.122  37.051  50.904  1.00  0.00           C  
ATOM   1184  CG1 VAL A 177      39.775  35.700  50.586  1.00  0.00           C  
ATOM   1185  CG2 VAL A 177      38.047  36.959  51.976  1.00  0.00           C  
ATOM   1186  N   ILE A 178      41.238  39.052  49.486  1.00  0.00           N  
ATOM   1187  CA  ILE A 178      42.217  39.277  48.407  1.00  0.00           C  
ATOM   1188  C   ILE A 178      43.319  40.134  49.004  1.00  0.00           C  
ATOM   1189  O   ILE A 178      44.488  39.751  48.902  1.00  0.00           O  
ATOM   1190  CB  ILE A 178      41.683  40.076  47.219  1.00  0.00           C  
ATOM   1191  CG1 ILE A 178      40.378  39.507  46.645  1.00  0.00           C  
ATOM   1192  CG2 ILE A 178      42.779  40.085  46.154  1.00  0.00           C  
ATOM   1193  CD  ILE A 178      40.354  38.041  46.225  1.00  0.00           C  
ATOM   1194  N   CYS A 179      43.151  41.113  49.893  1.00  0.00           N  
ATOM   1195  CA  CYS A 179      44.151  41.759  50.757  1.00  0.00           C  
ATOM   1196  C   CYS A 179      44.907  40.769  51.640  1.00  0.00           C  
ATOM   1197  O   CYS A 179      46.133  40.670  51.680  1.00  0.00           O  
ATOM   1198  CB  CYS A 179      43.644  42.746  51.815  1.00  0.00           C  
ATOM   1199  SG  CYS A 179      42.737  44.152  51.051  1.00  0.00           S  
ATOM   1200  N   SER A 180      44.102  39.944  52.302  1.00  0.00           N  
ATOM   1201  CA  SER A 180      44.700  38.896  53.138  1.00  0.00           C  
ATOM   1202  C   SER A 180      45.640  37.932  52.402  1.00  0.00           C  
ATOM   1203  O   SER A 180      46.704  37.617  52.943  1.00  0.00           O  
ATOM   1204  CB  SER A 180      43.605  38.036  53.788  1.00  0.00           C  
ATOM   1205  OG  SER A 180      44.075  37.053  54.708  1.00  0.00           O  
ATOM   1206  N   ILE A 181      45.232  37.373  51.268  1.00  0.00           N  
ATOM   1207  CA  ILE A 181      46.152  36.415  50.629  1.00  0.00           C  
ATOM   1208  C   ILE A 181      47.395  36.997  49.955  1.00  0.00           C  
ATOM   1209  O   ILE A 181      48.308  36.230  49.653  1.00  0.00           O  
ATOM   1210  CB  ILE A 181      45.431  35.446  49.681  1.00  0.00           C  
ATOM   1211  CG1 ILE A 181      44.617  36.136  48.587  1.00  0.00           C  
ATOM   1212  CG2 ILE A 181      44.599  34.472  50.512  1.00  0.00           C  
ATOM   1213  CD  ILE A 181      44.654  35.411  47.241  1.00  0.00           C  
ATOM   1214  N   ILE A 182      47.407  38.266  49.545  1.00  0.00           N  
ATOM   1215  CA  ILE A 182      48.613  38.966  49.073  1.00  0.00           C  
ATOM   1216  C   ILE A 182      49.438  39.377  50.286  1.00  0.00           C  
ATOM   1217  O   ILE A 182      50.573  38.920  50.306  1.00  0.00           O  
ATOM   1218  CB  ILE A 182      48.246  40.143  48.168  1.00  0.00           C  
ATOM   1219  CG1 ILE A 182      47.451  39.747  46.926  1.00  0.00           C  
ATOM   1220  CG2 ILE A 182      49.543  40.751  47.634  1.00  0.00           C  
ATOM   1221  CD  ILE A 182      48.004  38.510  46.217  1.00  0.00           C  
ATOM   1222  N   PHE A 183      48.905  40.251  51.139  1.00  0.00           N  
ATOM   1223  CA  PHE A 183      49.789  40.861  52.141  1.00  0.00           C  
ATOM   1224  C   PHE A 183      49.207  40.834  53.556  1.00  0.00           C  
ATOM   1225  O   PHE A 183      47.994  40.663  53.703  1.00  0.00           O  
ATOM   1226  CB  PHE A 183      50.356  42.246  51.808  1.00  0.00           C  
ATOM   1227  CG  PHE A 183      49.363  43.401  51.601  1.00  0.00           C  
ATOM   1228  CD1 PHE A 183      49.073  43.855  50.328  1.00  0.00           C  
ATOM   1229  CD2 PHE A 183      48.552  43.905  52.613  1.00  0.00           C  
ATOM   1230  CE1 PHE A 183      47.940  44.600  50.002  1.00  0.00           C  
ATOM   1231  CE2 PHE A 183      47.409  44.660  52.364  1.00  0.00           C  
ATOM   1232  CZ  PHE A 183      47.080  44.926  51.041  1.00  0.00           C  
ATOM   1233  N   HIS A 184      50.027  40.544  54.561  1.00  0.00           N  
ATOM   1234  CA  HIS A 184      49.673  40.361  55.971  1.00  0.00           C  
ATOM   1235  C   HIS A 184      48.970  41.484  56.728  1.00  0.00           C  
ATOM   1236  O   HIS A 184      49.488  42.137  57.630  1.00  0.00           O  
ATOM   1237  CB  HIS A 184      50.903  39.764  56.658  1.00  0.00           C  
ATOM   1238  CG  HIS A 184      52.102  40.694  56.872  1.00  0.00           C  
ATOM   1239  CD2 HIS A 184      53.045  40.444  57.776  1.00  0.00           C  
ATOM   1240  ND1 HIS A 184      52.655  41.492  55.967  1.00  0.00           N  
ATOM   1241  CE1 HIS A 184      53.919  41.700  56.317  1.00  0.00           C  
ATOM   1242  NE2 HIS A 184      54.183  41.042  57.434  1.00  0.00           N  
ATOM   1243  N   LYS A 185      47.731  41.752  56.311  1.00  0.00           N  
ATOM   1244  CA  LYS A 185      46.874  42.853  56.750  1.00  0.00           C  
ATOM   1245  C   LYS A 185      45.484  42.616  56.147  1.00  0.00           C  
ATOM   1246  O   LYS A 185      45.302  42.682  54.927  1.00  0.00           O  
ATOM   1247  CB  LYS A 185      47.402  44.223  56.306  1.00  0.00           C  
ATOM   1248  CG  LYS A 185      46.525  45.434  56.637  1.00  0.00           C  
ATOM   1249  CD  LYS A 185      46.387  45.829  58.109  1.00  0.00           C  
ATOM   1250  CE  LYS A 185      45.169  46.642  58.553  1.00  0.00           C  
ATOM   1251  NZ  LYS A 185      45.083  47.968  57.905  1.00  0.00           N1+
ATOM   1252  N   ARG A 186      44.621  42.203  57.059  1.00  0.00           N  
ATOM   1253  CA  ARG A 186      43.152  42.194  56.913  1.00  0.00           C  
ATOM   1254  C   ARG A 186      42.690  43.515  57.514  1.00  0.00           C  
ATOM   1255  O   ARG A 186      43.270  44.129  58.412  1.00  0.00           O  
ATOM   1256  CB  ARG A 186      42.539  41.035  57.700  1.00  0.00           C  
ATOM   1257  CG  ARG A 186      42.549  39.699  56.970  1.00  0.00           C  
ATOM   1258  CD  ARG A 186      42.269  38.582  57.980  1.00  0.00           C  
ATOM   1259  NE  ARG A 186      40.821  38.459  58.185  1.00  0.00           N  
ATOM   1260  CZ  ARG A 186      40.238  38.018  59.305  1.00  0.00           C  
ATOM   1261  NH1 ARG A 186      40.828  37.577  60.435  1.00  0.00           N1+
ATOM   1262  NH2 ARG A 186      38.900  37.965  59.334  1.00  0.00           N  
ATOM   1263  N   PHE A 187      41.763  44.184  56.825  1.00  0.00           N  
ATOM   1264  CA  PHE A 187      41.239  45.458  57.332  1.00  0.00           C  
ATOM   1265  C   PHE A 187      39.838  45.270  57.903  1.00  0.00           C  
ATOM   1266  O   PHE A 187      39.229  44.206  57.754  1.00  0.00           O  
ATOM   1267  CB  PHE A 187      41.105  46.491  56.208  1.00  0.00           C  
ATOM   1268  CG  PHE A 187      42.375  47.217  55.746  1.00  0.00           C  
ATOM   1269  CD1 PHE A 187      43.109  46.716  54.671  1.00  0.00           C  
ATOM   1270  CD2 PHE A 187      42.652  48.498  56.201  1.00  0.00           C  
ATOM   1271  CE1 PHE A 187      44.079  47.513  54.098  1.00  0.00           C  
ATOM   1272  CE2 PHE A 187      43.645  49.287  55.633  1.00  0.00           C  
ATOM   1273  CZ  PHE A 187      44.409  48.778  54.585  1.00  0.00           C  
ATOM   1274  N   ASP A 188      39.548  46.130  58.882  1.00  0.00           N  
ATOM   1275  CA  ASP A 188      38.201  46.430  59.379  1.00  0.00           C  
ATOM   1276  C   ASP A 188      37.387  46.919  58.177  1.00  0.00           C  
ATOM   1277  O   ASP A 188      37.813  47.644  57.284  1.00  0.00           O  
ATOM   1278  CB  ASP A 188      38.142  47.518  60.465  1.00  0.00           C  
ATOM   1279  CG  ASP A 188      36.693  47.819  60.830  1.00  0.00           C  
ATOM   1280  OD1 ASP A 188      36.165  47.064  61.678  1.00  0.00           O  
ATOM   1281  OD2 ASP A 188      36.126  48.752  60.215  1.00  0.00           O1-
ATOM   1282  N   TYR A 189      36.157  46.428  58.064  1.00  0.00           N  
ATOM   1283  CA  TYR A 189      35.239  46.617  56.936  1.00  0.00           C  
ATOM   1284  C   TYR A 189      34.794  48.047  56.643  1.00  0.00           C  
ATOM   1285  O   TYR A 189      34.008  48.262  55.719  1.00  0.00           O  
ATOM   1286  CB  TYR A 189      34.059  45.725  57.338  1.00  0.00           C  
ATOM   1287  CG  TYR A 189      34.318  44.230  57.582  1.00  0.00           C  
ATOM   1288  CD1 TYR A 189      33.743  43.710  58.736  1.00  0.00           C  
ATOM   1289  CD2 TYR A 189      35.158  43.472  56.777  1.00  0.00           C  
ATOM   1290  CE1 TYR A 189      34.180  42.425  59.045  1.00  0.00           C  
ATOM   1291  CE2 TYR A 189      35.571  42.189  57.112  1.00  0.00           C  
ATOM   1292  CZ  TYR A 189      35.109  41.695  58.320  1.00  0.00           C  
ATOM   1293  OH  TYR A 189      35.604  40.523  58.811  1.00  0.00           O  
ATOM   1294  N   LYS A 190      35.016  48.991  57.554  1.00  0.00           N  
ATOM   1295  CA  LYS A 190      34.788  50.436  57.465  1.00  0.00           C  
ATOM   1296  C   LYS A 190      36.009  51.338  57.637  1.00  0.00           C  
ATOM   1297  O   LYS A 190      35.806  52.494  58.028  1.00  0.00           O  
ATOM   1298  CB  LYS A 190      33.766  50.819  58.526  1.00  0.00           C  
ATOM   1299  CG  LYS A 190      32.517  51.467  57.905  1.00  0.00           C  
ATOM   1300  CD  LYS A 190      31.507  50.399  57.478  1.00  0.00           C  
ATOM   1301  CE  LYS A 190      30.542  51.040  56.483  1.00  0.00           C  
ATOM   1302  NZ  LYS A 190      29.803  49.984  55.764  1.00  0.00           N1+
ATOM   1303  N   ASP A 191      37.202  50.774  57.565  1.00  0.00           N  
ATOM   1304  CA  ASP A 191      38.455  51.530  57.694  1.00  0.00           C  
ATOM   1305  C   ASP A 191      38.492  52.458  56.472  1.00  0.00           C  
ATOM   1306  O   ASP A 191      38.467  51.979  55.347  1.00  0.00           O  
ATOM   1307  CB  ASP A 191      39.735  50.704  57.774  1.00  0.00           C  
ATOM   1308  CG  ASP A 191      41.048  51.467  57.903  1.00  0.00           C  
ATOM   1309  OD1 ASP A 191      41.533  51.699  59.035  1.00  0.00           O  
ATOM   1310  OD2 ASP A 191      41.496  52.063  56.897  1.00  0.00           O1-
ATOM   1311  N   GLN A 192      39.018  53.632  56.775  1.00  0.00           N  
ATOM   1312  CA  GLN A 192      39.145  54.729  55.799  1.00  0.00           C  
ATOM   1313  C   GLN A 192      40.081  54.396  54.634  1.00  0.00           C  
ATOM   1314  O   GLN A 192      39.627  54.326  53.493  1.00  0.00           O  
ATOM   1315  CB  GLN A 192      39.688  55.918  56.576  1.00  0.00           C  
ATOM   1316  CG  GLN A 192      39.474  57.193  55.767  1.00  0.00           C  
ATOM   1317  CD  GLN A 192      40.354  58.300  56.377  1.00  0.00           C  
ATOM   1318  NE2 GLN A 192      39.841  58.865  57.464  1.00  0.00           N  
ATOM   1319  OE1 GLN A 192      41.518  58.385  55.971  1.00  0.00           O  
ATOM   1320  N   GLN A 193      41.296  53.958  54.998  1.00  0.00           N  
ATOM   1321  CA  GLN A 193      42.378  53.581  54.076  1.00  0.00           C  
ATOM   1322  C   GLN A 193      42.035  52.370  53.202  1.00  0.00           C  
ATOM   1323  O   GLN A 193      42.358  52.439  52.018  1.00  0.00           O  
ATOM   1324  CB  GLN A 193      43.614  53.481  54.968  1.00  0.00           C  
ATOM   1325  CG  GLN A 193      44.866  53.176  54.135  1.00  0.00           C  
ATOM   1326  CD  GLN A 193      46.066  53.118  55.077  1.00  0.00           C  
ATOM   1327  NE2 GLN A 193      46.946  54.100  54.867  1.00  0.00           N  
ATOM   1328  OE1 GLN A 193      46.284  52.280  55.950  1.00  0.00           O  
ATOM   1329  N   PHE A 194      41.264  51.426  53.720  1.00  0.00           N  
ATOM   1330  CA  PHE A 194      40.686  50.341  52.914  1.00  0.00           C  
ATOM   1331  C   PHE A 194      39.606  50.715  51.896  1.00  0.00           C  
ATOM   1332  O   PHE A 194      39.830  50.494  50.697  1.00  0.00           O  
ATOM   1333  CB  PHE A 194      40.116  49.250  53.831  1.00  0.00           C  
ATOM   1334  CG  PHE A 194      39.398  48.014  53.295  1.00  0.00           C  
ATOM   1335  CD1 PHE A 194      39.831  47.381  52.139  1.00  0.00           C  
ATOM   1336  CD2 PHE A 194      38.308  47.478  53.975  1.00  0.00           C  
ATOM   1337  CE1 PHE A 194      39.135  46.300  51.600  1.00  0.00           C  
ATOM   1338  CE2 PHE A 194      37.675  46.341  53.480  1.00  0.00           C  
ATOM   1339  CZ  PHE A 194      38.094  45.724  52.311  1.00  0.00           C  
ATOM   1340  N   LEU A 195      38.732  51.603  52.337  1.00  0.00           N  
ATOM   1341  CA  LEU A 195      37.700  52.184  51.462  1.00  0.00           C  
ATOM   1342  C   LEU A 195      38.280  53.121  50.405  1.00  0.00           C  
ATOM   1343  O   LEU A 195      37.841  53.038  49.254  1.00  0.00           O  
ATOM   1344  CB  LEU A 195      36.865  53.024  52.432  1.00  0.00           C  
ATOM   1345  CG  LEU A 195      35.746  52.242  53.119  1.00  0.00           C  
ATOM   1346  CD1 LEU A 195      35.030  53.177  54.114  1.00  0.00           C  
ATOM   1347  CD2 LEU A 195      34.720  51.697  52.119  1.00  0.00           C  
ATOM   1348  N   ASN A 196      39.423  53.728  50.698  1.00  0.00           N  
ATOM   1349  CA  ASN A 196      40.254  54.409  49.692  1.00  0.00           C  
ATOM   1350  C   ASN A 196      41.034  53.546  48.712  1.00  0.00           C  
ATOM   1351  O   ASN A 196      41.284  53.949  47.581  1.00  0.00           O  
ATOM   1352  CB  ASN A 196      41.282  55.328  50.367  1.00  0.00           C  
ATOM   1353  CG  ASN A 196      40.734  56.712  50.685  1.00  0.00           C  
ATOM   1354  ND2 ASN A 196      39.875  56.888  51.691  1.00  0.00           N  
ATOM   1355  OD1 ASN A 196      41.067  57.710  50.032  1.00  0.00           O  
ATOM   1356  N   LEU A 197      41.478  52.378  49.172  1.00  0.00           N  
ATOM   1357  CA  LEU A 197      42.159  51.298  48.431  1.00  0.00           C  
ATOM   1358  C   LEU A 197      41.262  50.681  47.356  1.00  0.00           C  
ATOM   1359  O   LEU A 197      41.690  50.576  46.212  1.00  0.00           O  
ATOM   1360  CB  LEU A 197      42.729  50.298  49.450  1.00  0.00           C  
ATOM   1361  CG  LEU A 197      44.196  50.651  49.650  1.00  0.00           C  
ATOM   1362  CD1 LEU A 197      44.699  50.043  50.967  1.00  0.00           C  
ATOM   1363  CD2 LEU A 197      44.999  50.121  48.459  1.00  0.00           C  
ATOM   1364  N   MET A 198      39.998  50.517  47.722  1.00  0.00           N  
ATOM   1365  CA  MET A 198      38.901  50.082  46.840  1.00  0.00           C  
ATOM   1366  C   MET A 198      38.631  51.113  45.748  1.00  0.00           C  
ATOM   1367  O   MET A 198      38.498  50.603  44.635  1.00  0.00           O  
ATOM   1368  CB  MET A 198      37.677  49.725  47.694  1.00  0.00           C  
ATOM   1369  CG  MET A 198      38.027  48.535  48.592  1.00  0.00           C  
ATOM   1370  SD  MET A 198      36.588  47.746  49.402  1.00  0.00           S  
ATOM   1371  CE  MET A 198      36.214  48.586  50.923  1.00  0.00           C  
ATOM   1372  N   GLU A 199      38.596  52.368  46.162  1.00  0.00           N  
ATOM   1373  CA  GLU A 199      38.420  53.501  45.229  1.00  0.00           C  
ATOM   1374  C   GLU A 199      39.444  53.528  44.099  1.00  0.00           C  
ATOM   1375  O   GLU A 199      39.098  53.113  43.000  1.00  0.00           O  
ATOM   1376  CB  GLU A 199      38.257  54.902  45.834  1.00  0.00           C  
ATOM   1377  CG  GLU A 199      36.907  55.252  46.466  1.00  0.00           C  
ATOM   1378  CD  GLU A 199      36.705  56.678  46.971  1.00  0.00           C  
ATOM   1379  OE1 GLU A 199      36.838  56.831  48.208  1.00  0.00           O  
ATOM   1380  OE2 GLU A 199      36.200  57.420  46.108  1.00  0.00           O1-
ATOM   1381  N   LYS A 200      40.687  53.577  44.576  1.00  0.00           N  
ATOM   1382  CA  LYS A 200      41.868  53.552  43.707  1.00  0.00           C  
ATOM   1383  C   LYS A 200      41.810  52.530  42.575  1.00  0.00           C  
ATOM   1384  O   LYS A 200      41.591  52.879  41.410  1.00  0.00           O  
ATOM   1385  CB  LYS A 200      43.102  53.619  44.604  1.00  0.00           C  
ATOM   1386  CG  LYS A 200      43.150  54.977  45.308  1.00  0.00           C  
ATOM   1387  CD  LYS A 200      44.442  55.490  45.966  1.00  0.00           C  
ATOM   1388  CE  LYS A 200      44.073  56.614  46.932  1.00  0.00           C  
ATOM   1389  NZ  LYS A 200      43.642  57.790  46.172  1.00  0.00           N1+
ATOM   1390  N   LEU A 201      41.629  51.295  43.039  1.00  0.00           N  
ATOM   1391  CA  LEU A 201      41.495  50.115  42.180  1.00  0.00           C  
ATOM   1392  C   LEU A 201      40.293  50.329  41.261  1.00  0.00           C  
ATOM   1393  O   LEU A 201      40.514  50.321  40.051  1.00  0.00           O  
ATOM   1394  CB  LEU A 201      41.421  48.801  42.964  1.00  0.00           C  
ATOM   1395  CG  LEU A 201      42.545  48.432  43.936  1.00  0.00           C  
ATOM   1396  CD1 LEU A 201      42.069  47.448  45.004  1.00  0.00           C  
ATOM   1397  CD2 LEU A 201      43.765  47.865  43.195  1.00  0.00           C  
ATOM   1398  N   ASN A 202      39.045  50.383  41.733  1.00  0.00           N  
ATOM   1399  CA  ASN A 202      37.861  50.435  40.868  1.00  0.00           C  
ATOM   1400  C   ASN A 202      37.795  51.627  39.916  1.00  0.00           C  
ATOM   1401  O   ASN A 202      37.451  51.421  38.755  1.00  0.00           O  
ATOM   1402  CB  ASN A 202      36.661  50.627  41.792  1.00  0.00           C  
ATOM   1403  CG  ASN A 202      35.295  50.754  41.125  1.00  0.00           C  
ATOM   1404  ND2 ASN A 202      34.686  49.708  40.555  1.00  0.00           N  
ATOM   1405  OD1 ASN A 202      34.638  51.789  41.125  1.00  0.00           O  
ATOM   1406  N   GLU A 203      38.317  52.764  40.372  1.00  0.00           N  
ATOM   1407  CA  GLU A 203      38.347  53.982  39.546  1.00  0.00           C  
ATOM   1408  C   GLU A 203      39.306  53.720  38.375  1.00  0.00           C  
ATOM   1409  O   GLU A 203      38.903  53.778  37.213  1.00  0.00           O  
ATOM   1410  CB  GLU A 203      38.660  55.263  40.312  1.00  0.00           C  
ATOM   1411  CG  GLU A 203      37.475  56.018  40.907  1.00  0.00           C  
ATOM   1412  CD  GLU A 203      37.819  57.479  41.242  1.00  0.00           C  
ATOM   1413  OE1 GLU A 203      37.293  58.004  42.248  1.00  0.00           O  
ATOM   1414  OE2 GLU A 203      38.785  58.014  40.676  1.00  0.00           O1-
ATOM   1415  N   ASN A 204      40.478  53.193  38.665  1.00  0.00           N  
ATOM   1416  CA  ASN A 204      41.494  52.818  37.668  1.00  0.00           C  
ATOM   1417  C   ASN A 204      40.982  51.785  36.655  1.00  0.00           C  
ATOM   1418  O   ASN A 204      41.029  52.004  35.440  1.00  0.00           O  
ATOM   1419  CB  ASN A 204      42.739  52.239  38.353  1.00  0.00           C  
ATOM   1420  CG  ASN A 204      43.794  53.331  38.546  1.00  0.00           C  
ATOM   1421  ND2 ASN A 204      44.992  52.738  38.503  1.00  0.00           N  
ATOM   1422  OD1 ASN A 204      43.633  54.479  38.952  1.00  0.00           O  
ATOM   1423  N   ILE A 205      40.372  50.734  37.191  1.00  0.00           N  
ATOM   1424  CA  ILE A 205      39.750  49.710  36.343  1.00  0.00           C  
ATOM   1425  C   ILE A 205      38.545  50.211  35.549  1.00  0.00           C  
ATOM   1426  O   ILE A 205      38.527  50.089  34.322  1.00  0.00           O  
ATOM   1427  CB  ILE A 205      39.366  48.574  37.290  1.00  0.00           C  
ATOM   1428  CG1 ILE A 205      40.644  47.948  37.852  1.00  0.00           C  
ATOM   1429  CG2 ILE A 205      38.760  47.369  36.566  1.00  0.00           C  
ATOM   1430  CD  ILE A 205      40.314  47.040  39.048  1.00  0.00           C  
ATOM   1431  N   LYS A 206      37.555  50.848  36.176  1.00  0.00           N  
ATOM   1432  CA  LYS A 206      36.381  51.396  35.479  1.00  0.00           C  
ATOM   1433  C   LYS A 206      36.723  52.450  34.427  1.00  0.00           C  
ATOM   1434  O   LYS A 206      36.181  52.466  33.319  1.00  0.00           O  
ATOM   1435  CB  LYS A 206      35.296  51.994  36.357  1.00  0.00           C  
ATOM   1436  CG  LYS A 206      33.988  52.344  35.655  1.00  0.00           C  
ATOM   1437  CD  LYS A 206      33.187  53.410  36.396  1.00  0.00           C  
ATOM   1438  CE  LYS A 206      31.929  53.756  35.608  1.00  0.00           C  
ATOM   1439  NZ  LYS A 206      32.172  54.951  34.788  1.00  0.00           N1+
ATOM   1440  N   ILE A 207      37.724  53.284  34.714  1.00  0.00           N  
ATOM   1441  CA  ILE A 207      38.272  54.208  33.721  1.00  0.00           C  
ATOM   1442  C   ILE A 207      38.964  53.449  32.588  1.00  0.00           C  
ATOM   1443  O   ILE A 207      38.538  53.665  31.452  1.00  0.00           O  
ATOM   1444  CB  ILE A 207      39.318  55.167  34.302  1.00  0.00           C  
ATOM   1445  CG1 ILE A 207      38.718  56.127  35.315  1.00  0.00           C  
ATOM   1446  CG2 ILE A 207      40.152  56.047  33.368  1.00  0.00           C  
ATOM   1447  CD  ILE A 207      39.645  56.706  36.389  1.00  0.00           C  
ATOM   1448  N   LEU A 208      39.864  52.506  32.858  1.00  0.00           N  
ATOM   1449  CA  LEU A 208      40.469  51.699  31.796  1.00  0.00           C  
ATOM   1450  C   LEU A 208      39.446  50.988  30.907  1.00  0.00           C  
ATOM   1451  O   LEU A 208      39.788  50.777  29.752  1.00  0.00           O  
ATOM   1452  CB  LEU A 208      41.645  50.875  32.351  1.00  0.00           C  
ATOM   1453  CG  LEU A 208      42.837  51.733  32.756  1.00  0.00           C  
ATOM   1454  CD1 LEU A 208      43.874  50.952  33.581  1.00  0.00           C  
ATOM   1455  CD2 LEU A 208      43.566  52.032  31.448  1.00  0.00           C  
ATOM   1456  N   SER A 209      38.238  50.757  31.427  1.00  0.00           N  
ATOM   1457  CA  SER A 209      37.167  50.052  30.720  1.00  0.00           C  
ATOM   1458  C   SER A 209      36.079  50.952  30.110  1.00  0.00           C  
ATOM   1459  O   SER A 209      35.048  50.495  29.630  1.00  0.00           O  
ATOM   1460  CB  SER A 209      36.388  49.092  31.614  1.00  0.00           C  
ATOM   1461  OG  SER A 209      36.218  47.816  30.991  1.00  0.00           O  
ATOM   1462  N   SER A 210      36.267  52.271  30.161  1.00  0.00           N  
ATOM   1463  CA  SER A 210      35.387  53.262  29.509  1.00  0.00           C  
ATOM   1464  C   SER A 210      35.406  52.977  27.995  1.00  0.00           C  
ATOM   1465  O   SER A 210      36.394  52.675  27.336  1.00  0.00           O  
ATOM   1466  CB  SER A 210      35.864  54.683  29.741  1.00  0.00           C  
ATOM   1467  OG  SER A 210      34.715  55.477  29.446  1.00  0.00           O  
ATOM   1468  N   PRO A 211      34.195  53.062  27.455  1.00  0.00           N  
ATOM   1469  CA  PRO A 211      33.969  52.602  26.076  1.00  0.00           C  
ATOM   1470  C   PRO A 211      34.116  53.693  25.002  1.00  0.00           C  
ATOM   1471  O   PRO A 211      33.897  54.885  25.228  1.00  0.00           O  
ATOM   1472  CB  PRO A 211      32.608  51.908  26.166  1.00  0.00           C  
ATOM   1473  CG  PRO A 211      31.810  52.706  27.202  1.00  0.00           C  
ATOM   1474  CD  PRO A 211      32.916  53.155  28.163  1.00  0.00           C  
ATOM   1475  N   TRP A 212      34.310  53.104  23.830  1.00  0.00           N  
ATOM   1476  CA  TRP A 212      34.685  53.818  22.596  1.00  0.00           C  
ATOM   1477  C   TRP A 212      33.584  53.778  21.530  1.00  0.00           C  
ATOM   1478  O   TRP A 212      32.721  52.905  21.572  1.00  0.00           O  
ATOM   1479  CB  TRP A 212      36.061  53.229  22.286  1.00  0.00           C  
ATOM   1480  CG  TRP A 212      36.103  51.712  22.100  1.00  0.00           C  
ATOM   1481  CD1 TRP A 212      35.770  51.103  20.966  1.00  0.00           C  
ATOM   1482  CD2 TRP A 212      36.581  50.692  22.927  1.00  0.00           C  
ATOM   1483  CE2 TRP A 212      36.498  49.501  22.232  1.00  0.00           C  
ATOM   1484  CE3 TRP A 212      36.985  50.693  24.252  1.00  0.00           C  
ATOM   1485  NE1 TRP A 212      35.964  49.789  21.042  1.00  0.00           N  
ATOM   1486  CZ2 TRP A 212      36.835  48.326  22.883  1.00  0.00           C  
ATOM   1487  CZ3 TRP A 212      37.286  49.494  24.903  1.00  0.00           C  
ATOM   1488  CH2 TRP A 212      37.217  48.287  24.221  1.00  0.00           C  
ATOM   1489  N   ILE A 213      33.843  54.522  20.462  1.00  0.00           N  
ATOM   1490  CA  ILE A 213      33.034  54.646  19.240  1.00  0.00           C  
ATOM   1491  C   ILE A 213      33.595  53.638  18.224  1.00  0.00           C  
ATOM   1492  O   ILE A 213      34.622  53.847  17.587  1.00  0.00           O  
ATOM   1493  CB  ILE A 213      33.015  56.080  18.687  1.00  0.00           C  
ATOM   1494  CG1 ILE A 213      32.664  57.214  19.647  1.00  0.00           C  
ATOM   1495  CG2 ILE A 213      31.974  56.101  17.571  1.00  0.00           C  
ATOM   1496  CD  ILE A 213      33.280  58.608  19.444  1.00  0.00           C  
ATOM   1497  N   GLN A 214      32.720  52.704  17.868  1.00  0.00           N  
ATOM   1498  CA  GLN A 214      33.165  51.540  17.105  1.00  0.00           C  
ATOM   1499  C   GLN A 214      32.143  51.211  16.012  1.00  0.00           C  
ATOM   1500  O   GLN A 214      32.498  51.154  14.832  1.00  0.00           O  
ATOM   1501  CB  GLN A 214      33.462  50.323  17.979  1.00  0.00           C  
ATOM   1502  CG  GLN A 214      34.420  49.368  17.258  1.00  0.00           C  
ATOM   1503  CD  GLN A 214      34.899  48.211  18.131  1.00  0.00           C  
ATOM   1504  NE2 GLN A 214      35.815  47.454  17.520  1.00  0.00           N  
ATOM   1505  OE1 GLN A 214      34.619  48.055  19.319  1.00  0.00           O  
ATOM   1506  N   ILE A 215      31.000  50.710  16.471  1.00  0.00           N  
ATOM   1507  CA  ILE A 215      29.988  50.161  15.562  1.00  0.00           C  
ATOM   1508  C   ILE A 215      28.829  51.146  15.405  1.00  0.00           C  
ATOM   1509  O   ILE A 215      27.849  51.156  16.146  1.00  0.00           O  
ATOM   1510  CB  ILE A 215      29.445  48.805  16.015  1.00  0.00           C  
ATOM   1511  CG1 ILE A 215      29.100  48.606  17.497  1.00  0.00           C  
ATOM   1512  CG2 ILE A 215      30.466  47.723  15.669  1.00  0.00           C  
ATOM   1513  CD  ILE A 215      28.125  47.460  17.745  1.00  0.00           C  
ATOM   1514  N   CYS A 216      28.980  52.122  14.518  1.00  0.00           N  
ATOM   1515  CA  CYS A 216      27.962  53.072  14.038  1.00  0.00           C  
ATOM   1516  C   CYS A 216      28.361  53.689  12.698  1.00  0.00           C  
ATOM   1517  O   CYS A 216      27.867  53.357  11.624  1.00  0.00           O  
ATOM   1518  CB  CYS A 216      27.568  54.092  15.120  1.00  0.00           C  
ATOM   1519  SG  CYS A 216      29.079  55.012  15.609  1.00  0.00           S  
ATOM   1520  N   ASN A 217      29.209  54.704  12.754  1.00  0.00           N  
ATOM   1521  CA  ASN A 217      29.639  55.562  11.649  1.00  0.00           C  
ATOM   1522  C   ASN A 217      30.812  54.997  10.842  1.00  0.00           C  
ATOM   1523  O   ASN A 217      30.497  54.404   9.809  1.00  0.00           O  
ATOM   1524  CB  ASN A 217      29.864  56.952  12.254  1.00  0.00           C  
ATOM   1525  CG  ASN A 217      30.659  57.130  13.552  1.00  0.00           C  
ATOM   1526  ND2 ASN A 217      30.313  58.226  14.221  1.00  0.00           N  
ATOM   1527  OD1 ASN A 217      31.556  56.414  14.006  1.00  0.00           O  
ATOM   1528  N   ASN A 218      32.040  55.095  11.350  1.00  0.00           N  
ATOM   1529  CA  ASN A 218      33.255  54.697  10.629  1.00  0.00           C  
ATOM   1530  C   ASN A 218      33.910  53.650  11.531  1.00  0.00           C  
ATOM   1531  O   ASN A 218      34.017  53.914  12.732  1.00  0.00           O  
ATOM   1532  CB  ASN A 218      34.099  55.947  10.382  1.00  0.00           C  
ATOM   1533  CG  ASN A 218      35.440  55.857   9.660  1.00  0.00           C  
ATOM   1534  ND2 ASN A 218      35.389  55.658   8.343  1.00  0.00           N  
ATOM   1535  OD1 ASN A 218      36.536  55.736  10.199  1.00  0.00           O  
ATOM   1536  N   PHE A 219      34.279  52.521  10.947  1.00  0.00           N  
ATOM   1537  CA  PHE A 219      34.781  51.465  11.844  1.00  0.00           C  
ATOM   1538  C   PHE A 219      36.233  51.468  12.326  1.00  0.00           C  
ATOM   1539  O   PHE A 219      37.106  50.617  12.140  1.00  0.00           O  
ATOM   1540  CB  PHE A 219      34.380  50.110  11.249  1.00  0.00           C  
ATOM   1541  CG  PHE A 219      32.926  49.855  10.839  1.00  0.00           C  
ATOM   1542  CD1 PHE A 219      31.913  49.919  11.789  1.00  0.00           C  
ATOM   1543  CD2 PHE A 219      32.674  49.510   9.518  1.00  0.00           C  
ATOM   1544  CE1 PHE A 219      30.585  49.727  11.419  1.00  0.00           C  
ATOM   1545  CE2 PHE A 219      31.341  49.294   9.145  1.00  0.00           C  
ATOM   1546  CZ  PHE A 219      30.330  49.433  10.094  1.00  0.00           C  
ATOM   1547  N   SER A 220      36.410  52.428  13.226  1.00  0.00           N  
ATOM   1548  CA  SER A 220      37.695  52.778  13.869  1.00  0.00           C  
ATOM   1549  C   SER A 220      37.482  53.188  15.320  1.00  0.00           C  
ATOM   1550  O   SER A 220      36.752  54.160  15.521  1.00  0.00           O  
ATOM   1551  CB  SER A 220      38.249  54.017  13.158  1.00  0.00           C  
ATOM   1552  OG  SER A 220      38.575  54.024  11.761  1.00  0.00           O  
ATOM   1553  N   PRO A 221      37.766  52.371  16.329  1.00  0.00           N  
ATOM   1554  CA  PRO A 221      37.772  52.750  17.745  1.00  0.00           C  
ATOM   1555  C   PRO A 221      38.610  53.991  18.078  1.00  0.00           C  
ATOM   1556  O   PRO A 221      39.825  54.070  17.944  1.00  0.00           O  
ATOM   1557  CB  PRO A 221      38.244  51.556  18.574  1.00  0.00           C  
ATOM   1558  CG  PRO A 221      38.129  50.381  17.599  1.00  0.00           C  
ATOM   1559  CD  PRO A 221      38.237  50.980  16.199  1.00  0.00           C  
ATOM   1560  N   ILE A 222      37.854  54.877  18.719  1.00  0.00           N  
ATOM   1561  CA  ILE A 222      38.320  56.155  19.275  1.00  0.00           C  
ATOM   1562  C   ILE A 222      37.577  56.212  20.611  1.00  0.00           C  
ATOM   1563  O   ILE A 222      36.354  56.163  20.751  1.00  0.00           O  
ATOM   1564  CB  ILE A 222      38.006  57.358  18.394  1.00  0.00           C  
ATOM   1565  CG1 ILE A 222      38.298  57.173  16.897  1.00  0.00           C  
ATOM   1566  CG2 ILE A 222      38.615  58.676  18.859  1.00  0.00           C  
ATOM   1567  CD  ILE A 222      39.777  56.995  16.545  1.00  0.00           C  
ATOM   1568  N   ILE A 223      38.329  56.565  21.644  1.00  0.00           N  
ATOM   1569  CA  ILE A 223      37.881  56.627  23.044  1.00  0.00           C  
ATOM   1570  C   ILE A 223      36.997  57.868  23.125  1.00  0.00           C  
ATOM   1571  O   ILE A 223      37.332  58.956  22.643  1.00  0.00           O  
ATOM   1572  CB  ILE A 223      38.982  56.667  24.110  1.00  0.00           C  
ATOM   1573  CG1 ILE A 223      39.840  55.398  24.060  1.00  0.00           C  
ATOM   1574  CG2 ILE A 223      38.510  57.101  25.489  1.00  0.00           C  
ATOM   1575  CD  ILE A 223      39.197  54.164  24.699  1.00  0.00           C  
ATOM   1576  N   ASP A 224      35.789  57.639  23.623  1.00  0.00           N  
ATOM   1577  CA  ASP A 224      34.801  58.693  23.915  1.00  0.00           C  
ATOM   1578  C   ASP A 224      35.136  59.644  25.067  1.00  0.00           C  
ATOM   1579  O   ASP A 224      35.568  60.751  24.741  1.00  0.00           O  
ATOM   1580  CB  ASP A 224      33.348  58.214  23.943  1.00  0.00           C  
ATOM   1581  CG  ASP A 224      32.314  59.318  23.777  1.00  0.00           C  
ATOM   1582  OD1 ASP A 224      32.424  60.116  22.823  1.00  0.00           O  
ATOM   1583  OD2 ASP A 224      31.334  59.358  24.548  1.00  0.00           O1-
ATOM   1584  N   TYR A 225      35.179  59.226  26.332  1.00  0.00           N  
ATOM   1585  CA  TYR A 225      35.708  60.000  27.457  1.00  0.00           C  
ATOM   1586  C   TYR A 225      36.602  59.270  28.462  1.00  0.00           C  
ATOM   1587  O   TYR A 225      36.159  58.255  29.008  1.00  0.00           O  
ATOM   1588  CB  TYR A 225      34.543  60.785  28.091  1.00  0.00           C  
ATOM   1589  CG  TYR A 225      34.910  61.531  29.375  1.00  0.00           C  
ATOM   1590  CD1 TYR A 225      35.767  62.618  29.240  1.00  0.00           C  
ATOM   1591  CD2 TYR A 225      34.644  61.025  30.644  1.00  0.00           C  
ATOM   1592  CE1 TYR A 225      36.408  63.125  30.361  1.00  0.00           C  
ATOM   1593  CE2 TYR A 225      35.186  61.630  31.772  1.00  0.00           C  
ATOM   1594  CZ  TYR A 225      36.167  62.602  31.630  1.00  0.00           C  
ATOM   1595  OH  TYR A 225      36.718  63.003  32.799  1.00  0.00           O  
ATOM   1596  N   PHE A 226      37.705  59.950  28.755  1.00  0.00           N  
ATOM   1597  CA  PHE A 226      38.722  59.315  29.611  1.00  0.00           C  
ATOM   1598  C   PHE A 226      39.173  60.279  30.703  1.00  0.00           C  
ATOM   1599  O   PHE A 226      39.757  61.302  30.316  1.00  0.00           O  
ATOM   1600  CB  PHE A 226      39.933  58.740  28.877  1.00  0.00           C  
ATOM   1601  CG  PHE A 226      40.523  57.501  29.565  1.00  0.00           C  
ATOM   1602  CD1 PHE A 226      40.065  56.237  29.227  1.00  0.00           C  
ATOM   1603  CD2 PHE A 226      41.805  57.580  30.093  1.00  0.00           C  
ATOM   1604  CE1 PHE A 226      40.873  55.117  29.422  1.00  0.00           C  
ATOM   1605  CE2 PHE A 226      42.670  56.510  30.197  1.00  0.00           C  
ATOM   1606  CZ  PHE A 226      42.181  55.247  29.861  1.00  0.00           C  
ATOM   1607  N   PRO A 227      39.126  59.852  31.957  1.00  0.00           N  
ATOM   1608  CA  PRO A 227      39.715  60.645  33.043  1.00  0.00           C  
ATOM   1609  C   PRO A 227      41.229  60.880  33.064  1.00  0.00           C  
ATOM   1610  O   PRO A 227      41.894  60.287  32.218  1.00  0.00           O  
ATOM   1611  CB  PRO A 227      39.302  59.903  34.322  1.00  0.00           C  
ATOM   1612  CG  PRO A 227      37.857  59.559  33.962  1.00  0.00           C  
ATOM   1613  CD  PRO A 227      38.034  59.040  32.530  1.00  0.00           C  
ATOM   1614  N   GLY A 228      41.618  61.732  34.012  1.00  0.00           N  
ATOM   1615  CA  GLY A 228      42.960  62.332  34.065  1.00  0.00           C  
ATOM   1616  C   GLY A 228      44.074  61.339  34.408  1.00  0.00           C  
ATOM   1617  O   GLY A 228      44.322  60.930  35.546  1.00  0.00           O  
ATOM   1618  N   THR A 229      44.863  61.134  33.353  1.00  0.00           N  
ATOM   1619  CA  THR A 229      45.974  60.178  33.380  1.00  0.00           C  
ATOM   1620  C   THR A 229      47.055  60.372  34.446  1.00  0.00           C  
ATOM   1621  O   THR A 229      47.628  59.411  34.951  1.00  0.00           O  
ATOM   1622  CB  THR A 229      46.448  59.949  31.948  1.00  0.00           C  
ATOM   1623  CG2 THR A 229      45.511  58.974  31.234  1.00  0.00           C  
ATOM   1624  OG1 THR A 229      46.541  61.176  31.216  1.00  0.00           O  
ATOM   1625  N   HIS A 230      47.330  61.654  34.679  1.00  0.00           N  
ATOM   1626  CA  HIS A 230      48.248  62.073  35.751  1.00  0.00           C  
ATOM   1627  C   HIS A 230      47.518  62.119  37.091  1.00  0.00           C  
ATOM   1628  O   HIS A 230      47.939  61.500  38.069  1.00  0.00           O  
ATOM   1629  CB  HIS A 230      48.955  63.405  35.517  1.00  0.00           C  
ATOM   1630  CG  HIS A 230      50.074  63.759  36.501  1.00  0.00           C  
ATOM   1631  CD2 HIS A 230      51.138  63.085  36.932  1.00  0.00           C  
ATOM   1632  ND1 HIS A 230      50.172  64.981  37.037  1.00  0.00           N  
ATOM   1633  CE1 HIS A 230      51.190  65.052  37.895  1.00  0.00           C  
ATOM   1634  NE2 HIS A 230      51.799  63.883  37.771  1.00  0.00           N  
ATOM   1635  N   ASN A 231      46.411  62.856  37.203  1.00  0.00           N  
ATOM   1636  CA  ASN A 231      45.641  63.010  38.447  1.00  0.00           C  
ATOM   1637  C   ASN A 231      45.200  61.684  39.063  1.00  0.00           C  
ATOM   1638  O   ASN A 231      45.608  61.385  40.186  1.00  0.00           O  
ATOM   1639  CB  ASN A 231      44.514  64.009  38.226  1.00  0.00           C  
ATOM   1640  CG  ASN A 231      44.073  64.665  39.536  1.00  0.00           C  
ATOM   1641  ND2 ASN A 231      44.891  65.355  40.335  1.00  0.00           N  
ATOM   1642  OD1 ASN A 231      42.908  64.555  39.904  1.00  0.00           O  
ATOM   1643  N   LYS A 232      44.439  60.879  38.321  1.00  0.00           N  
ATOM   1644  CA  LYS A 232      43.890  59.630  38.874  1.00  0.00           C  
ATOM   1645  C   LYS A 232      44.873  58.461  38.747  1.00  0.00           C  
ATOM   1646  O   LYS A 232      45.542  58.232  39.753  1.00  0.00           O  
ATOM   1647  CB  LYS A 232      42.541  59.182  38.317  1.00  0.00           C  
ATOM   1648  CG  LYS A 232      41.645  60.376  38.686  1.00  0.00           C  
ATOM   1649  CD  LYS A 232      40.130  60.181  38.795  1.00  0.00           C  
ATOM   1650  CE  LYS A 232      39.627  61.331  39.670  1.00  0.00           C  
ATOM   1651  NZ  LYS A 232      38.300  61.121  40.292  1.00  0.00           N1+
ATOM   1652  N   LEU A 233      45.071  57.999  37.511  1.00  0.00           N  
ATOM   1653  CA  LEU A 233      45.672  56.708  37.128  1.00  0.00           C  
ATOM   1654  C   LEU A 233      47.066  56.464  37.723  1.00  0.00           C  
ATOM   1655  O   LEU A 233      47.316  55.456  38.375  1.00  0.00           O  
ATOM   1656  CB  LEU A 233      45.627  56.550  35.612  1.00  0.00           C  
ATOM   1657  CG  LEU A 233      44.306  56.247  34.895  1.00  0.00           C  
ATOM   1658  CD1 LEU A 233      43.835  54.923  35.491  1.00  0.00           C  
ATOM   1659  CD2 LEU A 233      43.321  57.389  35.123  1.00  0.00           C  
ATOM   1660  N   LEU A 234      48.019  57.309  37.320  1.00  0.00           N  
ATOM   1661  CA  LEU A 234      49.403  57.415  37.798  1.00  0.00           C  
ATOM   1662  C   LEU A 234      49.497  57.386  39.327  1.00  0.00           C  
ATOM   1663  O   LEU A 234      50.084  56.441  39.852  1.00  0.00           O  
ATOM   1664  CB  LEU A 234      50.077  58.666  37.226  1.00  0.00           C  
ATOM   1665  CG  LEU A 234      50.604  58.432  35.811  1.00  0.00           C  
ATOM   1666  CD1 LEU A 234      50.983  59.713  35.079  1.00  0.00           C  
ATOM   1667  CD2 LEU A 234      51.843  57.538  35.959  1.00  0.00           C  
ATOM   1668  N   LYS A 235      49.031  58.477  39.942  1.00  0.00           N  
ATOM   1669  CA  LYS A 235      49.004  58.531  41.412  1.00  0.00           C  
ATOM   1670  C   LYS A 235      48.487  57.296  42.158  1.00  0.00           C  
ATOM   1671  O   LYS A 235      49.151  56.767  43.055  1.00  0.00           O  
ATOM   1672  CB  LYS A 235      48.343  59.810  41.921  1.00  0.00           C  
ATOM   1673  CG  LYS A 235      49.390  60.939  41.855  1.00  0.00           C  
ATOM   1674  CD  LYS A 235      48.781  62.326  41.783  1.00  0.00           C  
ATOM   1675  CE  LYS A 235      49.721  63.535  41.750  1.00  0.00           C  
ATOM   1676  NZ  LYS A 235      49.028  64.818  41.901  1.00  0.00           N1+
ATOM   1677  N   ASN A 236      47.395  56.772  41.619  1.00  0.00           N  
ATOM   1678  CA  ASN A 236      46.767  55.553  42.161  1.00  0.00           C  
ATOM   1679  C   ASN A 236      47.663  54.312  42.184  1.00  0.00           C  
ATOM   1680  O   ASN A 236      48.002  53.993  43.323  1.00  0.00           O  
ATOM   1681  CB  ASN A 236      45.429  55.207  41.524  1.00  0.00           C  
ATOM   1682  CG  ASN A 236      44.269  56.138  41.907  1.00  0.00           C  
ATOM   1683  ND2 ASN A 236      43.174  56.047  41.160  1.00  0.00           N  
ATOM   1684  OD1 ASN A 236      44.358  57.073  42.704  1.00  0.00           O  
ATOM   1685  N   VAL A 237      48.335  53.929  41.101  1.00  0.00           N  
ATOM   1686  CA  VAL A 237      49.328  52.860  40.916  1.00  0.00           C  
ATOM   1687  C   VAL A 237      50.486  52.903  41.910  1.00  0.00           C  
ATOM   1688  O   VAL A 237      50.796  51.961  42.644  1.00  0.00           O  
ATOM   1689  CB  VAL A 237      49.785  52.623  39.470  1.00  0.00           C  
ATOM   1690  CG1 VAL A 237      50.469  51.270  39.289  1.00  0.00           C  
ATOM   1691  CG2 VAL A 237      48.594  52.573  38.509  1.00  0.00           C  
ATOM   1692  N   ALA A 238      51.024  54.106  42.112  1.00  0.00           N  
ATOM   1693  CA  ALA A 238      52.024  54.468  43.121  1.00  0.00           C  
ATOM   1694  C   ALA A 238      51.597  54.349  44.587  1.00  0.00           C  
ATOM   1695  O   ALA A 238      52.389  53.844  45.372  1.00  0.00           O  
ATOM   1696  CB  ALA A 238      52.552  55.873  42.815  1.00  0.00           C  
ATOM   1697  N   PHE A 239      50.313  54.550  44.903  1.00  0.00           N  
ATOM   1698  CA  PHE A 239      49.715  54.414  46.231  1.00  0.00           C  
ATOM   1699  C   PHE A 239      49.641  52.910  46.515  1.00  0.00           C  
ATOM   1700  O   PHE A 239      49.819  52.632  47.702  1.00  0.00           O  
ATOM   1701  CB  PHE A 239      48.322  55.037  46.165  1.00  0.00           C  
ATOM   1702  CG  PHE A 239      47.551  55.166  47.488  1.00  0.00           C  
ATOM   1703  CD1 PHE A 239      47.514  56.400  48.112  1.00  0.00           C  
ATOM   1704  CD2 PHE A 239      46.943  54.083  48.098  1.00  0.00           C  
ATOM   1705  CE1 PHE A 239      46.849  56.599  49.317  1.00  0.00           C  
ATOM   1706  CE2 PHE A 239      46.289  54.237  49.322  1.00  0.00           C  
ATOM   1707  CZ  PHE A 239      46.219  55.499  49.884  1.00  0.00           C  
ATOM   1708  N   MET A 240      49.172  52.022  45.644  1.00  0.00           N  
ATOM   1709  CA  MET A 240      49.256  50.582  45.945  1.00  0.00           C  
ATOM   1710  C   MET A 240      50.721  50.154  46.028  1.00  0.00           C  
ATOM   1711  O   MET A 240      51.074  49.583  47.050  1.00  0.00           O  
ATOM   1712  CB  MET A 240      48.441  49.744  44.953  1.00  0.00           C  
ATOM   1713  CG  MET A 240      46.973  49.755  45.345  1.00  0.00           C  
ATOM   1714  SD  MET A 240      46.179  51.389  45.094  1.00  0.00           S  
ATOM   1715  CE  MET A 240      46.012  51.306  43.317  1.00  0.00           C  
ATOM   1716  N   LYS A 241      51.634  50.456  45.104  1.00  0.00           N  
ATOM   1717  CA  LYS A 241      53.013  49.945  45.121  1.00  0.00           C  
ATOM   1718  C   LYS A 241      53.767  50.284  46.413  1.00  0.00           C  
ATOM   1719  O   LYS A 241      54.202  49.301  47.021  1.00  0.00           O  
ATOM   1720  CB  LYS A 241      53.732  50.528  43.900  1.00  0.00           C  
ATOM   1721  CG  LYS A 241      53.181  50.072  42.547  1.00  0.00           C  
ATOM   1722  CD  LYS A 241      54.115  49.147  41.764  1.00  0.00           C  
ATOM   1723  CE  LYS A 241      53.411  48.648  40.500  1.00  0.00           C  
ATOM   1724  NZ  LYS A 241      54.302  48.084  39.468  1.00  0.00           N1+
ATOM   1725  N   SER A 242      53.515  51.428  47.034  1.00  0.00           N  
ATOM   1726  CA  SER A 242      54.025  51.819  48.352  1.00  0.00           C  
ATOM   1727  C   SER A 242      53.531  51.015  49.553  1.00  0.00           C  
ATOM   1728  O   SER A 242      54.391  50.511  50.275  1.00  0.00           O  
ATOM   1729  CB  SER A 242      53.785  53.302  48.649  1.00  0.00           C  
ATOM   1730  OG  SER A 242      52.374  53.558  48.576  1.00  0.00           O  
ATOM   1731  N   TYR A 243      52.238  50.734  49.640  1.00  0.00           N  
ATOM   1732  CA  TYR A 243      51.686  49.852  50.681  1.00  0.00           C  
ATOM   1733  C   TYR A 243      52.271  48.440  50.624  1.00  0.00           C  
ATOM   1734  O   TYR A 243      52.899  48.058  51.600  1.00  0.00           O  
ATOM   1735  CB  TYR A 243      50.168  49.719  50.512  1.00  0.00           C  
ATOM   1736  CG  TYR A 243      49.287  49.583  51.754  1.00  0.00           C  
ATOM   1737  CD1 TYR A 243      49.074  48.281  52.193  1.00  0.00           C  
ATOM   1738  CD2 TYR A 243      48.976  50.582  52.677  1.00  0.00           C  
ATOM   1739  CE1 TYR A 243      48.577  47.873  53.420  1.00  0.00           C  
ATOM   1740  CE2 TYR A 243      48.487  50.253  53.939  1.00  0.00           C  
ATOM   1741  CZ  TYR A 243      48.369  48.920  54.318  1.00  0.00           C  
ATOM   1742  OH  TYR A 243      48.010  48.498  55.561  1.00  0.00           O  
ATOM   1743  N   ILE A 244      52.385  47.936  49.392  1.00  0.00           N  
ATOM   1744  CA  ILE A 244      52.983  46.617  49.133  1.00  0.00           C  
ATOM   1745  C   ILE A 244      54.502  46.581  49.318  1.00  0.00           C  
ATOM   1746  O   ILE A 244      54.997  45.812  50.142  1.00  0.00           O  
ATOM   1747  CB  ILE A 244      52.590  46.128  47.736  1.00  0.00           C  
ATOM   1748  CG1 ILE A 244      51.083  45.860  47.731  1.00  0.00           C  
ATOM   1749  CG2 ILE A 244      53.413  44.937  47.246  1.00  0.00           C  
ATOM   1750  CD  ILE A 244      50.534  45.396  46.371  1.00  0.00           C  
ATOM   1751  N   LEU A 245      55.259  47.569  48.840  1.00  0.00           N  
ATOM   1752  CA  LEU A 245      56.673  47.666  49.229  1.00  0.00           C  
ATOM   1753  C   LEU A 245      56.904  47.835  50.726  1.00  0.00           C  
ATOM   1754  O   LEU A 245      57.829  47.222  51.262  1.00  0.00           O  
ATOM   1755  CB  LEU A 245      57.472  48.816  48.610  1.00  0.00           C  
ATOM   1756  CG  LEU A 245      57.505  48.722  47.069  1.00  0.00           C  
ATOM   1757  CD1 LEU A 245      57.913  50.097  46.555  1.00  0.00           C  
ATOM   1758  CD2 LEU A 245      58.425  47.607  46.547  1.00  0.00           C  
ATOM   1759  N   GLU A 246      56.009  48.581  51.364  1.00  0.00           N  
ATOM   1760  CA  GLU A 246      56.072  48.687  52.835  1.00  0.00           C  
ATOM   1761  C   GLU A 246      55.776  47.375  53.542  1.00  0.00           C  
ATOM   1762  O   GLU A 246      56.500  47.108  54.499  1.00  0.00           O  
ATOM   1763  CB  GLU A 246      55.054  49.695  53.382  1.00  0.00           C  
ATOM   1764  CG  GLU A 246      55.718  50.511  54.488  1.00  0.00           C  
ATOM   1765  CD  GLU A 246      56.703  51.531  53.918  1.00  0.00           C  
ATOM   1766  OE1 GLU A 246      57.924  51.424  54.164  1.00  0.00           O  
ATOM   1767  OE2 GLU A 246      56.344  52.465  53.172  1.00  0.00           O1-
ATOM   1768  N   LYS A 247      54.894  46.502  53.084  1.00  0.00           N  
ATOM   1769  CA  LYS A 247      54.734  45.148  53.651  1.00  0.00           C  
ATOM   1770  C   LYS A 247      55.904  44.196  53.349  1.00  0.00           C  
ATOM   1771  O   LYS A 247      56.341  43.467  54.236  1.00  0.00           O  
ATOM   1772  CB  LYS A 247      53.435  44.461  53.251  1.00  0.00           C  
ATOM   1773  CG  LYS A 247      52.185  45.345  53.367  1.00  0.00           C  
ATOM   1774  CD  LYS A 247      51.894  45.738  54.825  1.00  0.00           C  
ATOM   1775  CE  LYS A 247      51.474  44.510  55.626  1.00  0.00           C  
ATOM   1776  NZ  LYS A 247      51.428  44.596  57.094  1.00  0.00           N1+
ATOM   1777  N   VAL A 248      56.396  44.231  52.109  1.00  0.00           N  
ATOM   1778  CA  VAL A 248      57.516  43.403  51.639  1.00  0.00           C  
ATOM   1779  C   VAL A 248      58.783  43.435  52.490  1.00  0.00           C  
ATOM   1780  O   VAL A 248      59.283  42.411  52.963  1.00  0.00           O  
ATOM   1781  CB  VAL A 248      57.885  43.700  50.191  1.00  0.00           C  
ATOM   1782  CG1 VAL A 248      59.168  43.065  49.650  1.00  0.00           C  
ATOM   1783  CG2 VAL A 248      56.744  43.252  49.269  1.00  0.00           C  
ATOM   1784  N   LYS A 249      59.101  44.668  52.866  1.00  0.00           N  
ATOM   1785  CA  LYS A 249      60.011  44.941  53.991  1.00  0.00           C  
ATOM   1786  C   LYS A 249      59.880  44.082  55.250  1.00  0.00           C  
ATOM   1787  O   LYS A 249      60.813  43.330  55.504  1.00  0.00           O  
ATOM   1788  CB  LYS A 249      59.939  46.431  54.362  1.00  0.00           C  
ATOM   1789  CG  LYS A 249      60.435  47.385  53.275  1.00  0.00           C  
ATOM   1790  CD  LYS A 249      60.452  48.889  53.531  1.00  0.00           C  
ATOM   1791  CE  LYS A 249      60.568  49.634  52.194  1.00  0.00           C  
ATOM   1792  NZ  LYS A 249      60.536  51.051  52.565  1.00  0.00           N1+
ATOM   1793  N   GLU A 250      58.766  44.173  55.967  1.00  0.00           N  
ATOM   1794  CA  GLU A 250      58.576  43.261  57.105  1.00  0.00           C  
ATOM   1795  C   GLU A 250      58.702  41.755  56.884  1.00  0.00           C  
ATOM   1796  O   GLU A 250      59.127  41.063  57.806  1.00  0.00           O  
ATOM   1797  CB  GLU A 250      57.154  43.531  57.613  1.00  0.00           C  
ATOM   1798  CG  GLU A 250      56.814  44.905  58.190  1.00  0.00           C  
ATOM   1799  CD  GLU A 250      55.364  44.864  58.654  1.00  0.00           C  
ATOM   1800  OE1 GLU A 250      54.460  45.210  57.851  1.00  0.00           O  
ATOM   1801  OE2 GLU A 250      55.155  44.743  59.881  1.00  0.00           O1-
ATOM   1802  N   HIS A 251      58.177  41.189  55.801  1.00  0.00           N  
ATOM   1803  CA  HIS A 251      58.372  39.777  55.445  1.00  0.00           C  
ATOM   1804  C   HIS A 251      59.819  39.345  55.153  1.00  0.00           C  
ATOM   1805  O   HIS A 251      60.423  38.365  55.587  1.00  0.00           O  
ATOM   1806  CB  HIS A 251      57.628  39.308  54.190  1.00  0.00           C  
ATOM   1807  CG  HIS A 251      56.285  38.739  54.658  1.00  0.00           C  
ATOM   1808  CD2 HIS A 251      55.071  39.013  54.184  1.00  0.00           C  
ATOM   1809  ND1 HIS A 251      56.163  37.740  55.517  1.00  0.00           N  
ATOM   1810  CE1 HIS A 251      54.870  37.507  55.703  1.00  0.00           C  
ATOM   1811  NE2 HIS A 251      54.204  38.204  54.790  1.00  0.00           N  
ATOM   1812  N   GLN A 252      60.574  40.287  54.589  1.00  0.00           N  
ATOM   1813  CA  GLN A 252      62.014  40.040  54.408  1.00  0.00           C  
ATOM   1814  C   GLN A 252      62.680  39.941  55.772  1.00  0.00           C  
ATOM   1815  O   GLN A 252      63.731  39.331  55.917  1.00  0.00           O  
ATOM   1816  CB  GLN A 252      62.753  41.171  53.690  1.00  0.00           C  
ATOM   1817  CG  GLN A 252      62.437  41.207  52.193  1.00  0.00           C  
ATOM   1818  CD  GLN A 252      63.257  42.298  51.503  1.00  0.00           C  
ATOM   1819  NE2 GLN A 252      63.938  41.965  50.403  1.00  0.00           N  
ATOM   1820  OE1 GLN A 252      63.148  43.470  51.837  1.00  0.00           O  
ATOM   1821  N   GLU A 253      62.103  40.572  56.798  1.00  0.00           N  
ATOM   1822  CA  GLU A 253      62.439  40.298  58.198  1.00  0.00           C  
ATOM   1823  C   GLU A 253      61.926  38.982  58.778  1.00  0.00           C  
ATOM   1824  O   GLU A 253      62.743  38.229  59.309  1.00  0.00           O  
ATOM   1825  CB  GLU A 253      61.983  41.470  59.060  1.00  0.00           C  
ATOM   1826  CG  GLU A 253      62.767  42.758  58.781  1.00  0.00           C  
ATOM   1827  CD  GLU A 253      62.578  44.040  59.585  1.00  0.00           C  
ATOM   1828  OE1 GLU A 253      61.593  44.181  60.346  1.00  0.00           O  
ATOM   1829  OE2 GLU A 253      63.570  44.804  59.586  1.00  0.00           O1-
ATOM   1830  N   SER A 254      60.606  38.792  58.665  1.00  0.00           N  
ATOM   1831  CA  SER A 254      59.946  37.581  59.179  1.00  0.00           C  
ATOM   1832  C   SER A 254      59.396  36.738  58.037  1.00  0.00           C  
ATOM   1833  O   SER A 254      58.249  36.825  57.587  1.00  0.00           O  
ATOM   1834  CB  SER A 254      58.804  37.939  60.140  1.00  0.00           C  
ATOM   1835  OG  SER A 254      59.267  38.363  61.423  1.00  0.00           O  
ATOM   1836  N   MET A 255      60.277  35.886  57.523  1.00  0.00           N  
ATOM   1837  CA  MET A 255      60.078  34.910  56.440  1.00  0.00           C  
ATOM   1838  C   MET A 255      59.868  33.449  56.842  1.00  0.00           C  
ATOM   1839  O   MET A 255      60.697  33.032  57.643  1.00  0.00           O  
ATOM   1840  CB  MET A 255      61.347  34.898  55.596  1.00  0.00           C  
ATOM   1841  CG  MET A 255      61.074  35.585  54.252  1.00  0.00           C  
ATOM   1842  SD  MET A 255      62.567  35.548  53.189  1.00  0.00           S  
ATOM   1843  CE  MET A 255      63.763  36.445  54.142  1.00  0.00           C  
ATOM   1844  N   ASP A 256      58.914  32.734  56.249  1.00  0.00           N  
ATOM   1845  CA  ASP A 256      58.734  31.342  56.691  1.00  0.00           C  
ATOM   1846  C   ASP A 256      59.081  30.404  55.533  1.00  0.00           C  
ATOM   1847  O   ASP A 256      58.946  30.856  54.401  1.00  0.00           O  
ATOM   1848  CB  ASP A 256      57.321  31.067  57.199  1.00  0.00           C  
ATOM   1849  CG  ASP A 256      57.125  29.804  58.034  1.00  0.00           C  
ATOM   1850  OD1 ASP A 256      56.739  30.059  59.194  1.00  0.00           O  
ATOM   1851  OD2 ASP A 256      57.350  28.687  57.513  1.00  0.00           O1-
ATOM   1852  N   MET A 257      59.862  29.402  55.917  1.00  0.00           N  
ATOM   1853  CA  MET A 257      60.288  28.376  54.958  1.00  0.00           C  
ATOM   1854  C   MET A 257      59.748  26.950  54.996  1.00  0.00           C  
ATOM   1855  O   MET A 257      60.111  26.122  54.160  1.00  0.00           O  
ATOM   1856  CB  MET A 257      61.816  28.207  54.970  1.00  0.00           C  
ATOM   1857  CG  MET A 257      62.528  29.457  54.441  1.00  0.00           C  
ATOM   1858  SD  MET A 257      62.736  30.914  55.519  1.00  0.00           S  
ATOM   1859  CE  MET A 257      63.424  31.978  54.273  1.00  0.00           C  
ATOM   1860  N   ASN A 258      58.959  26.687  56.039  1.00  0.00           N  
ATOM   1861  CA  ASN A 258      58.221  25.422  56.188  1.00  0.00           C  
ATOM   1862  C   ASN A 258      56.801  25.631  55.655  1.00  0.00           C  
ATOM   1863  O   ASN A 258      56.404  24.974  54.684  1.00  0.00           O  
ATOM   1864  CB  ASN A 258      58.298  25.149  57.688  1.00  0.00           C  
ATOM   1865  CG  ASN A 258      57.535  23.908  58.179  1.00  0.00           C  
ATOM   1866  ND2 ASN A 258      58.109  23.126  59.084  1.00  0.00           N  
ATOM   1867  OD1 ASN A 258      56.518  23.497  57.633  1.00  0.00           O  
ATOM   1868  N   ASN A 259      56.117  26.553  56.314  1.00  0.00           N  
ATOM   1869  CA  ASN A 259      54.677  26.746  56.053  1.00  0.00           C  
ATOM   1870  C   ASN A 259      54.208  28.164  55.709  1.00  0.00           C  
ATOM   1871  O   ASN A 259      53.503  28.817  56.476  1.00  0.00           O  
ATOM   1872  CB  ASN A 259      53.980  26.052  57.228  1.00  0.00           C  
ATOM   1873  CG  ASN A 259      52.588  25.563  56.814  1.00  0.00           C  
ATOM   1874  ND2 ASN A 259      52.557  24.389  56.195  1.00  0.00           N  
ATOM   1875  OD1 ASN A 259      51.548  26.159  57.069  1.00  0.00           O  
ATOM   1876  N   PRO A 260      54.708  28.649  54.574  1.00  0.00           N  
ATOM   1877  CA  PRO A 260      54.905  30.079  54.294  1.00  0.00           C  
ATOM   1878  C   PRO A 260      53.562  30.797  54.317  1.00  0.00           C  
ATOM   1879  O   PRO A 260      52.534  30.267  53.899  1.00  0.00           O  
ATOM   1880  CB  PRO A 260      55.443  30.197  52.867  1.00  0.00           C  
ATOM   1881  CG  PRO A 260      56.055  28.807  52.670  1.00  0.00           C  
ATOM   1882  CD  PRO A 260      55.111  27.856  53.406  1.00  0.00           C  
ATOM   1883  N   GLN A 261      53.651  32.016  54.853  1.00  0.00           N  
ATOM   1884  CA  GLN A 261      52.491  32.802  55.312  1.00  0.00           C  
ATOM   1885  C   GLN A 261      51.514  33.242  54.221  1.00  0.00           C  
ATOM   1886  O   GLN A 261      50.349  32.870  54.304  1.00  0.00           O  
ATOM   1887  CB  GLN A 261      53.021  33.990  56.125  1.00  0.00           C  
ATOM   1888  CG  GLN A 261      53.584  33.539  57.473  1.00  0.00           C  
ATOM   1889  CD  GLN A 261      54.520  34.519  58.179  1.00  0.00           C  
ATOM   1890  NE2 GLN A 261      55.724  34.736  57.639  1.00  0.00           N  
ATOM   1891  OE1 GLN A 261      54.133  35.154  59.158  1.00  0.00           O  
ATOM   1892  N   ASP A 262      51.971  34.210  53.425  1.00  0.00           N  
ATOM   1893  CA  ASP A 262      51.238  34.834  52.321  1.00  0.00           C  
ATOM   1894  C   ASP A 262      51.926  34.718  50.954  1.00  0.00           C  
ATOM   1895  O   ASP A 262      53.003  34.128  50.863  1.00  0.00           O  
ATOM   1896  CB  ASP A 262      50.755  36.231  52.689  1.00  0.00           C  
ATOM   1897  CG  ASP A 262      51.866  37.180  53.142  1.00  0.00           C  
ATOM   1898  OD1 ASP A 262      51.680  37.812  54.210  1.00  0.00           O  
ATOM   1899  OD2 ASP A 262      53.004  37.041  52.651  1.00  0.00           O1-
ATOM   1900  N   PHE A 263      51.505  35.588  50.044  1.00  0.00           N  
ATOM   1901  CA  PHE A 263      51.986  35.635  48.661  1.00  0.00           C  
ATOM   1902  C   PHE A 263      53.414  36.190  48.576  1.00  0.00           C  
ATOM   1903  O   PHE A 263      54.332  35.546  48.079  1.00  0.00           O  
ATOM   1904  CB  PHE A 263      51.116  36.628  47.893  1.00  0.00           C  
ATOM   1905  CG  PHE A 263      51.253  36.608  46.365  1.00  0.00           C  
ATOM   1906  CD1 PHE A 263      52.160  37.462  45.749  1.00  0.00           C  
ATOM   1907  CD2 PHE A 263      50.358  35.825  45.657  1.00  0.00           C  
ATOM   1908  CE1 PHE A 263      52.146  37.539  44.360  1.00  0.00           C  
ATOM   1909  CE2 PHE A 263      50.356  35.897  44.265  1.00  0.00           C  
ATOM   1910  CZ  PHE A 263      51.269  36.733  43.638  1.00  0.00           C  
ATOM   1911  N   ILE A 264      53.534  37.173  49.470  1.00  0.00           N  
ATOM   1912  CA  ILE A 264      54.803  37.897  49.638  1.00  0.00           C  
ATOM   1913  C   ILE A 264      55.863  37.030  50.340  1.00  0.00           C  
ATOM   1914  O   ILE A 264      56.940  36.909  49.770  1.00  0.00           O  
ATOM   1915  CB  ILE A 264      54.765  39.295  50.254  1.00  0.00           C  
ATOM   1916  CG1 ILE A 264      53.851  40.141  49.366  1.00  0.00           C  
ATOM   1917  CG2 ILE A 264      56.132  39.915  50.562  1.00  0.00           C  
ATOM   1918  CD  ILE A 264      53.382  41.337  50.185  1.00  0.00           C  
ATOM   1919  N   ASP A 265      55.407  36.241  51.301  1.00  0.00           N  
ATOM   1920  CA  ASP A 265      56.226  35.230  51.992  1.00  0.00           C  
ATOM   1921  C   ASP A 265      56.664  34.047  51.137  1.00  0.00           C  
ATOM   1922  O   ASP A 265      57.828  33.646  51.141  1.00  0.00           O  
ATOM   1923  CB  ASP A 265      55.469  34.815  53.257  1.00  0.00           C  
ATOM   1924  CG  ASP A 265      56.414  34.400  54.389  1.00  0.00           C  
ATOM   1925  OD1 ASP A 265      56.285  33.244  54.851  1.00  0.00           O  
ATOM   1926  OD2 ASP A 265      56.990  35.322  55.004  1.00  0.00           O1-
ATOM   1927  N   CYS A 266      55.709  33.447  50.438  1.00  0.00           N  
ATOM   1928  CA  CYS A 266      55.871  32.372  49.444  1.00  0.00           C  
ATOM   1929  C   CYS A 266      56.747  32.817  48.271  1.00  0.00           C  
ATOM   1930  O   CYS A 266      57.600  32.026  47.900  1.00  0.00           O  
ATOM   1931  CB  CYS A 266      54.531  31.894  48.881  1.00  0.00           C  
ATOM   1932  SG  CYS A 266      53.325  30.976  49.901  1.00  0.00           S  
ATOM   1933  N   PHE A 267      56.564  34.056  47.811  1.00  0.00           N  
ATOM   1934  CA  PHE A 267      57.547  34.616  46.861  1.00  0.00           C  
ATOM   1935  C   PHE A 267      58.981  34.761  47.360  1.00  0.00           C  
ATOM   1936  O   PHE A 267      59.905  34.363  46.647  1.00  0.00           O  
ATOM   1937  CB  PHE A 267      56.999  35.882  46.210  1.00  0.00           C  
ATOM   1938  CG  PHE A 267      57.852  36.236  44.995  1.00  0.00           C  
ATOM   1939  CD1 PHE A 267      58.904  37.136  45.085  1.00  0.00           C  
ATOM   1940  CD2 PHE A 267      57.398  35.850  43.735  1.00  0.00           C  
ATOM   1941  CE1 PHE A 267      59.508  37.659  43.942  1.00  0.00           C  
ATOM   1942  CE2 PHE A 267      57.886  36.463  42.584  1.00  0.00           C  
ATOM   1943  CZ  PHE A 267      58.937  37.356  42.704  1.00  0.00           C  
ATOM   1944  N   LEU A 268      59.146  35.181  48.614  1.00  0.00           N  
ATOM   1945  CA  LEU A 268      60.454  35.154  49.287  1.00  0.00           C  
ATOM   1946  C   LEU A 268      60.983  33.755  49.592  1.00  0.00           C  
ATOM   1947  O   LEU A 268      62.117  33.477  49.205  1.00  0.00           O  
ATOM   1948  CB  LEU A 268      60.482  36.112  50.488  1.00  0.00           C  
ATOM   1949  CG  LEU A 268      60.374  37.574  50.040  1.00  0.00           C  
ATOM   1950  CD1 LEU A 268      59.943  38.477  51.194  1.00  0.00           C  
ATOM   1951  CD2 LEU A 268      61.588  38.196  49.344  1.00  0.00           C  
ATOM   1952  N   MET A 269      60.131  32.748  49.797  1.00  0.00           N  
ATOM   1953  CA  MET A 269      60.501  31.350  50.021  1.00  0.00           C  
ATOM   1954  C   MET A 269      60.897  30.678  48.692  1.00  0.00           C  
ATOM   1955  O   MET A 269      61.845  29.894  48.634  1.00  0.00           O  
ATOM   1956  CB  MET A 269      59.363  30.631  50.734  1.00  0.00           C  
ATOM   1957  CG  MET A 269      59.396  29.113  50.899  1.00  0.00           C  
ATOM   1958  SD  MET A 269      59.015  28.090  49.427  1.00  0.00           S  
ATOM   1959  CE  MET A 269      57.292  28.422  49.130  1.00  0.00           C  
ATOM   1960  N   LYS A 270      60.146  30.996  47.640  1.00  0.00           N  
ATOM   1961  CA  LYS A 270      60.561  30.572  46.295  1.00  0.00           C  
ATOM   1962  C   LYS A 270      61.955  31.014  45.864  1.00  0.00           C  
ATOM   1963  O   LYS A 270      62.792  30.241  45.377  1.00  0.00           O  
ATOM   1964  CB  LYS A 270      59.505  30.978  45.259  1.00  0.00           C  
ATOM   1965  CG  LYS A 270      59.765  30.586  43.803  1.00  0.00           C  
ATOM   1966  CD  LYS A 270      59.738  29.072  43.577  1.00  0.00           C  
ATOM   1967  CE  LYS A 270      60.323  28.885  42.175  1.00  0.00           C  
ATOM   1968  NZ  LYS A 270      59.813  27.559  41.792  1.00  0.00           N1+
ATOM   1969  N   MET A 271      62.209  32.294  46.110  1.00  0.00           N  
ATOM   1970  CA  MET A 271      63.428  33.072  45.834  1.00  0.00           C  
ATOM   1971  C   MET A 271      64.645  32.674  46.665  1.00  0.00           C  
ATOM   1972  O   MET A 271      65.822  32.808  46.323  1.00  0.00           O  
ATOM   1973  CB  MET A 271      63.363  34.565  46.124  1.00  0.00           C  
ATOM   1974  CG  MET A 271      62.324  35.288  45.253  1.00  0.00           C  
ATOM   1975  SD  MET A 271      62.834  36.745  44.267  1.00  0.00           S  
ATOM   1976  CE  MET A 271      63.387  37.586  45.746  1.00  0.00           C  
ATOM   1977  N   GLU A 272      64.324  32.304  47.902  1.00  0.00           N  
ATOM   1978  CA  GLU A 272      65.296  31.606  48.758  1.00  0.00           C  
ATOM   1979  C   GLU A 272      65.683  30.244  48.185  1.00  0.00           C  
ATOM   1980  O   GLU A 272      66.840  29.868  48.321  1.00  0.00           O  
ATOM   1981  CB  GLU A 272      64.761  31.512  50.188  1.00  0.00           C  
ATOM   1982  CG  GLU A 272      64.957  32.870  50.869  1.00  0.00           C  
ATOM   1983  CD  GLU A 272      66.407  33.138  51.276  1.00  0.00           C  
ATOM   1984  OE1 GLU A 272      66.960  32.355  52.075  1.00  0.00           O  
ATOM   1985  OE2 GLU A 272      66.926  34.190  50.829  1.00  0.00           O1-
ATOM   1986  N   LYS A 273      64.648  29.479  47.848  1.00  0.00           N  
ATOM   1987  CA  LYS A 273      64.951  28.055  47.605  1.00  0.00           C  
ATOM   1988  C   LYS A 273      65.487  27.823  46.191  1.00  0.00           C  
ATOM   1989  O   LYS A 273      66.535  27.250  45.902  1.00  0.00           O  
ATOM   1990  CB  LYS A 273      63.699  27.198  47.777  1.00  0.00           C  
ATOM   1991  CG  LYS A 273      63.272  26.892  49.212  1.00  0.00           C  
ATOM   1992  CD  LYS A 273      61.956  26.112  49.167  1.00  0.00           C  
ATOM   1993  CE  LYS A 273      61.555  25.639  50.570  1.00  0.00           C  
ATOM   1994  NZ  LYS A 273      60.168  25.153  50.682  1.00  0.00           N1+
ATOM   1995  N   GLU A 274      64.731  28.333  45.219  1.00  0.00           N  
ATOM   1996  CA  GLU A 274      64.994  28.116  43.798  1.00  0.00           C  
ATOM   1997  C   GLU A 274      65.650  29.316  43.103  1.00  0.00           C  
ATOM   1998  O   GLU A 274      65.053  30.380  42.929  1.00  0.00           O  
ATOM   1999  CB  GLU A 274      63.731  27.580  43.112  1.00  0.00           C  
ATOM   2000  CG  GLU A 274      63.493  26.136  43.550  1.00  0.00           C  
ATOM   2001  CD  GLU A 274      62.131  25.681  43.037  1.00  0.00           C  
ATOM   2002  OE1 GLU A 274      61.982  25.250  41.868  1.00  0.00           O  
ATOM   2003  OE2 GLU A 274      61.192  25.869  43.846  1.00  0.00           O1-
ATOM   2004  N   LYS A 275      66.935  29.086  42.874  1.00  0.00           N  
ATOM   2005  CA  LYS A 275      67.840  30.161  42.448  1.00  0.00           C  
ATOM   2006  C   LYS A 275      68.278  30.004  40.980  1.00  0.00           C  
ATOM   2007  O   LYS A 275      69.259  29.335  40.674  1.00  0.00           O  
ATOM   2008  CB  LYS A 275      69.092  30.280  43.329  1.00  0.00           C  
ATOM   2009  CG  LYS A 275      68.667  30.639  44.753  1.00  0.00           C  
ATOM   2010  CD  LYS A 275      69.934  30.633  45.605  1.00  0.00           C  
ATOM   2011  CE  LYS A 275      69.701  30.708  47.113  1.00  0.00           C  
ATOM   2012  NZ  LYS A 275      70.816  30.326  47.984  1.00  0.00           N1+
ATOM   2013  N   HIS A 276      67.570  30.757  40.151  1.00  0.00           N  
ATOM   2014  CA  HIS A 276      67.861  31.021  38.735  1.00  0.00           C  
ATOM   2015  C   HIS A 276      68.702  32.292  38.571  1.00  0.00           C  
ATOM   2016  O   HIS A 276      68.826  33.091  39.507  1.00  0.00           O  
ATOM   2017  CB  HIS A 276      66.579  31.331  37.973  1.00  0.00           C  
ATOM   2018  CG  HIS A 276      66.665  31.021  36.474  1.00  0.00           C  
ATOM   2019  CD2 HIS A 276      66.120  31.785  35.534  1.00  0.00           C  
ATOM   2020  ND1 HIS A 276      67.609  30.258  35.927  1.00  0.00           N  
ATOM   2021  CE1 HIS A 276      67.745  30.668  34.668  1.00  0.00           C  
ATOM   2022  NE2 HIS A 276      66.913  31.684  34.472  1.00  0.00           N  
ATOM   2023  N   ASN A 277      69.198  32.539  37.365  1.00  0.00           N  
ATOM   2024  CA  ASN A 277      70.052  33.688  37.069  1.00  0.00           C  
ATOM   2025  C   ASN A 277      69.642  34.471  35.815  1.00  0.00           C  
ATOM   2026  O   ASN A 277      68.814  34.013  35.028  1.00  0.00           O  
ATOM   2027  CB  ASN A 277      71.452  33.059  37.071  1.00  0.00           C  
ATOM   2028  CG  ASN A 277      71.607  31.947  36.034  1.00  0.00           C  
ATOM   2029  ND2 ASN A 277      72.608  31.123  36.322  1.00  0.00           N  
ATOM   2030  OD1 ASN A 277      71.069  31.744  34.947  1.00  0.00           O  
ATOM   2031  N   GLN A 278      70.455  35.490  35.549  1.00  0.00           N  
ATOM   2032  CA  GLN A 278      70.344  36.528  34.508  1.00  0.00           C  
ATOM   2033  C   GLN A 278      69.819  36.227  33.094  1.00  0.00           C  
ATOM   2034  O   GLN A 278      70.335  35.293  32.487  1.00  0.00           O  
ATOM   2035  CB  GLN A 278      71.649  37.301  34.341  1.00  0.00           C  
ATOM   2036  CG  GLN A 278      72.742  37.294  35.403  1.00  0.00           C  
ATOM   2037  CD  GLN A 278      72.209  37.950  36.685  1.00  0.00           C  
ATOM   2038  NE2 GLN A 278      72.686  37.325  37.760  1.00  0.00           N  
ATOM   2039  OE1 GLN A 278      71.679  39.063  36.664  1.00  0.00           O  
ATOM   2040  N   PRO A 279      68.772  36.836  32.540  1.00  0.00           N  
ATOM   2041  CA  PRO A 279      67.800  37.702  33.221  1.00  0.00           C  
ATOM   2042  C   PRO A 279      66.629  36.836  33.685  1.00  0.00           C  
ATOM   2043  O   PRO A 279      65.732  36.736  32.837  1.00  0.00           O  
ATOM   2044  CB  PRO A 279      67.445  38.732  32.146  1.00  0.00           C  
ATOM   2045  CG  PRO A 279      67.748  38.059  30.812  1.00  0.00           C  
ATOM   2046  CD  PRO A 279      68.582  36.810  31.091  1.00  0.00           C  
ATOM   2047  N   SER A 280      66.499  36.818  35.003  1.00  0.00           N  
ATOM   2048  CA  SER A 280      65.558  35.913  35.685  1.00  0.00           C  
ATOM   2049  C   SER A 280      64.116  36.377  35.831  1.00  0.00           C  
ATOM   2050  O   SER A 280      63.861  37.575  35.970  1.00  0.00           O  
ATOM   2051  CB  SER A 280      65.983  35.636  37.134  1.00  0.00           C  
ATOM   2052  OG  SER A 280      65.216  34.632  37.791  1.00  0.00           O  
ATOM   2053  N   GLU A 281      63.156  35.448  35.835  1.00  0.00           N  
ATOM   2054  CA  GLU A 281      61.725  35.729  36.046  1.00  0.00           C  
ATOM   2055  C   GLU A 281      61.430  36.097  37.501  1.00  0.00           C  
ATOM   2056  O   GLU A 281      60.888  37.191  37.681  1.00  0.00           O  
ATOM   2057  CB  GLU A 281      60.985  34.440  35.702  1.00  0.00           C  
ATOM   2058  CG  GLU A 281      61.069  33.968  34.246  1.00  0.00           C  
ATOM   2059  CD  GLU A 281      62.481  33.604  33.788  1.00  0.00           C  
ATOM   2060  OE1 GLU A 281      62.937  34.205  32.796  1.00  0.00           O  
ATOM   2061  OE2 GLU A 281      63.116  32.781  34.476  1.00  0.00           O1-
ATOM   2062  N   PHE A 282      62.070  35.379  38.416  1.00  0.00           N  
ATOM   2063  CA  PHE A 282      61.985  35.704  39.853  1.00  0.00           C  
ATOM   2064  C   PHE A 282      62.886  36.879  40.246  1.00  0.00           C  
ATOM   2065  O   PHE A 282      63.878  36.703  40.958  1.00  0.00           O  
ATOM   2066  CB  PHE A 282      62.095  34.561  40.866  1.00  0.00           C  
ATOM   2067  CG  PHE A 282      60.861  33.646  40.886  1.00  0.00           C  
ATOM   2068  CD1 PHE A 282      60.669  32.694  39.886  1.00  0.00           C  
ATOM   2069  CD2 PHE A 282      59.845  33.766  41.824  1.00  0.00           C  
ATOM   2070  CE1 PHE A 282      59.533  31.898  39.842  1.00  0.00           C  
ATOM   2071  CE2 PHE A 282      58.667  33.038  41.706  1.00  0.00           C  
ATOM   2072  CZ  PHE A 282      58.463  32.092  40.711  1.00  0.00           C  
ATOM   2073  N   THR A 283      62.262  38.048  40.184  1.00  0.00           N  
ATOM   2074  CA  THR A 283      62.741  39.315  40.744  1.00  0.00           C  
ATOM   2075  C   THR A 283      61.841  39.939  41.812  1.00  0.00           C  
ATOM   2076  O   THR A 283      60.631  39.748  41.738  1.00  0.00           O  
ATOM   2077  CB  THR A 283      62.871  40.240  39.537  1.00  0.00           C  
ATOM   2078  CG2 THR A 283      64.022  40.138  38.542  1.00  0.00           C  
ATOM   2079  OG1 THR A 283      61.583  40.287  38.921  1.00  0.00           O  
ATOM   2080  N   ILE A 284      62.353  40.826  42.668  1.00  0.00           N  
ATOM   2081  CA  ILE A 284      61.516  41.674  43.526  1.00  0.00           C  
ATOM   2082  C   ILE A 284      60.546  42.539  42.735  1.00  0.00           C  
ATOM   2083  O   ILE A 284      59.368  42.603  43.091  1.00  0.00           O  
ATOM   2084  CB  ILE A 284      62.205  42.419  44.681  1.00  0.00           C  
ATOM   2085  CG1 ILE A 284      61.258  42.850  45.800  1.00  0.00           C  
ATOM   2086  CG2 ILE A 284      62.979  43.676  44.269  1.00  0.00           C  
ATOM   2087  CD  ILE A 284      60.688  41.630  46.512  1.00  0.00           C  
ATOM   2088  N   GLU A 285      60.928  42.979  41.535  1.00  0.00           N  
ATOM   2089  CA  GLU A 285      60.070  43.612  40.528  1.00  0.00           C  
ATOM   2090  C   GLU A 285      58.787  42.828  40.232  1.00  0.00           C  
ATOM   2091  O   GLU A 285      57.695  43.394  40.333  1.00  0.00           O  
ATOM   2092  CB  GLU A 285      60.771  43.759  39.176  1.00  0.00           C  
ATOM   2093  CG  GLU A 285      61.912  44.775  39.084  1.00  0.00           C  
ATOM   2094  CD  GLU A 285      63.178  44.404  39.857  1.00  0.00           C  
ATOM   2095  OE1 GLU A 285      63.418  43.210  40.118  1.00  0.00           O  
ATOM   2096  OE2 GLU A 285      63.905  45.302  40.354  1.00  0.00           O1-
ATOM   2097  N   SER A 286      58.985  41.561  39.880  1.00  0.00           N  
ATOM   2098  CA  SER A 286      57.930  40.559  39.660  1.00  0.00           C  
ATOM   2099  C   SER A 286      57.249  39.913  40.863  1.00  0.00           C  
ATOM   2100  O   SER A 286      56.368  39.074  40.646  1.00  0.00           O  
ATOM   2101  CB  SER A 286      58.459  39.430  38.784  1.00  0.00           C  
ATOM   2102  OG  SER A 286      58.407  40.015  37.480  1.00  0.00           O  
ATOM   2103  N   LEU A 287      57.484  40.487  42.042  1.00  0.00           N  
ATOM   2104  CA  LEU A 287      56.551  40.424  43.180  1.00  0.00           C  
ATOM   2105  C   LEU A 287      55.610  41.627  43.196  1.00  0.00           C  
ATOM   2106  O   LEU A 287      54.456  41.399  43.562  1.00  0.00           O  
ATOM   2107  CB  LEU A 287      57.372  40.202  44.448  1.00  0.00           C  
ATOM   2108  CG  LEU A 287      56.645  40.198  45.792  1.00  0.00           C  
ATOM   2109  CD1 LEU A 287      55.574  39.117  45.631  1.00  0.00           C  
ATOM   2110  CD2 LEU A 287      57.635  39.716  46.858  1.00  0.00           C  
ATOM   2111  N   GLU A 288      56.154  42.839  43.053  1.00  0.00           N  
ATOM   2112  CA  GLU A 288      55.348  44.065  43.120  1.00  0.00           C  
ATOM   2113  C   GLU A 288      54.305  44.174  41.999  1.00  0.00           C  
ATOM   2114  O   GLU A 288      53.115  44.105  42.287  1.00  0.00           O  
ATOM   2115  CB  GLU A 288      56.155  45.346  43.314  1.00  0.00           C  
ATOM   2116  CG  GLU A 288      57.178  45.785  42.266  1.00  0.00           C  
ATOM   2117  CD  GLU A 288      57.679  47.217  42.433  1.00  0.00           C  
ATOM   2118  OE1 GLU A 288      57.433  47.861  41.388  1.00  0.00           O  
ATOM   2119  OE2 GLU A 288      58.282  47.538  43.481  1.00  0.00           O1-
ATOM   2120  N   ASN A 289      54.814  43.938  40.794  1.00  0.00           N  
ATOM   2121  CA  ASN A 289      54.022  43.882  39.556  1.00  0.00           C  
ATOM   2122  C   ASN A 289      52.825  42.919  39.533  1.00  0.00           C  
ATOM   2123  O   ASN A 289      51.685  43.374  39.454  1.00  0.00           O  
ATOM   2124  CB  ASN A 289      54.938  43.548  38.381  1.00  0.00           C  
ATOM   2125  CG  ASN A 289      55.878  44.700  38.045  1.00  0.00           C  
ATOM   2126  ND2 ASN A 289      56.710  44.514  37.023  1.00  0.00           N  
ATOM   2127  OD1 ASN A 289      55.807  45.840  38.510  1.00  0.00           O  
ATOM   2128  N   THR A 290      53.070  41.732  40.078  1.00  0.00           N  
ATOM   2129  CA  THR A 290      52.090  40.645  40.210  1.00  0.00           C  
ATOM   2130  C   THR A 290      51.147  40.882  41.388  1.00  0.00           C  
ATOM   2131  O   THR A 290      49.960  40.585  41.260  1.00  0.00           O  
ATOM   2132  CB  THR A 290      52.738  39.257  40.302  1.00  0.00           C  
ATOM   2133  CG2 THR A 290      53.014  38.841  38.855  1.00  0.00           C  
ATOM   2134  OG1 THR A 290      53.789  39.245  41.271  1.00  0.00           O  
ATOM   2135  N   ALA A 291      51.672  41.309  42.539  1.00  0.00           N  
ATOM   2136  CA  ALA A 291      50.820  41.691  43.669  1.00  0.00           C  
ATOM   2137  C   ALA A 291      49.815  42.723  43.143  1.00  0.00           C  
ATOM   2138  O   ALA A 291      48.674  42.612  43.602  1.00  0.00           O  
ATOM   2139  CB  ALA A 291      51.685  42.301  44.777  1.00  0.00           C  
ATOM   2140  N   VAL A 292      50.215  43.890  42.645  1.00  0.00           N  
ATOM   2141  CA  VAL A 292      49.276  44.985  42.364  1.00  0.00           C  
ATOM   2142  C   VAL A 292      48.170  44.531  41.412  1.00  0.00           C  
ATOM   2143  O   VAL A 292      46.970  44.719  41.634  1.00  0.00           O  
ATOM   2144  CB  VAL A 292      50.025  46.188  41.792  1.00  0.00           C  
ATOM   2145  CG1 VAL A 292      49.149  47.298  41.223  1.00  0.00           C  
ATOM   2146  CG2 VAL A 292      50.797  46.767  42.982  1.00  0.00           C  
ATOM   2147  N   ASP A 293      48.564  43.706  40.447  1.00  0.00           N  
ATOM   2148  CA  ASP A 293      47.681  42.939  39.561  1.00  0.00           C  
ATOM   2149  C   ASP A 293      46.732  42.000  40.316  1.00  0.00           C  
ATOM   2150  O   ASP A 293      45.547  42.137  40.039  1.00  0.00           O  
ATOM   2151  CB  ASP A 293      48.624  42.127  38.682  1.00  0.00           C  
ATOM   2152  CG  ASP A 293      48.911  42.713  37.295  1.00  0.00           C  
ATOM   2153  OD1 ASP A 293      48.420  42.245  36.245  1.00  0.00           O  
ATOM   2154  OD2 ASP A 293      49.731  43.664  37.281  1.00  0.00           O1-
ATOM   2155  N   LEU A 294      47.188  40.982  41.030  1.00  0.00           N  
ATOM   2156  CA  LEU A 294      46.361  39.991  41.733  1.00  0.00           C  
ATOM   2157  C   LEU A 294      45.265  40.644  42.575  1.00  0.00           C  
ATOM   2158  O   LEU A 294      44.103  40.385  42.281  1.00  0.00           O  
ATOM   2159  CB  LEU A 294      47.266  39.052  42.531  1.00  0.00           C  
ATOM   2160  CG  LEU A 294      47.241  37.668  41.880  1.00  0.00           C  
ATOM   2161  CD1 LEU A 294      48.214  37.385  40.732  1.00  0.00           C  
ATOM   2162  CD2 LEU A 294      47.268  36.552  42.927  1.00  0.00           C  
ATOM   2163  N   PHE A 295      45.613  41.743  43.242  1.00  0.00           N  
ATOM   2164  CA  PHE A 295      44.713  42.506  44.125  1.00  0.00           C  
ATOM   2165  C   PHE A 295      43.713  43.277  43.256  1.00  0.00           C  
ATOM   2166  O   PHE A 295      42.503  43.097  43.398  1.00  0.00           O  
ATOM   2167  CB  PHE A 295      45.588  43.587  44.755  1.00  0.00           C  
ATOM   2168  CG  PHE A 295      44.948  44.280  45.963  1.00  0.00           C  
ATOM   2169  CD1 PHE A 295      45.261  45.596  46.260  1.00  0.00           C  
ATOM   2170  CD2 PHE A 295      44.101  43.623  46.844  1.00  0.00           C  
ATOM   2171  CE1 PHE A 295      44.866  46.142  47.478  1.00  0.00           C  
ATOM   2172  CE2 PHE A 295      43.509  44.206  47.959  1.00  0.00           C  
ATOM   2173  CZ  PHE A 295      43.933  45.486  48.274  1.00  0.00           C  
ATOM   2174  N   GLY A 296      44.169  44.072  42.286  1.00  0.00           N  
ATOM   2175  CA  GLY A 296      43.245  44.885  41.485  1.00  0.00           C  
ATOM   2176  C   GLY A 296      42.200  44.110  40.687  1.00  0.00           C  
ATOM   2177  O   GLY A 296      41.024  44.353  40.952  1.00  0.00           O  
ATOM   2178  N   ALA A 297      42.713  43.007  40.155  1.00  0.00           N  
ATOM   2179  CA  ALA A 297      41.870  41.944  39.591  1.00  0.00           C  
ATOM   2180  C   ALA A 297      40.954  41.298  40.635  1.00  0.00           C  
ATOM   2181  O   ALA A 297      39.750  41.400  40.444  1.00  0.00           O  
ATOM   2182  CB  ALA A 297      42.772  40.977  38.820  1.00  0.00           C  
ATOM   2183  N   GLY A 298      41.494  40.811  41.754  1.00  0.00           N  
ATOM   2184  CA  GLY A 298      40.742  40.002  42.713  1.00  0.00           C  
ATOM   2185  C   GLY A 298      39.537  40.713  43.328  1.00  0.00           C  
ATOM   2186  O   GLY A 298      38.471  40.171  43.617  1.00  0.00           O  
ATOM   2187  N   THR A 299      39.780  42.008  43.525  1.00  0.00           N  
ATOM   2188  CA  THR A 299      38.723  42.903  44.019  1.00  0.00           C  
ATOM   2189  C   THR A 299      37.522  43.111  43.108  1.00  0.00           C  
ATOM   2190  O   THR A 299      36.411  43.139  43.636  1.00  0.00           O  
ATOM   2191  CB  THR A 299      39.246  44.273  44.474  1.00  0.00           C  
ATOM   2192  CG2 THR A 299      40.299  44.131  45.575  1.00  0.00           C  
ATOM   2193  OG1 THR A 299      39.804  45.029  43.404  1.00  0.00           O  
ATOM   2194  N   GLU A 300      37.725  43.642  41.905  1.00  0.00           N  
ATOM   2195  CA  GLU A 300      36.761  43.646  40.798  1.00  0.00           C  
ATOM   2196  C   GLU A 300      36.163  42.374  40.185  1.00  0.00           C  
ATOM   2197  O   GLU A 300      34.948  42.235  40.141  1.00  0.00           O  
ATOM   2198  CB  GLU A 300      37.322  44.553  39.701  1.00  0.00           C  
ATOM   2199  CG  GLU A 300      37.151  46.014  40.108  1.00  0.00           C  
ATOM   2200  CD  GLU A 300      35.774  46.685  40.187  1.00  0.00           C  
ATOM   2201  OE1 GLU A 300      35.047  46.857  39.186  1.00  0.00           O  
ATOM   2202  OE2 GLU A 300      35.524  47.141  41.329  1.00  0.00           O1-
ATOM   2203  N   THR A 301      36.989  41.336  40.159  1.00  0.00           N  
ATOM   2204  CA  THR A 301      36.560  40.011  39.677  1.00  0.00           C  
ATOM   2205  C   THR A 301      35.655  39.143  40.554  1.00  0.00           C  
ATOM   2206  O   THR A 301      34.544  38.743  40.219  1.00  0.00           O  
ATOM   2207  CB  THR A 301      37.671  39.120  39.147  1.00  0.00           C  
ATOM   2208  CG2 THR A 301      38.344  39.589  37.851  1.00  0.00           C  
ATOM   2209  OG1 THR A 301      38.807  39.013  40.018  1.00  0.00           O  
ATOM   2210  N   THR A 302      35.960  39.217  41.849  1.00  0.00           N  
ATOM   2211  CA  THR A 302      35.009  38.785  42.884  1.00  0.00           C  
ATOM   2212  C   THR A 302      33.743  39.651  43.002  1.00  0.00           C  
ATOM   2213  O   THR A 302      32.695  39.055  42.778  1.00  0.00           O  
ATOM   2214  CB  THR A 302      35.608  38.846  44.290  1.00  0.00           C  
ATOM   2215  CG2 THR A 302      36.457  37.600  44.512  1.00  0.00           C  
ATOM   2216  OG1 THR A 302      36.143  40.125  44.643  1.00  0.00           O  
ATOM   2217  N   SER A 303      33.899  40.966  43.064  1.00  0.00           N  
ATOM   2218  CA  SER A 303      32.769  41.900  43.202  1.00  0.00           C  
ATOM   2219  C   SER A 303      31.765  41.714  42.065  1.00  0.00           C  
ATOM   2220  O   SER A 303      30.604  41.580  42.453  1.00  0.00           O  
ATOM   2221  CB  SER A 303      33.278  43.313  42.971  1.00  0.00           C  
ATOM   2222  OG  SER A 303      32.354  44.402  43.140  1.00  0.00           O  
ATOM   2223  N   THR A 304      32.092  41.796  40.783  1.00  0.00           N  
ATOM   2224  CA  THR A 304      31.039  41.918  39.753  1.00  0.00           C  
ATOM   2225  C   THR A 304      30.249  40.623  39.630  1.00  0.00           C  
ATOM   2226  O   THR A 304      29.021  40.585  39.671  1.00  0.00           O  
ATOM   2227  CB  THR A 304      31.717  42.189  38.407  1.00  0.00           C  
ATOM   2228  CG2 THR A 304      31.944  43.702  38.362  1.00  0.00           C  
ATOM   2229  OG1 THR A 304      32.984  41.538  38.336  1.00  0.00           O  
ATOM   2230  N   THR A 305      30.904  39.464  39.672  1.00  0.00           N  
ATOM   2231  CA  THR A 305      30.272  38.141  39.732  1.00  0.00           C  
ATOM   2232  C   THR A 305      29.346  37.876  40.923  1.00  0.00           C  
ATOM   2233  O   THR A 305      28.160  37.599  40.725  1.00  0.00           O  
ATOM   2234  CB  THR A 305      31.284  36.998  39.676  1.00  0.00           C  
ATOM   2235  CG2 THR A 305      31.911  37.080  38.292  1.00  0.00           C  
ATOM   2236  OG1 THR A 305      32.225  37.129  40.750  1.00  0.00           O  
ATOM   2237  N   LEU A 306      29.748  38.195  42.147  1.00  0.00           N  
ATOM   2238  CA  LEU A 306      28.917  38.006  43.343  1.00  0.00           C  
ATOM   2239  C   LEU A 306      27.765  38.998  43.551  1.00  0.00           C  
ATOM   2240  O   LEU A 306      26.745  38.758  44.204  1.00  0.00           O  
ATOM   2241  CB  LEU A 306      29.740  38.044  44.626  1.00  0.00           C  
ATOM   2242  CG  LEU A 306      30.745  36.896  44.790  1.00  0.00           C  
ATOM   2243  CD1 LEU A 306      31.901  37.155  45.749  1.00  0.00           C  
ATOM   2244  CD2 LEU A 306      30.073  35.636  45.357  1.00  0.00           C  
ATOM   2245  N   ARG A 307      27.843  40.167  42.926  1.00  0.00           N  
ATOM   2246  CA  ARG A 307      26.675  40.999  42.619  1.00  0.00           C  
ATOM   2247  C   ARG A 307      25.704  40.312  41.659  1.00  0.00           C  
ATOM   2248  O   ARG A 307      24.570  40.011  42.015  1.00  0.00           O  
ATOM   2249  CB  ARG A 307      27.147  42.367  42.108  1.00  0.00           C  
ATOM   2250  CG  ARG A 307      28.013  43.017  43.193  1.00  0.00           C  
ATOM   2251  CD  ARG A 307      28.468  44.377  42.667  1.00  0.00           C  
ATOM   2252  NE  ARG A 307      29.612  44.854  43.466  1.00  0.00           N  
ATOM   2253  CZ  ARG A 307      29.674  46.026  44.104  1.00  0.00           C  
ATOM   2254  NH1 ARG A 307      28.595  46.818  44.082  1.00  0.00           N1+
ATOM   2255  NH2 ARG A 307      30.864  46.578  44.372  1.00  0.00           N  
ATOM   2256  N   TYR A 308      26.187  40.017  40.456  1.00  0.00           N  
ATOM   2257  CA  TYR A 308      25.308  39.531  39.376  1.00  0.00           C  
ATOM   2258  C   TYR A 308      24.578  38.242  39.743  1.00  0.00           C  
ATOM   2259  O   TYR A 308      23.425  38.100  39.343  1.00  0.00           O  
ATOM   2260  CB  TYR A 308      26.192  39.253  38.154  1.00  0.00           C  
ATOM   2261  CG  TYR A 308      25.656  39.391  36.734  1.00  0.00           C  
ATOM   2262  CD1 TYR A 308      26.554  39.736  35.733  1.00  0.00           C  
ATOM   2263  CD2 TYR A 308      24.304  39.230  36.419  1.00  0.00           C  
ATOM   2264  CE1 TYR A 308      26.091  39.981  34.453  1.00  0.00           C  
ATOM   2265  CE2 TYR A 308      23.847  39.637  35.178  1.00  0.00           C  
ATOM   2266  CZ  TYR A 308      24.726  40.015  34.173  1.00  0.00           C  
ATOM   2267  OH  TYR A 308      24.113  40.535  33.081  1.00  0.00           O  
ATOM   2268  N   ALA A 309      25.266  37.391  40.504  1.00  0.00           N  
ATOM   2269  CA  ALA A 309      24.690  36.235  41.208  1.00  0.00           C  
ATOM   2270  C   ALA A 309      23.541  36.497  42.182  1.00  0.00           C  
ATOM   2271  O   ALA A 309      22.483  35.916  41.910  1.00  0.00           O  
ATOM   2272  CB  ALA A 309      25.766  35.482  41.989  1.00  0.00           C  
ATOM   2273  N   LEU A 310      23.659  37.440  43.099  1.00  0.00           N  
ATOM   2274  CA  LEU A 310      22.526  37.666  44.004  1.00  0.00           C  
ATOM   2275  C   LEU A 310      21.339  38.249  43.223  1.00  0.00           C  
ATOM   2276  O   LEU A 310      20.200  37.934  43.560  1.00  0.00           O  
ATOM   2277  CB  LEU A 310      23.102  38.487  45.154  1.00  0.00           C  
ATOM   2278  CG  LEU A 310      23.909  37.624  46.133  1.00  0.00           C  
ATOM   2279  CD1 LEU A 310      24.667  38.526  47.109  1.00  0.00           C  
ATOM   2280  CD2 LEU A 310      23.093  36.606  46.925  1.00  0.00           C  
ATOM   2281  N   LEU A 311      21.573  39.040  42.185  1.00  0.00           N  
ATOM   2282  CA  LEU A 311      20.525  39.500  41.262  1.00  0.00           C  
ATOM   2283  C   LEU A 311      19.769  38.460  40.450  1.00  0.00           C  
ATOM   2284  O   LEU A 311      18.600  38.173  40.688  1.00  0.00           O  
ATOM   2285  CB  LEU A 311      21.177  40.462  40.262  1.00  0.00           C  
ATOM   2286  CG  LEU A 311      20.247  41.289  39.376  1.00  0.00           C  
ATOM   2287  CD1 LEU A 311      19.115  41.942  40.162  1.00  0.00           C  
ATOM   2288  CD2 LEU A 311      21.099  42.259  38.564  1.00  0.00           C  
ATOM   2289  N   LEU A 312      20.549  37.606  39.790  1.00  0.00           N  
ATOM   2290  CA  LEU A 312      20.059  36.346  39.212  1.00  0.00           C  
ATOM   2291  C   LEU A 312      19.182  35.419  40.062  1.00  0.00           C  
ATOM   2292  O   LEU A 312      18.118  34.991  39.637  1.00  0.00           O  
ATOM   2293  CB  LEU A 312      21.203  35.499  38.647  1.00  0.00           C  
ATOM   2294  CG  LEU A 312      21.502  35.829  37.189  1.00  0.00           C  
ATOM   2295  CD1 LEU A 312      22.572  34.828  36.736  1.00  0.00           C  
ATOM   2296  CD2 LEU A 312      20.304  35.593  36.269  1.00  0.00           C  
ATOM   2297  N   LEU A 313      19.559  35.346  41.334  1.00  0.00           N  
ATOM   2298  CA  LEU A 313      18.943  34.568  42.430  1.00  0.00           C  
ATOM   2299  C   LEU A 313      17.616  35.099  42.959  1.00  0.00           C  
ATOM   2300  O   LEU A 313      16.566  34.560  42.583  1.00  0.00           O  
ATOM   2301  CB  LEU A 313      19.880  34.439  43.629  1.00  0.00           C  
ATOM   2302  CG  LEU A 313      20.691  33.147  43.709  1.00  0.00           C  
ATOM   2303  CD1 LEU A 313      19.832  31.897  43.536  1.00  0.00           C  
ATOM   2304  CD2 LEU A 313      21.734  33.062  42.591  1.00  0.00           C  
ATOM   2305  N   LEU A 314      17.560  36.389  43.268  1.00  0.00           N  
ATOM   2306  CA  LEU A 314      16.344  37.161  43.582  1.00  0.00           C  
ATOM   2307  C   LEU A 314      15.267  37.266  42.508  1.00  0.00           C  
ATOM   2308  O   LEU A 314      14.103  36.932  42.707  1.00  0.00           O  
ATOM   2309  CB  LEU A 314      16.908  38.557  43.840  1.00  0.00           C  
ATOM   2310  CG  LEU A 314      15.841  39.648  43.973  1.00  0.00           C  
ATOM   2311  CD1 LEU A 314      14.836  39.431  45.105  1.00  0.00           C  
ATOM   2312  CD2 LEU A 314      16.404  41.071  44.049  1.00  0.00           C  
ATOM   2313  N   LYS A 315      15.762  37.519  41.293  1.00  0.00           N  
ATOM   2314  CA  LYS A 315      15.024  37.587  40.021  1.00  0.00           C  
ATOM   2315  C   LYS A 315      14.234  36.321  39.694  1.00  0.00           C  
ATOM   2316  O   LYS A 315      13.329  36.476  38.882  1.00  0.00           O  
ATOM   2317  CB  LYS A 315      15.885  37.979  38.828  1.00  0.00           C  
ATOM   2318  CG  LYS A 315      15.169  38.434  37.552  1.00  0.00           C  
ATOM   2319  CD  LYS A 315      16.238  38.194  36.480  1.00  0.00           C  
ATOM   2320  CE  LYS A 315      15.673  38.581  35.117  1.00  0.00           C  
ATOM   2321  NZ  LYS A 315      14.572  37.684  34.742  1.00  0.00           N1+
ATOM   2322  N   HIS A 316      14.774  35.170  40.076  1.00  0.00           N  
ATOM   2323  CA  HIS A 316      14.020  33.899  40.070  1.00  0.00           C  
ATOM   2324  C   HIS A 316      12.934  33.734  41.135  1.00  0.00           C  
ATOM   2325  O   HIS A 316      13.286  33.515  42.297  1.00  0.00           O  
ATOM   2326  CB  HIS A 316      14.971  32.711  40.250  1.00  0.00           C  
ATOM   2327  CG  HIS A 316      14.569  31.355  39.677  1.00  0.00           C  
ATOM   2328  CD2 HIS A 316      14.982  30.790  38.539  1.00  0.00           C  
ATOM   2329  ND1 HIS A 316      13.572  30.639  40.184  1.00  0.00           N  
ATOM   2330  CE1 HIS A 316      13.369  29.578  39.412  1.00  0.00           C  
ATOM   2331  NE2 HIS A 316      14.280  29.665  38.442  1.00  0.00           N  
ATOM   2332  N   PRO A 317      11.715  33.412  40.737  1.00  0.00           N  
ATOM   2333  CA  PRO A 317      10.598  33.322  41.685  1.00  0.00           C  
ATOM   2334  C   PRO A 317      10.714  32.080  42.568  1.00  0.00           C  
ATOM   2335  O   PRO A 317      10.135  32.148  43.655  1.00  0.00           O  
ATOM   2336  CB  PRO A 317       9.315  33.229  40.846  1.00  0.00           C  
ATOM   2337  CG  PRO A 317       9.757  33.802  39.499  1.00  0.00           C  
ATOM   2338  CD  PRO A 317      11.196  33.310  39.359  1.00  0.00           C  
ATOM   2339  N   GLU A 318      11.580  31.078  42.445  1.00  0.00           N  
ATOM   2340  CA  GLU A 318      11.520  29.833  43.222  1.00  0.00           C  
ATOM   2341  C   GLU A 318      12.761  29.363  43.985  1.00  0.00           C  
ATOM   2342  O   GLU A 318      12.677  28.844  45.093  1.00  0.00           O  
ATOM   2343  CB  GLU A 318      11.002  28.640  42.405  1.00  0.00           C  
ATOM   2344  CG  GLU A 318       9.606  28.704  41.785  1.00  0.00           C  
ATOM   2345  CD  GLU A 318       9.116  27.353  41.257  1.00  0.00           C  
ATOM   2346  OE1 GLU A 318       8.906  26.427  42.072  1.00  0.00           O  
ATOM   2347  OE2 GLU A 318       8.824  27.244  40.045  1.00  0.00           O1-
ATOM   2348  N   VAL A 319      13.946  29.826  43.629  1.00  0.00           N  
ATOM   2349  CA  VAL A 319      15.224  29.363  44.183  1.00  0.00           C  
ATOM   2350  C   VAL A 319      15.711  29.734  45.583  1.00  0.00           C  
ATOM   2351  O   VAL A 319      16.164  28.870  46.342  1.00  0.00           O  
ATOM   2352  CB  VAL A 319      16.375  29.572  43.198  1.00  0.00           C  
ATOM   2353  CG1 VAL A 319      16.280  28.639  41.982  1.00  0.00           C  
ATOM   2354  CG2 VAL A 319      16.598  30.987  42.662  1.00  0.00           C  
ATOM   2355  N   THR A 320      15.336  30.944  45.995  1.00  0.00           N  
ATOM   2356  CA  THR A 320      15.709  31.456  47.325  1.00  0.00           C  
ATOM   2357  C   THR A 320      15.320  30.605  48.537  1.00  0.00           C  
ATOM   2358  O   THR A 320      16.189  30.205  49.310  1.00  0.00           O  
ATOM   2359  CB  THR A 320      15.244  32.876  47.647  1.00  0.00           C  
ATOM   2360  CG2 THR A 320      16.200  33.844  46.968  1.00  0.00           C  
ATOM   2361  OG1 THR A 320      13.835  33.048  47.454  1.00  0.00           O  
ATOM   2362  N   ALA A 321      14.023  30.299  48.622  1.00  0.00           N  
ATOM   2363  CA  ALA A 321      13.629  29.392  49.706  1.00  0.00           C  
ATOM   2364  C   ALA A 321      14.364  28.044  49.642  1.00  0.00           C  
ATOM   2365  O   ALA A 321      15.089  27.742  50.577  1.00  0.00           O  
ATOM   2366  CB  ALA A 321      12.122  29.177  49.557  1.00  0.00           C  
ATOM   2367  N   LYS A 322      14.410  27.472  48.445  1.00  0.00           N  
ATOM   2368  CA  LYS A 322      14.823  26.071  48.301  1.00  0.00           C  
ATOM   2369  C   LYS A 322      16.318  25.842  48.513  1.00  0.00           C  
ATOM   2370  O   LYS A 322      16.675  24.690  48.744  1.00  0.00           O  
ATOM   2371  CB  LYS A 322      14.452  25.489  46.929  1.00  0.00           C  
ATOM   2372  CG  LYS A 322      13.067  25.934  46.465  1.00  0.00           C  
ATOM   2373  CD  LYS A 322      12.492  25.000  45.399  1.00  0.00           C  
ATOM   2374  CE  LYS A 322      11.066  25.469  45.093  1.00  0.00           C  
ATOM   2375  NZ  LYS A 322      10.434  24.557  44.137  1.00  0.00           N1+
ATOM   2376  N   VAL A 323      17.127  26.880  48.352  1.00  0.00           N  
ATOM   2377  CA  VAL A 323      18.546  26.881  48.742  1.00  0.00           C  
ATOM   2378  C   VAL A 323      18.923  27.222  50.191  1.00  0.00           C  
ATOM   2379  O   VAL A 323      19.568  26.384  50.811  1.00  0.00           O  
ATOM   2380  CB  VAL A 323      19.488  27.694  47.854  1.00  0.00           C  
ATOM   2381  CG1 VAL A 323      19.527  27.009  46.484  1.00  0.00           C  
ATOM   2382  CG2 VAL A 323      19.147  29.181  47.739  1.00  0.00           C  
ATOM   2383  N   GLN A 324      18.246  28.150  50.865  1.00  0.00           N  
ATOM   2384  CA  GLN A 324      18.192  28.314  52.321  1.00  0.00           C  
ATOM   2385  C   GLN A 324      17.804  27.051  53.098  1.00  0.00           C  
ATOM   2386  O   GLN A 324      18.591  26.557  53.903  1.00  0.00           O  
ATOM   2387  CB  GLN A 324      17.228  29.435  52.733  1.00  0.00           C  
ATOM   2388  CG  GLN A 324      17.840  30.781  52.350  1.00  0.00           C  
ATOM   2389  CD  GLN A 324      16.923  31.991  52.543  1.00  0.00           C  
ATOM   2390  NE2 GLN A 324      17.586  33.095  52.911  1.00  0.00           N  
ATOM   2391  OE1 GLN A 324      15.708  31.877  52.421  1.00  0.00           O  
ATOM   2392  N   GLU A 325      16.761  26.352  52.650  1.00  0.00           N  
ATOM   2393  CA  GLU A 325      16.333  25.045  53.183  1.00  0.00           C  
ATOM   2394  C   GLU A 325      17.384  23.936  53.052  1.00  0.00           C  
ATOM   2395  O   GLU A 325      17.785  23.347  54.049  1.00  0.00           O  
ATOM   2396  CB  GLU A 325      15.009  24.550  52.596  1.00  0.00           C  
ATOM   2397  CG  GLU A 325      13.747  25.314  52.979  1.00  0.00           C  
ATOM   2398  CD  GLU A 325      13.239  25.198  54.418  1.00  0.00           C  
ATOM   2399  OE1 GLU A 325      13.446  26.173  55.172  1.00  0.00           O  
ATOM   2400  OE2 GLU A 325      12.414  24.300  54.698  1.00  0.00           O1-
ATOM   2401  N   GLU A 326      17.939  23.837  51.844  1.00  0.00           N  
ATOM   2402  CA  GLU A 326      19.065  22.921  51.578  1.00  0.00           C  
ATOM   2403  C   GLU A 326      20.344  23.208  52.359  1.00  0.00           C  
ATOM   2404  O   GLU A 326      20.768  22.362  53.153  1.00  0.00           O  
ATOM   2405  CB  GLU A 326      19.355  22.659  50.105  1.00  0.00           C  
ATOM   2406  CG  GLU A 326      20.466  21.624  49.886  1.00  0.00           C  
ATOM   2407  CD  GLU A 326      20.801  21.389  48.414  1.00  0.00           C  
ATOM   2408  OE1 GLU A 326      21.816  21.945  47.938  1.00  0.00           O  
ATOM   2409  OE2 GLU A 326      20.169  20.533  47.761  1.00  0.00           O1-
ATOM   2410  N   ILE A 327      20.763  24.468  52.429  1.00  0.00           N  
ATOM   2411  CA  ILE A 327      21.946  24.844  53.212  1.00  0.00           C  
ATOM   2412  C   ILE A 327      21.733  24.463  54.680  1.00  0.00           C  
ATOM   2413  O   ILE A 327      22.543  23.669  55.175  1.00  0.00           O  
ATOM   2414  CB  ILE A 327      22.401  26.292  53.017  1.00  0.00           C  
ATOM   2415  CG1 ILE A 327      22.477  26.756  51.562  1.00  0.00           C  
ATOM   2416  CG2 ILE A 327      23.748  26.500  53.723  1.00  0.00           C  
ATOM   2417  CD  ILE A 327      22.349  28.275  51.405  1.00  0.00           C  
ATOM   2418  N   GLU A 328      20.621  24.861  55.277  1.00  0.00           N  
ATOM   2419  CA  GLU A 328      20.212  24.655  56.677  1.00  0.00           C  
ATOM   2420  C   GLU A 328      20.085  23.142  56.890  1.00  0.00           C  
ATOM   2421  O   GLU A 328      20.663  22.640  57.856  1.00  0.00           O  
ATOM   2422  CB  GLU A 328      18.910  25.436  56.875  1.00  0.00           C  
ATOM   2423  CG  GLU A 328      18.283  25.311  58.269  1.00  0.00           C  
ATOM   2424  CD  GLU A 328      17.152  26.340  58.370  1.00  0.00           C  
ATOM   2425  OE1 GLU A 328      16.143  26.049  59.050  1.00  0.00           O  
ATOM   2426  OE2 GLU A 328      17.150  27.417  57.753  1.00  0.00           O1-
ATOM   2427  N   ARG A 329      19.671  22.361  55.893  1.00  0.00           N  
ATOM   2428  CA  ARG A 329      19.493  20.905  56.027  1.00  0.00           C  
ATOM   2429  C   ARG A 329      20.689  19.969  55.849  1.00  0.00           C  
ATOM   2430  O   ARG A 329      20.639  18.830  56.304  1.00  0.00           O  
ATOM   2431  CB  ARG A 329      18.265  20.563  55.186  1.00  0.00           C  
ATOM   2432  CG  ARG A 329      17.277  19.550  55.783  1.00  0.00           C  
ATOM   2433  CD  ARG A 329      16.678  20.008  57.115  1.00  0.00           C  
ATOM   2434  NE  ARG A 329      15.830  21.206  57.029  1.00  0.00           N  
ATOM   2435  CZ  ARG A 329      15.876  22.191  57.941  1.00  0.00           C  
ATOM   2436  NH1 ARG A 329      16.544  21.997  59.085  1.00  0.00           N1+
ATOM   2437  NH2 ARG A 329      15.238  23.314  57.572  1.00  0.00           N  
ATOM   2438  N   VAL A 330      21.734  20.411  55.140  1.00  0.00           N  
ATOM   2439  CA  VAL A 330      23.012  19.697  55.019  1.00  0.00           C  
ATOM   2440  C   VAL A 330      24.237  20.238  55.757  1.00  0.00           C  
ATOM   2441  O   VAL A 330      25.004  19.463  56.336  1.00  0.00           O  
ATOM   2442  CB  VAL A 330      23.188  19.439  53.521  1.00  0.00           C  
ATOM   2443  CG1 VAL A 330      24.470  18.616  53.323  1.00  0.00           C  
ATOM   2444  CG2 VAL A 330      22.108  18.539  52.908  1.00  0.00           C  
ATOM   2445  N   ILE A 331      24.598  21.425  55.285  1.00  0.00           N  
ATOM   2446  CA  ILE A 331      25.648  22.243  55.898  1.00  0.00           C  
ATOM   2447  C   ILE A 331      25.370  22.797  57.299  1.00  0.00           C  
ATOM   2448  O   ILE A 331      26.291  22.775  58.119  1.00  0.00           O  
ATOM   2449  CB  ILE A 331      26.054  23.346  54.917  1.00  0.00           C  
ATOM   2450  CG1 ILE A 331      26.923  22.632  53.880  1.00  0.00           C  
ATOM   2451  CG2 ILE A 331      26.677  24.596  55.539  1.00  0.00           C  
ATOM   2452  CD  ILE A 331      26.976  23.511  52.628  1.00  0.00           C  
ATOM   2453  N   GLY A 332      24.297  23.573  57.385  1.00  0.00           N  
ATOM   2454  CA  GLY A 332      23.758  24.293  58.542  1.00  0.00           C  
ATOM   2455  C   GLY A 332      24.751  24.650  59.654  1.00  0.00           C  
ATOM   2456  O   GLY A 332      25.264  25.760  59.580  1.00  0.00           O  
ATOM   2457  N   ARG A 333      24.857  23.799  60.667  1.00  0.00           N  
ATOM   2458  CA  ARG A 333      25.720  24.042  61.836  1.00  0.00           C  
ATOM   2459  C   ARG A 333      27.028  23.253  61.831  1.00  0.00           C  
ATOM   2460  O   ARG A 333      28.085  23.772  62.183  1.00  0.00           O  
ATOM   2461  CB  ARG A 333      24.987  23.755  63.141  1.00  0.00           C  
ATOM   2462  CG  ARG A 333      23.679  24.508  63.381  1.00  0.00           C  
ATOM   2463  CD  ARG A 333      24.008  26.001  63.421  1.00  0.00           C  
ATOM   2464  NE  ARG A 333      22.727  26.705  63.361  1.00  0.00           N  
ATOM   2465  CZ  ARG A 333      22.543  28.021  63.286  1.00  0.00           C  
ATOM   2466  NH1 ARG A 333      23.651  28.788  63.245  1.00  0.00           N1+
ATOM   2467  NH2 ARG A 333      21.299  28.507  63.105  1.00  0.00           N  
ATOM   2468  N   ASN A 334      26.927  21.973  61.505  1.00  0.00           N  
ATOM   2469  CA  ASN A 334      28.145  21.144  61.459  1.00  0.00           C  
ATOM   2470  C   ASN A 334      29.083  21.361  60.273  1.00  0.00           C  
ATOM   2471  O   ASN A 334      30.064  22.067  60.462  1.00  0.00           O  
ATOM   2472  CB  ASN A 334      27.753  19.683  61.688  1.00  0.00           C  
ATOM   2473  CG  ASN A 334      26.938  19.410  62.949  1.00  0.00           C  
ATOM   2474  ND2 ASN A 334      25.704  18.933  62.833  1.00  0.00           N  
ATOM   2475  OD1 ASN A 334      27.455  19.406  64.065  1.00  0.00           O  
ATOM   2476  N   ARG A 335      28.785  20.836  59.082  1.00  0.00           N  
ATOM   2477  CA  ARG A 335      29.833  20.614  58.069  1.00  0.00           C  
ATOM   2478  C   ARG A 335      29.893  21.803  57.107  1.00  0.00           C  
ATOM   2479  O   ARG A 335      29.212  22.001  56.106  1.00  0.00           O  
ATOM   2480  CB  ARG A 335      29.433  19.430  57.180  1.00  0.00           C  
ATOM   2481  CG  ARG A 335      29.497  18.113  57.940  1.00  0.00           C  
ATOM   2482  CD  ARG A 335      29.472  17.020  56.880  1.00  0.00           C  
ATOM   2483  NE  ARG A 335      30.810  16.762  56.350  1.00  0.00           N  
ATOM   2484  CZ  ARG A 335      31.410  15.561  56.313  1.00  0.00           C  
ATOM   2485  NH1 ARG A 335      30.768  14.400  56.481  1.00  0.00           N1+
ATOM   2486  NH2 ARG A 335      32.673  15.481  55.871  1.00  0.00           N  
ATOM   2487  N   SER A 336      30.641  22.781  57.603  1.00  0.00           N  
ATOM   2488  CA  SER A 336      30.869  24.137  57.066  1.00  0.00           C  
ATOM   2489  C   SER A 336      31.227  24.173  55.580  1.00  0.00           C  
ATOM   2490  O   SER A 336      31.964  23.296  55.131  1.00  0.00           O  
ATOM   2491  CB  SER A 336      31.982  24.809  57.868  1.00  0.00           C  
ATOM   2492  OG  SER A 336      31.419  25.285  59.091  1.00  0.00           O  
ATOM   2493  N   PRO A 337      30.685  25.107  54.800  1.00  0.00           N  
ATOM   2494  CA  PRO A 337      30.935  25.223  53.346  1.00  0.00           C  
ATOM   2495  C   PRO A 337      32.374  24.985  52.914  1.00  0.00           C  
ATOM   2496  O   PRO A 337      33.263  25.728  53.329  1.00  0.00           O  
ATOM   2497  CB  PRO A 337      30.687  26.685  52.965  1.00  0.00           C  
ATOM   2498  CG  PRO A 337      29.709  27.167  54.046  1.00  0.00           C  
ATOM   2499  CD  PRO A 337      29.844  26.221  55.246  1.00  0.00           C  
ATOM   2500  N   CYS A 338      32.608  23.833  52.278  1.00  0.00           N  
ATOM   2501  CA  CYS A 338      33.918  23.451  51.735  1.00  0.00           C  
ATOM   2502  C   CYS A 338      33.913  23.002  50.276  1.00  0.00           C  
ATOM   2503  O   CYS A 338      32.923  22.482  49.744  1.00  0.00           O  
ATOM   2504  CB  CYS A 338      34.513  22.276  52.519  1.00  0.00           C  
ATOM   2505  SG  CYS A 338      35.355  22.969  53.994  1.00  0.00           S  
ATOM   2506  N   MET A 339      34.921  23.474  49.540  1.00  0.00           N  
ATOM   2507  CA  MET A 339      35.062  23.338  48.083  1.00  0.00           C  
ATOM   2508  C   MET A 339      36.007  22.194  47.718  1.00  0.00           C  
ATOM   2509  O   MET A 339      35.758  21.587  46.684  1.00  0.00           O  
ATOM   2510  CB  MET A 339      35.401  24.619  47.331  1.00  0.00           C  
ATOM   2511  CG  MET A 339      35.130  24.566  45.825  1.00  0.00           C  
ATOM   2512  SD  MET A 339      33.348  24.490  45.428  1.00  0.00           S  
ATOM   2513  CE  MET A 339      33.547  24.704  43.674  1.00  0.00           C  
ATOM   2514  N   GLN A 340      36.968  21.887  48.586  1.00  0.00           N  
ATOM   2515  CA  GLN A 340      37.893  20.775  48.357  1.00  0.00           C  
ATOM   2516  C   GLN A 340      37.396  19.423  48.868  1.00  0.00           C  
ATOM   2517  O   GLN A 340      37.482  18.433  48.130  1.00  0.00           O  
ATOM   2518  CB  GLN A 340      39.390  20.956  48.615  1.00  0.00           C  
ATOM   2519  CG  GLN A 340      39.955  22.357  48.374  1.00  0.00           C  
ATOM   2520  CD  GLN A 340      41.011  22.780  49.391  1.00  0.00           C  
ATOM   2521  NE2 GLN A 340      40.570  23.484  50.428  1.00  0.00           N  
ATOM   2522  OE1 GLN A 340      42.099  22.208  49.474  1.00  0.00           O  
ATOM   2523  N   ASP A 341      37.034  19.354  50.148  1.00  0.00           N  
ATOM   2524  CA  ASP A 341      36.164  18.303  50.691  1.00  0.00           C  
ATOM   2525  C   ASP A 341      34.755  18.444  50.117  1.00  0.00           C  
ATOM   2526  O   ASP A 341      34.105  19.465  50.319  1.00  0.00           O  
ATOM   2527  CB  ASP A 341      36.181  18.406  52.222  1.00  0.00           C  
ATOM   2528  CG  ASP A 341      35.365  17.279  52.855  1.00  0.00           C  
ATOM   2529  OD1 ASP A 341      34.154  17.366  53.157  1.00  0.00           O  
ATOM   2530  OD2 ASP A 341      36.049  16.243  53.028  1.00  0.00           O1-
ATOM   2531  N   ARG A 342      34.426  17.612  49.129  1.00  0.00           N  
ATOM   2532  CA  ARG A 342      33.233  17.911  48.331  1.00  0.00           C  
ATOM   2533  C   ARG A 342      32.270  16.733  48.186  1.00  0.00           C  
ATOM   2534  O   ARG A 342      32.713  15.634  47.847  1.00  0.00           O  
ATOM   2535  CB  ARG A 342      33.730  18.471  46.996  1.00  0.00           C  
ATOM   2536  CG  ARG A 342      32.670  19.277  46.235  1.00  0.00           C  
ATOM   2537  CD  ARG A 342      32.225  20.443  47.115  1.00  0.00           C  
ATOM   2538  NE  ARG A 342      31.654  21.418  46.175  1.00  0.00           N  
ATOM   2539  CZ  ARG A 342      30.789  22.361  46.590  1.00  0.00           C  
ATOM   2540  NH1 ARG A 342      30.570  22.651  47.876  1.00  0.00           N1+
ATOM   2541  NH2 ARG A 342      30.184  23.077  45.637  1.00  0.00           N  
ATOM   2542  N   SER A 343      31.021  16.928  48.589  1.00  0.00           N  
ATOM   2543  CA  SER A 343      29.910  15.975  48.496  1.00  0.00           C  
ATOM   2544  C   SER A 343      28.726  16.611  47.770  1.00  0.00           C  
ATOM   2545  O   SER A 343      28.450  17.789  47.969  1.00  0.00           O  
ATOM   2546  CB  SER A 343      29.393  15.591  49.891  1.00  0.00           C  
ATOM   2547  OG  SER A 343      28.416  14.545  49.860  1.00  0.00           O  
ATOM   2548  N   HIS A 344      28.203  15.889  46.780  1.00  0.00           N  
ATOM   2549  CA  HIS A 344      27.111  16.373  45.933  1.00  0.00           C  
ATOM   2550  C   HIS A 344      25.844  16.801  46.677  1.00  0.00           C  
ATOM   2551  O   HIS A 344      25.309  16.074  47.517  1.00  0.00           O  
ATOM   2552  CB  HIS A 344      26.708  15.269  44.952  1.00  0.00           C  
ATOM   2553  CG  HIS A 344      26.061  15.920  43.730  1.00  0.00           C  
ATOM   2554  CD2 HIS A 344      26.744  16.679  42.875  1.00  0.00           C  
ATOM   2555  ND1 HIS A 344      24.778  16.249  43.644  1.00  0.00           N  
ATOM   2556  CE1 HIS A 344      24.680  17.228  42.743  1.00  0.00           C  
ATOM   2557  NE2 HIS A 344      25.899  17.547  42.321  1.00  0.00           N  
ATOM   2558  N   MET A 345      25.634  18.110  46.680  1.00  0.00           N  
ATOM   2559  CA  MET A 345      24.415  18.818  47.097  1.00  0.00           C  
ATOM   2560  C   MET A 345      23.640  19.559  45.997  1.00  0.00           C  
ATOM   2561  O   MET A 345      23.853  20.748  45.782  1.00  0.00           O  
ATOM   2562  CB  MET A 345      24.797  19.854  48.157  1.00  0.00           C  
ATOM   2563  CG  MET A 345      25.063  19.259  49.545  1.00  0.00           C  
ATOM   2564  SD  MET A 345      25.457  20.606  50.719  1.00  0.00           S  
ATOM   2565  CE  MET A 345      24.172  21.819  50.485  1.00  0.00           C  
ATOM   2566  N   PRO A 346      22.610  18.929  45.425  1.00  0.00           N  
ATOM   2567  CA  PRO A 346      21.821  19.351  44.263  1.00  0.00           C  
ATOM   2568  C   PRO A 346      21.568  20.837  43.979  1.00  0.00           C  
ATOM   2569  O   PRO A 346      22.153  21.398  43.059  1.00  0.00           O  
ATOM   2570  CB  PRO A 346      20.511  18.571  44.380  1.00  0.00           C  
ATOM   2571  CG  PRO A 346      21.063  17.250  44.905  1.00  0.00           C  
ATOM   2572  CD  PRO A 346      22.142  17.627  45.929  1.00  0.00           C  
ATOM   2573  N   TYR A 347      20.703  21.448  44.791  1.00  0.00           N  
ATOM   2574  CA  TYR A 347      20.404  22.869  44.646  1.00  0.00           C  
ATOM   2575  C   TYR A 347      21.610  23.821  44.593  1.00  0.00           C  
ATOM   2576  O   TYR A 347      22.050  24.161  43.504  1.00  0.00           O  
ATOM   2577  CB  TYR A 347      19.367  23.358  45.666  1.00  0.00           C  
ATOM   2578  CG  TYR A 347      17.913  23.031  45.352  1.00  0.00           C  
ATOM   2579  CD1 TYR A 347      17.265  23.534  44.229  1.00  0.00           C  
ATOM   2580  CD2 TYR A 347      17.374  21.968  46.063  1.00  0.00           C  
ATOM   2581  CE1 TYR A 347      15.976  23.070  43.985  1.00  0.00           C  
ATOM   2582  CE2 TYR A 347      16.111  21.517  45.731  1.00  0.00           C  
ATOM   2583  CZ  TYR A 347      15.318  22.123  44.762  1.00  0.00           C  
ATOM   2584  OH  TYR A 347      14.032  21.687  44.651  1.00  0.00           O  
ATOM   2585  N   THR A 348      22.394  23.726  45.658  1.00  0.00           N  
ATOM   2586  CA  THR A 348      23.572  24.574  45.895  1.00  0.00           C  
ATOM   2587  C   THR A 348      24.610  24.385  44.786  1.00  0.00           C  
ATOM   2588  O   THR A 348      25.150  25.396  44.336  1.00  0.00           O  
ATOM   2589  CB  THR A 348      24.151  24.397  47.301  1.00  0.00           C  
ATOM   2590  CG2 THR A 348      23.324  25.145  48.344  1.00  0.00           C  
ATOM   2591  OG1 THR A 348      24.458  23.061  47.705  1.00  0.00           O  
ATOM   2592  N   ASP A 349      24.935  23.136  44.471  1.00  0.00           N  
ATOM   2593  CA  ASP A 349      25.882  22.807  43.402  1.00  0.00           C  
ATOM   2594  C   ASP A 349      25.361  23.225  42.031  1.00  0.00           C  
ATOM   2595  O   ASP A 349      26.189  23.755  41.285  1.00  0.00           O  
ATOM   2596  CB  ASP A 349      26.060  21.291  43.323  1.00  0.00           C  
ATOM   2597  CG  ASP A 349      27.153  20.804  42.370  1.00  0.00           C  
ATOM   2598  OD1 ASP A 349      28.225  21.423  42.489  1.00  0.00           O  
ATOM   2599  OD2 ASP A 349      26.860  19.898  41.557  1.00  0.00           O1-
ATOM   2600  N   ALA A 350      24.098  23.006  41.698  1.00  0.00           N  
ATOM   2601  CA  ALA A 350      23.459  23.547  40.480  1.00  0.00           C  
ATOM   2602  C   ALA A 350      23.385  25.075  40.395  1.00  0.00           C  
ATOM   2603  O   ALA A 350      23.804  25.632  39.379  1.00  0.00           O  
ATOM   2604  CB  ALA A 350      22.059  22.949  40.374  1.00  0.00           C  
ATOM   2605  N   VAL A 351      23.036  25.676  41.526  1.00  0.00           N  
ATOM   2606  CA  VAL A 351      23.148  27.131  41.676  1.00  0.00           C  
ATOM   2607  C   VAL A 351      24.408  27.774  41.107  1.00  0.00           C  
ATOM   2608  O   VAL A 351      24.422  28.315  40.005  1.00  0.00           O  
ATOM   2609  CB  VAL A 351      22.913  27.634  43.102  1.00  0.00           C  
ATOM   2610  CG1 VAL A 351      22.915  29.164  43.211  1.00  0.00           C  
ATOM   2611  CG2 VAL A 351      21.609  27.142  43.719  1.00  0.00           C  
ATOM   2612  N   VAL A 352      25.516  27.350  41.708  1.00  0.00           N  
ATOM   2613  CA  VAL A 352      26.903  27.713  41.360  1.00  0.00           C  
ATOM   2614  C   VAL A 352      27.292  27.331  39.936  1.00  0.00           C  
ATOM   2615  O   VAL A 352      27.812  28.133  39.164  1.00  0.00           O  
ATOM   2616  CB  VAL A 352      27.907  27.364  42.456  1.00  0.00           C  
ATOM   2617  CG1 VAL A 352      27.462  28.227  43.646  1.00  0.00           C  
ATOM   2618  CG2 VAL A 352      28.078  25.874  42.744  1.00  0.00           C  
ATOM   2619  N   HIS A 353      26.897  26.131  39.527  1.00  0.00           N  
ATOM   2620  CA  HIS A 353      27.051  25.644  38.151  1.00  0.00           C  
ATOM   2621  C   HIS A 353      26.292  26.429  37.087  1.00  0.00           C  
ATOM   2622  O   HIS A 353      26.837  26.534  35.978  1.00  0.00           O  
ATOM   2623  CB  HIS A 353      26.726  24.152  38.052  1.00  0.00           C  
ATOM   2624  CG  HIS A 353      27.806  23.168  38.519  1.00  0.00           C  
ATOM   2625  CD2 HIS A 353      28.490  22.488  37.608  1.00  0.00           C  
ATOM   2626  ND1 HIS A 353      28.180  22.738  39.718  1.00  0.00           N  
ATOM   2627  CE1 HIS A 353      29.123  21.829  39.504  1.00  0.00           C  
ATOM   2628  NE2 HIS A 353      29.407  21.725  38.207  1.00  0.00           N  
ATOM   2629  N   GLU A 354      25.080  26.867  37.412  1.00  0.00           N  
ATOM   2630  CA  GLU A 354      24.328  27.736  36.491  1.00  0.00           C  
ATOM   2631  C   GLU A 354      24.934  29.140  36.365  1.00  0.00           C  
ATOM   2632  O   GLU A 354      24.932  29.772  35.307  1.00  0.00           O  
ATOM   2633  CB  GLU A 354      22.859  27.697  36.922  1.00  0.00           C  
ATOM   2634  CG  GLU A 354      22.000  26.580  36.339  1.00  0.00           C  
ATOM   2635  CD  GLU A 354      21.461  26.726  34.924  1.00  0.00           C  
ATOM   2636  OE1 GLU A 354      20.735  27.697  34.599  1.00  0.00           O  
ATOM   2637  OE2 GLU A 354      21.632  25.727  34.186  1.00  0.00           O1-
ATOM   2638  N   VAL A 355      25.381  29.582  37.531  1.00  0.00           N  
ATOM   2639  CA  VAL A 355      25.972  30.921  37.659  1.00  0.00           C  
ATOM   2640  C   VAL A 355      27.332  31.030  36.962  1.00  0.00           C  
ATOM   2641  O   VAL A 355      27.409  31.947  36.151  1.00  0.00           O  
ATOM   2642  CB  VAL A 355      25.974  31.378  39.123  1.00  0.00           C  
ATOM   2643  CG1 VAL A 355      26.683  32.715  39.335  1.00  0.00           C  
ATOM   2644  CG2 VAL A 355      24.551  31.521  39.660  1.00  0.00           C  
ATOM   2645  N   GLN A 356      28.268  30.112  37.210  1.00  0.00           N  
ATOM   2646  CA  GLN A 356      29.477  29.928  36.395  1.00  0.00           C  
ATOM   2647  C   GLN A 356      29.179  29.647  34.929  1.00  0.00           C  
ATOM   2648  O   GLN A 356      30.085  30.004  34.168  1.00  0.00           O  
ATOM   2649  CB  GLN A 356      30.215  28.667  36.861  1.00  0.00           C  
ATOM   2650  CG  GLN A 356      31.164  28.980  38.019  1.00  0.00           C  
ATOM   2651  CD  GLN A 356      31.882  27.694  38.436  1.00  0.00           C  
ATOM   2652  NE2 GLN A 356      33.002  27.823  39.134  1.00  0.00           N  
ATOM   2653  OE1 GLN A 356      31.478  26.566  38.141  1.00  0.00           O  
ATOM   2654  N   ARG A 357      28.192  28.821  34.576  1.00  0.00           N  
ATOM   2655  CA  ARG A 357      27.786  28.733  33.175  1.00  0.00           C  
ATOM   2656  C   ARG A 357      27.258  30.035  32.555  1.00  0.00           C  
ATOM   2657  O   ARG A 357      27.685  30.459  31.482  1.00  0.00           O  
ATOM   2658  CB  ARG A 357      26.589  27.771  33.152  1.00  0.00           C  
ATOM   2659  CG  ARG A 357      26.199  27.221  31.777  1.00  0.00           C  
ATOM   2660  CD  ARG A 357      24.943  26.369  31.976  1.00  0.00           C  
ATOM   2661  NE  ARG A 357      23.583  26.885  32.218  1.00  0.00           N  
ATOM   2662  CZ  ARG A 357      23.049  27.771  31.362  1.00  0.00           C  
ATOM   2663  NH1 ARG A 357      23.534  27.911  30.127  1.00  0.00           N1+
ATOM   2664  NH2 ARG A 357      21.980  28.458  31.790  1.00  0.00           N  
ATOM   2665  N   TYR A 358      26.443  30.806  33.273  1.00  0.00           N  
ATOM   2666  CA  TYR A 358      25.917  32.070  32.735  1.00  0.00           C  
ATOM   2667  C   TYR A 358      26.995  33.161  32.785  1.00  0.00           C  
ATOM   2668  O   TYR A 358      26.958  33.965  31.844  1.00  0.00           O  
ATOM   2669  CB  TYR A 358      24.635  32.488  33.450  1.00  0.00           C  
ATOM   2670  CG  TYR A 358      23.979  33.722  32.834  1.00  0.00           C  
ATOM   2671  CD1 TYR A 358      23.223  33.745  31.664  1.00  0.00           C  
ATOM   2672  CD2 TYR A 358      23.934  34.842  33.658  1.00  0.00           C  
ATOM   2673  CE1 TYR A 358      22.443  34.822  31.278  1.00  0.00           C  
ATOM   2674  CE2 TYR A 358      23.217  35.965  33.249  1.00  0.00           C  
ATOM   2675  CZ  TYR A 358      22.448  35.956  32.085  1.00  0.00           C  
ATOM   2676  OH  TYR A 358      21.806  37.134  31.842  1.00  0.00           O  
ATOM   2677  N   ILE A 359      27.612  33.484  33.915  1.00  0.00           N  
ATOM   2678  CA  ILE A 359      28.537  34.610  34.067  1.00  0.00           C  
ATOM   2679  C   ILE A 359      29.836  34.388  33.281  1.00  0.00           C  
ATOM   2680  O   ILE A 359      30.766  33.882  33.905  1.00  0.00           O  
ATOM   2681  CB  ILE A 359      28.787  35.038  35.508  1.00  0.00           C  
ATOM   2682  CG1 ILE A 359      27.420  35.119  36.191  1.00  0.00           C  
ATOM   2683  CG2 ILE A 359      29.510  36.390  35.506  1.00  0.00           C  
ATOM   2684  CD  ILE A 359      27.393  35.659  37.624  1.00  0.00           C  
ATOM   2685  N   ASP A 360      29.857  35.073  32.149  1.00  0.00           N  
ATOM   2686  CA  ASP A 360      31.057  35.011  31.291  1.00  0.00           C  
ATOM   2687  C   ASP A 360      31.742  36.366  31.480  1.00  0.00           C  
ATOM   2688  O   ASP A 360      31.734  37.293  30.669  1.00  0.00           O  
ATOM   2689  CB  ASP A 360      30.797  34.537  29.859  1.00  0.00           C  
ATOM   2690  CG  ASP A 360      29.807  35.456  29.148  1.00  0.00           C  
ATOM   2691  OD1 ASP A 360      29.004  36.161  29.802  1.00  0.00           O  
ATOM   2692  OD2 ASP A 360      29.907  35.562  27.909  1.00  0.00           O1-
ATOM   2693  N   LEU A 361      32.570  36.349  32.520  1.00  0.00           N  
ATOM   2694  CA  LEU A 361      33.293  37.568  32.929  1.00  0.00           C  
ATOM   2695  C   LEU A 361      34.020  38.388  31.861  1.00  0.00           C  
ATOM   2696  O   LEU A 361      33.726  39.580  31.754  1.00  0.00           O  
ATOM   2697  CB  LEU A 361      34.396  37.198  33.912  1.00  0.00           C  
ATOM   2698  CG  LEU A 361      35.078  38.343  34.654  1.00  0.00           C  
ATOM   2699  CD1 LEU A 361      34.226  38.780  35.851  1.00  0.00           C  
ATOM   2700  CD2 LEU A 361      36.556  38.071  34.946  1.00  0.00           C  
ATOM   2701  N   LEU A 362      34.818  37.669  31.071  1.00  0.00           N  
ATOM   2702  CA  LEU A 362      35.686  38.255  30.040  1.00  0.00           C  
ATOM   2703  C   LEU A 362      35.493  37.536  28.702  1.00  0.00           C  
ATOM   2704  O   LEU A 362      36.383  36.905  28.133  1.00  0.00           O  
ATOM   2705  CB  LEU A 362      37.165  38.390  30.401  1.00  0.00           C  
ATOM   2706  CG  LEU A 362      37.454  39.538  31.370  1.00  0.00           C  
ATOM   2707  CD1 LEU A 362      38.722  39.189  32.168  1.00  0.00           C  
ATOM   2708  CD2 LEU A 362      37.587  40.925  30.754  1.00  0.00           C  
ATOM   2709  N   PRO A 363      34.348  37.862  28.103  1.00  0.00           N  
ATOM   2710  CA  PRO A 363      33.751  37.106  26.993  1.00  0.00           C  
ATOM   2711  C   PRO A 363      34.530  37.057  25.683  1.00  0.00           C  
ATOM   2712  O   PRO A 363      34.218  36.244  24.810  1.00  0.00           O  
ATOM   2713  CB  PRO A 363      32.381  37.746  26.715  1.00  0.00           C  
ATOM   2714  CG  PRO A 363      32.087  38.784  27.800  1.00  0.00           C  
ATOM   2715  CD  PRO A 363      33.463  38.982  28.439  1.00  0.00           C  
ATOM   2716  N   THR A 364      35.370  38.039  25.335  1.00  0.00           N  
ATOM   2717  CA  THR A 364      36.115  37.912  24.073  1.00  0.00           C  
ATOM   2718  C   THR A 364      37.629  37.754  24.081  1.00  0.00           C  
ATOM   2719  O   THR A 364      38.223  37.782  23.004  1.00  0.00           O  
ATOM   2720  CB  THR A 364      35.850  39.075  23.106  1.00  0.00           C  
ATOM   2721  CG2 THR A 364      34.470  38.840  22.504  1.00  0.00           C  
ATOM   2722  OG1 THR A 364      35.782  40.340  23.763  1.00  0.00           O  
ATOM   2723  N   SER A 365      38.138  37.372  25.252  1.00  0.00           N  
ATOM   2724  CA  SER A 365      39.547  37.353  25.688  1.00  0.00           C  
ATOM   2725  C   SER A 365      40.247  38.706  25.712  1.00  0.00           C  
ATOM   2726  O   SER A 365      40.154  39.546  24.821  1.00  0.00           O  
ATOM   2727  CB  SER A 365      40.349  36.287  24.947  1.00  0.00           C  
ATOM   2728  OG  SER A 365      40.522  36.669  23.576  1.00  0.00           O  
ATOM   2729  N   LEU A 366      41.154  38.846  26.677  1.00  0.00           N  
ATOM   2730  CA  LEU A 366      42.094  39.987  26.732  1.00  0.00           C  
ATOM   2731  C   LEU A 366      43.182  39.868  25.673  1.00  0.00           C  
ATOM   2732  O   LEU A 366      43.950  38.905  25.731  1.00  0.00           O  
ATOM   2733  CB  LEU A 366      42.766  39.982  28.105  1.00  0.00           C  
ATOM   2734  CG  LEU A 366      41.886  40.456  29.268  1.00  0.00           C  
ATOM   2735  CD1 LEU A 366      42.386  39.726  30.524  1.00  0.00           C  
ATOM   2736  CD2 LEU A 366      41.880  41.978  29.385  1.00  0.00           C  
ATOM   2737  N   PRO A 367      43.204  40.744  24.666  1.00  0.00           N  
ATOM   2738  CA  PRO A 367      43.802  40.522  23.346  1.00  0.00           C  
ATOM   2739  C   PRO A 367      45.186  39.866  23.381  1.00  0.00           C  
ATOM   2740  O   PRO A 367      46.053  40.461  24.025  1.00  0.00           O  
ATOM   2741  CB  PRO A 367      43.897  41.881  22.658  1.00  0.00           C  
ATOM   2742  CG  PRO A 367      42.735  42.663  23.278  1.00  0.00           C  
ATOM   2743  CD  PRO A 367      42.537  42.055  24.668  1.00  0.00           C  
ATOM   2744  N   HIS A 368      45.455  38.954  22.454  1.00  0.00           N  
ATOM   2745  CA  HIS A 368      46.724  38.269  22.223  1.00  0.00           C  
ATOM   2746  C   HIS A 368      47.211  38.467  20.777  1.00  0.00           C  
ATOM   2747  O   HIS A 368      46.362  38.476  19.897  1.00  0.00           O  
ATOM   2748  CB  HIS A 368      46.674  36.753  22.382  1.00  0.00           C  
ATOM   2749  CG  HIS A 368      46.214  36.347  23.783  1.00  0.00           C  
ATOM   2750  CD2 HIS A 368      46.912  35.810  24.789  1.00  0.00           C  
ATOM   2751  ND1 HIS A 368      44.947  36.057  24.074  1.00  0.00           N  
ATOM   2752  CE1 HIS A 368      44.833  35.406  25.222  1.00  0.00           C  
ATOM   2753  NE2 HIS A 368      46.078  35.294  25.685  1.00  0.00           N  
ATOM   2754  N   ALA A 369      48.524  38.365  20.552  1.00  0.00           N  
ATOM   2755  CA  ALA A 369      49.188  38.554  19.252  1.00  0.00           C  
ATOM   2756  C   ALA A 369      49.701  37.225  18.690  1.00  0.00           C  
ATOM   2757  O   ALA A 369      50.224  36.383  19.410  1.00  0.00           O  
ATOM   2758  CB  ALA A 369      50.212  39.696  19.290  1.00  0.00           C  
ATOM   2759  N   VAL A 370      49.534  37.106  17.381  1.00  0.00           N  
ATOM   2760  CA  VAL A 370      50.100  36.016  16.561  1.00  0.00           C  
ATOM   2761  C   VAL A 370      51.548  36.223  16.103  1.00  0.00           C  
ATOM   2762  O   VAL A 370      51.706  37.026  15.183  1.00  0.00           O  
ATOM   2763  CB  VAL A 370      49.129  35.613  15.455  1.00  0.00           C  
ATOM   2764  CG1 VAL A 370      49.633  34.453  14.597  1.00  0.00           C  
ATOM   2765  CG2 VAL A 370      47.797  35.353  16.177  1.00  0.00           C  
ATOM   2766  N   THR A 371      52.518  35.692  16.825  1.00  0.00           N  
ATOM   2767  CA  THR A 371      53.955  35.743  16.496  1.00  0.00           C  
ATOM   2768  C   THR A 371      54.416  34.947  15.264  1.00  0.00           C  
ATOM   2769  O   THR A 371      55.432  35.267  14.659  1.00  0.00           O  
ATOM   2770  CB  THR A 371      54.958  35.506  17.625  1.00  0.00           C  
ATOM   2771  CG2 THR A 371      55.263  36.759  18.434  1.00  0.00           C  
ATOM   2772  OG1 THR A 371      54.383  34.443  18.396  1.00  0.00           O  
ATOM   2773  N   CYS A 372      53.812  33.770  15.163  1.00  0.00           N  
ATOM   2774  CA  CYS A 372      54.073  32.821  14.075  1.00  0.00           C  
ATOM   2775  C   CYS A 372      52.780  32.453  13.340  1.00  0.00           C  
ATOM   2776  O   CYS A 372      51.693  32.236  13.860  1.00  0.00           O  
ATOM   2777  CB  CYS A 372      54.880  31.653  14.662  1.00  0.00           C  
ATOM   2778  SG  CYS A 372      55.073  30.151  13.645  1.00  0.00           S  
ATOM   2779  N   ASP A 373      53.029  32.250  12.046  1.00  0.00           N  
ATOM   2780  CA  ASP A 373      52.084  31.803  11.006  1.00  0.00           C  
ATOM   2781  C   ASP A 373      51.244  30.584  11.363  1.00  0.00           C  
ATOM   2782  O   ASP A 373      51.721  29.452  11.447  1.00  0.00           O  
ATOM   2783  CB  ASP A 373      52.858  31.363   9.753  1.00  0.00           C  
ATOM   2784  CG  ASP A 373      53.708  32.500   9.182  1.00  0.00           C  
ATOM   2785  OD1 ASP A 373      54.795  32.707   9.777  1.00  0.00           O  
ATOM   2786  OD2 ASP A 373      53.378  32.972   8.075  1.00  0.00           O1-
ATOM   2787  N   ILE A 374      49.947  30.735  11.616  1.00  0.00           N  
ATOM   2788  CA  ILE A 374      49.051  29.685  12.103  1.00  0.00           C  
ATOM   2789  C   ILE A 374      47.955  29.330  11.094  1.00  0.00           C  
ATOM   2790  O   ILE A 374      47.210  30.162  10.570  1.00  0.00           O  
ATOM   2791  CB  ILE A 374      48.583  30.052  13.512  1.00  0.00           C  
ATOM   2792  CG1 ILE A 374      49.726  29.664  14.447  1.00  0.00           C  
ATOM   2793  CG2 ILE A 374      47.261  29.442  13.977  1.00  0.00           C  
ATOM   2794  CD  ILE A 374      49.964  28.161  14.594  1.00  0.00           C  
ATOM   2795  N   LYS A 375      47.696  28.029  11.093  1.00  0.00           N  
ATOM   2796  CA  LYS A 375      46.523  27.613  10.321  1.00  0.00           C  
ATOM   2797  C   LYS A 375      45.353  27.028  11.117  1.00  0.00           C  
ATOM   2798  O   LYS A 375      45.390  25.924  11.657  1.00  0.00           O  
ATOM   2799  CB  LYS A 375      47.052  26.725   9.192  1.00  0.00           C  
ATOM   2800  CG  LYS A 375      46.053  26.433   8.073  1.00  0.00           C  
ATOM   2801  CD  LYS A 375      46.701  25.692   6.907  1.00  0.00           C  
ATOM   2802  CE  LYS A 375      47.070  24.250   7.279  1.00  0.00           C  
ATOM   2803  NZ  LYS A 375      46.030  23.217   7.214  1.00  0.00           N1+
ATOM   2804  N   PHE A 376      44.284  27.811  11.136  1.00  0.00           N  
ATOM   2805  CA  PHE A 376      42.967  27.312  11.562  1.00  0.00           C  
ATOM   2806  C   PHE A 376      42.258  26.652  10.377  1.00  0.00           C  
ATOM   2807  O   PHE A 376      41.555  27.286   9.604  1.00  0.00           O  
ATOM   2808  CB  PHE A 376      42.111  28.451  12.117  1.00  0.00           C  
ATOM   2809  CG  PHE A 376      42.351  28.579  13.624  1.00  0.00           C  
ATOM   2810  CD1 PHE A 376      43.281  29.428  14.205  1.00  0.00           C  
ATOM   2811  CD2 PHE A 376      41.734  27.597  14.400  1.00  0.00           C  
ATOM   2812  CE1 PHE A 376      43.710  29.149  15.502  1.00  0.00           C  
ATOM   2813  CE2 PHE A 376      42.104  27.338  15.713  1.00  0.00           C  
ATOM   2814  CZ  PHE A 376      43.116  28.130  16.231  1.00  0.00           C  
ATOM   2815  N   ARG A 377      42.598  25.372  10.335  1.00  0.00           N  
ATOM   2816  CA  ARG A 377      42.124  24.439   9.297  1.00  0.00           C  
ATOM   2817  C   ARG A 377      42.468  24.790   7.848  1.00  0.00           C  
ATOM   2818  O   ARG A 377      43.256  24.104   7.195  1.00  0.00           O  
ATOM   2819  CB  ARG A 377      40.688  23.957   9.497  1.00  0.00           C  
ATOM   2820  CG  ARG A 377      40.608  22.914  10.606  1.00  0.00           C  
ATOM   2821  CD  ARG A 377      41.472  21.673  10.398  1.00  0.00           C  
ATOM   2822  NE  ARG A 377      40.862  20.586  11.169  1.00  0.00           N  
ATOM   2823  CZ  ARG A 377      41.255  20.228  12.398  1.00  0.00           C  
ATOM   2824  NH1 ARG A 377      42.323  20.783  12.992  1.00  0.00           N1+
ATOM   2825  NH2 ARG A 377      40.487  19.430  13.154  1.00  0.00           N  
ATOM   2826  N   ASN A 378      41.577  25.574   7.248  1.00  0.00           N  
ATOM   2827  CA  ASN A 378      41.929  26.058   5.902  1.00  0.00           C  
ATOM   2828  C   ASN A 378      42.374  27.520   5.775  1.00  0.00           C  
ATOM   2829  O   ASN A 378      42.976  27.889   4.762  1.00  0.00           O  
ATOM   2830  CB  ASN A 378      40.786  25.748   4.934  1.00  0.00           C  
ATOM   2831  CG  ASN A 378      40.603  24.258   4.628  1.00  0.00           C  
ATOM   2832  ND2 ASN A 378      39.383  23.819   4.359  1.00  0.00           N  
ATOM   2833  OD1 ASN A 378      41.452  23.364   4.617  1.00  0.00           O  
ATOM   2834  N   TYR A 379      42.326  28.242   6.887  1.00  0.00           N  
ATOM   2835  CA  TYR A 379      42.694  29.660   6.950  1.00  0.00           C  
ATOM   2836  C   TYR A 379      44.034  29.900   7.640  1.00  0.00           C  
ATOM   2837  O   TYR A 379      44.279  29.541   8.797  1.00  0.00           O  
ATOM   2838  CB  TYR A 379      41.637  30.530   7.639  1.00  0.00           C  
ATOM   2839  CG  TYR A 379      40.320  30.549   6.857  1.00  0.00           C  
ATOM   2840  CD1 TYR A 379      39.128  30.028   7.343  1.00  0.00           C  
ATOM   2841  CD2 TYR A 379      40.471  30.849   5.508  1.00  0.00           C  
ATOM   2842  CE1 TYR A 379      38.023  29.890   6.510  1.00  0.00           C  
ATOM   2843  CE2 TYR A 379      39.398  30.589   4.671  1.00  0.00           C  
ATOM   2844  CZ  TYR A 379      38.152  30.193   5.165  1.00  0.00           C  
ATOM   2845  OH  TYR A 379      37.087  30.014   4.340  1.00  0.00           O  
ATOM   2846  N   LEU A 380      44.917  30.630   6.975  1.00  0.00           N  
ATOM   2847  CA  LEU A 380      46.265  30.943   7.474  1.00  0.00           C  
ATOM   2848  C   LEU A 380      46.545  32.380   7.893  1.00  0.00           C  
ATOM   2849  O   LEU A 380      46.435  33.298   7.084  1.00  0.00           O  
ATOM   2850  CB  LEU A 380      47.221  30.604   6.328  1.00  0.00           C  
ATOM   2851  CG  LEU A 380      48.699  30.610   6.740  1.00  0.00           C  
ATOM   2852  CD1 LEU A 380      49.143  29.277   7.347  1.00  0.00           C  
ATOM   2853  CD2 LEU A 380      49.539  31.281   5.657  1.00  0.00           C  
ATOM   2854  N   ILE A 381      46.476  32.522   9.221  1.00  0.00           N  
ATOM   2855  CA  ILE A 381      46.692  33.718  10.037  1.00  0.00           C  
ATOM   2856  C   ILE A 381      48.107  34.288   9.938  1.00  0.00           C  
ATOM   2857  O   ILE A 381      49.055  33.553  10.213  1.00  0.00           O  
ATOM   2858  CB  ILE A 381      46.105  33.482  11.432  1.00  0.00           C  
ATOM   2859  CG1 ILE A 381      44.577  33.426  11.390  1.00  0.00           C  
ATOM   2860  CG2 ILE A 381      46.460  34.495  12.514  1.00  0.00           C  
ATOM   2861  CD  ILE A 381      43.980  32.969  12.724  1.00  0.00           C  
ATOM   2862  N   PRO A 382      48.336  35.481   9.410  1.00  0.00           N  
ATOM   2863  CA  PRO A 382      49.703  36.034   9.316  1.00  0.00           C  
ATOM   2864  C   PRO A 382      50.257  36.572  10.637  1.00  0.00           C  
ATOM   2865  O   PRO A 382      49.484  36.885  11.545  1.00  0.00           O  
ATOM   2866  CB  PRO A 382      49.587  37.075   8.207  1.00  0.00           C  
ATOM   2867  CG  PRO A 382      48.119  37.512   8.246  1.00  0.00           C  
ATOM   2868  CD  PRO A 382      47.314  36.309   8.752  1.00  0.00           C  
ATOM   2869  N   LYS A 383      51.578  36.630  10.787  1.00  0.00           N  
ATOM   2870  CA  LYS A 383      52.347  37.161  11.914  1.00  0.00           C  
ATOM   2871  C   LYS A 383      52.013  38.628  12.150  1.00  0.00           C  
ATOM   2872  O   LYS A 383      51.679  39.338  11.209  1.00  0.00           O  
ATOM   2873  CB  LYS A 383      53.871  37.053  11.787  1.00  0.00           C  
ATOM   2874  CG  LYS A 383      54.380  35.622  11.584  1.00  0.00           C  
ATOM   2875  CD  LYS A 383      55.895  35.465  11.453  1.00  0.00           C  
ATOM   2876  CE  LYS A 383      56.358  36.003  10.095  1.00  0.00           C  
ATOM   2877  NZ  LYS A 383      57.625  35.398   9.655  1.00  0.00           N1+
ATOM   2878  N   GLY A 384      51.937  39.009  13.422  1.00  0.00           N  
ATOM   2879  CA  GLY A 384      51.593  40.327  13.989  1.00  0.00           C  
ATOM   2880  C   GLY A 384      50.169  40.811  13.738  1.00  0.00           C  
ATOM   2881  O   GLY A 384      49.935  42.011  13.866  1.00  0.00           O  
ATOM   2882  N   THR A 385      49.227  39.879  13.797  1.00  0.00           N  
ATOM   2883  CA  THR A 385      47.783  40.151  13.701  1.00  0.00           C  
ATOM   2884  C   THR A 385      47.250  39.902  15.107  1.00  0.00           C  
ATOM   2885  O   THR A 385      47.660  38.954  15.783  1.00  0.00           O  
ATOM   2886  CB  THR A 385      47.213  39.248  12.606  1.00  0.00           C  
ATOM   2887  CG2 THR A 385      45.717  39.422  12.327  1.00  0.00           C  
ATOM   2888  OG1 THR A 385      47.932  39.326  11.375  1.00  0.00           O  
ATOM   2889  N   THR A 386      46.182  40.584  15.544  1.00  0.00           N  
ATOM   2890  CA  THR A 386      45.498  40.360  16.813  1.00  0.00           C  
ATOM   2891  C   THR A 386      44.415  39.285  16.656  1.00  0.00           C  
ATOM   2892  O   THR A 386      43.762  39.064  15.637  1.00  0.00           O  
ATOM   2893  CB  THR A 386      45.128  41.628  17.586  1.00  0.00           C  
ATOM   2894  CG2 THR A 386      46.216  42.110  18.544  1.00  0.00           C  
ATOM   2895  OG1 THR A 386      44.742  42.702  16.738  1.00  0.00           O  
ATOM   2896  N   ILE A 387      44.243  38.490  17.711  1.00  0.00           N  
ATOM   2897  CA  ILE A 387      43.219  37.452  17.840  1.00  0.00           C  
ATOM   2898  C   ILE A 387      42.368  37.623  19.112  1.00  0.00           C  
ATOM   2899  O   ILE A 387      42.705  38.316  20.074  1.00  0.00           O  
ATOM   2900  CB  ILE A 387      43.759  36.026  17.743  1.00  0.00           C  
ATOM   2901  CG1 ILE A 387      44.943  35.792  18.685  1.00  0.00           C  
ATOM   2902  CG2 ILE A 387      44.164  35.704  16.307  1.00  0.00           C  
ATOM   2903  CD  ILE A 387      44.695  34.847  19.866  1.00  0.00           C  
ATOM   2904  N   LEU A 388      41.085  37.296  18.984  1.00  0.00           N  
ATOM   2905  CA  LEU A 388      40.003  37.253  19.993  1.00  0.00           C  
ATOM   2906  C   LEU A 388      39.340  35.883  19.957  1.00  0.00           C  
ATOM   2907  O   LEU A 388      39.274  35.209  18.928  1.00  0.00           O  
ATOM   2908  CB  LEU A 388      38.987  38.366  19.704  1.00  0.00           C  
ATOM   2909  CG  LEU A 388      39.618  39.706  20.086  1.00  0.00           C  
ATOM   2910  CD1 LEU A 388      38.449  40.670  19.859  1.00  0.00           C  
ATOM   2911  CD2 LEU A 388      39.934  39.790  21.585  1.00  0.00           C  
ATOM   2912  N   ILE A 389      39.253  35.378  21.178  1.00  0.00           N  
ATOM   2913  CA  ILE A 389      38.791  34.010  21.456  1.00  0.00           C  
ATOM   2914  C   ILE A 389      37.509  34.155  22.276  1.00  0.00           C  
ATOM   2915  O   ILE A 389      37.505  34.408  23.478  1.00  0.00           O  
ATOM   2916  CB  ILE A 389      39.956  33.327  22.190  1.00  0.00           C  
ATOM   2917  CG1 ILE A 389      41.244  33.150  21.386  1.00  0.00           C  
ATOM   2918  CG2 ILE A 389      39.490  32.060  22.913  1.00  0.00           C  
ATOM   2919  CD  ILE A 389      42.493  32.972  22.252  1.00  0.00           C  
ATOM   2920  N   SER A 390      36.406  34.099  21.528  1.00  0.00           N  
ATOM   2921  CA  SER A 390      35.037  34.335  22.000  1.00  0.00           C  
ATOM   2922  C   SER A 390      34.568  33.296  23.023  1.00  0.00           C  
ATOM   2923  O   SER A 390      33.873  32.344  22.689  1.00  0.00           O  
ATOM   2924  CB  SER A 390      34.140  34.284  20.760  1.00  0.00           C  
ATOM   2925  OG  SER A 390      32.827  34.678  21.183  1.00  0.00           O  
ATOM   2926  N   LEU A 391      34.912  33.550  24.282  1.00  0.00           N  
ATOM   2927  CA  LEU A 391      34.645  32.685  25.441  1.00  0.00           C  
ATOM   2928  C   LEU A 391      33.217  32.246  25.772  1.00  0.00           C  
ATOM   2929  O   LEU A 391      33.078  31.123  26.254  1.00  0.00           O  
ATOM   2930  CB  LEU A 391      35.174  33.239  26.763  1.00  0.00           C  
ATOM   2931  CG  LEU A 391      36.697  33.313  26.931  1.00  0.00           C  
ATOM   2932  CD1 LEU A 391      36.957  33.786  28.363  1.00  0.00           C  
ATOM   2933  CD2 LEU A 391      37.466  32.017  26.662  1.00  0.00           C  
ATOM   2934  N   THR A 392      32.248  33.041  25.312  1.00  0.00           N  
ATOM   2935  CA  THR A 392      30.821  32.712  25.427  1.00  0.00           C  
ATOM   2936  C   THR A 392      30.485  31.323  24.901  1.00  0.00           C  
ATOM   2937  O   THR A 392      29.617  30.622  25.430  1.00  0.00           O  
ATOM   2938  CB  THR A 392      30.000  33.805  24.738  1.00  0.00           C  
ATOM   2939  CG2 THR A 392      28.517  33.684  25.099  1.00  0.00           C  
ATOM   2940  OG1 THR A 392      30.456  35.043  25.294  1.00  0.00           O  
ATOM   2941  N   SER A 393      31.308  30.917  23.934  1.00  0.00           N  
ATOM   2942  CA  SER A 393      31.452  29.572  23.365  1.00  0.00           C  
ATOM   2943  C   SER A 393      31.702  28.479  24.409  1.00  0.00           C  
ATOM   2944  O   SER A 393      31.051  27.449  24.283  1.00  0.00           O  
ATOM   2945  CB  SER A 393      32.506  29.522  22.256  1.00  0.00           C  
ATOM   2946  OG  SER A 393      32.111  30.090  21.001  1.00  0.00           O  
ATOM   2947  N   VAL A 394      32.709  28.588  25.278  1.00  0.00           N  
ATOM   2948  CA  VAL A 394      32.890  27.536  26.282  1.00  0.00           C  
ATOM   2949  C   VAL A 394      31.914  27.504  27.464  1.00  0.00           C  
ATOM   2950  O   VAL A 394      31.876  26.591  28.287  1.00  0.00           O  
ATOM   2951  CB  VAL A 394      34.361  27.531  26.688  1.00  0.00           C  
ATOM   2952  CG1 VAL A 394      35.310  27.182  25.536  1.00  0.00           C  
ATOM   2953  CG2 VAL A 394      34.867  28.670  27.566  1.00  0.00           C  
ATOM   2954  N   LEU A 395      31.438  28.711  27.730  1.00  0.00           N  
ATOM   2955  CA  LEU A 395      30.413  28.999  28.746  1.00  0.00           C  
ATOM   2956  C   LEU A 395      28.976  28.528  28.555  1.00  0.00           C  
ATOM   2957  O   LEU A 395      28.767  27.359  28.898  1.00  0.00           O  
ATOM   2958  CB  LEU A 395      30.423  30.464  29.200  1.00  0.00           C  
ATOM   2959  CG  LEU A 395      31.384  30.771  30.355  1.00  0.00           C  
ATOM   2960  CD1 LEU A 395      31.453  29.718  31.459  1.00  0.00           C  
ATOM   2961  CD2 LEU A 395      32.756  31.148  29.782  1.00  0.00           C  
ATOM   2962  N   HIS A 396      28.166  29.223  27.768  1.00  0.00           N  
ATOM   2963  CA  HIS A 396      26.762  28.838  27.533  1.00  0.00           C  
ATOM   2964  C   HIS A 396      26.372  28.713  26.061  1.00  0.00           C  
ATOM   2965  O   HIS A 396      25.979  29.699  25.430  1.00  0.00           O  
ATOM   2966  CB  HIS A 396      25.822  29.742  28.327  1.00  0.00           C  
ATOM   2967  CG  HIS A 396      26.084  31.247  28.274  1.00  0.00           C  
ATOM   2968  CD2 HIS A 396      25.546  32.139  27.445  1.00  0.00           C  
ATOM   2969  ND1 HIS A 396      26.709  31.900  29.250  1.00  0.00           N  
ATOM   2970  CE1 HIS A 396      26.616  33.197  29.017  1.00  0.00           C  
ATOM   2971  NE2 HIS A 396      25.895  33.341  27.906  1.00  0.00           N  
ATOM   2972  N   ASP A 397      26.500  27.461  25.631  1.00  0.00           N  
ATOM   2973  CA  ASP A 397      26.102  27.141  24.254  1.00  0.00           C  
ATOM   2974  C   ASP A 397      24.957  26.131  24.373  1.00  0.00           C  
ATOM   2975  O   ASP A 397      24.991  25.305  25.289  1.00  0.00           O  
ATOM   2976  CB  ASP A 397      27.225  26.536  23.426  1.00  0.00           C  
ATOM   2977  CG  ASP A 397      27.053  26.737  21.913  1.00  0.00           C  
ATOM   2978  OD1 ASP A 397      28.073  26.770  21.183  1.00  0.00           O  
ATOM   2979  OD2 ASP A 397      25.927  26.776  21.375  1.00  0.00           O1-
ATOM   2980  N   ASN A 398      24.129  26.027  23.331  1.00  0.00           N  
ATOM   2981  CA  ASN A 398      22.958  25.146  23.367  1.00  0.00           C  
ATOM   2982  C   ASN A 398      23.120  23.625  23.368  1.00  0.00           C  
ATOM   2983  O   ASN A 398      22.191  22.878  23.664  1.00  0.00           O  
ATOM   2984  CB  ASN A 398      21.991  25.554  22.255  1.00  0.00           C  
ATOM   2985  CG  ASN A 398      22.438  25.234  20.818  1.00  0.00           C  
ATOM   2986  ND2 ASN A 398      21.434  24.752  20.100  1.00  0.00           N  
ATOM   2987  OD1 ASN A 398      23.631  25.222  20.504  1.00  0.00           O  
ATOM   2988  N   LYS A 399      24.161  23.216  22.652  1.00  0.00           N  
ATOM   2989  CA  LYS A 399      24.306  21.850  22.140  1.00  0.00           C  
ATOM   2990  C   LYS A 399      23.837  20.619  22.920  1.00  0.00           C  
ATOM   2991  O   LYS A 399      23.582  19.567  22.345  1.00  0.00           O  
ATOM   2992  CB  LYS A 399      25.793  21.557  21.918  1.00  0.00           C  
ATOM   2993  CG  LYS A 399      26.279  21.941  20.525  1.00  0.00           C  
ATOM   2994  CD  LYS A 399      26.100  23.431  20.214  1.00  0.00           C  
ATOM   2995  CE  LYS A 399      26.715  23.787  18.854  1.00  0.00           C  
ATOM   2996  NZ  LYS A 399      26.617  25.249  18.766  1.00  0.00           N1+
ATOM   2997  N   GLU A 400      23.963  20.731  24.239  1.00  0.00           N  
ATOM   2998  CA  GLU A 400      23.436  19.711  25.161  1.00  0.00           C  
ATOM   2999  C   GLU A 400      22.409  20.203  26.182  1.00  0.00           C  
ATOM   3000  O   GLU A 400      21.497  19.457  26.524  1.00  0.00           O  
ATOM   3001  CB  GLU A 400      24.576  19.062  25.964  1.00  0.00           C  
ATOM   3002  CG  GLU A 400      25.836  18.763  25.146  1.00  0.00           C  
ATOM   3003  CD  GLU A 400      26.887  18.137  26.063  1.00  0.00           C  
ATOM   3004  OE1 GLU A 400      27.878  18.769  26.475  1.00  0.00           O  
ATOM   3005  OE2 GLU A 400      26.673  16.967  26.464  1.00  0.00           O1-
ATOM   3006  N   PHE A 401      22.542  21.433  26.663  1.00  0.00           N  
ATOM   3007  CA  PHE A 401      21.635  21.889  27.724  1.00  0.00           C  
ATOM   3008  C   PHE A 401      20.602  22.847  27.144  1.00  0.00           C  
ATOM   3009  O   PHE A 401      20.992  23.622  26.272  1.00  0.00           O  
ATOM   3010  CB  PHE A 401      22.299  22.553  28.937  1.00  0.00           C  
ATOM   3011  CG  PHE A 401      22.882  21.670  30.049  1.00  0.00           C  
ATOM   3012  CD1 PHE A 401      22.774  22.080  31.376  1.00  0.00           C  
ATOM   3013  CD2 PHE A 401      23.570  20.506  29.724  1.00  0.00           C  
ATOM   3014  CE1 PHE A 401      23.471  21.365  32.334  1.00  0.00           C  
ATOM   3015  CE2 PHE A 401      24.218  19.806  30.730  1.00  0.00           C  
ATOM   3016  CZ  PHE A 401      24.265  20.259  32.048  1.00  0.00           C  
ATOM   3017  N   PRO A 402      19.367  22.728  27.628  1.00  0.00           N  
ATOM   3018  CA  PRO A 402      18.312  23.574  27.042  1.00  0.00           C  
ATOM   3019  C   PRO A 402      18.513  25.066  27.254  1.00  0.00           C  
ATOM   3020  O   PRO A 402      18.637  25.568  28.375  1.00  0.00           O  
ATOM   3021  CB  PRO A 402      17.072  23.107  27.809  1.00  0.00           C  
ATOM   3022  CG  PRO A 402      17.344  21.627  28.095  1.00  0.00           C  
ATOM   3023  CD  PRO A 402      18.788  21.744  28.564  1.00  0.00           C  
ATOM   3024  N   ASN A 403      18.793  25.647  26.088  1.00  0.00           N  
ATOM   3025  CA  ASN A 403      18.749  27.112  25.963  1.00  0.00           C  
ATOM   3026  C   ASN A 403      19.678  27.888  26.897  1.00  0.00           C  
ATOM   3027  O   ASN A 403      19.309  28.348  27.970  1.00  0.00           O  
ATOM   3028  CB  ASN A 403      17.356  27.669  26.220  1.00  0.00           C  
ATOM   3029  CG  ASN A 403      16.277  27.200  25.246  1.00  0.00           C  
ATOM   3030  ND2 ASN A 403      16.244  27.888  24.120  1.00  0.00           N  
ATOM   3031  OD1 ASN A 403      15.462  26.293  25.427  1.00  0.00           O  
ATOM   3032  N   PRO A 404      20.816  28.289  26.321  1.00  0.00           N  
ATOM   3033  CA  PRO A 404      21.974  28.914  26.986  1.00  0.00           C  
ATOM   3034  C   PRO A 404      21.882  30.157  27.863  1.00  0.00           C  
ATOM   3035  O   PRO A 404      22.570  30.243  28.882  1.00  0.00           O  
ATOM   3036  CB  PRO A 404      23.051  28.998  25.908  1.00  0.00           C  
ATOM   3037  CG  PRO A 404      22.237  29.346  24.657  1.00  0.00           C  
ATOM   3038  CD  PRO A 404      20.926  28.612  24.895  1.00  0.00           C  
ATOM   3039  N   GLU A 405      20.924  31.042  27.597  1.00  0.00           N  
ATOM   3040  CA  GLU A 405      20.818  32.305  28.337  1.00  0.00           C  
ATOM   3041  C   GLU A 405      19.737  32.349  29.421  1.00  0.00           C  
ATOM   3042  O   GLU A 405      19.879  33.007  30.457  1.00  0.00           O  
ATOM   3043  CB  GLU A 405      20.533  33.515  27.458  1.00  0.00           C  
ATOM   3044  CG  GLU A 405      21.713  33.864  26.555  1.00  0.00           C  
ATOM   3045  CD  GLU A 405      21.764  35.131  25.699  1.00  0.00           C  
ATOM   3046  OE1 GLU A 405      21.583  36.212  26.300  1.00  0.00           O  
ATOM   3047  OE2 GLU A 405      21.815  34.987  24.465  1.00  0.00           O1-
ATOM   3048  N   MET A 406      18.795  31.429  29.323  1.00  0.00           N  
ATOM   3049  CA  MET A 406      17.773  31.150  30.350  1.00  0.00           C  
ATOM   3050  C   MET A 406      18.440  30.645  31.623  1.00  0.00           C  
ATOM   3051  O   MET A 406      19.320  29.786  31.630  1.00  0.00           O  
ATOM   3052  CB  MET A 406      16.713  30.284  29.651  1.00  0.00           C  
ATOM   3053  CG  MET A 406      15.458  30.009  30.475  1.00  0.00           C  
ATOM   3054  SD  MET A 406      15.605  28.600  31.641  1.00  0.00           S  
ATOM   3055  CE  MET A 406      14.089  28.863  32.525  1.00  0.00           C  
ATOM   3056  N   PHE A 407      18.162  31.288  32.762  1.00  0.00           N  
ATOM   3057  CA  PHE A 407      18.616  30.792  34.068  1.00  0.00           C  
ATOM   3058  C   PHE A 407      17.537  30.086  34.890  1.00  0.00           C  
ATOM   3059  O   PHE A 407      16.544  30.694  35.289  1.00  0.00           O  
ATOM   3060  CB  PHE A 407      19.235  31.976  34.813  1.00  0.00           C  
ATOM   3061  CG  PHE A 407      19.606  31.671  36.262  1.00  0.00           C  
ATOM   3062  CD1 PHE A 407      18.878  32.241  37.308  1.00  0.00           C  
ATOM   3063  CD2 PHE A 407      20.786  30.991  36.565  1.00  0.00           C  
ATOM   3064  CE1 PHE A 407      19.262  31.968  38.612  1.00  0.00           C  
ATOM   3065  CE2 PHE A 407      21.150  30.754  37.880  1.00  0.00           C  
ATOM   3066  CZ  PHE A 407      20.380  31.205  38.940  1.00  0.00           C  
ATOM   3067  N   ASP A 408      17.912  28.860  35.251  1.00  0.00           N  
ATOM   3068  CA  ASP A 408      17.065  27.929  36.003  1.00  0.00           C  
ATOM   3069  C   ASP A 408      17.840  26.656  36.331  1.00  0.00           C  
ATOM   3070  O   ASP A 408      18.146  25.807  35.498  1.00  0.00           O  
ATOM   3071  CB  ASP A 408      15.686  27.562  35.439  1.00  0.00           C  
ATOM   3072  CG  ASP A 408      14.700  27.126  36.521  1.00  0.00           C  
ATOM   3073  OD1 ASP A 408      13.642  27.774  36.587  1.00  0.00           O  
ATOM   3074  OD2 ASP A 408      15.040  26.212  37.304  1.00  0.00           O1-
ATOM   3075  N   PRO A 409      18.142  26.469  37.610  1.00  0.00           N  
ATOM   3076  CA  PRO A 409      18.764  25.286  38.224  1.00  0.00           C  
ATOM   3077  C   PRO A 409      18.365  23.891  37.734  1.00  0.00           C  
ATOM   3078  O   PRO A 409      19.053  22.900  37.955  1.00  0.00           O  
ATOM   3079  CB  PRO A 409      18.557  25.382  39.732  1.00  0.00           C  
ATOM   3080  CG  PRO A 409      18.641  26.903  39.877  1.00  0.00           C  
ATOM   3081  CD  PRO A 409      17.836  27.434  38.688  1.00  0.00           C  
ATOM   3082  N   HIS A 410      17.109  23.793  37.309  1.00  0.00           N  
ATOM   3083  CA  HIS A 410      16.469  22.578  36.780  1.00  0.00           C  
ATOM   3084  C   HIS A 410      17.211  22.096  35.540  1.00  0.00           C  
ATOM   3085  O   HIS A 410      16.919  20.974  35.135  1.00  0.00           O  
ATOM   3086  CB  HIS A 410      15.030  22.990  36.441  1.00  0.00           C  
ATOM   3087  CG  HIS A 410      14.254  21.732  36.047  1.00  0.00           C  
ATOM   3088  CD2 HIS A 410      13.926  21.502  34.778  1.00  0.00           C  
ATOM   3089  ND1 HIS A 410      13.558  20.984  36.898  1.00  0.00           N  
ATOM   3090  CE1 HIS A 410      12.794  20.237  36.121  1.00  0.00           C  
ATOM   3091  NE2 HIS A 410      13.002  20.538  34.839  1.00  0.00           N  
ATOM   3092  N   HIS A 411      18.107  22.925  35.015  1.00  0.00           N  
ATOM   3093  CA  HIS A 411      18.854  22.444  33.834  1.00  0.00           C  
ATOM   3094  C   HIS A 411      19.841  21.337  34.198  1.00  0.00           C  
ATOM   3095  O   HIS A 411      19.984  20.373  33.448  1.00  0.00           O  
ATOM   3096  CB  HIS A 411      19.769  23.400  33.056  1.00  0.00           C  
ATOM   3097  CG  HIS A 411      18.949  24.592  32.543  1.00  0.00           C  
ATOM   3098  CD2 HIS A 411      17.955  24.520  31.660  1.00  0.00           C  
ATOM   3099  ND1 HIS A 411      19.259  25.873  32.738  1.00  0.00           N  
ATOM   3100  CE1 HIS A 411      18.520  26.592  31.890  1.00  0.00           C  
ATOM   3101  NE2 HIS A 411      17.762  25.756  31.199  1.00  0.00           N  
ATOM   3102  N   PHE A 412      20.618  21.503  35.270  1.00  0.00           N  
ATOM   3103  CA  PHE A 412      21.384  20.406  35.878  1.00  0.00           C  
ATOM   3104  C   PHE A 412      20.620  19.291  36.597  1.00  0.00           C  
ATOM   3105  O   PHE A 412      20.921  18.091  36.523  1.00  0.00           O  
ATOM   3106  CB  PHE A 412      22.428  20.924  36.872  1.00  0.00           C  
ATOM   3107  CG  PHE A 412      23.531  21.755  36.216  1.00  0.00           C  
ATOM   3108  CD1 PHE A 412      24.745  21.149  35.907  1.00  0.00           C  
ATOM   3109  CD2 PHE A 412      23.259  23.047  35.782  1.00  0.00           C  
ATOM   3110  CE1 PHE A 412      25.655  21.878  35.158  1.00  0.00           C  
ATOM   3111  CE2 PHE A 412      24.193  23.677  34.949  1.00  0.00           C  
ATOM   3112  CZ  PHE A 412      25.436  23.154  34.641  1.00  0.00           C  
ATOM   3113  N   LEU A 413      19.600  19.684  37.348  1.00  0.00           N  
ATOM   3114  CA  LEU A 413      18.726  18.778  38.106  1.00  0.00           C  
ATOM   3115  C   LEU A 413      17.791  17.976  37.191  1.00  0.00           C  
ATOM   3116  O   LEU A 413      17.153  18.556  36.323  1.00  0.00           O  
ATOM   3117  CB  LEU A 413      17.861  19.523  39.115  1.00  0.00           C  
ATOM   3118  CG  LEU A 413      18.603  20.232  40.256  1.00  0.00           C  
ATOM   3119  CD1 LEU A 413      17.748  21.276  40.965  1.00  0.00           C  
ATOM   3120  CD2 LEU A 413      18.956  19.180  41.307  1.00  0.00           C  
ATOM   3121  N   ASP A 414      17.851  16.675  37.471  1.00  0.00           N  
ATOM   3122  CA  ASP A 414      16.973  15.688  36.827  1.00  0.00           C  
ATOM   3123  C   ASP A 414      16.140  14.930  37.857  1.00  0.00           C  
ATOM   3124  O   ASP A 414      16.318  15.078  39.065  1.00  0.00           O  
ATOM   3125  CB  ASP A 414      17.767  14.684  35.983  1.00  0.00           C  
ATOM   3126  CG  ASP A 414      16.990  14.218  34.745  1.00  0.00           C  
ATOM   3127  OD1 ASP A 414      16.346  13.152  34.760  1.00  0.00           O  
ATOM   3128  OD2 ASP A 414      16.845  15.095  33.867  1.00  0.00           O1-
ATOM   3129  N   GLU A 415      15.198  14.058  37.485  1.00  0.00           N  
ATOM   3130  CA  GLU A 415      14.155  13.649  38.435  1.00  0.00           C  
ATOM   3131  C   GLU A 415      14.725  12.936  39.661  1.00  0.00           C  
ATOM   3132  O   GLU A 415      15.577  12.053  39.574  1.00  0.00           O  
ATOM   3133  CB  GLU A 415      13.354  12.681  37.563  1.00  0.00           C  
ATOM   3134  CG  GLU A 415      11.996  12.284  38.158  1.00  0.00           C  
ATOM   3135  CD  GLU A 415      11.252  11.311  37.244  1.00  0.00           C  
ATOM   3136  OE1 GLU A 415      10.009  11.464  37.226  1.00  0.00           O  
ATOM   3137  OE2 GLU A 415      11.809  10.578  36.393  1.00  0.00           O1-
ATOM   3138  N   GLY A 416      14.238  13.382  40.814  1.00  0.00           N  
ATOM   3139  CA  GLY A 416      14.726  12.707  42.034  1.00  0.00           C  
ATOM   3140  C   GLY A 416      16.104  13.140  42.532  1.00  0.00           C  
ATOM   3141  O   GLY A 416      16.821  12.526  43.317  1.00  0.00           O  
ATOM   3142  N   GLY A 417      16.424  14.411  42.277  1.00  0.00           N  
ATOM   3143  CA  GLY A 417      17.704  14.959  42.736  1.00  0.00           C  
ATOM   3144  C   GLY A 417      18.933  14.619  41.908  1.00  0.00           C  
ATOM   3145  O   GLY A 417      20.058  15.011  42.225  1.00  0.00           O  
ATOM   3146  N   ASN A 418      18.772  13.902  40.802  1.00  0.00           N  
ATOM   3147  CA  ASN A 418      19.864  13.564  39.880  1.00  0.00           C  
ATOM   3148  C   ASN A 418      20.567  14.768  39.242  1.00  0.00           C  
ATOM   3149  O   ASN A 418      19.878  15.760  39.021  1.00  0.00           O  
ATOM   3150  CB  ASN A 418      19.327  12.548  38.867  1.00  0.00           C  
ATOM   3151  CG  ASN A 418      19.148  11.147  39.443  1.00  0.00           C  
ATOM   3152  ND2 ASN A 418      18.190  10.371  38.966  1.00  0.00           N  
ATOM   3153  OD1 ASN A 418      19.726  10.680  40.430  1.00  0.00           O  
ATOM   3154  N   PHE A 419      21.878  14.658  39.048  1.00  0.00           N  
ATOM   3155  CA  PHE A 419      22.699  15.720  38.445  1.00  0.00           C  
ATOM   3156  C   PHE A 419      23.179  15.427  37.022  1.00  0.00           C  
ATOM   3157  O   PHE A 419      23.249  14.255  36.667  1.00  0.00           O  
ATOM   3158  CB  PHE A 419      23.867  16.063  39.373  1.00  0.00           C  
ATOM   3159  CG  PHE A 419      24.738  17.189  38.828  1.00  0.00           C  
ATOM   3160  CD1 PHE A 419      26.059  16.893  38.487  1.00  0.00           C  
ATOM   3161  CD2 PHE A 419      24.335  18.502  39.000  1.00  0.00           C  
ATOM   3162  CE1 PHE A 419      26.970  17.942  38.442  1.00  0.00           C  
ATOM   3163  CE2 PHE A 419      25.271  19.534  38.955  1.00  0.00           C  
ATOM   3164  CZ  PHE A 419      26.578  19.265  38.584  1.00  0.00           C  
ATOM   3165  N   LYS A 420      23.142  16.413  36.120  1.00  0.00           N  
ATOM   3166  CA  LYS A 420      23.692  16.348  34.758  1.00  0.00           C  
ATOM   3167  C   LYS A 420      24.905  17.255  34.525  1.00  0.00           C  
ATOM   3168  O   LYS A 420      25.120  18.411  34.874  1.00  0.00           O  
ATOM   3169  CB  LYS A 420      22.633  16.657  33.699  1.00  0.00           C  
ATOM   3170  CG  LYS A 420      21.499  15.634  33.845  1.00  0.00           C  
ATOM   3171  CD  LYS A 420      20.357  15.882  32.861  1.00  0.00           C  
ATOM   3172  CE  LYS A 420      19.474  17.126  33.038  1.00  0.00           C  
ATOM   3173  NZ  LYS A 420      18.224  17.162  32.261  1.00  0.00           N1+
ATOM   3174  N   LYS A 421      25.696  16.672  33.630  1.00  0.00           N  
ATOM   3175  CA  LYS A 421      27.011  17.174  33.218  1.00  0.00           C  
ATOM   3176  C   LYS A 421      27.080  17.367  31.705  1.00  0.00           C  
ATOM   3177  O   LYS A 421      26.520  16.535  30.991  1.00  0.00           O  
ATOM   3178  CB  LYS A 421      28.106  16.237  33.735  1.00  0.00           C  
ATOM   3179  CG  LYS A 421      28.786  16.835  34.966  1.00  0.00           C  
ATOM   3180  CD  LYS A 421      29.598  15.789  35.730  1.00  0.00           C  
ATOM   3181  CE  LYS A 421      28.683  14.730  36.341  1.00  0.00           C  
ATOM   3182  NZ  LYS A 421      29.418  13.878  37.285  1.00  0.00           N1+
ATOM   3183  N   SER A 422      27.999  18.256  31.331  1.00  0.00           N  
ATOM   3184  CA  SER A 422      28.233  18.652  29.929  1.00  0.00           C  
ATOM   3185  C   SER A 422      29.708  18.578  29.545  1.00  0.00           C  
ATOM   3186  O   SER A 422      30.551  18.881  30.390  1.00  0.00           O  
ATOM   3187  CB  SER A 422      27.776  20.093  29.749  1.00  0.00           C  
ATOM   3188  OG  SER A 422      28.091  20.552  28.425  1.00  0.00           O  
ATOM   3189  N   LYS A 423      30.021  18.401  28.262  1.00  0.00           N  
ATOM   3190  CA  LYS A 423      31.379  18.428  27.714  1.00  0.00           C  
ATOM   3191  C   LYS A 423      31.782  19.819  27.210  1.00  0.00           C  
ATOM   3192  O   LYS A 423      32.918  20.262  27.371  1.00  0.00           O  
ATOM   3193  CB  LYS A 423      31.715  17.392  26.627  1.00  0.00           C  
ATOM   3194  CG  LYS A 423      31.433  15.998  27.179  1.00  0.00           C  
ATOM   3195  CD  LYS A 423      32.270  14.950  26.447  1.00  0.00           C  
ATOM   3196  CE  LYS A 423      31.782  14.913  25.000  1.00  0.00           C  
ATOM   3197  NZ  LYS A 423      30.516  14.210  24.740  1.00  0.00           N1+
ATOM   3198  N   TYR A 424      30.833  20.394  26.466  1.00  0.00           N  
ATOM   3199  CA  TYR A 424      30.811  21.818  26.105  1.00  0.00           C  
ATOM   3200  C   TYR A 424      31.157  22.824  27.195  1.00  0.00           C  
ATOM   3201  O   TYR A 424      31.422  23.956  26.802  1.00  0.00           O  
ATOM   3202  CB  TYR A 424      29.478  22.239  25.471  1.00  0.00           C  
ATOM   3203  CG  TYR A 424      29.495  21.915  23.980  1.00  0.00           C  
ATOM   3204  CD1 TYR A 424      29.240  20.619  23.562  1.00  0.00           C  
ATOM   3205  CD2 TYR A 424      29.845  22.925  23.100  1.00  0.00           C  
ATOM   3206  CE1 TYR A 424      29.480  20.305  22.225  1.00  0.00           C  
ATOM   3207  CE2 TYR A 424      30.065  22.564  21.771  1.00  0.00           C  
ATOM   3208  CZ  TYR A 424      29.908  21.260  21.318  1.00  0.00           C  
ATOM   3209  OH  TYR A 424      30.264  20.960  20.039  1.00  0.00           O  
ATOM   3210  N   PHE A 425      30.871  22.513  28.453  1.00  0.00           N  
ATOM   3211  CA  PHE A 425      30.931  23.512  29.525  1.00  0.00           C  
ATOM   3212  C   PHE A 425      32.221  23.428  30.340  1.00  0.00           C  
ATOM   3213  O   PHE A 425      32.660  22.414  30.882  1.00  0.00           O  
ATOM   3214  CB  PHE A 425      29.646  23.665  30.350  1.00  0.00           C  
ATOM   3215  CG  PHE A 425      29.732  24.353  31.701  1.00  0.00           C  
ATOM   3216  CD1 PHE A 425      30.302  25.630  31.782  1.00  0.00           C  
ATOM   3217  CD2 PHE A 425      29.228  23.795  32.874  1.00  0.00           C  
ATOM   3218  CE1 PHE A 425      30.539  26.214  33.025  1.00  0.00           C  
ATOM   3219  CE2 PHE A 425      29.483  24.399  34.093  1.00  0.00           C  
ATOM   3220  CZ  PHE A 425      30.172  25.603  34.215  1.00  0.00           C  
ATOM   3221  N   MET A 426      32.902  24.557  30.302  1.00  0.00           N  
ATOM   3222  CA  MET A 426      34.126  24.778  31.082  1.00  0.00           C  
ATOM   3223  C   MET A 426      33.990  26.129  31.782  1.00  0.00           C  
ATOM   3224  O   MET A 426      33.431  26.977  31.092  1.00  0.00           O  
ATOM   3225  CB  MET A 426      35.444  24.714  30.307  1.00  0.00           C  
ATOM   3226  CG  MET A 426      36.605  24.669  31.307  1.00  0.00           C  
ATOM   3227  SD  MET A 426      38.067  24.124  30.340  1.00  0.00           S  
ATOM   3228  CE  MET A 426      39.042  23.287  31.579  1.00  0.00           C  
ATOM   3229  N   PRO A 427      34.041  26.247  33.110  1.00  0.00           N  
ATOM   3230  CA  PRO A 427      33.963  27.523  33.843  1.00  0.00           C  
ATOM   3231  C   PRO A 427      35.150  28.457  33.593  1.00  0.00           C  
ATOM   3232  O   PRO A 427      36.223  27.952  33.285  1.00  0.00           O  
ATOM   3233  CB  PRO A 427      33.843  27.143  35.317  1.00  0.00           C  
ATOM   3234  CG  PRO A 427      33.587  25.641  35.290  1.00  0.00           C  
ATOM   3235  CD  PRO A 427      34.187  25.087  33.994  1.00  0.00           C  
ATOM   3236  N   PHE A 428      35.019  29.778  33.715  1.00  0.00           N  
ATOM   3237  CA  PHE A 428      36.124  30.738  33.616  1.00  0.00           C  
ATOM   3238  C   PHE A 428      36.777  30.837  32.239  1.00  0.00           C  
ATOM   3239  O   PHE A 428      36.348  31.664  31.433  1.00  0.00           O  
ATOM   3240  CB  PHE A 428      37.180  30.621  34.719  1.00  0.00           C  
ATOM   3241  CG  PHE A 428      36.896  30.696  36.220  1.00  0.00           C  
ATOM   3242  CD1 PHE A 428      35.713  30.145  36.699  1.00  0.00           C  
ATOM   3243  CD2 PHE A 428      37.758  31.350  37.099  1.00  0.00           C  
ATOM   3244  CE1 PHE A 428      35.302  30.500  37.979  1.00  0.00           C  
ATOM   3245  CE2 PHE A 428      37.431  31.604  38.429  1.00  0.00           C  
ATOM   3246  CZ  PHE A 428      36.178  31.146  38.840  1.00  0.00           C  
ATOM   3247  N   SER A 429      37.621  29.880  31.875  1.00  0.00           N  
ATOM   3248  CA  SER A 429      38.475  29.908  30.675  1.00  0.00           C  
ATOM   3249  C   SER A 429      39.179  28.574  30.435  1.00  0.00           C  
ATOM   3250  O   SER A 429      39.170  27.725  31.328  1.00  0.00           O  
ATOM   3251  CB  SER A 429      39.418  31.103  30.646  1.00  0.00           C  
ATOM   3252  OG  SER A 429      40.096  31.264  29.398  1.00  0.00           O  
ATOM   3253  N   ALA A 430      39.574  28.437  29.169  1.00  0.00           N  
ATOM   3254  CA  ALA A 430      39.818  27.112  28.581  1.00  0.00           C  
ATOM   3255  C   ALA A 430      41.169  26.504  28.973  1.00  0.00           C  
ATOM   3256  O   ALA A 430      42.220  27.042  28.625  1.00  0.00           O  
ATOM   3257  CB  ALA A 430      39.658  27.113  27.064  1.00  0.00           C  
ATOM   3258  N   GLY A 431      41.057  25.339  29.615  1.00  0.00           N  
ATOM   3259  CA  GLY A 431      42.092  24.438  30.123  1.00  0.00           C  
ATOM   3260  C   GLY A 431      43.345  25.136  30.661  1.00  0.00           C  
ATOM   3261  O   GLY A 431      43.381  25.910  31.612  1.00  0.00           O  
ATOM   3262  N   LYS A 432      44.278  25.217  29.710  1.00  0.00           N  
ATOM   3263  CA  LYS A 432      45.674  25.567  30.017  1.00  0.00           C  
ATOM   3264  C   LYS A 432      45.824  27.042  30.387  1.00  0.00           C  
ATOM   3265  O   LYS A 432      46.758  27.447  31.076  1.00  0.00           O  
ATOM   3266  CB  LYS A 432      46.552  25.273  28.799  1.00  0.00           C  
ATOM   3267  CG  LYS A 432      48.067  25.286  29.002  1.00  0.00           C  
ATOM   3268  CD  LYS A 432      48.745  25.168  27.634  1.00  0.00           C  
ATOM   3269  CE  LYS A 432      48.613  26.525  26.949  1.00  0.00           C  
ATOM   3270  NZ  LYS A 432      48.888  26.345  25.515  1.00  0.00           N1+
ATOM   3271  N   ARG A 433      45.043  27.923  29.767  1.00  0.00           N  
ATOM   3272  CA  ARG A 433      44.921  29.366  30.031  1.00  0.00           C  
ATOM   3273  C   ARG A 433      43.580  29.713  30.673  1.00  0.00           C  
ATOM   3274  O   ARG A 433      42.566  29.884  29.996  1.00  0.00           O  
ATOM   3275  CB  ARG A 433      45.067  30.175  28.743  1.00  0.00           C  
ATOM   3276  CG  ARG A 433      46.357  29.903  27.974  1.00  0.00           C  
ATOM   3277  CD  ARG A 433      46.727  30.938  26.909  1.00  0.00           C  
ATOM   3278  NE  ARG A 433      46.830  32.276  27.515  1.00  0.00           N  
ATOM   3279  CZ  ARG A 433      47.937  32.769  28.092  1.00  0.00           C  
ATOM   3280  NH1 ARG A 433      49.110  32.156  27.911  1.00  0.00           N1+
ATOM   3281  NH2 ARG A 433      47.792  33.924  28.770  1.00  0.00           N  
ATOM   3282  N   ILE A 434      43.699  29.982  31.969  1.00  0.00           N  
ATOM   3283  CA  ILE A 434      42.718  30.241  33.035  1.00  0.00           C  
ATOM   3284  C   ILE A 434      43.273  30.914  34.296  1.00  0.00           C  
ATOM   3285  O   ILE A 434      44.116  30.390  35.021  1.00  0.00           O  
ATOM   3286  CB  ILE A 434      41.815  29.034  33.241  1.00  0.00           C  
ATOM   3287  CG1 ILE A 434      40.691  29.177  34.282  1.00  0.00           C  
ATOM   3288  CG2 ILE A 434      42.775  27.994  33.835  1.00  0.00           C  
ATOM   3289  CD  ILE A 434      39.935  27.885  34.603  1.00  0.00           C  
ATOM   3290  N   CYS A 435      42.932  32.181  34.495  1.00  0.00           N  
ATOM   3291  CA  CYS A 435      42.798  32.953  35.736  1.00  0.00           C  
ATOM   3292  C   CYS A 435      43.811  32.435  36.755  1.00  0.00           C  
ATOM   3293  O   CYS A 435      43.501  31.660  37.668  1.00  0.00           O  
ATOM   3294  CB  CYS A 435      41.331  32.790  36.152  1.00  0.00           C  
ATOM   3295  SG  CYS A 435      40.751  33.533  37.723  1.00  0.00           S  
ATOM   3296  N   VAL A 436      44.984  33.055  36.669  1.00  0.00           N  
ATOM   3297  CA  VAL A 436      46.173  32.908  37.535  1.00  0.00           C  
ATOM   3298  C   VAL A 436      46.691  31.486  37.792  1.00  0.00           C  
ATOM   3299  O   VAL A 436      47.696  31.307  38.477  1.00  0.00           O  
ATOM   3300  CB  VAL A 436      46.167  33.881  38.712  1.00  0.00           C  
ATOM   3301  CG1 VAL A 436      46.263  35.365  38.355  1.00  0.00           C  
ATOM   3302  CG2 VAL A 436      45.208  33.492  39.832  1.00  0.00           C  
ATOM   3303  N   GLY A 437      46.199  30.545  36.995  1.00  0.00           N  
ATOM   3304  CA  GLY A 437      46.412  29.096  37.141  1.00  0.00           C  
ATOM   3305  C   GLY A 437      45.582  28.423  38.234  1.00  0.00           C  
ATOM   3306  O   GLY A 437      46.142  27.979  39.235  1.00  0.00           O  
ATOM   3307  N   GLU A 438      44.297  28.755  38.279  1.00  0.00           N  
ATOM   3308  CA  GLU A 438      43.302  28.146  39.164  1.00  0.00           C  
ATOM   3309  C   GLU A 438      43.385  28.197  40.695  1.00  0.00           C  
ATOM   3310  O   GLU A 438      42.774  27.408  41.399  1.00  0.00           O  
ATOM   3311  CB  GLU A 438      43.153  26.707  38.677  1.00  0.00           C  
ATOM   3312  CG  GLU A 438      42.665  26.469  37.239  1.00  0.00           C  
ATOM   3313  CD  GLU A 438      42.342  24.986  37.087  1.00  0.00           C  
ATOM   3314  OE1 GLU A 438      43.228  24.162  37.395  1.00  0.00           O  
ATOM   3315  OE2 GLU A 438      41.172  24.647  36.781  1.00  0.00           O1-
ATOM   3316  N   ALA A 439      43.929  29.344  41.109  1.00  0.00           N  
ATOM   3317  CA  ALA A 439      44.127  29.663  42.523  1.00  0.00           C  
ATOM   3318  C   ALA A 439      42.851  29.822  43.362  1.00  0.00           C  
ATOM   3319  O   ALA A 439      42.728  29.231  44.430  1.00  0.00           O  
ATOM   3320  CB  ALA A 439      44.908  30.976  42.575  1.00  0.00           C  
ATOM   3321  N   LEU A 440      41.978  30.617  42.756  1.00  0.00           N  
ATOM   3322  CA  LEU A 440      40.604  30.924  43.189  1.00  0.00           C  
ATOM   3323  C   LEU A 440      39.592  30.642  42.065  1.00  0.00           C  
ATOM   3324  O   LEU A 440      39.396  31.446  41.160  1.00  0.00           O  
ATOM   3325  CB  LEU A 440      40.482  32.369  43.665  1.00  0.00           C  
ATOM   3326  CG  LEU A 440      40.749  32.604  45.152  1.00  0.00           C  
ATOM   3327  CD1 LEU A 440      40.857  34.095  45.476  1.00  0.00           C  
ATOM   3328  CD2 LEU A 440      39.560  32.119  45.974  1.00  0.00           C  
ATOM   3329  N   ALA A 441      39.297  29.347  41.978  1.00  0.00           N  
ATOM   3330  CA  ALA A 441      38.395  28.765  40.982  1.00  0.00           C  
ATOM   3331  C   ALA A 441      37.266  27.853  41.462  1.00  0.00           C  
ATOM   3332  O   ALA A 441      37.345  26.623  41.539  1.00  0.00           O  
ATOM   3333  CB  ALA A 441      39.091  27.938  39.901  1.00  0.00           C  
ATOM   3334  N   GLY A 442      36.274  28.506  42.064  1.00  0.00           N  
ATOM   3335  CA  GLY A 442      35.096  27.859  42.660  1.00  0.00           C  
ATOM   3336  C   GLY A 442      34.935  28.311  44.109  1.00  0.00           C  
ATOM   3337  O   GLY A 442      33.807  28.707  44.426  1.00  0.00           O  
ATOM   3338  N   MET A 443      36.027  28.448  44.860  1.00  0.00           N  
ATOM   3339  CA  MET A 443      36.058  28.602  46.316  1.00  0.00           C  
ATOM   3340  C   MET A 443      35.209  29.789  46.759  1.00  0.00           C  
ATOM   3341  O   MET A 443      34.251  29.783  47.536  1.00  0.00           O  
ATOM   3342  CB  MET A 443      37.499  28.753  46.829  1.00  0.00           C  
ATOM   3343  CG  MET A 443      38.427  27.595  46.478  1.00  0.00           C  
ATOM   3344  SD  MET A 443      38.927  27.490  44.722  1.00  0.00           S  
ATOM   3345  CE  MET A 443      39.440  25.792  44.814  1.00  0.00           C  
ATOM   3346  N   GLU A 444      35.546  30.891  46.098  1.00  0.00           N  
ATOM   3347  CA  GLU A 444      35.133  32.292  46.241  1.00  0.00           C  
ATOM   3348  C   GLU A 444      33.632  32.513  46.002  1.00  0.00           C  
ATOM   3349  O   GLU A 444      33.040  32.938  46.999  1.00  0.00           O  
ATOM   3350  CB  GLU A 444      36.072  33.204  45.448  1.00  0.00           C  
ATOM   3351  CG  GLU A 444      35.778  33.117  43.946  1.00  0.00           C  
ATOM   3352  CD  GLU A 444      35.928  31.738  43.297  1.00  0.00           C  
ATOM   3353  OE1 GLU A 444      34.902  31.272  42.777  1.00  0.00           O  
ATOM   3354  OE2 GLU A 444      36.916  30.997  43.484  1.00  0.00           O1-
ATOM   3355  N   LEU A 445      33.125  31.912  44.943  1.00  0.00           N  
ATOM   3356  CA  LEU A 445      31.727  32.040  44.513  1.00  0.00           C  
ATOM   3357  C   LEU A 445      30.796  31.194  45.381  1.00  0.00           C  
ATOM   3358  O   LEU A 445      29.815  31.711  45.912  1.00  0.00           O  
ATOM   3359  CB  LEU A 445      31.643  31.914  42.984  1.00  0.00           C  
ATOM   3360  CG  LEU A 445      30.201  32.139  42.533  1.00  0.00           C  
ATOM   3361  CD1 LEU A 445      30.081  33.516  41.883  1.00  0.00           C  
ATOM   3362  CD2 LEU A 445      29.903  30.989  41.563  1.00  0.00           C  
ATOM   3363  N   PHE A 446      31.161  29.940  45.585  1.00  0.00           N  
ATOM   3364  CA  PHE A 446      30.383  29.029  46.439  1.00  0.00           C  
ATOM   3365  C   PHE A 446      30.193  29.431  47.895  1.00  0.00           C  
ATOM   3366  O   PHE A 446      29.096  29.735  48.377  1.00  0.00           O  
ATOM   3367  CB  PHE A 446      31.180  27.723  46.360  1.00  0.00           C  
ATOM   3368  CG  PHE A 446      30.607  26.614  47.244  1.00  0.00           C  
ATOM   3369  CD1 PHE A 446      29.309  26.135  47.038  1.00  0.00           C  
ATOM   3370  CD2 PHE A 446      31.359  26.134  48.304  1.00  0.00           C  
ATOM   3371  CE1 PHE A 446      28.742  25.359  48.038  1.00  0.00           C  
ATOM   3372  CE2 PHE A 446      30.799  25.369  49.310  1.00  0.00           C  
ATOM   3373  CZ  PHE A 446      29.472  24.980  49.160  1.00  0.00           C  
ATOM   3374  N   LEU A 447      31.368  29.626  48.476  1.00  0.00           N  
ATOM   3375  CA  LEU A 447      31.531  30.134  49.842  1.00  0.00           C  
ATOM   3376  C   LEU A 447      30.905  31.466  50.263  1.00  0.00           C  
ATOM   3377  O   LEU A 447      30.619  31.695  51.436  1.00  0.00           O  
ATOM   3378  CB  LEU A 447      32.979  30.033  50.332  1.00  0.00           C  
ATOM   3379  CG  LEU A 447      33.157  28.903  51.360  1.00  0.00           C  
ATOM   3380  CD1 LEU A 447      34.282  27.968  50.908  1.00  0.00           C  
ATOM   3381  CD2 LEU A 447      33.738  29.556  52.608  1.00  0.00           C  
ATOM   3382  N   PHE A 448      30.839  32.354  49.270  1.00  0.00           N  
ATOM   3383  CA  PHE A 448      30.161  33.624  49.529  1.00  0.00           C  
ATOM   3384  C   PHE A 448      28.647  33.618  49.295  1.00  0.00           C  
ATOM   3385  O   PHE A 448      27.880  34.129  50.122  1.00  0.00           O  
ATOM   3386  CB  PHE A 448      30.758  34.824  48.803  1.00  0.00           C  
ATOM   3387  CG  PHE A 448      31.811  35.400  49.749  1.00  0.00           C  
ATOM   3388  CD1 PHE A 448      33.154  35.502  49.387  1.00  0.00           C  
ATOM   3389  CD2 PHE A 448      31.407  35.900  50.976  1.00  0.00           C  
ATOM   3390  CE1 PHE A 448      34.046  36.243  50.141  1.00  0.00           C  
ATOM   3391  CE2 PHE A 448      32.306  36.592  51.793  1.00  0.00           C  
ATOM   3392  CZ  PHE A 448      33.617  36.760  51.367  1.00  0.00           C  
ATOM   3393  N   LEU A 449      28.148  32.830  48.345  1.00  0.00           N  
ATOM   3394  CA  LEU A 449      26.706  32.655  48.145  1.00  0.00           C  
ATOM   3395  C   LEU A 449      25.981  31.893  49.259  1.00  0.00           C  
ATOM   3396  O   LEU A 449      25.193  32.584  49.903  1.00  0.00           O  
ATOM   3397  CB  LEU A 449      26.442  32.017  46.779  1.00  0.00           C  
ATOM   3398  CG  LEU A 449      26.277  33.051  45.658  1.00  0.00           C  
ATOM   3399  CD1 LEU A 449      26.741  32.382  44.361  1.00  0.00           C  
ATOM   3400  CD2 LEU A 449      24.790  33.397  45.597  1.00  0.00           C  
ATOM   3401  N   THR A 450      26.577  30.815  49.728  1.00  0.00           N  
ATOM   3402  CA  THR A 450      26.106  30.088  50.914  1.00  0.00           C  
ATOM   3403  C   THR A 450      26.051  30.895  52.218  1.00  0.00           C  
ATOM   3404  O   THR A 450      24.969  30.908  52.804  1.00  0.00           O  
ATOM   3405  CB  THR A 450      26.988  28.887  51.219  1.00  0.00           C  
ATOM   3406  CG2 THR A 450      26.831  27.648  50.326  1.00  0.00           C  
ATOM   3407  OG1 THR A 450      28.329  29.383  51.361  1.00  0.00           O  
ATOM   3408  N   SER A 451      27.053  31.714  52.530  1.00  0.00           N  
ATOM   3409  CA  SER A 451      27.157  32.490  53.769  1.00  0.00           C  
ATOM   3410  C   SER A 451      26.119  33.617  53.817  1.00  0.00           C  
ATOM   3411  O   SER A 451      25.442  33.683  54.838  1.00  0.00           O  
ATOM   3412  CB  SER A 451      28.560  33.091  53.830  1.00  0.00           C  
ATOM   3413  OG  SER A 451      29.476  32.021  54.059  1.00  0.00           O  
ATOM   3414  N   ILE A 452      25.949  34.249  52.654  1.00  0.00           N  
ATOM   3415  CA  ILE A 452      24.950  35.290  52.391  1.00  0.00           C  
ATOM   3416  C   ILE A 452      23.517  34.746  52.495  1.00  0.00           C  
ATOM   3417  O   ILE A 452      22.972  35.012  53.556  1.00  0.00           O  
ATOM   3418  CB  ILE A 452      25.205  36.210  51.195  1.00  0.00           C  
ATOM   3419  CG1 ILE A 452      26.439  37.096  51.380  1.00  0.00           C  
ATOM   3420  CG2 ILE A 452      24.141  37.311  51.019  1.00  0.00           C  
ATOM   3421  CD  ILE A 452      26.673  37.597  52.795  1.00  0.00           C  
ATOM   3422  N   LEU A 453      23.223  33.719  51.703  1.00  0.00           N  
ATOM   3423  CA  LEU A 453      21.904  33.086  51.851  1.00  0.00           C  
ATOM   3424  C   LEU A 453      21.393  32.505  53.174  1.00  0.00           C  
ATOM   3425  O   LEU A 453      20.230  32.575  53.567  1.00  0.00           O  
ATOM   3426  CB  LEU A 453      21.846  32.169  50.629  1.00  0.00           C  
ATOM   3427  CG  LEU A 453      21.177  32.755  49.381  1.00  0.00           C  
ATOM   3428  CD1 LEU A 453      21.476  32.053  48.053  1.00  0.00           C  
ATOM   3429  CD2 LEU A 453      19.682  32.561  49.617  1.00  0.00           C  
ATOM   3430  N   GLN A 454      22.278  31.766  53.836  1.00  0.00           N  
ATOM   3431  CA  GLN A 454      22.033  31.124  55.139  1.00  0.00           C  
ATOM   3432  C   GLN A 454      21.685  32.013  56.337  1.00  0.00           C  
ATOM   3433  O   GLN A 454      20.798  31.769  57.141  1.00  0.00           O  
ATOM   3434  CB  GLN A 454      23.305  30.316  55.382  1.00  0.00           C  
ATOM   3435  CG  GLN A 454      23.254  29.494  56.680  1.00  0.00           C  
ATOM   3436  CD  GLN A 454      24.487  29.560  57.577  1.00  0.00           C  
ATOM   3437  NE2 GLN A 454      24.267  28.949  58.745  1.00  0.00           N  
ATOM   3438  OE1 GLN A 454      25.498  30.213  57.336  1.00  0.00           O  
ATOM   3439  N   ASN A 455      22.190  33.238  56.251  1.00  0.00           N  
ATOM   3440  CA  ASN A 455      21.962  34.285  57.256  1.00  0.00           C  
ATOM   3441  C   ASN A 455      21.141  35.518  56.872  1.00  0.00           C  
ATOM   3442  O   ASN A 455      20.845  36.364  57.715  1.00  0.00           O  
ATOM   3443  CB  ASN A 455      23.381  34.791  57.539  1.00  0.00           C  
ATOM   3444  CG  ASN A 455      24.287  33.743  58.178  1.00  0.00           C  
ATOM   3445  ND2 ASN A 455      25.113  33.079  57.372  1.00  0.00           N  
ATOM   3446  OD1 ASN A 455      24.496  33.621  59.386  1.00  0.00           O  
ATOM   3447  N   PHE A 456      20.971  35.723  55.571  1.00  0.00           N  
ATOM   3448  CA  PHE A 456      20.306  36.877  54.943  1.00  0.00           C  
ATOM   3449  C   PHE A 456      19.252  36.581  53.861  1.00  0.00           C  
ATOM   3450  O   PHE A 456      19.457  35.613  53.128  1.00  0.00           O  
ATOM   3451  CB  PHE A 456      21.305  37.877  54.373  1.00  0.00           C  
ATOM   3452  CG  PHE A 456      22.335  38.362  55.394  1.00  0.00           C  
ATOM   3453  CD1 PHE A 456      22.040  39.381  56.293  1.00  0.00           C  
ATOM   3454  CD2 PHE A 456      23.622  37.839  55.422  1.00  0.00           C  
ATOM   3455  CE1 PHE A 456      22.924  39.892  57.236  1.00  0.00           C  
ATOM   3456  CE2 PHE A 456      24.537  38.367  56.315  1.00  0.00           C  
ATOM   3457  CZ  PHE A 456      24.206  39.355  57.244  1.00  0.00           C  
ATOM   3458  N   ASN A 457      18.165  37.348  53.895  1.00  0.00           N  
ATOM   3459  CA  ASN A 457      16.999  37.215  53.023  1.00  0.00           C  
ATOM   3460  C   ASN A 457      17.068  38.173  51.828  1.00  0.00           C  
ATOM   3461  O   ASN A 457      17.349  39.339  52.097  1.00  0.00           O  
ATOM   3462  CB  ASN A 457      15.717  37.365  53.835  1.00  0.00           C  
ATOM   3463  CG  ASN A 457      14.412  37.135  53.066  1.00  0.00           C  
ATOM   3464  ND2 ASN A 457      13.337  36.708  53.716  1.00  0.00           N  
ATOM   3465  OD1 ASN A 457      14.171  37.336  51.873  1.00  0.00           O  
ATOM   3466  N   LEU A 458      16.815  37.723  50.597  1.00  0.00           N  
ATOM   3467  CA  LEU A 458      17.103  38.487  49.376  1.00  0.00           C  
ATOM   3468  C   LEU A 458      15.828  39.162  48.854  1.00  0.00           C  
ATOM   3469  O   LEU A 458      15.146  38.702  47.951  1.00  0.00           O  
ATOM   3470  CB  LEU A 458      17.622  37.597  48.246  1.00  0.00           C  
ATOM   3471  CG  LEU A 458      19.050  37.095  48.509  1.00  0.00           C  
ATOM   3472  CD1 LEU A 458      19.291  36.018  47.440  1.00  0.00           C  
ATOM   3473  CD2 LEU A 458      20.076  38.197  48.278  1.00  0.00           C  
ATOM   3474  N   LYS A 459      15.558  40.289  49.513  1.00  0.00           N  
ATOM   3475  CA  LYS A 459      14.282  40.963  49.248  1.00  0.00           C  
ATOM   3476  C   LYS A 459      14.641  42.085  48.271  1.00  0.00           C  
ATOM   3477  O   LYS A 459      15.764  42.514  48.015  1.00  0.00           O  
ATOM   3478  CB  LYS A 459      13.696  41.635  50.497  1.00  0.00           C  
ATOM   3479  CG  LYS A 459      13.118  40.659  51.519  1.00  0.00           C  
ATOM   3480  CD  LYS A 459      11.741  40.151  51.103  1.00  0.00           C  
ATOM   3481  CE  LYS A 459      11.228  39.189  52.175  1.00  0.00           C  
ATOM   3482  NZ  LYS A 459       9.935  38.578  51.832  1.00  0.00           N1+
ATOM   3483  N   SER A 460      13.581  42.411  47.537  1.00  0.00           N  
ATOM   3484  CA  SER A 460      13.528  43.544  46.608  1.00  0.00           C  
ATOM   3485  C   SER A 460      12.643  44.730  46.995  1.00  0.00           C  
ATOM   3486  O   SER A 460      11.522  44.572  47.482  1.00  0.00           O  
ATOM   3487  CB  SER A 460      13.084  43.178  45.183  1.00  0.00           C  
ATOM   3488  OG  SER A 460      13.596  44.109  44.220  1.00  0.00           O  
ATOM   3489  N   LEU A 461      12.987  45.952  46.615  1.00  0.00           N  
ATOM   3490  CA  LEU A 461      12.488  47.259  47.082  1.00  0.00           C  
ATOM   3491  C   LEU A 461      11.086  47.734  46.719  1.00  0.00           C  
ATOM   3492  O   LEU A 461      10.328  48.118  47.598  1.00  0.00           O  
ATOM   3493  CB  LEU A 461      13.470  48.372  46.732  1.00  0.00           C  
ATOM   3494  CG  LEU A 461      14.379  48.341  47.956  1.00  0.00           C  
ATOM   3495  CD1 LEU A 461      15.708  49.073  47.750  1.00  0.00           C  
ATOM   3496  CD2 LEU A 461      13.801  49.018  49.219  1.00  0.00           C  
ATOM   3497  N   VAL A 462      10.768  47.592  45.431  1.00  0.00           N  
ATOM   3498  CA  VAL A 462       9.404  47.779  44.904  1.00  0.00           C  
ATOM   3499  C   VAL A 462       8.978  46.433  44.341  1.00  0.00           C  
ATOM   3500  O   VAL A 462       8.395  45.645  45.078  1.00  0.00           O  
ATOM   3501  CB  VAL A 462       9.353  48.871  43.845  1.00  0.00           C  
ATOM   3502  CG1 VAL A 462       7.884  49.163  43.506  1.00  0.00           C  
ATOM   3503  CG2 VAL A 462      10.009  50.194  44.228  1.00  0.00           C  
ATOM   3504  N   ASP A 463       9.562  46.045  43.203  1.00  0.00           N  
ATOM   3505  CA  ASP A 463       9.073  44.889  42.418  1.00  0.00           C  
ATOM   3506  C   ASP A 463       9.974  43.662  42.578  1.00  0.00           C  
ATOM   3507  O   ASP A 463      11.166  43.831  42.325  1.00  0.00           O  
ATOM   3508  CB  ASP A 463       9.071  45.301  40.949  1.00  0.00           C  
ATOM   3509  CG  ASP A 463       8.112  44.317  40.277  1.00  0.00           C  
ATOM   3510  OD1 ASP A 463       6.943  44.741  40.135  1.00  0.00           O  
ATOM   3511  OD2 ASP A 463       8.455  43.143  40.006  1.00  0.00           O1-
ATOM   3512  N   PRO A 464       9.463  42.470  42.882  1.00  0.00           N  
ATOM   3513  CA  PRO A 464      10.243  41.229  42.925  1.00  0.00           C  
ATOM   3514  C   PRO A 464      10.493  40.475  41.615  1.00  0.00           C  
ATOM   3515  O   PRO A 464      11.473  39.738  41.654  1.00  0.00           O  
ATOM   3516  CB  PRO A 464       9.499  40.431  44.006  1.00  0.00           C  
ATOM   3517  CG  PRO A 464       8.035  40.788  43.764  1.00  0.00           C  
ATOM   3518  CD  PRO A 464       8.056  42.222  43.231  1.00  0.00           C  
ATOM   3519  N   LYS A 465       9.716  40.697  40.566  1.00  0.00           N  
ATOM   3520  CA  LYS A 465       9.799  39.878  39.335  1.00  0.00           C  
ATOM   3521  C   LYS A 465      10.452  40.616  38.166  1.00  0.00           C  
ATOM   3522  O   LYS A 465      11.276  40.095  37.422  1.00  0.00           O  
ATOM   3523  CB  LYS A 465       8.409  39.361  38.986  1.00  0.00           C  
ATOM   3524  CG  LYS A 465       8.217  38.488  37.742  1.00  0.00           C  
ATOM   3525  CD  LYS A 465       8.689  37.056  37.972  1.00  0.00           C  
ATOM   3526  CE  LYS A 465       8.621  36.141  36.741  1.00  0.00           C  
ATOM   3527  NZ  LYS A 465       7.317  35.592  36.331  1.00  0.00           N1+
ATOM   3528  N   ASN A 466      10.158  41.918  38.078  1.00  0.00           N  
ATOM   3529  CA  ASN A 466      10.547  42.872  37.033  1.00  0.00           C  
ATOM   3530  C   ASN A 466      11.925  43.509  37.281  1.00  0.00           C  
ATOM   3531  O   ASN A 466      12.174  44.630  36.859  1.00  0.00           O  
ATOM   3532  CB  ASN A 466       9.435  43.892  36.824  1.00  0.00           C  
ATOM   3533  CG  ASN A 466       8.104  43.223  36.495  1.00  0.00           C  
ATOM   3534  ND2 ASN A 466       7.240  43.217  37.499  1.00  0.00           N  
ATOM   3535  OD1 ASN A 466       7.837  43.008  35.312  1.00  0.00           O  
ATOM   3536  N   LEU A 467      12.921  42.671  37.549  1.00  0.00           N  
ATOM   3537  CA  LEU A 467      14.298  43.190  37.691  1.00  0.00           C  
ATOM   3538  C   LEU A 467      15.096  42.769  36.460  1.00  0.00           C  
ATOM   3539  O   LEU A 467      15.040  41.666  35.910  1.00  0.00           O  
ATOM   3540  CB  LEU A 467      15.053  42.680  38.920  1.00  0.00           C  
ATOM   3541  CG  LEU A 467      14.524  43.415  40.156  1.00  0.00           C  
ATOM   3542  CD1 LEU A 467      13.583  42.566  41.023  1.00  0.00           C  
ATOM   3543  CD2 LEU A 467      15.637  44.142  40.908  1.00  0.00           C  
ATOM   3544  N   ASP A 468      15.842  43.760  35.972  1.00  0.00           N  
ATOM   3545  CA  ASP A 468      16.533  43.606  34.687  1.00  0.00           C  
ATOM   3546  C   ASP A 468      17.976  43.132  34.931  1.00  0.00           C  
ATOM   3547  O   ASP A 468      18.553  43.662  35.884  1.00  0.00           O  
ATOM   3548  CB  ASP A 468      16.669  44.942  33.959  1.00  0.00           C  
ATOM   3549  CG  ASP A 468      17.426  44.912  32.626  1.00  0.00           C  
ATOM   3550  OD1 ASP A 468      18.411  45.629  32.366  1.00  0.00           O  
ATOM   3551  OD2 ASP A 468      16.964  44.047  31.839  1.00  0.00           O1-
ATOM   3552  N   THR A 469      18.530  42.297  34.066  1.00  0.00           N  
ATOM   3553  CA  THR A 469      19.941  41.883  34.138  1.00  0.00           C  
ATOM   3554  C   THR A 469      20.830  42.313  32.977  1.00  0.00           C  
ATOM   3555  O   THR A 469      22.048  42.139  33.113  1.00  0.00           O  
ATOM   3556  CB  THR A 469      20.052  40.381  34.434  1.00  0.00           C  
ATOM   3557  CG2 THR A 469      19.566  39.992  35.835  1.00  0.00           C  
ATOM   3558  OG1 THR A 469      19.181  39.731  33.524  1.00  0.00           O  
ATOM   3559  N   THR A 470      20.421  43.242  32.115  1.00  0.00           N  
ATOM   3560  CA  THR A 470      21.085  43.504  30.834  1.00  0.00           C  
ATOM   3561  C   THR A 470      22.240  44.475  31.076  1.00  0.00           C  
ATOM   3562  O   THR A 470      22.014  45.543  31.637  1.00  0.00           O  
ATOM   3563  CB  THR A 470      20.138  43.994  29.736  1.00  0.00           C  
ATOM   3564  CG2 THR A 470      18.966  43.051  29.478  1.00  0.00           C  
ATOM   3565  OG1 THR A 470      19.665  45.316  29.977  1.00  0.00           O  
ATOM   3566  N   PRO A 471      23.478  44.004  30.917  1.00  0.00           N  
ATOM   3567  CA  PRO A 471      24.725  44.733  31.205  1.00  0.00           C  
ATOM   3568  C   PRO A 471      24.707  46.218  30.845  1.00  0.00           C  
ATOM   3569  O   PRO A 471      23.912  46.766  30.086  1.00  0.00           O  
ATOM   3570  CB  PRO A 471      25.801  43.977  30.419  1.00  0.00           C  
ATOM   3571  CG  PRO A 471      25.330  42.529  30.568  1.00  0.00           C  
ATOM   3572  CD  PRO A 471      23.822  42.696  30.332  1.00  0.00           C  
ATOM   3573  N   VAL A 472      25.685  46.939  31.381  1.00  0.00           N  
ATOM   3574  CA  VAL A 472      25.988  48.349  31.129  1.00  0.00           C  
ATOM   3575  C   VAL A 472      27.299  48.400  30.342  1.00  0.00           C  
ATOM   3576  O   VAL A 472      28.129  47.496  30.455  1.00  0.00           O  
ATOM   3577  CB  VAL A 472      26.034  49.170  32.422  1.00  0.00           C  
ATOM   3578  CG1 VAL A 472      24.598  49.298  32.916  1.00  0.00           C  
ATOM   3579  CG2 VAL A 472      26.870  48.546  33.542  1.00  0.00           C  
ATOM   3580  N   VAL A 473      27.450  49.376  29.456  1.00  0.00           N  
ATOM   3581  CA  VAL A 473      28.560  49.607  28.511  1.00  0.00           C  
ATOM   3582  C   VAL A 473      29.982  49.741  29.062  1.00  0.00           C  
ATOM   3583  O   VAL A 473      30.522  50.724  29.541  1.00  0.00           O  
ATOM   3584  CB  VAL A 473      28.327  50.708  27.482  1.00  0.00           C  
ATOM   3585  CG1 VAL A 473      27.086  50.417  26.649  1.00  0.00           C  
ATOM   3586  CG2 VAL A 473      28.175  52.113  28.087  1.00  0.00           C  
ATOM   3587  N   ASN A 474      30.580  48.544  29.156  1.00  0.00           N  
ATOM   3588  CA  ASN A 474      31.981  48.445  29.580  1.00  0.00           C  
ATOM   3589  C   ASN A 474      32.795  47.665  28.542  1.00  0.00           C  
ATOM   3590  O   ASN A 474      32.323  46.689  27.969  1.00  0.00           O  
ATOM   3591  CB  ASN A 474      31.799  47.684  30.889  1.00  0.00           C  
ATOM   3592  CG  ASN A 474      33.048  47.190  31.637  1.00  0.00           C  
ATOM   3593  ND2 ASN A 474      33.187  47.588  32.892  1.00  0.00           N  
ATOM   3594  OD1 ASN A 474      33.950  46.655  30.996  1.00  0.00           O  
ATOM   3595  N   GLY A 475      34.020  48.146  28.392  1.00  0.00           N  
ATOM   3596  CA  GLY A 475      34.935  47.606  27.374  1.00  0.00           C  
ATOM   3597  C   GLY A 475      35.515  46.198  27.483  1.00  0.00           C  
ATOM   3598  O   GLY A 475      35.935  45.597  26.486  1.00  0.00           O  
ATOM   3599  N   PHE A 476      35.694  45.813  28.746  1.00  0.00           N  
ATOM   3600  CA  PHE A 476      36.210  44.455  28.959  1.00  0.00           C  
ATOM   3601  C   PHE A 476      35.263  43.456  29.632  1.00  0.00           C  
ATOM   3602  O   PHE A 476      35.072  42.428  28.972  1.00  0.00           O  
ATOM   3603  CB  PHE A 476      37.601  44.444  29.589  1.00  0.00           C  
ATOM   3604  CG  PHE A 476      38.611  44.893  28.536  1.00  0.00           C  
ATOM   3605  CD1 PHE A 476      39.083  43.951  27.624  1.00  0.00           C  
ATOM   3606  CD2 PHE A 476      39.056  46.203  28.401  1.00  0.00           C  
ATOM   3607  CE1 PHE A 476      40.082  44.244  26.701  1.00  0.00           C  
ATOM   3608  CE2 PHE A 476      39.932  46.527  27.364  1.00  0.00           C  
ATOM   3609  CZ  PHE A 476      40.507  45.554  26.555  1.00  0.00           C  
ATOM   3610  N   ALA A 477      34.686  43.948  30.725  1.00  0.00           N  
ATOM   3611  CA  ALA A 477      34.099  42.908  31.570  1.00  0.00           C  
ATOM   3612  C   ALA A 477      32.590  43.105  31.620  1.00  0.00           C  
ATOM   3613  O   ALA A 477      32.032  44.200  31.614  1.00  0.00           O  
ATOM   3614  CB  ALA A 477      34.577  43.101  33.017  1.00  0.00           C  
ATOM   3615  N   SER A 478      31.879  41.979  31.756  1.00  0.00           N  
ATOM   3616  CA  SER A 478      30.426  41.959  31.930  1.00  0.00           C  
ATOM   3617  C   SER A 478      29.949  42.324  33.337  1.00  0.00           C  
ATOM   3618  O   SER A 478      30.007  41.588  34.317  1.00  0.00           O  
ATOM   3619  CB  SER A 478      29.771  40.606  31.634  1.00  0.00           C  
ATOM   3620  OG  SER A 478      30.206  40.117  30.366  1.00  0.00           O  
ATOM   3621  N   VAL A 479      29.614  43.617  33.399  1.00  0.00           N  
ATOM   3622  CA  VAL A 479      29.242  44.355  34.614  1.00  0.00           C  
ATOM   3623  C   VAL A 479      27.723  44.392  34.779  1.00  0.00           C  
ATOM   3624  O   VAL A 479      27.013  44.893  33.904  1.00  0.00           O  
ATOM   3625  CB  VAL A 479      29.948  45.699  34.831  1.00  0.00           C  
ATOM   3626  CG1 VAL A 479      31.452  45.545  35.063  1.00  0.00           C  
ATOM   3627  CG2 VAL A 479      29.754  46.690  33.686  1.00  0.00           C  
ATOM   3628  N   PRO A 480      27.201  43.988  35.929  1.00  0.00           N  
ATOM   3629  CA  PRO A 480      25.821  44.104  36.412  1.00  0.00           C  
ATOM   3630  C   PRO A 480      25.215  45.501  36.404  1.00  0.00           C  
ATOM   3631  O   PRO A 480      25.900  46.511  36.561  1.00  0.00           O  
ATOM   3632  CB  PRO A 480      25.896  43.481  37.808  1.00  0.00           C  
ATOM   3633  CG  PRO A 480      27.369  43.290  38.161  1.00  0.00           C  
ATOM   3634  CD  PRO A 480      27.977  43.052  36.773  1.00  0.00           C  
ATOM   3635  N   PRO A 481      23.921  45.624  36.114  1.00  0.00           N  
ATOM   3636  CA  PRO A 481      23.228  46.913  36.000  1.00  0.00           C  
ATOM   3637  C   PRO A 481      22.892  47.639  37.311  1.00  0.00           C  
ATOM   3638  O   PRO A 481      23.679  47.572  38.253  1.00  0.00           O  
ATOM   3639  CB  PRO A 481      21.943  46.563  35.241  1.00  0.00           C  
ATOM   3640  CG  PRO A 481      21.542  45.211  35.839  1.00  0.00           C  
ATOM   3641  CD  PRO A 481      22.912  44.553  36.048  1.00  0.00           C  
ATOM   3642  N   PHE A 482      21.863  48.477  37.301  1.00  0.00           N  
ATOM   3643  CA  PHE A 482      21.171  48.975  38.501  1.00  0.00           C  
ATOM   3644  C   PHE A 482      20.327  47.800  39.002  1.00  0.00           C  
ATOM   3645  O   PHE A 482      19.739  46.998  38.284  1.00  0.00           O  
ATOM   3646  CB  PHE A 482      20.204  50.113  38.176  1.00  0.00           C  
ATOM   3647  CG  PHE A 482      19.639  50.733  39.462  1.00  0.00           C  
ATOM   3648  CD1 PHE A 482      20.368  51.549  40.307  1.00  0.00           C  
ATOM   3649  CD2 PHE A 482      18.286  50.543  39.725  1.00  0.00           C  
ATOM   3650  CE1 PHE A 482      19.644  52.150  41.325  1.00  0.00           C  
ATOM   3651  CE2 PHE A 482      17.557  51.123  40.755  1.00  0.00           C  
ATOM   3652  CZ  PHE A 482      18.278  51.976  41.575  1.00  0.00           C  
ATOM   3653  N   TYR A 483      20.432  47.604  40.313  1.00  0.00           N  
ATOM   3654  CA  TYR A 483      19.837  46.498  41.084  1.00  0.00           C  
ATOM   3655  C   TYR A 483      19.349  46.998  42.445  1.00  0.00           C  
ATOM   3656  O   TYR A 483      19.901  47.884  43.087  1.00  0.00           O  
ATOM   3657  CB  TYR A 483      20.747  45.266  41.041  1.00  0.00           C  
ATOM   3658  CG  TYR A 483      22.049  45.424  41.824  1.00  0.00           C  
ATOM   3659  CD1 TYR A 483      23.262  45.638  41.177  1.00  0.00           C  
ATOM   3660  CD2 TYR A 483      22.037  45.216  43.195  1.00  0.00           C  
ATOM   3661  CE1 TYR A 483      24.465  45.766  41.880  1.00  0.00           C  
ATOM   3662  CE2 TYR A 483      23.225  45.320  43.908  1.00  0.00           C  
ATOM   3663  CZ  TYR A 483      24.419  45.572  43.250  1.00  0.00           C  
ATOM   3664  OH  TYR A 483      25.603  45.707  43.911  1.00  0.00           O  
ATOM   3665  N   GLN A 484      18.026  46.865  42.553  1.00  0.00           N  
ATOM   3666  CA  GLN A 484      17.335  47.014  43.846  1.00  0.00           C  
ATOM   3667  C   GLN A 484      17.313  45.699  44.638  1.00  0.00           C  
ATOM   3668  O   GLN A 484      16.331  44.974  44.636  1.00  0.00           O  
ATOM   3669  CB  GLN A 484      15.910  47.526  43.647  1.00  0.00           C  
ATOM   3670  CG  GLN A 484      16.121  48.990  43.223  1.00  0.00           C  
ATOM   3671  CD  GLN A 484      14.772  49.704  43.210  1.00  0.00           C  
ATOM   3672  NE2 GLN A 484      14.232  49.861  42.012  1.00  0.00           N  
ATOM   3673  OE1 GLN A 484      14.280  50.220  44.208  1.00  0.00           O  
ATOM   3674  N   LEU A 485      18.221  45.713  45.609  1.00  0.00           N  
ATOM   3675  CA  LEU A 485      18.397  44.531  46.465  1.00  0.00           C  
ATOM   3676  C   LEU A 485      18.674  44.805  47.952  1.00  0.00           C  
ATOM   3677  O   LEU A 485      19.668  45.309  48.474  1.00  0.00           O  
ATOM   3678  CB  LEU A 485      19.516  43.670  45.871  1.00  0.00           C  
ATOM   3679  CG  LEU A 485      19.892  42.393  46.609  1.00  0.00           C  
ATOM   3680  CD1 LEU A 485      18.836  41.292  46.704  1.00  0.00           C  
ATOM   3681  CD2 LEU A 485      21.207  41.842  46.046  1.00  0.00           C  
ATOM   3682  N   CYS A 486      17.691  44.415  48.746  1.00  0.00           N  
ATOM   3683  CA  CYS A 486      17.657  44.659  50.202  1.00  0.00           C  
ATOM   3684  C   CYS A 486      17.844  43.317  50.927  1.00  0.00           C  
ATOM   3685  O   CYS A 486      17.300  42.281  50.533  1.00  0.00           O  
ATOM   3686  CB  CYS A 486      16.457  45.463  50.709  1.00  0.00           C  
ATOM   3687  SG  CYS A 486      14.717  45.008  50.375  1.00  0.00           S  
ATOM   3688  N   PHE A 487      18.641  43.449  51.987  1.00  0.00           N  
ATOM   3689  CA  PHE A 487      18.937  42.255  52.805  1.00  0.00           C  
ATOM   3690  C   PHE A 487      18.426  42.428  54.229  1.00  0.00           C  
ATOM   3691  O   PHE A 487      18.968  43.122  55.096  1.00  0.00           O  
ATOM   3692  CB  PHE A 487      20.427  41.913  52.821  1.00  0.00           C  
ATOM   3693  CG  PHE A 487      21.101  41.733  51.452  1.00  0.00           C  
ATOM   3694  CD1 PHE A 487      21.681  42.816  50.809  1.00  0.00           C  
ATOM   3695  CD2 PHE A 487      21.284  40.425  51.042  1.00  0.00           C  
ATOM   3696  CE1 PHE A 487      22.575  42.511  49.792  1.00  0.00           C  
ATOM   3697  CE2 PHE A 487      22.191  40.200  50.002  1.00  0.00           C  
ATOM   3698  CZ  PHE A 487      22.830  41.227  49.321  1.00  0.00           C  
ATOM   3699  N   ILE A 488      17.549  41.480  54.542  1.00  0.00           N  
ATOM   3700  CA  ILE A 488      16.991  41.423  55.901  1.00  0.00           C  
ATOM   3701  C   ILE A 488      17.489  40.161  56.618  1.00  0.00           C  
ATOM   3702  O   ILE A 488      17.561  39.108  55.994  1.00  0.00           O  
ATOM   3703  CB  ILE A 488      15.474  41.298  55.818  1.00  0.00           C  
ATOM   3704  CG1 ILE A 488      14.888  42.340  54.861  1.00  0.00           C  
ATOM   3705  CG2 ILE A 488      14.738  41.213  57.151  1.00  0.00           C  
ATOM   3706  CD  ILE A 488      14.977  43.846  55.112  1.00  0.00           C  
ATOM   3707  N   PRO A 489      18.145  40.289  57.768  1.00  0.00           N  
ATOM   3708  CA  PRO A 489      18.730  39.086  58.396  1.00  0.00           C  
ATOM   3709  C   PRO A 489      17.627  38.172  58.932  1.00  0.00           C  
ATOM   3710  O   PRO A 489      16.552  38.618  59.333  1.00  0.00           O  
ATOM   3711  CB  PRO A 489      19.463  39.648  59.613  1.00  0.00           C  
ATOM   3712  CG  PRO A 489      19.965  40.965  59.023  1.00  0.00           C  
ATOM   3713  CD  PRO A 489      18.761  41.528  58.266  1.00  0.00           C  
ATOM   3714  N   ILE A 490      17.932  36.880  58.990  1.00  0.00           N  
ATOM   3715  CA  ILE A 490      17.156  35.752  59.526  1.00  0.00           C  
ATOM   3716  C   ILE A 490      17.524  35.680  61.009  1.00  0.00           C  
ATOM   3717  O   ILE A 490      18.707  35.503  61.310  1.00  0.00           O  
ATOM   3718  CB  ILE A 490      17.438  34.538  58.640  1.00  0.00           C  
ATOM   3719  CG1 ILE A 490      16.767  34.734  57.276  1.00  0.00           C  
ATOM   3720  CG2 ILE A 490      17.015  33.215  59.280  1.00  0.00           C  
ATOM   3721  CD  ILE A 490      17.316  33.732  56.264  1.00  0.00           C  
ATOM   3722  N   HIS A 491      16.461  35.307  61.715  1.00  0.00           N  
ATOM   3723  CA  HIS A 491      16.577  35.099  63.170  1.00  0.00           C  
ATOM   3724  C   HIS A 491      16.845  33.661  63.621  1.00  0.00           C  
ATOM   3725  O   HIS A 491      15.899  32.881  63.491  1.00  0.00           O  
ATOM   3726  CB  HIS A 491      15.585  35.899  64.045  1.00  0.00           C  
ATOM   3727  CG  HIS A 491      14.081  35.683  63.860  1.00  0.00           C  
ATOM   3728  CD2 HIS A 491      13.395  34.846  64.622  1.00  0.00           C  
ATOM   3729  ND1 HIS A 491      13.249  36.346  63.055  1.00  0.00           N  
ATOM   3730  CE1 HIS A 491      12.034  35.928  63.382  1.00  0.00           C  
ATOM   3731  NE2 HIS A 491      12.095  35.021  64.364  1.00  0.00           N  
ATOM   3732  N   HIS A 492      18.118  33.317  63.745  1.00  0.00           N  
ATOM   3733  CA  HIS A 492      18.564  32.011  64.251  1.00  0.00           C  
ATOM   3734  C   HIS A 492      18.488  31.803  65.766  1.00  0.00           C  
ATOM   3735  CB  HIS A 492      20.043  31.768  63.965  1.00  0.00           C  
ATOM   3736  CG  HIS A 492      20.387  31.412  62.514  1.00  0.00           C  
ATOM   3737  CD2 HIS A 492      19.557  31.062  61.535  1.00  0.00           C  
ATOM   3738  ND1 HIS A 492      21.638  31.495  62.077  1.00  0.00           N  
ATOM   3739  CE1 HIS A 492      21.647  31.001  60.836  1.00  0.00           C  
ATOM   3740  NE2 HIS A 492      20.364  30.770  60.532  1.00  0.00           N  
ATOM   3741  O1  HIS A 492      19.045  32.630  66.525  1.00  0.00           O  
ATOM   3742  O2  HIS A 492      17.786  30.843  66.129  1.00  0.00           O  
TER   
ATOM   3743  CAA HEM A 500      40.493  35.056  31.602  1.00  0.00           C  
ATOM   3744  CAB HEM A 500      35.333  34.396  40.143  1.00  0.00           C  
ATOM   3745  CAC HEM A 500      42.618  36.467  42.239  1.00  0.00           C  
ATOM   3746  CAD HEM A 500      44.600  37.217  34.422  1.00  0.00           C  
ATOM   3747  NA  HEM A 500      39.643  35.423  35.290  1.00  0.00           N  
ATOM   3748  CBA HEM A 500      40.927  36.225  30.706  1.00  0.00           C  
ATOM   3749  CBB HEM A 500      33.999  34.301  40.263  1.00  0.00           C  
ATOM   3750  CBC HEM A 500      43.479  35.532  42.693  1.00  0.00           C  
ATOM   3751  CBD HEM A 500      46.056  36.764  34.561  1.00  0.00           C  
ATOM   3752  NB  HEM A 500      38.105  35.171  37.759  1.00  0.00           N  
ATOM   3753  CGA HEM A 500      42.069  35.995  29.716  1.00  0.00           C  
ATOM   3754  CGD HEM A 500      46.230  35.283  34.188  1.00  0.00           C  
ATOM   3755  ND  HEM A 500      41.804  36.315  36.744  1.00  0.00           N  
ATOM   3756  CHA HEM A 500      41.740  36.169  34.315  1.00  0.00           C  
ATOM   3757  CHB HEM A 500      37.369  34.637  35.531  1.00  0.00           C  
ATOM   3758  CHC HEM A 500      38.180  35.437  40.177  1.00  0.00           C  
ATOM   3759  CHD HEM A 500      42.644  36.722  38.993  1.00  0.00           C  
ATOM   3760  CMA HEM A 500      37.342  34.782  32.398  1.00  0.00           C  
ATOM   3761  CMB HEM A 500      34.638  33.808  37.004  1.00  0.00           C  
ATOM   3762  CMC HEM A 500      39.489  36.378  42.806  1.00  0.00           C  
ATOM   3763  CMD HEM A 500      44.960  38.287  37.557  1.00  0.00           C  
ATOM   3764  C1A HEM A 500      40.448  35.644  34.186  1.00  0.00           C  
ATOM   3765  C1B HEM A 500      37.113  34.730  36.901  1.00  0.00           C  
ATOM   3766  C1C HEM A 500      39.524  35.821  40.264  1.00  0.00           C  
ATOM   3767  C1D HEM A 500      42.741  36.848  37.602  1.00  0.00           C  
ATOM   3768  O1A HEM A 500      43.169  35.491  30.049  1.00  0.00           O  
ATOM   3769  O1D HEM A 500      45.275  34.484  34.222  1.00  0.00           O  
ATOM   3770  C2A HEM A 500      39.849  35.366  32.953  1.00  0.00           C  
ATOM   3771  C2B HEM A 500      35.901  34.471  37.544  1.00  0.00           C  
ATOM   3772  C2C HEM A 500      40.183  36.113  41.466  1.00  0.00           C  
ATOM   3773  C2D HEM A 500      43.839  37.419  36.967  1.00  0.00           C  
ATOM   3774  O2A HEM A 500      41.666  36.210  28.554  1.00  0.00           O  
ATOM   3775  O2D HEM A 500      47.319  34.931  33.701  1.00  0.00           O  
ATOM   3776  C3A HEM A 500      38.522  35.082  33.322  1.00  0.00           C  
ATOM   3777  C3B HEM A 500      36.172  34.693  38.895  1.00  0.00           C  
ATOM   3778  C3C HEM A 500      41.529  36.340  41.179  1.00  0.00           C  
ATOM   3779  C3D HEM A 500      43.635  37.142  35.601  1.00  0.00           C  
ATOM   3780  C4A HEM A 500      38.446  35.031  34.721  1.00  0.00           C  
ATOM   3781  C4B HEM A 500      37.498  35.142  38.987  1.00  0.00           C  
ATOM   3782  C4C HEM A 500      41.580  36.250  39.779  1.00  0.00           C  
ATOM   3783  C4D HEM A 500      42.369  36.542  35.508  1.00  0.00           C  
ATOM   3784  NC  HEM A 500      40.382  35.906  39.192  1.00  0.00           N  
ATOM   3785  FE  HEM A 500      39.974  35.690  37.248  1.00  0.00           F  
ATOM   3786  C   _O0 B 501      42.208  40.795  34.312  1.00  0.00           C  
ATOM   3787  O   _O0 B 501      45.977  49.439  36.982  1.00  0.00           O  
ATOM   3788  C1  _O0 B 501      43.050  41.868  34.625  1.00  0.00           C  
ATOM   3789  O1  _O0 B 501      46.963  47.754  35.881  1.00  0.00           O  
ATOM   3790  C2  _O0 B 501      42.459  42.817  35.445  1.00  0.00           C  
ATOM   3791  C3  _O0 B 501      41.143  42.744  35.892  1.00  0.00           C  
ATOM   3792  C4  _O0 B 501      40.325  41.697  35.452  1.00  0.00           C  
ATOM   3793  C5  _O0 B 501      40.866  40.641  34.701  1.00  0.00           C  
ATOM   3794  C6  _O0 B 501      43.423  43.894  35.775  1.00  0.00           C  
ATOM   3795  C7  _O0 B 501      44.322  43.686  36.824  1.00  0.00           C  
ATOM   3796  C8  _O0 B 501      45.015  44.720  37.416  1.00  0.00           C  
ATOM   3797  C9  _O0 B 501      44.845  46.029  36.950  1.00  0.00           C  
ATOM   3798  C10 _O0 B 501      43.980  46.275  35.875  1.00  0.00           C  
ATOM   3799  C11 _O0 B 501      43.258  45.209  35.358  1.00  0.00           C  
ATOM   3800  C12 _O0 B 501      45.542  47.148  37.721  1.00  0.00           C  
ATOM   3801  C13 _O0 B 501      44.478  47.681  38.676  1.00  0.00           C  
ATOM   3802  C14 _O0 B 501      46.222  48.219  36.795  1.00  0.00           C  
ATOM   3803  F   _O0 B 501      42.245  45.442  34.485  1.00  0.00           F  
ATOM   3804  CA  _NW C 502      38.956  46.588  31.700  1.00  0.00           C  
ATOM   3805  CB  _NW C 502      45.899  47.094  32.312  1.00  0.00           C  
ATOM   3806  C1  _NW C 502      43.686  46.589  30.639  1.00  0.00           C  
ATOM   3807  N1  _NW C 502      46.782  47.263  33.354  1.00  0.00           N  
ATOM   3808  O1  _NW C 502      42.077  47.662  28.932  1.00  0.00           O  
ATOM   3809  C2  _NW C 502      40.946  45.924  30.507  1.00  0.00           C  
ATOM   3810  N2  _NW C 502      38.451  45.051  33.349  1.00  0.00           N  
ATOM   3811  O2  _NW C 502      42.649  45.160  28.621  1.00  0.00           O  
ATOM   3812  C3  _NW C 502      44.269  45.559  31.359  1.00  0.00           C  
ATOM   3813  C4  _NW C 502      40.705  44.603  30.843  1.00  0.00           C  
ATOM   3814  C5  _NW C 502      44.134  47.888  30.858  1.00  0.00           C  
ATOM   3815  C6  _NW C 502      40.049  46.915  30.906  1.00  0.00           C  
ATOM   3816  C7  _NW C 502      45.377  45.817  32.158  1.00  0.00           C  
ATOM   3817  C8  _NW C 502      39.583  44.249  31.587  1.00  0.00           C  
ATOM   3818  C9  _NW C 502      45.260  48.129  31.634  1.00  0.00           C  
ATOM   3819  CC  _NW C 502      38.722  45.248  32.012  1.00  0.00           C  
ATOM   3820  S   _NW C 502      42.349  46.328  29.493  1.00  0.00           S  
END
