# Supplementary material for: The molecular basis of dapsone activation of CYP2C9-catalyzed nonsteroidal anti-inflammatory drug oxidation
Source: J Biol Chem. 2023 Oct 20;299(12):105368. doi: 10.1016/j.jbc.2023.105368 (PMC10696402; doi:10.1016/j.jbc.2023.105368)
Supplement: CYP2C9-Flurbiprofen-dapsone-68ns [file mmc9.zip › jbc_105368_CYP2C9-Flurbiprofen-dapsone-68ns_mmc09.pdb]

CRYST1   74.666   74.666   74.666  90.00  90.00  90.00 P 1           1
ATOM      1  N   ARG A  26      48.241  31.675   0.701  1.00  0.00           N  
ATOM      2  CA  ARG A  26      47.705  31.886   2.052  1.00  0.00           C  
ATOM      3  C   ARG A  26      46.334  31.194   2.138  1.00  0.00           C  
ATOM      4  O   ARG A  26      45.558  31.182   1.193  1.00  0.00           O  
ATOM      5  CB  ARG A  26      47.657  33.358   2.430  1.00  0.00           C  
ATOM      6  CG  ARG A  26      46.632  34.262   1.742  1.00  0.00           C  
ATOM      7  CD  ARG A  26      47.029  35.728   1.562  1.00  0.00           C  
ATOM      8  NE  ARG A  26      47.291  36.427   2.831  1.00  0.00           N  
ATOM      9  CZ  ARG A  26      48.373  37.142   3.184  1.00  0.00           C  
ATOM     10  NH1 ARG A  26      49.422  37.277   2.363  1.00  0.00           N1+
ATOM     11  NH2 ARG A  26      48.465  37.699   4.405  1.00  0.00           N  
ATOM     12  N   GLY A  27      45.944  30.708   3.314  1.00  0.00           N  
ATOM     13  CA  GLY A  27      44.521  30.404   3.461  1.00  0.00           C  
ATOM     14  C   GLY A  27      43.670  31.661   3.683  1.00  0.00           C  
ATOM     15  O   GLY A  27      43.781  32.267   4.742  1.00  0.00           O  
ATOM     16  N   LYS A  28      42.805  32.020   2.749  1.00  0.00           N  
ATOM     17  CA  LYS A  28      42.142  33.316   2.606  1.00  0.00           C  
ATOM     18  C   LYS A  28      40.970  33.471   3.577  1.00  0.00           C  
ATOM     19  O   LYS A  28      39.848  33.230   3.146  1.00  0.00           O  
ATOM     20  CB  LYS A  28      41.793  33.569   1.130  1.00  0.00           C  
ATOM     21  CG  LYS A  28      43.093  33.577   0.331  1.00  0.00           C  
ATOM     22  CD  LYS A  28      42.810  33.681  -1.167  1.00  0.00           C  
ATOM     23  CE  LYS A  28      44.043  33.309  -1.984  1.00  0.00           C  
ATOM     24  NZ  LYS A  28      44.222  33.903  -3.316  1.00  0.00           N1+
ATOM     25  N   LEU A  29      41.229  34.363   4.534  1.00  0.00           N  
ATOM     26  CA  LEU A  29      40.336  34.635   5.664  1.00  0.00           C  
ATOM     27  C   LEU A  29      38.992  35.300   5.370  1.00  0.00           C  
ATOM     28  O   LEU A  29      39.042  36.525   5.206  1.00  0.00           O  
ATOM     29  CB  LEU A  29      41.174  35.388   6.701  1.00  0.00           C  
ATOM     30  CG  LEU A  29      41.958  34.505   7.669  1.00  0.00           C  
ATOM     31  CD1 LEU A  29      42.739  35.506   8.530  1.00  0.00           C  
ATOM     32  CD2 LEU A  29      41.112  33.736   8.681  1.00  0.00           C  
ATOM     33  N   PRO A  30      37.872  34.613   5.614  1.00  0.00           N  
ATOM     34  CA  PRO A  30      36.518  35.120   5.367  1.00  0.00           C  
ATOM     35  C   PRO A  30      36.117  36.460   5.996  1.00  0.00           C  
ATOM     36  O   PRO A  30      36.303  36.600   7.210  1.00  0.00           O  
ATOM     37  CB  PRO A  30      35.577  34.007   5.828  1.00  0.00           C  
ATOM     38  CG  PRO A  30      36.448  33.253   6.837  1.00  0.00           C  
ATOM     39  CD  PRO A  30      37.876  33.319   6.309  1.00  0.00           C  
ATOM     40  N   PRO A  31      35.852  37.418   5.123  1.00  0.00           N  
ATOM     41  CA  PRO A  31      35.540  38.783   5.582  1.00  0.00           C  
ATOM     42  C   PRO A  31      34.164  38.986   6.235  1.00  0.00           C  
ATOM     43  O   PRO A  31      33.160  38.284   6.124  1.00  0.00           O  
ATOM     44  CB  PRO A  31      35.601  39.735   4.384  1.00  0.00           C  
ATOM     45  CG  PRO A  31      36.477  38.936   3.406  1.00  0.00           C  
ATOM     46  CD  PRO A  31      36.041  37.493   3.669  1.00  0.00           C  
ATOM     47  N   GLY A  32      34.172  39.961   7.142  1.00  0.00           N  
ATOM     48  CA  GLY A  32      33.039  40.234   8.042  1.00  0.00           C  
ATOM     49  C   GLY A  32      32.582  41.692   7.987  1.00  0.00           C  
ATOM     50  O   GLY A  32      33.227  42.516   8.628  1.00  0.00           O  
ATOM     51  N   PRO A  33      31.375  41.981   7.531  1.00  0.00           N  
ATOM     52  CA  PRO A  33      30.659  43.259   7.636  1.00  0.00           C  
ATOM     53  C   PRO A  33      30.659  43.854   9.041  1.00  0.00           C  
ATOM     54  O   PRO A  33      30.181  43.289  10.022  1.00  0.00           O  
ATOM     55  CB  PRO A  33      29.275  42.909   7.093  1.00  0.00           C  
ATOM     56  CG  PRO A  33      29.718  42.032   5.924  1.00  0.00           C  
ATOM     57  CD  PRO A  33      30.724  41.078   6.571  1.00  0.00           C  
ATOM     58  N   THR A  34      31.035  45.137   8.993  1.00  0.00           N  
ATOM     59  CA  THR A  34      31.363  45.991  10.141  1.00  0.00           C  
ATOM     60  C   THR A  34      30.317  45.886  11.252  1.00  0.00           C  
ATOM     61  O   THR A  34      29.097  46.022  11.134  1.00  0.00           O  
ATOM     62  CB  THR A  34      31.466  47.489   9.826  1.00  0.00           C  
ATOM     63  CG2 THR A  34      30.218  48.142   9.240  1.00  0.00           C  
ATOM     64  OG1 THR A  34      32.107  48.037  10.993  1.00  0.00           O  
ATOM     65  N   PRO A  35      30.790  45.437  12.409  1.00  0.00           N  
ATOM     66  CA  PRO A  35      29.967  45.129  13.588  1.00  0.00           C  
ATOM     67  C   PRO A  35      29.316  46.349  14.240  1.00  0.00           C  
ATOM     68  O   PRO A  35      29.780  46.943  15.206  1.00  0.00           O  
ATOM     69  CB  PRO A  35      30.879  44.362  14.550  1.00  0.00           C  
ATOM     70  CG  PRO A  35      32.242  45.036  14.327  1.00  0.00           C  
ATOM     71  CD  PRO A  35      32.190  45.230  12.816  1.00  0.00           C  
ATOM     72  N   LEU A  36      28.197  46.788  13.672  1.00  0.00           N  
ATOM     73  CA  LEU A  36      27.274  47.821  14.192  1.00  0.00           C  
ATOM     74  C   LEU A  36      25.924  47.276  14.668  1.00  0.00           C  
ATOM     75  O   LEU A  36      25.234  46.650  13.887  1.00  0.00           O  
ATOM     76  CB  LEU A  36      27.018  48.738  13.005  1.00  0.00           C  
ATOM     77  CG  LEU A  36      28.123  49.744  12.656  1.00  0.00           C  
ATOM     78  CD1 LEU A  36      27.765  50.507  11.386  1.00  0.00           C  
ATOM     79  CD2 LEU A  36      28.375  50.818  13.736  1.00  0.00           C  
ATOM     80  N   PRO A  37      25.786  47.213  15.989  1.00  0.00           N  
ATOM     81  CA  PRO A  37      24.453  47.079  16.600  1.00  0.00           C  
ATOM     82  C   PRO A  37      23.585  48.192  16.018  1.00  0.00           C  
ATOM     83  O   PRO A  37      24.033  49.301  15.734  1.00  0.00           O  
ATOM     84  CB  PRO A  37      24.729  47.291  18.090  1.00  0.00           C  
ATOM     85  CG  PRO A  37      26.036  46.509  18.253  1.00  0.00           C  
ATOM     86  CD  PRO A  37      26.803  46.988  17.021  1.00  0.00           C  
ATOM     87  N   VAL A  38      22.368  47.768  15.664  1.00  0.00           N  
ATOM     88  CA  VAL A  38      21.357  48.603  15.026  1.00  0.00           C  
ATOM     89  C   VAL A  38      20.316  49.235  15.947  1.00  0.00           C  
ATOM     90  O   VAL A  38      19.989  50.424  15.814  1.00  0.00           O  
ATOM     91  CB  VAL A  38      20.873  47.843  13.781  1.00  0.00           C  
ATOM     92  CG1 VAL A  38      21.952  47.582  12.724  1.00  0.00           C  
ATOM     93  CG2 VAL A  38      20.157  46.544  14.167  1.00  0.00           C  
ATOM     94  N   ILE A  39      19.891  48.515  16.978  1.00  0.00           N  
ATOM     95  CA  ILE A  39      18.829  48.932  17.913  1.00  0.00           C  
ATOM     96  C   ILE A  39      19.381  49.217  19.310  1.00  0.00           C  
ATOM     97  O   ILE A  39      20.348  48.661  19.839  1.00  0.00           O  
ATOM     98  CB  ILE A  39      17.746  47.853  17.934  1.00  0.00           C  
ATOM     99  CG1 ILE A  39      18.350  46.517  18.361  1.00  0.00           C  
ATOM    100  CG2 ILE A  39      16.934  47.926  16.646  1.00  0.00           C  
ATOM    101  CD  ILE A  39      17.338  45.510  18.893  1.00  0.00           C  
ATOM    102  N   GLY A  40      18.622  50.075  19.982  1.00  0.00           N  
ATOM    103  CA  GLY A  40      18.715  50.343  21.424  1.00  0.00           C  
ATOM    104  C   GLY A  40      19.891  51.277  21.746  1.00  0.00           C  
ATOM    105  O   GLY A  40      19.749  52.497  21.672  1.00  0.00           O  
ATOM    106  N   ASN A  41      21.070  50.780  22.111  1.00  0.00           N  
ATOM    107  CA  ASN A  41      22.316  51.524  22.341  1.00  0.00           C  
ATOM    108  C   ASN A  41      22.981  51.685  20.974  1.00  0.00           C  
ATOM    109  O   ASN A  41      23.456  50.690  20.435  1.00  0.00           O  
ATOM    110  CB  ASN A  41      23.216  50.712  23.274  1.00  0.00           C  
ATOM    111  CG  ASN A  41      24.443  51.513  23.729  1.00  0.00           C  
ATOM    112  ND2 ASN A  41      25.589  50.847  23.814  1.00  0.00           N  
ATOM    113  OD1 ASN A  41      24.427  52.671  24.159  1.00  0.00           O  
ATOM    114  N   ILE A  42      22.934  52.919  20.479  1.00  0.00           N  
ATOM    115  CA  ILE A  42      23.228  53.153  19.056  1.00  0.00           C  
ATOM    116  C   ILE A  42      24.498  53.884  18.639  1.00  0.00           C  
ATOM    117  O   ILE A  42      24.885  53.824  17.470  1.00  0.00           O  
ATOM    118  CB  ILE A  42      22.028  53.721  18.290  1.00  0.00           C  
ATOM    119  CG1 ILE A  42      21.258  54.881  18.926  1.00  0.00           C  
ATOM    120  CG2 ILE A  42      21.035  52.611  17.948  1.00  0.00           C  
ATOM    121  CD  ILE A  42      22.080  56.170  19.021  1.00  0.00           C  
ATOM    122  N   LEU A  43      25.273  54.350  19.618  1.00  0.00           N  
ATOM    123  CA  LEU A  43      26.419  55.256  19.372  1.00  0.00           C  
ATOM    124  C   LEU A  43      27.688  55.087  20.207  1.00  0.00           C  
ATOM    125  O   LEU A  43      28.808  54.912  19.751  1.00  0.00           O  
ATOM    126  CB  LEU A  43      25.936  56.699  19.407  1.00  0.00           C  
ATOM    127  CG  LEU A  43      27.006  57.722  19.021  1.00  0.00           C  
ATOM    128  CD1 LEU A  43      26.938  57.981  17.512  1.00  0.00           C  
ATOM    129  CD2 LEU A  43      26.758  58.937  19.927  1.00  0.00           C  
ATOM    130  N   GLN A  44      27.514  54.976  21.519  1.00  0.00           N  
ATOM    131  CA  GLN A  44      28.567  54.726  22.511  1.00  0.00           C  
ATOM    132  C   GLN A  44      28.553  53.225  22.794  1.00  0.00           C  
ATOM    133  O   GLN A  44      27.701  52.829  23.585  1.00  0.00           O  
ATOM    134  CB  GLN A  44      28.237  55.428  23.830  1.00  0.00           C  
ATOM    135  CG  GLN A  44      27.949  56.914  23.575  1.00  0.00           C  
ATOM    136  CD  GLN A  44      27.946  57.937  24.715  1.00  0.00           C  
ATOM    137  NE2 GLN A  44      26.799  58.152  25.356  1.00  0.00           N  
ATOM    138  OE1 GLN A  44      28.897  58.691  24.866  1.00  0.00           O  
ATOM    139  N   ILE A  45      29.533  52.482  22.301  1.00  0.00           N  
ATOM    140  CA  ILE A  45      29.390  51.024  22.330  1.00  0.00           C  
ATOM    141  C   ILE A  45      30.479  50.341  23.168  1.00  0.00           C  
ATOM    142  O   ILE A  45      31.604  50.799  23.349  1.00  0.00           O  
ATOM    143  CB  ILE A  45      29.511  50.511  20.884  1.00  0.00           C  
ATOM    144  CG1 ILE A  45      28.546  51.299  20.004  1.00  0.00           C  
ATOM    145  CG2 ILE A  45      29.411  48.990  20.752  1.00  0.00           C  
ATOM    146  CD  ILE A  45      27.070  51.196  20.388  1.00  0.00           C  
ATOM    147  N   GLY A  46      29.994  49.321  23.869  1.00  0.00           N  
ATOM    148  CA  GLY A  46      30.811  48.403  24.664  1.00  0.00           C  
ATOM    149  C   GLY A  46      30.858  46.995  24.096  1.00  0.00           C  
ATOM    150  O   GLY A  46      30.552  46.777  22.913  1.00  0.00           O  
ATOM    151  N   ILE A  47      31.413  46.103  24.905  1.00  0.00           N  
ATOM    152  CA  ILE A  47      31.799  44.730  24.519  1.00  0.00           C  
ATOM    153  C   ILE A  47      30.620  43.769  24.369  1.00  0.00           C  
ATOM    154  O   ILE A  47      30.593  43.014  23.417  1.00  0.00           O  
ATOM    155  CB  ILE A  47      32.873  44.154  25.451  1.00  0.00           C  
ATOM    156  CG1 ILE A  47      33.379  42.779  25.004  1.00  0.00           C  
ATOM    157  CG2 ILE A  47      32.462  44.162  26.932  1.00  0.00           C  
ATOM    158  CD  ILE A  47      34.314  42.968  23.804  1.00  0.00           C  
ATOM    159  N   LYS A  48      29.637  43.905  25.252  1.00  0.00           N  
ATOM    160  CA  LYS A  48      28.377  43.146  25.220  1.00  0.00           C  
ATOM    161  C   LYS A  48      27.411  43.484  24.072  1.00  0.00           C  
ATOM    162  O   LYS A  48      26.826  42.525  23.552  1.00  0.00           O  
ATOM    163  CB  LYS A  48      27.629  43.091  26.551  1.00  0.00           C  
ATOM    164  CG  LYS A  48      27.974  41.942  27.481  1.00  0.00           C  
ATOM    165  CD  LYS A  48      27.521  40.582  26.908  1.00  0.00           C  
ATOM    166  CE  LYS A  48      27.452  39.530  28.004  1.00  0.00           C  
ATOM    167  NZ  LYS A  48      26.874  38.283  27.460  1.00  0.00           N1+
ATOM    168  N   ASP A  49      27.397  44.742  23.652  1.00  0.00           N  
ATOM    169  CA  ASP A  49      26.718  45.212  22.444  1.00  0.00           C  
ATOM    170  C   ASP A  49      27.121  44.477  21.167  1.00  0.00           C  
ATOM    171  O   ASP A  49      26.299  43.977  20.399  1.00  0.00           O  
ATOM    172  CB  ASP A  49      27.071  46.689  22.256  1.00  0.00           C  
ATOM    173  CG  ASP A  49      26.640  47.691  23.323  1.00  0.00           C  
ATOM    174  OD1 ASP A  49      27.442  47.885  24.263  1.00  0.00           O  
ATOM    175  OD2 ASP A  49      25.454  48.090  23.316  1.00  0.00           O1-
ATOM    176  N   ILE A  50      28.427  44.395  20.912  1.00  0.00           N  
ATOM    177  CA  ILE A  50      29.034  43.645  19.807  1.00  0.00           C  
ATOM    178  C   ILE A  50      28.912  42.164  20.149  1.00  0.00           C  
ATOM    179  O   ILE A  50      28.514  41.437  19.219  1.00  0.00           O  
ATOM    180  CB  ILE A  50      30.482  44.045  19.536  1.00  0.00           C  
ATOM    181  CG1 ILE A  50      30.639  45.582  19.548  1.00  0.00           C  
ATOM    182  CG2 ILE A  50      30.951  43.352  18.256  1.00  0.00           C  
ATOM    183  CD  ILE A  50      30.009  46.345  18.377  1.00  0.00           C  
ATOM    184  N   SER A  51      28.884  41.630  21.369  1.00  0.00           N  
ATOM    185  CA  SER A  51      28.771  40.221  21.749  1.00  0.00           C  
ATOM    186  C   SER A  51      27.399  39.661  21.340  1.00  0.00           C  
ATOM    187  O   SER A  51      27.396  38.549  20.798  1.00  0.00           O  
ATOM    188  CB  SER A  51      29.124  39.808  23.185  1.00  0.00           C  
ATOM    189  OG  SER A  51      29.054  38.394  23.393  1.00  0.00           O  
ATOM    190  N   LYS A  52      26.341  40.420  21.613  1.00  0.00           N  
ATOM    191  CA  LYS A  52      24.999  40.027  21.162  1.00  0.00           C  
ATOM    192  C   LYS A  52      25.025  39.815  19.647  1.00  0.00           C  
ATOM    193  O   LYS A  52      24.946  38.635  19.291  1.00  0.00           O  
ATOM    194  CB  LYS A  52      24.027  41.164  21.485  1.00  0.00           C  
ATOM    195  CG  LYS A  52      23.452  40.961  22.881  1.00  0.00           C  
ATOM    196  CD  LYS A  52      22.253  41.895  22.993  1.00  0.00           C  
ATOM    197  CE  LYS A  52      22.544  43.390  23.013  1.00  0.00           C  
ATOM    198  NZ  LYS A  52      21.500  44.205  23.651  1.00  0.00           N1+
ATOM    199  N   SER A  53      25.523  40.783  18.883  1.00  0.00           N  
ATOM    200  CA  SER A  53      25.690  40.606  17.439  1.00  0.00           C  
ATOM    201  C   SER A  53      26.578  39.530  16.794  1.00  0.00           C  
ATOM    202  O   SER A  53      26.257  38.910  15.779  1.00  0.00           O  
ATOM    203  CB  SER A  53      26.052  41.957  16.818  1.00  0.00           C  
ATOM    204  OG  SER A  53      24.930  42.811  16.548  1.00  0.00           O  
ATOM    205  N   LEU A  54      27.722  39.286  17.426  1.00  0.00           N  
ATOM    206  CA  LEU A  54      28.672  38.266  16.987  1.00  0.00           C  
ATOM    207  C   LEU A  54      28.077  36.888  16.703  1.00  0.00           C  
ATOM    208  O   LEU A  54      28.615  36.180  15.858  1.00  0.00           O  
ATOM    209  CB  LEU A  54      29.822  38.084  17.985  1.00  0.00           C  
ATOM    210  CG  LEU A  54      31.018  38.955  17.630  1.00  0.00           C  
ATOM    211  CD1 LEU A  54      31.947  38.896  18.852  1.00  0.00           C  
ATOM    212  CD2 LEU A  54      31.688  38.466  16.347  1.00  0.00           C  
ATOM    213  N   THR A  55      27.057  36.449  17.430  1.00  0.00           N  
ATOM    214  CA  THR A  55      26.451  35.136  17.171  1.00  0.00           C  
ATOM    215  C   THR A  55      26.002  34.963  15.724  1.00  0.00           C  
ATOM    216  O   THR A  55      26.561  34.142  14.986  1.00  0.00           O  
ATOM    217  CB  THR A  55      25.299  34.683  18.061  1.00  0.00           C  
ATOM    218  CG2 THR A  55      25.672  34.770  19.538  1.00  0.00           C  
ATOM    219  OG1 THR A  55      24.233  35.615  17.951  1.00  0.00           O  
ATOM    220  N   ASN A  56      25.175  35.924  15.341  1.00  0.00           N  
ATOM    221  CA  ASN A  56      24.631  36.070  13.980  1.00  0.00           C  
ATOM    222  C   ASN A  56      25.711  36.361  12.941  1.00  0.00           C  
ATOM    223  O   ASN A  56      25.821  35.478  12.104  1.00  0.00           O  
ATOM    224  CB  ASN A  56      23.622  37.220  13.847  1.00  0.00           C  
ATOM    225  CG  ASN A  56      22.171  36.799  14.110  1.00  0.00           C  
ATOM    226  ND2 ASN A  56      21.495  36.521  13.002  1.00  0.00           N  
ATOM    227  OD1 ASN A  56      21.689  36.648  15.229  1.00  0.00           O  
ATOM    228  N   LEU A  57      26.725  37.116  13.362  1.00  0.00           N  
ATOM    229  CA  LEU A  57      27.878  37.524  12.551  1.00  0.00           C  
ATOM    230  C   LEU A  57      28.751  36.338  12.111  1.00  0.00           C  
ATOM    231  O   LEU A  57      28.969  36.053  10.937  1.00  0.00           O  
ATOM    232  CB  LEU A  57      28.734  38.651  13.152  1.00  0.00           C  
ATOM    233  CG  LEU A  57      28.294  40.047  12.721  1.00  0.00           C  
ATOM    234  CD1 LEU A  57      29.176  41.141  13.321  1.00  0.00           C  
ATOM    235  CD2 LEU A  57      28.252  40.223  11.202  1.00  0.00           C  
ATOM    236  N   SER A  58      29.146  35.562  13.109  1.00  0.00           N  
ATOM    237  CA  SER A  58      30.090  34.452  12.903  1.00  0.00           C  
ATOM    238  C   SER A  58      29.429  33.268  12.199  1.00  0.00           C  
ATOM    239  O   SER A  58      30.004  32.694  11.278  1.00  0.00           O  
ATOM    240  CB  SER A  58      30.691  33.845  14.175  1.00  0.00           C  
ATOM    241  OG  SER A  58      29.689  33.295  15.042  1.00  0.00           O  
ATOM    242  N   LYS A  59      28.180  33.028  12.579  1.00  0.00           N  
ATOM    243  CA  LYS A  59      27.259  32.106  11.893  1.00  0.00           C  
ATOM    244  C   LYS A  59      27.134  32.316  10.386  1.00  0.00           C  
ATOM    245  O   LYS A  59      27.011  31.352   9.641  1.00  0.00           O  
ATOM    246  CB  LYS A  59      25.899  32.226  12.590  1.00  0.00           C  
ATOM    247  CG  LYS A  59      25.341  30.848  12.928  1.00  0.00           C  
ATOM    248  CD  LYS A  59      26.107  30.122  14.041  1.00  0.00           C  
ATOM    249  CE  LYS A  59      25.917  30.755  15.423  1.00  0.00           C  
ATOM    250  NZ  LYS A  59      26.487  29.851  16.431  1.00  0.00           N1+
ATOM    251  N   VAL A  60      27.006  33.571   9.962  1.00  0.00           N  
ATOM    252  CA  VAL A  60      26.955  33.966   8.548  1.00  0.00           C  
ATOM    253  C   VAL A  60      28.239  33.847   7.733  1.00  0.00           C  
ATOM    254  O   VAL A  60      28.309  33.280   6.651  1.00  0.00           O  
ATOM    255  CB  VAL A  60      26.096  35.215   8.339  1.00  0.00           C  
ATOM    256  CG1 VAL A  60      26.172  35.733   6.900  1.00  0.00           C  
ATOM    257  CG2 VAL A  60      24.647  34.998   8.755  1.00  0.00           C  
ATOM    258  N   TYR A  61      29.242  34.614   8.179  1.00  0.00           N  
ATOM    259  CA  TYR A  61      30.495  34.790   7.421  1.00  0.00           C  
ATOM    260  C   TYR A  61      31.673  33.815   7.551  1.00  0.00           C  
ATOM    261  O   TYR A  61      32.162  33.349   6.529  1.00  0.00           O  
ATOM    262  CB  TYR A  61      31.021  36.214   7.592  1.00  0.00           C  
ATOM    263  CG  TYR A  61      29.997  37.220   7.083  1.00  0.00           C  
ATOM    264  CD1 TYR A  61      29.217  38.032   7.908  1.00  0.00           C  
ATOM    265  CD2 TYR A  61      29.637  37.267   5.743  1.00  0.00           C  
ATOM    266  CE1 TYR A  61      28.190  38.865   7.471  1.00  0.00           C  
ATOM    267  CE2 TYR A  61      28.611  38.044   5.210  1.00  0.00           C  
ATOM    268  CZ  TYR A  61      27.952  38.882   6.102  1.00  0.00           C  
ATOM    269  OH  TYR A  61      26.858  39.537   5.639  1.00  0.00           O  
ATOM    270  N   GLY A  62      32.044  33.529   8.800  1.00  0.00           N  
ATOM    271  CA  GLY A  62      33.079  32.516   9.008  1.00  0.00           C  
ATOM    272  C   GLY A  62      33.478  32.517  10.484  1.00  0.00           C  
ATOM    273  O   GLY A  62      33.328  33.517  11.173  1.00  0.00           O  
ATOM    274  N   PRO A  63      33.791  31.323  10.990  1.00  0.00           N  
ATOM    275  CA  PRO A  63      34.246  31.131  12.374  1.00  0.00           C  
ATOM    276  C   PRO A  63      35.546  31.756  12.859  1.00  0.00           C  
ATOM    277  O   PRO A  63      35.602  32.199  14.004  1.00  0.00           O  
ATOM    278  CB  PRO A  63      34.296  29.619  12.591  1.00  0.00           C  
ATOM    279  CG  PRO A  63      33.221  29.084  11.642  1.00  0.00           C  
ATOM    280  CD  PRO A  63      33.108  30.114  10.522  1.00  0.00           C  
ATOM    281  N   VAL A  64      36.560  31.638  12.005  1.00  0.00           N  
ATOM    282  CA  VAL A  64      37.877  32.308  12.015  1.00  0.00           C  
ATOM    283  C   VAL A  64      37.814  33.342  10.888  1.00  0.00           C  
ATOM    284  O   VAL A  64      38.294  33.092   9.777  1.00  0.00           O  
ATOM    285  CB  VAL A  64      39.070  31.349  12.108  1.00  0.00           C  
ATOM    286  CG1 VAL A  64      39.243  30.435  10.897  1.00  0.00           C  
ATOM    287  CG2 VAL A  64      40.348  32.166  12.260  1.00  0.00           C  
ATOM    288  N   PHE A  65      37.491  34.569  11.283  1.00  0.00           N  
ATOM    289  CA  PHE A  65      37.178  35.553  10.237  1.00  0.00           C  
ATOM    290  C   PHE A  65      37.624  36.976  10.599  1.00  0.00           C  
ATOM    291  O   PHE A  65      37.686  37.308  11.776  1.00  0.00           O  
ATOM    292  CB  PHE A  65      35.663  35.538  10.043  1.00  0.00           C  
ATOM    293  CG  PHE A  65      34.706  36.372  10.894  1.00  0.00           C  
ATOM    294  CD1 PHE A  65      33.767  37.216  10.325  1.00  0.00           C  
ATOM    295  CD2 PHE A  65      34.691  36.077  12.258  1.00  0.00           C  
ATOM    296  CE1 PHE A  65      32.819  37.799  11.154  1.00  0.00           C  
ATOM    297  CE2 PHE A  65      33.727  36.689  13.045  1.00  0.00           C  
ATOM    298  CZ  PHE A  65      32.751  37.520  12.513  1.00  0.00           C  
ATOM    299  N   THR A  66      37.838  37.742   9.536  1.00  0.00           N  
ATOM    300  CA  THR A  66      38.285  39.134   9.575  1.00  0.00           C  
ATOM    301  C   THR A  66      37.245  40.229   9.838  1.00  0.00           C  
ATOM    302  O   THR A  66      36.497  40.650   8.952  1.00  0.00           O  
ATOM    303  CB  THR A  66      39.053  39.566   8.325  1.00  0.00           C  
ATOM    304  CG2 THR A  66      40.572  39.659   8.517  1.00  0.00           C  
ATOM    305  OG1 THR A  66      38.831  38.713   7.202  1.00  0.00           O  
ATOM    306  N   LEU A  67      36.905  40.411  11.109  1.00  0.00           N  
ATOM    307  CA  LEU A  67      35.885  41.361  11.563  1.00  0.00           C  
ATOM    308  C   LEU A  67      36.452  42.785  11.489  1.00  0.00           C  
ATOM    309  O   LEU A  67      37.164  43.312  12.339  1.00  0.00           O  
ATOM    310  CB  LEU A  67      35.395  40.962  12.950  1.00  0.00           C  
ATOM    311  CG  LEU A  67      34.152  41.753  13.338  1.00  0.00           C  
ATOM    312  CD1 LEU A  67      33.001  41.456  12.372  1.00  0.00           C  
ATOM    313  CD2 LEU A  67      33.680  41.456  14.765  1.00  0.00           C  
ATOM    314  N   TYR A  68      35.861  43.536  10.572  1.00  0.00           N  
ATOM    315  CA  TYR A  68      36.087  44.981  10.411  1.00  0.00           C  
ATOM    316  C   TYR A  68      35.630  45.952  11.508  1.00  0.00           C  
ATOM    317  O   TYR A  68      34.528  46.507  11.510  1.00  0.00           O  
ATOM    318  CB  TYR A  68      35.543  45.477   9.077  1.00  0.00           C  
ATOM    319  CG  TYR A  68      36.464  45.192   7.889  1.00  0.00           C  
ATOM    320  CD1 TYR A  68      37.451  46.130   7.608  1.00  0.00           C  
ATOM    321  CD2 TYR A  68      36.236  44.108   7.052  1.00  0.00           C  
ATOM    322  CE1 TYR A  68      38.194  45.915   6.464  1.00  0.00           C  
ATOM    323  CE2 TYR A  68      36.986  43.907   5.892  1.00  0.00           C  
ATOM    324  CZ  TYR A  68      37.996  44.817   5.633  1.00  0.00           C  
ATOM    325  OH  TYR A  68      39.067  44.374   4.913  1.00  0.00           O  
ATOM    326  N   PHE A  69      36.400  46.149  12.567  1.00  0.00           N  
ATOM    327  CA  PHE A  69      36.173  47.232  13.530  1.00  0.00           C  
ATOM    328  C   PHE A  69      36.675  48.565  12.981  1.00  0.00           C  
ATOM    329  O   PHE A  69      37.838  48.923  12.772  1.00  0.00           O  
ATOM    330  CB  PHE A  69      36.875  46.897  14.855  1.00  0.00           C  
ATOM    331  CG  PHE A  69      36.132  45.941  15.799  1.00  0.00           C  
ATOM    332  CD1 PHE A  69      36.467  44.596  15.744  1.00  0.00           C  
ATOM    333  CD2 PHE A  69      35.304  46.444  16.794  1.00  0.00           C  
ATOM    334  CE1 PHE A  69      36.006  43.746  16.736  1.00  0.00           C  
ATOM    335  CE2 PHE A  69      34.800  45.565  17.742  1.00  0.00           C  
ATOM    336  CZ  PHE A  69      35.101  44.205  17.691  1.00  0.00           C  
ATOM    337  N   GLY A  70      35.650  49.234  12.450  1.00  0.00           N  
ATOM    338  CA  GLY A  70      35.765  50.453  11.643  1.00  0.00           C  
ATOM    339  C   GLY A  70      36.319  50.019  10.282  1.00  0.00           C  
ATOM    340  O   GLY A  70      35.575  49.344   9.567  1.00  0.00           O  
ATOM    341  N   LEU A  71      37.442  50.641   9.927  1.00  0.00           N  
ATOM    342  CA  LEU A  71      38.141  50.286   8.686  1.00  0.00           C  
ATOM    343  C   LEU A  71      39.293  49.300   8.895  1.00  0.00           C  
ATOM    344  O   LEU A  71      39.694  48.741   7.879  1.00  0.00           O  
ATOM    345  CB  LEU A  71      38.802  51.501   8.052  1.00  0.00           C  
ATOM    346  CG  LEU A  71      37.798  52.293   7.205  1.00  0.00           C  
ATOM    347  CD1 LEU A  71      38.430  53.548   6.597  1.00  0.00           C  
ATOM    348  CD2 LEU A  71      36.994  51.392   6.273  1.00  0.00           C  
ATOM    349  N   LYS A  72      39.488  48.804  10.114  1.00  0.00           N  
ATOM    350  CA  LYS A  72      40.645  47.926  10.344  1.00  0.00           C  
ATOM    351  C   LYS A  72      40.232  46.508  10.735  1.00  0.00           C  
ATOM    352  O   LYS A  72      39.294  46.366  11.524  1.00  0.00           O  
ATOM    353  CB  LYS A  72      41.456  48.644  11.420  1.00  0.00           C  
ATOM    354  CG  LYS A  72      42.717  47.885  11.847  1.00  0.00           C  
ATOM    355  CD  LYS A  72      43.564  48.711  12.816  1.00  0.00           C  
ATOM    356  CE  LYS A  72      44.876  48.047  13.238  1.00  0.00           C  
ATOM    357  NZ  LYS A  72      45.556  48.702  14.361  1.00  0.00           N1+
ATOM    358  N   PRO A  73      40.742  45.532   9.979  1.00  0.00           N  
ATOM    359  CA  PRO A  73      40.433  44.105  10.155  1.00  0.00           C  
ATOM    360  C   PRO A  73      41.108  43.419  11.345  1.00  0.00           C  
ATOM    361  O   PRO A  73      42.322  43.395  11.527  1.00  0.00           O  
ATOM    362  CB  PRO A  73      40.807  43.454   8.825  1.00  0.00           C  
ATOM    363  CG  PRO A  73      42.107  44.247   8.561  1.00  0.00           C  
ATOM    364  CD  PRO A  73      41.657  45.678   8.827  1.00  0.00           C  
ATOM    365  N   ILE A  74      40.267  42.851  12.210  1.00  0.00           N  
ATOM    366  CA  ILE A  74      40.630  42.204  13.482  1.00  0.00           C  
ATOM    367  C   ILE A  74      40.055  40.776  13.480  1.00  0.00           C  
ATOM    368  O   ILE A  74      38.851  40.550  13.438  1.00  0.00           O  
ATOM    369  CB  ILE A  74      40.100  42.960  14.688  1.00  0.00           C  
ATOM    370  CG1 ILE A  74      40.300  44.482  14.556  1.00  0.00           C  
ATOM    371  CG2 ILE A  74      40.639  42.454  16.029  1.00  0.00           C  
ATOM    372  CD  ILE A  74      41.734  44.981  14.462  1.00  0.00           C  
ATOM    373  N   VAL A  75      40.983  39.831  13.561  1.00  0.00           N  
ATOM    374  CA  VAL A  75      40.626  38.403  13.435  1.00  0.00           C  
ATOM    375  C   VAL A  75      39.913  37.840  14.669  1.00  0.00           C  
ATOM    376  O   VAL A  75      40.482  37.670  15.742  1.00  0.00           O  
ATOM    377  CB  VAL A  75      41.853  37.558  13.080  1.00  0.00           C  
ATOM    378  CG1 VAL A  75      41.485  36.108  12.764  1.00  0.00           C  
ATOM    379  CG2 VAL A  75      42.582  38.183  11.891  1.00  0.00           C  
ATOM    380  N   VAL A  76      38.650  37.511  14.469  1.00  0.00           N  
ATOM    381  CA  VAL A  76      37.767  37.156  15.585  1.00  0.00           C  
ATOM    382  C   VAL A  76      37.337  35.711  15.408  1.00  0.00           C  
ATOM    383  O   VAL A  76      37.205  35.248  14.265  1.00  0.00           O  
ATOM    384  CB  VAL A  76      36.597  38.140  15.513  1.00  0.00           C  
ATOM    385  CG1 VAL A  76      35.344  37.716  16.261  1.00  0.00           C  
ATOM    386  CG2 VAL A  76      36.978  39.514  16.057  1.00  0.00           C  
ATOM    387  N   LEU A  77      37.684  34.988  16.469  1.00  0.00           N  
ATOM    388  CA  LEU A  77      37.507  33.551  16.709  1.00  0.00           C  
ATOM    389  C   LEU A  77      36.254  33.193  17.525  1.00  0.00           C  
ATOM    390  O   LEU A  77      36.232  33.505  18.714  1.00  0.00           O  
ATOM    391  CB  LEU A  77      38.703  33.206  17.592  1.00  0.00           C  
ATOM    392  CG  LEU A  77      39.899  32.749  16.763  1.00  0.00           C  
ATOM    393  CD1 LEU A  77      41.203  32.858  17.566  1.00  0.00           C  
ATOM    394  CD2 LEU A  77      39.786  31.388  16.060  1.00  0.00           C  
ATOM    395  N   HIS A  78      35.198  32.709  16.875  1.00  0.00           N  
ATOM    396  CA  HIS A  78      33.868  32.508  17.481  1.00  0.00           C  
ATOM    397  C   HIS A  78      33.405  31.092  17.133  1.00  0.00           C  
ATOM    398  O   HIS A  78      33.599  30.586  16.025  1.00  0.00           O  
ATOM    399  CB  HIS A  78      32.953  33.639  17.012  1.00  0.00           C  
ATOM    400  CG  HIS A  78      31.740  33.695  17.944  1.00  0.00           C  
ATOM    401  CD2 HIS A  78      31.534  34.664  18.854  1.00  0.00           C  
ATOM    402  ND1 HIS A  78      30.531  33.206  17.706  1.00  0.00           N  
ATOM    403  CE1 HIS A  78      29.571  33.765  18.451  1.00  0.00           C  
ATOM    404  NE2 HIS A  78      30.244  34.635  19.185  1.00  0.00           N  
ATOM    405  N   GLY A  79      32.375  30.672  17.867  1.00  0.00           N  
ATOM    406  CA  GLY A  79      31.959  29.268  17.996  1.00  0.00           C  
ATOM    407  C   GLY A  79      33.040  28.517  18.786  1.00  0.00           C  
ATOM    408  O   GLY A  79      34.229  28.735  18.579  1.00  0.00           O  
ATOM    409  N   TYR A  80      32.576  27.583  19.596  1.00  0.00           N  
ATOM    410  CA  TYR A  80      33.318  26.655  20.460  1.00  0.00           C  
ATOM    411  C   TYR A  80      34.598  26.082  19.856  1.00  0.00           C  
ATOM    412  O   TYR A  80      35.681  26.289  20.380  1.00  0.00           O  
ATOM    413  CB  TYR A  80      32.331  25.550  20.859  1.00  0.00           C  
ATOM    414  CG  TYR A  80      32.936  24.518  21.819  1.00  0.00           C  
ATOM    415  CD1 TYR A  80      32.793  24.720  23.188  1.00  0.00           C  
ATOM    416  CD2 TYR A  80      33.619  23.371  21.453  1.00  0.00           C  
ATOM    417  CE1 TYR A  80      33.277  23.809  24.116  1.00  0.00           C  
ATOM    418  CE2 TYR A  80      34.163  22.522  22.406  1.00  0.00           C  
ATOM    419  CZ  TYR A  80      33.927  22.627  23.768  1.00  0.00           C  
ATOM    420  OH  TYR A  80      34.088  21.631  24.677  1.00  0.00           O  
ATOM    421  N   GLU A  81      34.527  25.381  18.720  1.00  0.00           N  
ATOM    422  CA  GLU A  81      35.639  24.749  17.994  1.00  0.00           C  
ATOM    423  C   GLU A  81      36.793  25.694  17.666  1.00  0.00           C  
ATOM    424  O   GLU A  81      37.954  25.378  17.950  1.00  0.00           O  
ATOM    425  CB  GLU A  81      35.158  23.937  16.805  1.00  0.00           C  
ATOM    426  CG  GLU A  81      34.230  22.796  17.245  1.00  0.00           C  
ATOM    427  CD  GLU A  81      32.724  23.015  17.248  1.00  0.00           C  
ATOM    428  OE1 GLU A  81      32.050  22.583  16.285  1.00  0.00           O  
ATOM    429  OE2 GLU A  81      32.305  23.670  18.226  1.00  0.00           O1-
ATOM    430  N   ALA A  82      36.450  26.890  17.182  1.00  0.00           N  
ATOM    431  CA  ALA A  82      37.431  27.916  16.828  1.00  0.00           C  
ATOM    432  C   ALA A  82      38.143  28.409  18.093  1.00  0.00           C  
ATOM    433  O   ALA A  82      39.370  28.514  18.058  1.00  0.00           O  
ATOM    434  CB  ALA A  82      36.703  29.136  16.268  1.00  0.00           C  
ATOM    435  N   VAL A  83      37.381  28.491  19.176  1.00  0.00           N  
ATOM    436  CA  VAL A  83      37.897  28.935  20.482  1.00  0.00           C  
ATOM    437  C   VAL A  83      38.676  27.850  21.234  1.00  0.00           C  
ATOM    438  O   VAL A  83      39.655  28.219  21.892  1.00  0.00           O  
ATOM    439  CB  VAL A  83      36.728  29.538  21.261  1.00  0.00           C  
ATOM    440  CG1 VAL A  83      37.109  30.022  22.665  1.00  0.00           C  
ATOM    441  CG2 VAL A  83      36.059  30.670  20.476  1.00  0.00           C  
ATOM    442  N   LYS A  84      38.166  26.629  21.323  1.00  0.00           N  
ATOM    443  CA  LYS A  84      38.860  25.529  22.013  1.00  0.00           C  
ATOM    444  C   LYS A  84      40.289  25.376  21.498  1.00  0.00           C  
ATOM    445  O   LYS A  84      41.219  25.196  22.289  1.00  0.00           O  
ATOM    446  CB  LYS A  84      38.039  24.256  21.774  1.00  0.00           C  
ATOM    447  CG  LYS A  84      38.495  23.103  22.663  1.00  0.00           C  
ATOM    448  CD  LYS A  84      37.770  21.798  22.350  1.00  0.00           C  
ATOM    449  CE  LYS A  84      38.326  20.528  23.004  1.00  0.00           C  
ATOM    450  NZ  LYS A  84      37.598  19.287  22.705  1.00  0.00           N1+
ATOM    451  N   GLU A  85      40.332  25.189  20.186  1.00  0.00           N  
ATOM    452  CA  GLU A  85      41.581  24.767  19.532  1.00  0.00           C  
ATOM    453  C   GLU A  85      42.593  25.913  19.481  1.00  0.00           C  
ATOM    454  O   GLU A  85      43.780  25.589  19.431  1.00  0.00           O  
ATOM    455  CB  GLU A  85      41.404  24.136  18.163  1.00  0.00           C  
ATOM    456  CG  GLU A  85      40.668  22.803  18.407  1.00  0.00           C  
ATOM    457  CD  GLU A  85      40.602  21.838  17.224  1.00  0.00           C  
ATOM    458  OE1 GLU A  85      40.626  22.275  16.053  1.00  0.00           O  
ATOM    459  OE2 GLU A  85      40.504  20.608  17.459  1.00  0.00           O1-
ATOM    460  N   ALA A  86      42.213  27.182  19.517  1.00  0.00           N  
ATOM    461  CA  ALA A  86      43.191  28.258  19.738  1.00  0.00           C  
ATOM    462  C   ALA A  86      43.721  28.426  21.175  1.00  0.00           C  
ATOM    463  O   ALA A  86      44.857  28.838  21.382  1.00  0.00           O  
ATOM    464  CB  ALA A  86      42.452  29.487  19.213  1.00  0.00           C  
ATOM    465  N   LEU A  87      43.057  27.811  22.144  1.00  0.00           N  
ATOM    466  CA  LEU A  87      43.424  27.932  23.548  1.00  0.00           C  
ATOM    467  C   LEU A  87      44.121  26.707  24.148  1.00  0.00           C  
ATOM    468  O   LEU A  87      44.989  26.885  24.998  1.00  0.00           O  
ATOM    469  CB  LEU A  87      42.180  28.353  24.330  1.00  0.00           C  
ATOM    470  CG  LEU A  87      41.926  29.861  24.256  1.00  0.00           C  
ATOM    471  CD1 LEU A  87      40.485  30.132  24.698  1.00  0.00           C  
ATOM    472  CD2 LEU A  87      42.928  30.599  25.141  1.00  0.00           C  
ATOM    473  N   ILE A  88      43.915  25.534  23.556  1.00  0.00           N  
ATOM    474  CA  ILE A  88      44.724  24.355  23.919  1.00  0.00           C  
ATOM    475  C   ILE A  88      45.613  23.867  22.771  1.00  0.00           C  
ATOM    476  O   ILE A  88      45.223  23.718  21.612  1.00  0.00           O  
ATOM    477  CB  ILE A  88      43.838  23.235  24.423  1.00  0.00           C  
ATOM    478  CG1 ILE A  88      42.700  22.781  23.493  1.00  0.00           C  
ATOM    479  CG2 ILE A  88      43.326  23.797  25.748  1.00  0.00           C  
ATOM    480  CD  ILE A  88      41.956  21.651  24.210  1.00  0.00           C  
ATOM    481  N   ASP A  89      46.834  23.514  23.160  1.00  0.00           N  
ATOM    482  CA  ASP A  89      47.929  23.026  22.306  1.00  0.00           C  
ATOM    483  C   ASP A  89      48.716  24.217  21.752  1.00  0.00           C  
ATOM    484  O   ASP A  89      49.949  24.227  21.809  1.00  0.00           O  
ATOM    485  CB  ASP A  89      47.670  21.889  21.330  1.00  0.00           C  
ATOM    486  CG  ASP A  89      49.001  21.206  20.997  1.00  0.00           C  
ATOM    487  OD1 ASP A  89      49.576  20.578  21.907  1.00  0.00           O  
ATOM    488  OD2 ASP A  89      49.384  21.187  19.800  1.00  0.00           O1-
ATOM    489  N   LEU A  90      48.008  25.197  21.187  1.00  0.00           N  
ATOM    490  CA  LEU A  90      48.527  26.516  20.804  1.00  0.00           C  
ATOM    491  C   LEU A  90      48.985  27.511  21.880  1.00  0.00           C  
ATOM    492  O   LEU A  90      48.188  27.852  22.750  1.00  0.00           O  
ATOM    493  CB  LEU A  90      47.579  27.158  19.794  1.00  0.00           C  
ATOM    494  CG  LEU A  90      47.597  26.467  18.428  1.00  0.00           C  
ATOM    495  CD1 LEU A  90      46.394  26.921  17.618  1.00  0.00           C  
ATOM    496  CD2 LEU A  90      48.967  26.704  17.783  1.00  0.00           C  
ATOM    497  N   GLY A  91      50.283  27.798  21.884  1.00  0.00           N  
ATOM    498  CA  GLY A  91      50.795  28.899  22.723  1.00  0.00           C  
ATOM    499  C   GLY A  91      51.142  30.150  21.914  1.00  0.00           C  
ATOM    500  O   GLY A  91      50.398  30.666  21.085  1.00  0.00           O  
ATOM    501  N   GLU A  92      52.298  30.656  22.350  1.00  0.00           N  
ATOM    502  CA  GLU A  92      52.889  31.976  22.055  1.00  0.00           C  
ATOM    503  C   GLU A  92      52.712  32.468  20.611  1.00  0.00           C  
ATOM    504  O   GLU A  92      52.513  33.671  20.454  1.00  0.00           O  
ATOM    505  CB  GLU A  92      54.372  31.849  22.365  1.00  0.00           C  
ATOM    506  CG  GLU A  92      55.151  33.165  22.512  1.00  0.00           C  
ATOM    507  CD  GLU A  92      56.530  32.817  23.078  1.00  0.00           C  
ATOM    508  OE1 GLU A  92      57.488  32.818  22.268  1.00  0.00           O  
ATOM    509  OE2 GLU A  92      56.697  32.675  24.302  1.00  0.00           O1-
ATOM    510  N   GLU A  93      52.856  31.576  19.632  1.00  0.00           N  
ATOM    511  CA  GLU A  93      52.730  31.802  18.184  1.00  0.00           C  
ATOM    512  C   GLU A  93      51.376  32.419  17.828  1.00  0.00           C  
ATOM    513  O   GLU A  93      51.385  33.553  17.340  1.00  0.00           O  
ATOM    514  CB  GLU A  93      52.900  30.499  17.413  1.00  0.00           C  
ATOM    515  CG  GLU A  93      54.282  29.847  17.307  1.00  0.00           C  
ATOM    516  CD  GLU A  93      54.691  29.195  18.631  1.00  0.00           C  
ATOM    517  OE1 GLU A  93      53.785  28.685  19.313  1.00  0.00           O  
ATOM    518  OE2 GLU A  93      55.915  29.049  18.896  1.00  0.00           O1-
ATOM    519  N   PHE A  94      50.295  31.963  18.451  1.00  0.00           N  
ATOM    520  CA  PHE A  94      48.919  32.358  18.128  1.00  0.00           C  
ATOM    521  C   PHE A  94      48.364  33.158  19.307  1.00  0.00           C  
ATOM    522  O   PHE A  94      48.388  34.391  19.275  1.00  0.00           O  
ATOM    523  CB  PHE A  94      48.108  31.104  17.822  1.00  0.00           C  
ATOM    524  CG  PHE A  94      46.827  31.432  17.047  1.00  0.00           C  
ATOM    525  CD1 PHE A  94      46.694  32.417  16.081  1.00  0.00           C  
ATOM    526  CD2 PHE A  94      45.837  30.460  17.155  1.00  0.00           C  
ATOM    527  CE1 PHE A  94      45.532  32.549  15.331  1.00  0.00           C  
ATOM    528  CE2 PHE A  94      44.746  30.500  16.296  1.00  0.00           C  
ATOM    529  CZ  PHE A  94      44.552  31.561  15.422  1.00  0.00           C  
ATOM    530  N   SER A  95      48.110  32.417  20.389  1.00  0.00           N  
ATOM    531  CA  SER A  95      47.535  32.907  21.653  1.00  0.00           C  
ATOM    532  C   SER A  95      48.540  33.441  22.674  1.00  0.00           C  
ATOM    533  O   SER A  95      48.537  32.973  23.812  1.00  0.00           O  
ATOM    534  CB  SER A  95      46.457  32.066  22.365  1.00  0.00           C  
ATOM    535  OG  SER A  95      47.086  30.798  22.539  1.00  0.00           O  
ATOM    536  N   GLY A  96      49.137  34.597  22.413  1.00  0.00           N  
ATOM    537  CA  GLY A  96      50.189  35.140  23.289  1.00  0.00           C  
ATOM    538  C   GLY A  96      50.123  36.645  23.551  1.00  0.00           C  
ATOM    539  O   GLY A  96      49.577  37.347  22.702  1.00  0.00           O  
ATOM    540  N   ARG A  97      50.515  37.134  24.721  1.00  0.00           N  
ATOM    541  CA  ARG A  97      50.328  38.521  25.181  1.00  0.00           C  
ATOM    542  C   ARG A  97      51.540  39.446  25.158  1.00  0.00           C  
ATOM    543  O   ARG A  97      52.549  39.149  25.788  1.00  0.00           O  
ATOM    544  CB  ARG A  97      49.702  38.529  26.582  1.00  0.00           C  
ATOM    545  CG  ARG A  97      48.265  38.002  26.483  1.00  0.00           C  
ATOM    546  CD  ARG A  97      47.437  38.083  27.767  1.00  0.00           C  
ATOM    547  NE  ARG A  97      46.107  37.503  27.491  1.00  0.00           N  
ATOM    548  CZ  ARG A  97      45.332  36.794  28.314  1.00  0.00           C  
ATOM    549  NH1 ARG A  97      45.513  36.796  29.647  1.00  0.00           N1+
ATOM    550  NH2 ARG A  97      44.362  36.041  27.767  1.00  0.00           N  
ATOM    551  N   GLY A  98      51.367  40.568  24.457  1.00  0.00           N  
ATOM    552  CA  GLY A  98      52.381  41.616  24.283  1.00  0.00           C  
ATOM    553  C   GLY A  98      52.417  42.427  25.578  1.00  0.00           C  
ATOM    554  O   GLY A  98      51.362  42.969  25.919  1.00  0.00           O  
ATOM    555  N   ILE A  99      53.582  42.682  26.154  1.00  0.00           N  
ATOM    556  CA  ILE A  99      53.815  43.372  27.430  1.00  0.00           C  
ATOM    557  C   ILE A  99      54.357  44.785  27.233  1.00  0.00           C  
ATOM    558  O   ILE A  99      55.245  44.995  26.404  1.00  0.00           O  
ATOM    559  CB  ILE A  99      54.649  42.540  28.408  1.00  0.00           C  
ATOM    560  CG1 ILE A  99      55.992  42.222  27.743  1.00  0.00           C  
ATOM    561  CG2 ILE A  99      53.825  41.371  28.947  1.00  0.00           C  
ATOM    562  CD  ILE A  99      57.016  41.446  28.575  1.00  0.00           C  
ATOM    563  N   PHE A 100      53.737  45.668  28.003  1.00  0.00           N  
ATOM    564  CA  PHE A 100      53.735  47.134  28.070  1.00  0.00           C  
ATOM    565  C   PHE A 100      54.634  47.594  29.221  1.00  0.00           C  
ATOM    566  O   PHE A 100      54.146  47.738  30.345  1.00  0.00           O  
ATOM    567  CB  PHE A 100      52.293  47.615  28.260  1.00  0.00           C  
ATOM    568  CG  PHE A 100      51.296  47.204  27.178  1.00  0.00           C  
ATOM    569  CD1 PHE A 100      50.528  46.070  27.487  1.00  0.00           C  
ATOM    570  CD2 PHE A 100      50.996  47.829  25.974  1.00  0.00           C  
ATOM    571  CE1 PHE A 100      49.529  45.587  26.656  1.00  0.00           C  
ATOM    572  CE2 PHE A 100      49.917  47.431  25.185  1.00  0.00           C  
ATOM    573  CZ  PHE A 100      49.207  46.289  25.503  1.00  0.00           C  
ATOM    574  N   PRO A 101      55.790  48.150  28.831  1.00  0.00           N  
ATOM    575  CA  PRO A 101      56.868  48.458  29.778  1.00  0.00           C  
ATOM    576  C   PRO A 101      56.511  49.497  30.840  1.00  0.00           C  
ATOM    577  O   PRO A 101      55.458  50.142  30.888  1.00  0.00           O  
ATOM    578  CB  PRO A 101      57.987  49.034  28.913  1.00  0.00           C  
ATOM    579  CG  PRO A 101      57.688  48.403  27.552  1.00  0.00           C  
ATOM    580  CD  PRO A 101      56.173  48.658  27.514  1.00  0.00           C  
ATOM    581  N   LEU A 102      57.427  49.585  31.786  1.00  0.00           N  
ATOM    582  CA  LEU A 102      57.196  50.258  33.085  1.00  0.00           C  
ATOM    583  C   LEU A 102      56.681  51.693  32.902  1.00  0.00           C  
ATOM    584  O   LEU A 102      55.720  52.106  33.549  1.00  0.00           O  
ATOM    585  CB  LEU A 102      58.405  50.149  34.017  1.00  0.00           C  
ATOM    586  CG  LEU A 102      58.161  50.571  35.467  1.00  0.00           C  
ATOM    587  CD1 LEU A 102      57.173  49.622  36.140  1.00  0.00           C  
ATOM    588  CD2 LEU A 102      59.540  50.535  36.119  1.00  0.00           C  
ATOM    589  N   ALA A 103      57.409  52.400  32.045  1.00  0.00           N  
ATOM    590  CA  ALA A 103      57.146  53.815  31.785  1.00  0.00           C  
ATOM    591  C   ALA A 103      56.053  54.203  30.792  1.00  0.00           C  
ATOM    592  O   ALA A 103      55.919  55.404  30.551  1.00  0.00           O  
ATOM    593  CB  ALA A 103      58.579  54.321  31.512  1.00  0.00           C  
ATOM    594  N   GLU A 104      55.156  53.254  30.493  1.00  0.00           N  
ATOM    595  CA  GLU A 104      53.919  53.511  29.746  1.00  0.00           C  
ATOM    596  C   GLU A 104      52.927  54.292  30.597  1.00  0.00           C  
ATOM    597  O   GLU A 104      53.025  54.281  31.826  1.00  0.00           O  
ATOM    598  CB  GLU A 104      53.294  52.223  29.229  1.00  0.00           C  
ATOM    599  CG  GLU A 104      53.981  51.631  28.003  1.00  0.00           C  
ATOM    600  CD  GLU A 104      53.875  52.369  26.666  1.00  0.00           C  
ATOM    601  OE1 GLU A 104      52.854  53.058  26.410  1.00  0.00           O  
ATOM    602  OE2 GLU A 104      54.754  52.202  25.800  1.00  0.00           O1-
ATOM    603  N   ARG A 105      51.894  54.858  29.973  1.00  0.00           N  
ATOM    604  CA  ARG A 105      51.015  55.769  30.715  1.00  0.00           C  
ATOM    605  C   ARG A 105      49.543  55.293  30.689  1.00  0.00           C  
ATOM    606  O   ARG A 105      48.962  55.021  31.738  1.00  0.00           O  
ATOM    607  CB  ARG A 105      51.174  57.219  30.309  1.00  0.00           C  
ATOM    608  CG  ARG A 105      52.384  57.865  30.982  1.00  0.00           C  
ATOM    609  CD  ARG A 105      52.484  59.357  30.622  1.00  0.00           C  
ATOM    610  NE  ARG A 105      53.301  60.078  31.613  1.00  0.00           N  
ATOM    611  CZ  ARG A 105      53.462  61.398  31.693  1.00  0.00           C  
ATOM    612  NH1 ARG A 105      52.870  62.266  30.852  1.00  0.00           N1+
ATOM    613  NH2 ARG A 105      54.206  61.924  32.683  1.00  0.00           N  
ATOM    614  N   ALA A 106      48.939  55.359  29.511  1.00  0.00           N  
ATOM    615  CA  ALA A 106      47.700  54.589  29.336  1.00  0.00           C  
ATOM    616  C   ALA A 106      47.786  53.103  28.953  1.00  0.00           C  
ATOM    617  O   ALA A 106      46.795  52.408  29.134  1.00  0.00           O  
ATOM    618  CB  ALA A 106      46.894  55.289  28.233  1.00  0.00           C  
ATOM    619  N   ASN A 107      48.834  52.649  28.271  1.00  0.00           N  
ATOM    620  CA  ASN A 107      49.137  51.239  28.009  1.00  0.00           C  
ATOM    621  C   ASN A 107      49.522  50.403  29.242  1.00  0.00           C  
ATOM    622  O   ASN A 107      50.677  50.360  29.651  1.00  0.00           O  
ATOM    623  CB  ASN A 107      50.217  51.130  26.935  1.00  0.00           C  
ATOM    624  CG  ASN A 107      49.752  51.640  25.576  1.00  0.00           C  
ATOM    625  ND2 ASN A 107      50.643  52.379  24.949  1.00  0.00           N  
ATOM    626  OD1 ASN A 107      48.712  51.387  24.950  1.00  0.00           O  
ATOM    627  N   ARG A 108      48.582  49.560  29.656  1.00  0.00           N  
ATOM    628  CA  ARG A 108      48.840  48.850  30.923  1.00  0.00           C  
ATOM    629  C   ARG A 108      48.876  47.320  30.715  1.00  0.00           C  
ATOM    630  O   ARG A 108      48.300  46.727  29.800  1.00  0.00           O  
ATOM    631  CB  ARG A 108      47.947  49.314  32.073  1.00  0.00           C  
ATOM    632  CG  ARG A 108      48.489  50.695  32.388  1.00  0.00           C  
ATOM    633  CD  ARG A 108      47.817  51.140  33.686  1.00  0.00           C  
ATOM    634  NE  ARG A 108      48.020  50.263  34.845  1.00  0.00           N  
ATOM    635  CZ  ARG A 108      49.201  50.162  35.479  1.00  0.00           C  
ATOM    636  NH1 ARG A 108      50.245  50.947  35.205  1.00  0.00           N1+
ATOM    637  NH2 ARG A 108      49.306  49.297  36.501  1.00  0.00           N  
ATOM    638  N   GLY A 109      49.746  46.699  31.496  1.00  0.00           N  
ATOM    639  CA  GLY A 109      50.055  45.259  31.394  1.00  0.00           C  
ATOM    640  C   GLY A 109      51.564  45.005  31.507  1.00  0.00           C  
ATOM    641  O   GLY A 109      52.270  44.920  30.507  1.00  0.00           O  
ATOM    642  N   PHE A 110      51.931  44.699  32.748  1.00  0.00           N  
ATOM    643  CA  PHE A 110      53.222  44.086  33.083  1.00  0.00           C  
ATOM    644  C   PHE A 110      53.160  42.999  34.154  1.00  0.00           C  
ATOM    645  O   PHE A 110      54.237  42.654  34.639  1.00  0.00           O  
ATOM    646  CB  PHE A 110      54.144  45.268  33.385  1.00  0.00           C  
ATOM    647  CG  PHE A 110      55.625  45.058  33.043  1.00  0.00           C  
ATOM    648  CD1 PHE A 110      56.061  45.031  31.727  1.00  0.00           C  
ATOM    649  CD2 PHE A 110      56.529  45.022  34.091  1.00  0.00           C  
ATOM    650  CE1 PHE A 110      57.430  45.056  31.483  1.00  0.00           C  
ATOM    651  CE2 PHE A 110      57.894  44.969  33.849  1.00  0.00           C  
ATOM    652  CZ  PHE A 110      58.338  44.991  32.530  1.00  0.00           C  
ATOM    653  N   GLY A 111      52.003  42.384  34.394  1.00  0.00           N  
ATOM    654  CA  GLY A 111      51.867  41.513  35.568  1.00  0.00           C  
ATOM    655  C   GLY A 111      51.549  40.082  35.142  1.00  0.00           C  
ATOM    656  O   GLY A 111      52.506  39.317  34.982  1.00  0.00           O  
ATOM    657  N   ILE A 112      50.378  39.643  35.598  1.00  0.00           N  
ATOM    658  CA  ILE A 112      49.849  38.305  35.321  1.00  0.00           C  
ATOM    659  C   ILE A 112      48.735  38.308  34.266  1.00  0.00           C  
ATOM    660  O   ILE A 112      48.729  37.337  33.510  1.00  0.00           O  
ATOM    661  CB  ILE A 112      49.550  37.520  36.598  1.00  0.00           C  
ATOM    662  CG1 ILE A 112      49.430  35.990  36.462  1.00  0.00           C  
ATOM    663  CG2 ILE A 112      48.351  38.082  37.371  1.00  0.00           C  
ATOM    664  CD  ILE A 112      50.633  35.085  36.704  1.00  0.00           C  
ATOM    665  N   VAL A 113      47.833  39.278  34.270  1.00  0.00           N  
ATOM    666  CA  VAL A 113      46.757  39.487  33.295  1.00  0.00           C  
ATOM    667  C   VAL A 113      47.238  39.623  31.850  1.00  0.00           C  
ATOM    668  O   VAL A 113      46.703  39.066  30.896  1.00  0.00           O  
ATOM    669  CB  VAL A 113      45.596  40.443  33.609  1.00  0.00           C  
ATOM    670  CG1 VAL A 113      44.797  39.869  34.772  1.00  0.00           C  
ATOM    671  CG2 VAL A 113      45.934  41.902  33.927  1.00  0.00           C  
ATOM    672  N   PHE A 114      48.310  40.404  31.864  1.00  0.00           N  
ATOM    673  CA  PHE A 114      49.035  40.635  30.601  1.00  0.00           C  
ATOM    674  C   PHE A 114      50.519  40.228  30.579  1.00  0.00           C  
ATOM    675  O   PHE A 114      51.416  40.964  30.979  1.00  0.00           O  
ATOM    676  CB  PHE A 114      48.890  41.980  29.889  1.00  0.00           C  
ATOM    677  CG  PHE A 114      47.736  42.031  28.894  1.00  0.00           C  
ATOM    678  CD1 PHE A 114      48.101  42.125  27.548  1.00  0.00           C  
ATOM    679  CD2 PHE A 114      46.414  41.979  29.312  1.00  0.00           C  
ATOM    680  CE1 PHE A 114      47.130  42.292  26.570  1.00  0.00           C  
ATOM    681  CE2 PHE A 114      45.447  42.032  28.312  1.00  0.00           C  
ATOM    682  CZ  PHE A 114      45.807  42.153  26.976  1.00  0.00           C  
ATOM    683  N   SER A 115      50.710  38.908  30.574  1.00  0.00           N  
ATOM    684  CA  SER A 115      52.005  38.258  30.829  1.00  0.00           C  
ATOM    685  C   SER A 115      52.635  37.464  29.686  1.00  0.00           C  
ATOM    686  O   SER A 115      51.948  36.829  28.891  1.00  0.00           O  
ATOM    687  CB  SER A 115      51.999  37.314  32.032  1.00  0.00           C  
ATOM    688  OG  SER A 115      53.074  37.703  32.882  1.00  0.00           O  
ATOM    689  N   ASN A 116      53.964  37.387  29.776  1.00  0.00           N  
ATOM    690  CA  ASN A 116      54.823  36.611  28.871  1.00  0.00           C  
ATOM    691  C   ASN A 116      55.091  35.151  29.231  1.00  0.00           C  
ATOM    692  O   ASN A 116      55.417  34.934  30.398  1.00  0.00           O  
ATOM    693  CB  ASN A 116      56.173  37.297  28.610  1.00  0.00           C  
ATOM    694  CG  ASN A 116      57.130  37.651  29.743  1.00  0.00           C  
ATOM    695  ND2 ASN A 116      58.285  36.986  29.712  1.00  0.00           N  
ATOM    696  OD1 ASN A 116      56.990  38.539  30.592  1.00  0.00           O  
ATOM    697  N   GLY A 117      55.212  34.286  28.230  1.00  0.00           N  
ATOM    698  CA  GLY A 117      55.331  32.826  28.382  1.00  0.00           C  
ATOM    699  C   GLY A 117      55.769  32.181  29.700  1.00  0.00           C  
ATOM    700  O   GLY A 117      55.018  31.952  30.642  1.00  0.00           O  
ATOM    701  N   LYS A 118      57.091  32.166  29.846  1.00  0.00           N  
ATOM    702  CA  LYS A 118      57.872  31.714  31.010  1.00  0.00           C  
ATOM    703  C   LYS A 118      57.449  32.223  32.392  1.00  0.00           C  
ATOM    704  O   LYS A 118      57.069  31.338  33.148  1.00  0.00           O  
ATOM    705  CB  LYS A 118      59.352  32.109  30.888  1.00  0.00           C  
ATOM    706  CG  LYS A 118      60.272  31.530  31.964  1.00  0.00           C  
ATOM    707  CD  LYS A 118      60.556  30.034  31.818  1.00  0.00           C  
ATOM    708  CE  LYS A 118      61.561  29.534  32.863  1.00  0.00           C  
ATOM    709  NZ  LYS A 118      62.828  30.267  32.746  1.00  0.00           N1+
ATOM    710  N   LYS A 119      57.111  33.507  32.509  1.00  0.00           N  
ATOM    711  CA  LYS A 119      56.689  34.132  33.765  1.00  0.00           C  
ATOM    712  C   LYS A 119      55.289  33.639  34.140  1.00  0.00           C  
ATOM    713  O   LYS A 119      55.157  32.801  35.027  1.00  0.00           O  
ATOM    714  CB  LYS A 119      56.758  35.626  33.426  1.00  0.00           C  
ATOM    715  CG  LYS A 119      56.395  36.551  34.583  1.00  0.00           C  
ATOM    716  CD  LYS A 119      56.699  38.007  34.247  1.00  0.00           C  
ATOM    717  CE  LYS A 119      56.166  38.869  35.397  1.00  0.00           C  
ATOM    718  NZ  LYS A 119      55.710  40.125  34.783  1.00  0.00           N1+
ATOM    719  N   TRP A 120      54.330  33.884  33.246  1.00  0.00           N  
ATOM    720  CA  TRP A 120      52.958  33.363  33.302  1.00  0.00           C  
ATOM    721  C   TRP A 120      53.003  31.860  33.575  1.00  0.00           C  
ATOM    722  O   TRP A 120      52.308  31.527  34.533  1.00  0.00           O  
ATOM    723  CB  TRP A 120      52.169  33.678  32.031  1.00  0.00           C  
ATOM    724  CG  TRP A 120      50.688  33.298  32.052  1.00  0.00           C  
ATOM    725  CD1 TRP A 120      49.699  33.827  32.764  1.00  0.00           C  
ATOM    726  CD2 TRP A 120      50.285  32.352  31.114  1.00  0.00           C  
ATOM    727  CE2 TRP A 120      48.909  32.347  31.323  1.00  0.00           C  
ATOM    728  CE3 TRP A 120      50.767  31.607  30.039  1.00  0.00           C  
ATOM    729  NE1 TRP A 120      48.618  33.232  32.274  1.00  0.00           N  
ATOM    730  CZ2 TRP A 120      48.122  31.443  30.627  1.00  0.00           C  
ATOM    731  CZ3 TRP A 120      50.023  30.610  29.426  1.00  0.00           C  
ATOM    732  CH2 TRP A 120      48.662  30.545  29.720  1.00  0.00           C  
ATOM    733  N   LYS A 121      53.762  30.998  32.913  1.00  0.00           N  
ATOM    734  CA  LYS A 121      53.938  29.583  33.277  1.00  0.00           C  
ATOM    735  C   LYS A 121      54.366  29.345  34.728  1.00  0.00           C  
ATOM    736  O   LYS A 121      53.476  29.025  35.504  1.00  0.00           O  
ATOM    737  CB  LYS A 121      54.839  28.957  32.215  1.00  0.00           C  
ATOM    738  CG  LYS A 121      54.169  28.779  30.846  1.00  0.00           C  
ATOM    739  CD  LYS A 121      55.173  28.339  29.783  1.00  0.00           C  
ATOM    740  CE  LYS A 121      54.610  28.459  28.358  1.00  0.00           C  
ATOM    741  NZ  LYS A 121      55.567  27.880  27.402  1.00  0.00           N1+
ATOM    742  N   GLU A 122      55.649  29.527  35.022  1.00  0.00           N  
ATOM    743  CA  GLU A 122      56.462  29.291  36.216  1.00  0.00           C  
ATOM    744  C   GLU A 122      55.718  29.754  37.476  1.00  0.00           C  
ATOM    745  O   GLU A 122      55.754  29.151  38.543  1.00  0.00           O  
ATOM    746  CB  GLU A 122      57.875  29.875  36.154  1.00  0.00           C  
ATOM    747  CG  GLU A 122      58.827  28.855  35.510  1.00  0.00           C  
ATOM    748  CD  GLU A 122      58.941  27.571  36.330  1.00  0.00           C  
ATOM    749  OE1 GLU A 122      59.720  27.650  37.300  1.00  0.00           O  
ATOM    750  OE2 GLU A 122      58.367  26.548  35.883  1.00  0.00           O1-
ATOM    751  N   ILE A 123      55.025  30.890  37.357  1.00  0.00           N  
ATOM    752  CA  ILE A 123      54.119  31.286  38.438  1.00  0.00           C  
ATOM    753  C   ILE A 123      52.808  30.555  38.736  1.00  0.00           C  
ATOM    754  O   ILE A 123      52.664  30.161  39.899  1.00  0.00           O  
ATOM    755  CB  ILE A 123      53.902  32.794  38.258  1.00  0.00           C  
ATOM    756  CG1 ILE A 123      55.248  33.514  38.352  1.00  0.00           C  
ATOM    757  CG2 ILE A 123      52.961  33.405  39.302  1.00  0.00           C  
ATOM    758  CD  ILE A 123      55.276  34.925  37.767  1.00  0.00           C  
ATOM    759  N   ARG A 124      52.160  30.105  37.670  1.00  0.00           N  
ATOM    760  CA  ARG A 124      51.017  29.183  37.717  1.00  0.00           C  
ATOM    761  C   ARG A 124      51.460  27.780  38.125  1.00  0.00           C  
ATOM    762  O   ARG A 124      50.627  27.018  38.595  1.00  0.00           O  
ATOM    763  CB  ARG A 124      50.231  29.142  36.397  1.00  0.00           C  
ATOM    764  CG  ARG A 124      49.827  30.509  35.838  1.00  0.00           C  
ATOM    765  CD  ARG A 124      48.921  30.406  34.609  1.00  0.00           C  
ATOM    766  NE  ARG A 124      49.715  29.700  33.589  1.00  0.00           N  
ATOM    767  CZ  ARG A 124      49.488  28.493  33.058  1.00  0.00           C  
ATOM    768  NH1 ARG A 124      48.377  27.820  33.352  1.00  0.00           N1+
ATOM    769  NH2 ARG A 124      50.443  28.001  32.253  1.00  0.00           N  
ATOM    770  N   ARG A 125      52.730  27.417  37.912  1.00  0.00           N  
ATOM    771  CA  ARG A 125      53.432  26.221  38.394  1.00  0.00           C  
ATOM    772  C   ARG A 125      53.889  26.277  39.851  1.00  0.00           C  
ATOM    773  O   ARG A 125      53.890  25.262  40.556  1.00  0.00           O  
ATOM    774  CB  ARG A 125      54.709  25.980  37.596  1.00  0.00           C  
ATOM    775  CG  ARG A 125      55.304  24.583  37.796  1.00  0.00           C  
ATOM    776  CD  ARG A 125      56.782  24.727  37.407  1.00  0.00           C  
ATOM    777  NE  ARG A 125      57.463  23.455  37.656  1.00  0.00           N  
ATOM    778  CZ  ARG A 125      58.736  23.434  38.077  1.00  0.00           C  
ATOM    779  NH1 ARG A 125      59.469  24.541  38.271  1.00  0.00           N1+
ATOM    780  NH2 ARG A 125      59.237  22.311  38.603  1.00  0.00           N  
ATOM    781  N   PHE A 126      54.143  27.500  40.292  1.00  0.00           N  
ATOM    782  CA  PHE A 126      54.386  27.776  41.720  1.00  0.00           C  
ATOM    783  C   PHE A 126      53.148  27.822  42.627  1.00  0.00           C  
ATOM    784  O   PHE A 126      53.120  27.001  43.533  1.00  0.00           O  
ATOM    785  CB  PHE A 126      55.344  28.968  41.728  1.00  0.00           C  
ATOM    786  CG  PHE A 126      55.868  29.361  43.111  1.00  0.00           C  
ATOM    787  CD1 PHE A 126      56.728  28.507  43.792  1.00  0.00           C  
ATOM    788  CD2 PHE A 126      55.443  30.582  43.619  1.00  0.00           C  
ATOM    789  CE1 PHE A 126      57.246  28.811  45.045  1.00  0.00           C  
ATOM    790  CE2 PHE A 126      55.951  30.904  44.879  1.00  0.00           C  
ATOM    791  CZ  PHE A 126      56.828  30.046  45.538  1.00  0.00           C  
ATOM    792  N   SER A 127      52.087  28.521  42.224  1.00  0.00           N  
ATOM    793  CA  SER A 127      50.805  28.480  42.936  1.00  0.00           C  
ATOM    794  C   SER A 127      50.186  27.096  42.981  1.00  0.00           C  
ATOM    795  O   SER A 127      49.635  26.714  44.010  1.00  0.00           O  
ATOM    796  CB  SER A 127      49.821  29.473  42.315  1.00  0.00           C  
ATOM    797  OG  SER A 127      49.878  29.456  40.886  1.00  0.00           O  
ATOM    798  N   LEU A 128      50.200  26.322  41.894  1.00  0.00           N  
ATOM    799  CA  LEU A 128      49.845  24.898  41.920  1.00  0.00           C  
ATOM    800  C   LEU A 128      50.639  24.183  43.017  1.00  0.00           C  
ATOM    801  O   LEU A 128      49.940  23.829  43.967  1.00  0.00           O  
ATOM    802  CB  LEU A 128      50.040  24.276  40.532  1.00  0.00           C  
ATOM    803  CG  LEU A 128      49.625  22.808  40.486  1.00  0.00           C  
ATOM    804  CD1 LEU A 128      48.150  22.739  40.883  1.00  0.00           C  
ATOM    805  CD2 LEU A 128      49.838  22.358  39.035  1.00  0.00           C  
ATOM    806  N   MET A 129      51.978  24.193  43.001  1.00  0.00           N  
ATOM    807  CA  MET A 129      52.814  23.463  43.953  1.00  0.00           C  
ATOM    808  C   MET A 129      52.650  23.933  45.392  1.00  0.00           C  
ATOM    809  O   MET A 129      52.131  23.179  46.226  1.00  0.00           O  
ATOM    810  CB  MET A 129      54.309  23.627  43.680  1.00  0.00           C  
ATOM    811  CG  MET A 129      55.254  22.549  44.224  1.00  0.00           C  
ATOM    812  SD  MET A 129      56.124  23.330  45.625  1.00  0.00           S  
ATOM    813  CE  MET A 129      56.131  21.853  46.604  1.00  0.00           C  
ATOM    814  N   THR A 130      52.923  25.206  45.670  1.00  0.00           N  
ATOM    815  CA  THR A 130      52.892  25.669  47.066  1.00  0.00           C  
ATOM    816  C   THR A 130      51.490  25.892  47.651  1.00  0.00           C  
ATOM    817  O   THR A 130      51.172  25.105  48.542  1.00  0.00           O  
ATOM    818  CB  THR A 130      53.777  26.883  47.327  1.00  0.00           C  
ATOM    819  CG2 THR A 130      55.275  26.624  47.405  1.00  0.00           C  
ATOM    820  OG1 THR A 130      53.416  28.099  46.657  1.00  0.00           O  
ATOM    821  N   LEU A 131      50.891  26.866  46.990  1.00  0.00           N  
ATOM    822  CA  LEU A 131      49.600  27.370  47.492  1.00  0.00           C  
ATOM    823  C   LEU A 131      48.480  26.343  47.522  1.00  0.00           C  
ATOM    824  O   LEU A 131      47.670  26.338  48.452  1.00  0.00           O  
ATOM    825  CB  LEU A 131      49.076  28.660  46.857  1.00  0.00           C  
ATOM    826  CG  LEU A 131      50.181  29.728  46.854  1.00  0.00           C  
ATOM    827  CD1 LEU A 131      49.761  30.972  46.065  1.00  0.00           C  
ATOM    828  CD2 LEU A 131      50.463  30.127  48.297  1.00  0.00           C  
ATOM    829  N   ARG A 132      48.202  25.769  46.343  1.00  0.00           N  
ATOM    830  CA  ARG A 132      47.145  24.796  46.116  1.00  0.00           C  
ATOM    831  C   ARG A 132      47.532  23.410  46.658  1.00  0.00           C  
ATOM    832  O   ARG A 132      46.958  22.879  47.607  1.00  0.00           O  
ATOM    833  CB  ARG A 132      46.653  24.671  44.665  1.00  0.00           C  
ATOM    834  CG  ARG A 132      45.223  24.169  44.523  1.00  0.00           C  
ATOM    835  CD  ARG A 132      44.228  25.105  45.229  1.00  0.00           C  
ATOM    836  NE  ARG A 132      43.022  24.438  45.725  1.00  0.00           N  
ATOM    837  CZ  ARG A 132      42.185  24.870  46.682  1.00  0.00           C  
ATOM    838  NH1 ARG A 132      42.395  26.033  47.324  1.00  0.00           N1+
ATOM    839  NH2 ARG A 132      40.981  24.320  46.849  1.00  0.00           N  
ATOM    840  N   ASN A 133      48.519  22.799  46.021  1.00  0.00           N  
ATOM    841  CA  ASN A 133      48.853  21.381  46.281  1.00  0.00           C  
ATOM    842  C   ASN A 133      49.561  21.057  47.600  1.00  0.00           C  
ATOM    843  O   ASN A 133      49.079  20.258  48.407  1.00  0.00           O  
ATOM    844  CB  ASN A 133      49.650  20.711  45.168  1.00  0.00           C  
ATOM    845  CG  ASN A 133      48.700  20.165  44.101  1.00  0.00           C  
ATOM    846  ND2 ASN A 133      49.284  19.595  43.053  1.00  0.00           N  
ATOM    847  OD1 ASN A 133      47.476  20.133  44.143  1.00  0.00           O  
ATOM    848  N   PHE A 134      50.643  21.749  47.912  1.00  0.00           N  
ATOM    849  CA  PHE A 134      51.302  21.623  49.230  1.00  0.00           C  
ATOM    850  C   PHE A 134      50.535  22.266  50.387  1.00  0.00           C  
ATOM    851  O   PHE A 134      50.350  21.510  51.336  1.00  0.00           O  
ATOM    852  CB  PHE A 134      52.705  22.226  49.174  1.00  0.00           C  
ATOM    853  CG  PHE A 134      53.382  22.200  50.541  1.00  0.00           C  
ATOM    854  CD1 PHE A 134      54.132  21.036  50.716  1.00  0.00           C  
ATOM    855  CD2 PHE A 134      53.587  23.284  51.388  1.00  0.00           C  
ATOM    856  CE1 PHE A 134      55.048  20.969  51.752  1.00  0.00           C  
ATOM    857  CE2 PHE A 134      54.521  23.193  52.415  1.00  0.00           C  
ATOM    858  CZ  PHE A 134      55.289  22.055  52.590  1.00  0.00           C  
ATOM    859  N   GLY A 135      50.136  23.526  50.215  1.00  0.00           N  
ATOM    860  CA  GLY A 135      49.395  24.178  51.301  1.00  0.00           C  
ATOM    861  C   GLY A 135      50.103  25.461  51.766  1.00  0.00           C  
ATOM    862  O   GLY A 135      51.318  25.614  51.801  1.00  0.00           O  
ATOM    863  N   MET A 136      49.279  26.436  52.138  1.00  0.00           N  
ATOM    864  CA  MET A 136      49.736  27.709  52.721  1.00  0.00           C  
ATOM    865  C   MET A 136      50.188  27.559  54.173  1.00  0.00           C  
ATOM    866  O   MET A 136      49.536  27.081  55.109  1.00  0.00           O  
ATOM    867  CB  MET A 136      48.531  28.637  52.926  1.00  0.00           C  
ATOM    868  CG  MET A 136      48.513  29.524  51.680  1.00  0.00           C  
ATOM    869  SD  MET A 136      47.724  31.164  51.888  1.00  0.00           S  
ATOM    870  CE  MET A 136      47.842  31.688  50.186  1.00  0.00           C  
ATOM    871  N   GLY A 137      51.316  28.215  54.420  1.00  0.00           N  
ATOM    872  CA  GLY A 137      52.010  28.203  55.718  1.00  0.00           C  
ATOM    873  C   GLY A 137      51.076  28.546  56.885  1.00  0.00           C  
ATOM    874  O   GLY A 137      50.348  29.526  56.758  1.00  0.00           O  
ATOM    875  N   LYS A 138      50.988  27.582  57.800  1.00  0.00           N  
ATOM    876  CA  LYS A 138      50.253  27.621  59.070  1.00  0.00           C  
ATOM    877  C   LYS A 138      48.764  27.438  58.748  1.00  0.00           C  
ATOM    878  O   LYS A 138      48.183  26.489  59.260  1.00  0.00           O  
ATOM    879  CB  LYS A 138      50.625  28.886  59.840  1.00  0.00           C  
ATOM    880  CG  LYS A 138      52.087  29.047  60.270  1.00  0.00           C  
ATOM    881  CD  LYS A 138      52.271  30.197  61.259  1.00  0.00           C  
ATOM    882  CE  LYS A 138      53.759  30.543  61.311  1.00  0.00           C  
ATOM    883  NZ  LYS A 138      53.873  31.520  62.404  1.00  0.00           N1+
ATOM    884  N   ARG A 139      48.104  28.435  58.180  1.00  0.00           N  
ATOM    885  CA  ARG A 139      46.653  28.414  57.910  1.00  0.00           C  
ATOM    886  C   ARG A 139      46.256  28.596  56.439  1.00  0.00           C  
ATOM    887  O   ARG A 139      46.231  29.696  55.905  1.00  0.00           O  
ATOM    888  CB  ARG A 139      45.844  29.532  58.562  1.00  0.00           C  
ATOM    889  CG  ARG A 139      45.817  29.242  60.068  1.00  0.00           C  
ATOM    890  CD  ARG A 139      45.047  30.364  60.765  1.00  0.00           C  
ATOM    891  NE  ARG A 139      44.690  29.820  62.090  1.00  0.00           N  
ATOM    892  CZ  ARG A 139      43.572  29.980  62.808  1.00  0.00           C  
ATOM    893  NH1 ARG A 139      42.487  30.630  62.343  1.00  0.00           N1+
ATOM    894  NH2 ARG A 139      43.409  29.528  64.055  1.00  0.00           N  
ATOM    895  N   SER A 140      45.651  27.555  55.866  1.00  0.00           N  
ATOM    896  CA  SER A 140      45.327  27.446  54.446  1.00  0.00           C  
ATOM    897  C   SER A 140      44.412  28.444  53.743  1.00  0.00           C  
ATOM    898  O   SER A 140      43.851  29.368  54.328  1.00  0.00           O  
ATOM    899  CB  SER A 140      44.681  26.062  54.276  1.00  0.00           C  
ATOM    900  OG  SER A 140      43.329  25.854  54.709  1.00  0.00           O  
ATOM    901  N   ILE A 141      44.175  28.143  52.466  1.00  0.00           N  
ATOM    902  CA  ILE A 141      43.303  28.898  51.555  1.00  0.00           C  
ATOM    903  C   ILE A 141      41.873  28.592  51.990  1.00  0.00           C  
ATOM    904  O   ILE A 141      41.083  29.504  52.221  1.00  0.00           O  
ATOM    905  CB  ILE A 141      43.625  28.649  50.087  1.00  0.00           C  
ATOM    906  CG1 ILE A 141      44.997  29.251  49.795  1.00  0.00           C  
ATOM    907  CG2 ILE A 141      42.507  29.248  49.216  1.00  0.00           C  
ATOM    908  CD  ILE A 141      45.388  28.893  48.362  1.00  0.00           C  
ATOM    909  N   GLU A 142      41.579  27.361  52.445  1.00  0.00           N  
ATOM    910  CA  GLU A 142      40.337  26.993  53.129  1.00  0.00           C  
ATOM    911  C   GLU A 142      40.079  27.680  54.477  1.00  0.00           C  
ATOM    912  O   GLU A 142      39.143  28.476  54.585  1.00  0.00           O  
ATOM    913  CB  GLU A 142      40.265  25.468  53.285  1.00  0.00           C  
ATOM    914  CG  GLU A 142      39.082  25.005  54.127  1.00  0.00           C  
ATOM    915  CD  GLU A 142      37.861  24.305  53.508  1.00  0.00           C  
ATOM    916  OE1 GLU A 142      36.827  24.104  54.165  1.00  0.00           O  
ATOM    917  OE2 GLU A 142      38.087  23.525  52.553  1.00  0.00           O1-
ATOM    918  N   ASP A 143      41.022  27.635  55.404  1.00  0.00           N  
ATOM    919  CA  ASP A 143      40.984  28.359  56.696  1.00  0.00           C  
ATOM    920  C   ASP A 143      40.677  29.844  56.516  1.00  0.00           C  
ATOM    921  O   ASP A 143      39.832  30.358  57.247  1.00  0.00           O  
ATOM    922  CB  ASP A 143      42.235  28.113  57.523  1.00  0.00           C  
ATOM    923  CG  ASP A 143      42.380  26.605  57.712  1.00  0.00           C  
ATOM    924  OD1 ASP A 143      41.411  25.881  58.021  1.00  0.00           O  
ATOM    925  OD2 ASP A 143      43.538  26.158  57.528  1.00  0.00           O1-
ATOM    926  N   ARG A 144      41.224  30.457  55.479  1.00  0.00           N  
ATOM    927  CA  ARG A 144      41.135  31.915  55.305  1.00  0.00           C  
ATOM    928  C   ARG A 144      39.717  32.269  54.868  1.00  0.00           C  
ATOM    929  O   ARG A 144      39.141  33.225  55.400  1.00  0.00           O  
ATOM    930  CB  ARG A 144      42.257  32.482  54.425  1.00  0.00           C  
ATOM    931  CG  ARG A 144      43.674  32.369  54.996  1.00  0.00           C  
ATOM    932  CD  ARG A 144      44.836  32.843  54.136  1.00  0.00           C  
ATOM    933  NE  ARG A 144      46.063  32.285  54.725  1.00  0.00           N  
ATOM    934  CZ  ARG A 144      47.249  32.904  54.852  1.00  0.00           C  
ATOM    935  NH1 ARG A 144      47.432  34.169  54.461  1.00  0.00           N1+
ATOM    936  NH2 ARG A 144      48.247  32.203  55.413  1.00  0.00           N  
ATOM    937  N   VAL A 145      39.331  31.790  53.691  1.00  0.00           N  
ATOM    938  CA  VAL A 145      37.975  32.036  53.204  1.00  0.00           C  
ATOM    939  C   VAL A 145      36.845  31.525  54.094  1.00  0.00           C  
ATOM    940  O   VAL A 145      35.874  32.272  54.194  1.00  0.00           O  
ATOM    941  CB  VAL A 145      37.801  31.460  51.792  1.00  0.00           C  
ATOM    942  CG1 VAL A 145      37.885  29.926  51.798  1.00  0.00           C  
ATOM    943  CG2 VAL A 145      36.516  31.961  51.126  1.00  0.00           C  
ATOM    944  N   GLN A 146      37.166  30.512  54.894  1.00  0.00           N  
ATOM    945  CA  GLN A 146      36.381  30.052  56.047  1.00  0.00           C  
ATOM    946  C   GLN A 146      36.119  31.149  57.080  1.00  0.00           C  
ATOM    947  O   GLN A 146      35.008  31.287  57.575  1.00  0.00           O  
ATOM    948  CB  GLN A 146      37.087  28.930  56.804  1.00  0.00           C  
ATOM    949  CG  GLN A 146      36.279  27.652  56.585  1.00  0.00           C  
ATOM    950  CD  GLN A 146      36.832  26.559  57.499  1.00  0.00           C  
ATOM    951  NE2 GLN A 146      37.271  25.446  56.894  1.00  0.00           N  
ATOM    952  OE1 GLN A 146      36.824  26.705  58.711  1.00  0.00           O  
ATOM    953  N   GLU A 147      37.144  31.930  57.414  1.00  0.00           N  
ATOM    954  CA  GLU A 147      37.022  32.904  58.511  1.00  0.00           C  
ATOM    955  C   GLU A 147      36.157  34.137  58.220  1.00  0.00           C  
ATOM    956  O   GLU A 147      35.320  34.487  59.049  1.00  0.00           O  
ATOM    957  CB  GLU A 147      38.454  33.401  58.726  1.00  0.00           C  
ATOM    958  CG  GLU A 147      38.593  34.268  59.980  1.00  0.00           C  
ATOM    959  CD  GLU A 147      40.006  34.692  60.381  1.00  0.00           C  
ATOM    960  OE1 GLU A 147      40.628  35.449  59.605  1.00  0.00           O  
ATOM    961  OE2 GLU A 147      40.516  34.244  61.433  1.00  0.00           O1-
ATOM    962  N   GLU A 148      36.191  34.421  56.916  1.00  0.00           N  
ATOM    963  CA  GLU A 148      35.288  35.447  56.385  1.00  0.00           C  
ATOM    964  C   GLU A 148      33.880  34.925  56.086  1.00  0.00           C  
ATOM    965  O   GLU A 148      32.929  35.686  56.277  1.00  0.00           O  
ATOM    966  CB  GLU A 148      36.027  35.973  55.159  1.00  0.00           C  
ATOM    967  CG  GLU A 148      36.046  37.479  54.888  1.00  0.00           C  
ATOM    968  CD  GLU A 148      37.140  38.157  55.710  1.00  0.00           C  
ATOM    969  OE1 GLU A 148      38.337  37.830  55.551  1.00  0.00           O  
ATOM    970  OE2 GLU A 148      36.863  38.964  56.631  1.00  0.00           O1-
ATOM    971  N   ALA A 149      33.770  33.632  55.772  1.00  0.00           N  
ATOM    972  CA  ALA A 149      32.426  33.030  55.712  1.00  0.00           C  
ATOM    973  C   ALA A 149      31.762  33.010  57.090  1.00  0.00           C  
ATOM    974  O   ALA A 149      30.607  33.390  57.270  1.00  0.00           O  
ATOM    975  CB  ALA A 149      32.265  31.616  55.169  1.00  0.00           C  
ATOM    976  N   ARG A 150      32.505  32.555  58.102  1.00  0.00           N  
ATOM    977  CA  ARG A 150      32.253  32.680  59.546  1.00  0.00           C  
ATOM    978  C   ARG A 150      32.035  34.112  60.054  1.00  0.00           C  
ATOM    979  O   ARG A 150      30.992  34.243  60.699  1.00  0.00           O  
ATOM    980  CB  ARG A 150      33.497  32.212  60.309  1.00  0.00           C  
ATOM    981  CG  ARG A 150      33.288  31.901  61.791  1.00  0.00           C  
ATOM    982  CD  ARG A 150      34.659  31.632  62.408  1.00  0.00           C  
ATOM    983  NE  ARG A 150      34.415  31.214  63.795  1.00  0.00           N  
ATOM    984  CZ  ARG A 150      35.300  30.620  64.608  1.00  0.00           C  
ATOM    985  NH1 ARG A 150      36.486  30.182  64.150  1.00  0.00           N1+
ATOM    986  NH2 ARG A 150      35.099  30.452  65.920  1.00  0.00           N  
ATOM    987  N   CYS A 151      32.664  35.116  59.479  1.00  0.00           N  
ATOM    988  CA  CYS A 151      32.398  36.470  60.010  1.00  0.00           C  
ATOM    989  C   CYS A 151      31.110  37.049  59.417  1.00  0.00           C  
ATOM    990  O   CYS A 151      30.353  37.551  60.242  1.00  0.00           O  
ATOM    991  CB  CYS A 151      33.556  37.377  59.603  1.00  0.00           C  
ATOM    992  SG  CYS A 151      33.514  38.912  60.605  1.00  0.00           S  
ATOM    993  N   LEU A 152      30.633  36.463  58.324  1.00  0.00           N  
ATOM    994  CA  LEU A 152      29.257  36.591  57.835  1.00  0.00           C  
ATOM    995  C   LEU A 152      28.137  36.058  58.727  1.00  0.00           C  
ATOM    996  O   LEU A 152      27.383  36.830  59.302  1.00  0.00           O  
ATOM    997  CB  LEU A 152      29.077  35.939  56.458  1.00  0.00           C  
ATOM    998  CG  LEU A 152      29.333  36.838  55.244  1.00  0.00           C  
ATOM    999  CD1 LEU A 152      28.271  37.943  55.328  1.00  0.00           C  
ATOM   1000  CD2 LEU A 152      30.743  37.405  55.164  1.00  0.00           C  
ATOM   1001  N   VAL A 153      28.253  34.775  59.076  1.00  0.00           N  
ATOM   1002  CA  VAL A 153      27.442  34.031  60.057  1.00  0.00           C  
ATOM   1003  C   VAL A 153      27.426  34.702  61.436  1.00  0.00           C  
ATOM   1004  O   VAL A 153      26.343  35.077  61.883  1.00  0.00           O  
ATOM   1005  CB  VAL A 153      27.746  32.543  60.182  1.00  0.00           C  
ATOM   1006  CG1 VAL A 153      26.690  31.673  60.862  1.00  0.00           C  
ATOM   1007  CG2 VAL A 153      28.076  31.930  58.811  1.00  0.00           C  
ATOM   1008  N   GLU A 154      28.609  34.616  62.033  1.00  0.00           N  
ATOM   1009  CA  GLU A 154      28.856  34.919  63.450  1.00  0.00           C  
ATOM   1010  C   GLU A 154      28.583  36.386  63.778  1.00  0.00           C  
ATOM   1011  O   GLU A 154      27.802  36.587  64.701  1.00  0.00           O  
ATOM   1012  CB  GLU A 154      30.210  34.364  63.883  1.00  0.00           C  
ATOM   1013  CG  GLU A 154      30.612  34.352  65.355  1.00  0.00           C  
ATOM   1014  CD  GLU A 154      32.062  33.928  65.605  1.00  0.00           C  
ATOM   1015  OE1 GLU A 154      32.991  34.765  65.691  1.00  0.00           O  
ATOM   1016  OE2 GLU A 154      32.239  32.701  65.431  1.00  0.00           O1-
ATOM   1017  N   GLU A 155      29.081  37.355  63.014  1.00  0.00           N  
ATOM   1018  CA  GLU A 155      28.886  38.773  63.346  1.00  0.00           C  
ATOM   1019  C   GLU A 155      28.096  39.652  62.366  1.00  0.00           C  
ATOM   1020  O   GLU A 155      27.095  40.224  62.794  1.00  0.00           O  
ATOM   1021  CB  GLU A 155      30.274  39.260  63.771  1.00  0.00           C  
ATOM   1022  CG  GLU A 155      30.432  40.534  64.603  1.00  0.00           C  
ATOM   1023  CD  GLU A 155      31.840  41.142  64.657  1.00  0.00           C  
ATOM   1024  OE1 GLU A 155      32.033  42.304  64.238  1.00  0.00           O  
ATOM   1025  OE2 GLU A 155      32.736  40.336  64.982  1.00  0.00           O1-
ATOM   1026  N   LEU A 156      28.457  39.630  61.083  1.00  0.00           N  
ATOM   1027  CA  LEU A 156      27.823  40.451  60.041  1.00  0.00           C  
ATOM   1028  C   LEU A 156      26.295  40.368  60.046  1.00  0.00           C  
ATOM   1029  O   LEU A 156      25.649  41.252  59.499  1.00  0.00           O  
ATOM   1030  CB  LEU A 156      28.509  40.406  58.682  1.00  0.00           C  
ATOM   1031  CG  LEU A 156      29.964  40.881  58.643  1.00  0.00           C  
ATOM   1032  CD1 LEU A 156      30.625  40.711  57.278  1.00  0.00           C  
ATOM   1033  CD2 LEU A 156      30.211  42.283  59.216  1.00  0.00           C  
ATOM   1034  N   ARG A 157      25.666  39.282  60.493  1.00  0.00           N  
ATOM   1035  CA  ARG A 157      24.249  39.207  60.889  1.00  0.00           C  
ATOM   1036  C   ARG A 157      24.109  39.305  62.411  1.00  0.00           C  
ATOM   1037  O   ARG A 157      24.485  38.459  63.222  1.00  0.00           O  
ATOM   1038  CB  ARG A 157      23.688  37.906  60.314  1.00  0.00           C  
ATOM   1039  CG  ARG A 157      22.480  37.223  60.955  1.00  0.00           C  
ATOM   1040  CD  ARG A 157      22.604  35.731  60.646  1.00  0.00           C  
ATOM   1041  NE  ARG A 157      21.949  34.950  61.713  1.00  0.00           N  
ATOM   1042  CZ  ARG A 157      21.983  33.613  61.825  1.00  0.00           C  
ATOM   1043  NH1 ARG A 157      22.827  32.828  61.140  1.00  0.00           N1+
ATOM   1044  NH2 ARG A 157      21.457  33.109  62.946  1.00  0.00           N  
ATOM   1045  N   LYS A 158      23.658  40.519  62.723  1.00  0.00           N  
ATOM   1046  CA  LYS A 158      23.427  40.809  64.145  1.00  0.00           C  
ATOM   1047  C   LYS A 158      22.074  41.441  64.480  1.00  0.00           C  
ATOM   1048  O   LYS A 158      21.391  41.073  65.435  1.00  0.00           O  
ATOM   1049  CB  LYS A 158      24.648  41.547  64.703  1.00  0.00           C  
ATOM   1050  CG  LYS A 158      24.439  41.906  66.173  1.00  0.00           C  
ATOM   1051  CD  LYS A 158      25.716  41.923  67.026  1.00  0.00           C  
ATOM   1052  CE  LYS A 158      25.557  43.079  68.008  1.00  0.00           C  
ATOM   1053  NZ  LYS A 158      26.791  43.296  68.775  1.00  0.00           N1+
ATOM   1054  N   THR A 159      21.639  42.334  63.600  1.00  0.00           N  
ATOM   1055  CA  THR A 159      20.398  43.095  63.826  1.00  0.00           C  
ATOM   1056  C   THR A 159      19.177  42.264  63.435  1.00  0.00           C  
ATOM   1057  O   THR A 159      19.256  41.432  62.531  1.00  0.00           O  
ATOM   1058  CB  THR A 159      20.310  44.439  63.105  1.00  0.00           C  
ATOM   1059  CG2 THR A 159      21.597  45.224  63.384  1.00  0.00           C  
ATOM   1060  OG1 THR A 159      20.152  44.262  61.696  1.00  0.00           O  
ATOM   1061  N   LYS A 160      18.091  42.327  64.202  1.00  0.00           N  
ATOM   1062  CA  LYS A 160      16.887  41.613  63.750  1.00  0.00           C  
ATOM   1063  C   LYS A 160      15.908  42.466  62.937  1.00  0.00           C  
ATOM   1064  O   LYS A 160      15.433  43.491  63.433  1.00  0.00           O  
ATOM   1065  CB  LYS A 160      16.253  41.031  65.010  1.00  0.00           C  
ATOM   1066  CG  LYS A 160      17.051  39.913  65.675  1.00  0.00           C  
ATOM   1067  CD  LYS A 160      16.398  39.401  66.962  1.00  0.00           C  
ATOM   1068  CE  LYS A 160      16.468  40.531  67.994  1.00  0.00           C  
ATOM   1069  NZ  LYS A 160      16.008  40.187  69.350  1.00  0.00           N1+
ATOM   1070  N   ALA A 161      15.510  41.897  61.811  1.00  0.00           N  
ATOM   1071  CA  ALA A 161      14.546  42.505  60.883  1.00  0.00           C  
ATOM   1072  C   ALA A 161      15.143  43.716  60.150  1.00  0.00           C  
ATOM   1073  O   ALA A 161      15.140  43.861  58.932  1.00  0.00           O  
ATOM   1074  CB  ALA A 161      13.148  42.699  61.468  1.00  0.00           C  
ATOM   1075  N   SER A 162      15.675  44.656  60.919  1.00  0.00           N  
ATOM   1076  CA  SER A 162      16.075  46.003  60.468  1.00  0.00           C  
ATOM   1077  C   SER A 162      17.345  46.004  59.612  1.00  0.00           C  
ATOM   1078  O   SER A 162      18.421  45.779  60.164  1.00  0.00           O  
ATOM   1079  CB  SER A 162      16.222  46.935  61.673  1.00  0.00           C  
ATOM   1080  OG  SER A 162      14.986  47.150  62.355  1.00  0.00           O  
ATOM   1081  N   PRO A 163      17.161  46.203  58.313  1.00  0.00           N  
ATOM   1082  CA  PRO A 163      18.181  45.876  57.304  1.00  0.00           C  
ATOM   1083  C   PRO A 163      19.488  46.650  57.440  1.00  0.00           C  
ATOM   1084  O   PRO A 163      19.566  47.805  57.861  1.00  0.00           O  
ATOM   1085  CB  PRO A 163      17.380  46.122  56.029  1.00  0.00           C  
ATOM   1086  CG  PRO A 163      16.589  47.385  56.383  1.00  0.00           C  
ATOM   1087  CD  PRO A 163      16.044  46.981  57.757  1.00  0.00           C  
ATOM   1088  N   CYS A 164      20.418  45.944  56.787  1.00  0.00           N  
ATOM   1089  CA  CYS A 164      21.854  46.258  56.719  1.00  0.00           C  
ATOM   1090  C   CYS A 164      22.199  46.942  55.404  1.00  0.00           C  
ATOM   1091  O   CYS A 164      21.454  46.931  54.428  1.00  0.00           O  
ATOM   1092  CB  CYS A 164      22.873  45.141  56.951  1.00  0.00           C  
ATOM   1093  SG  CYS A 164      22.565  44.413  58.603  1.00  0.00           S  
ATOM   1094  N   ASP A 165      23.344  47.614  55.411  1.00  0.00           N  
ATOM   1095  CA  ASP A 165      23.960  48.267  54.241  1.00  0.00           C  
ATOM   1096  C   ASP A 165      24.722  47.237  53.397  1.00  0.00           C  
ATOM   1097  O   ASP A 165      25.879  46.911  53.644  1.00  0.00           O  
ATOM   1098  CB  ASP A 165      24.876  49.359  54.777  1.00  0.00           C  
ATOM   1099  CG  ASP A 165      25.352  50.277  53.651  1.00  0.00           C  
ATOM   1100  OD1 ASP A 165      25.670  51.469  53.879  1.00  0.00           O  
ATOM   1101  OD2 ASP A 165      25.381  49.864  52.467  1.00  0.00           O1-
ATOM   1102  N   PRO A 166      24.171  46.972  52.211  1.00  0.00           N  
ATOM   1103  CA  PRO A 166      24.814  46.117  51.195  1.00  0.00           C  
ATOM   1104  C   PRO A 166      26.315  46.224  50.953  1.00  0.00           C  
ATOM   1105  O   PRO A 166      26.930  45.191  50.703  1.00  0.00           O  
ATOM   1106  CB  PRO A 166      23.992  46.313  49.921  1.00  0.00           C  
ATOM   1107  CG  PRO A 166      23.414  47.716  50.142  1.00  0.00           C  
ATOM   1108  CD  PRO A 166      23.071  47.746  51.633  1.00  0.00           C  
ATOM   1109  N   THR A 167      26.807  47.460  51.062  1.00  0.00           N  
ATOM   1110  CA  THR A 167      28.218  47.771  50.788  1.00  0.00           C  
ATOM   1111  C   THR A 167      29.374  47.016  51.440  1.00  0.00           C  
ATOM   1112  O   THR A 167      30.549  47.151  51.103  1.00  0.00           O  
ATOM   1113  CB  THR A 167      28.498  49.274  50.844  1.00  0.00           C  
ATOM   1114  CG2 THR A 167      27.821  49.973  49.659  1.00  0.00           C  
ATOM   1115  OG1 THR A 167      28.150  49.887  52.086  1.00  0.00           O  
ATOM   1116  N   PHE A 168      29.039  46.578  52.656  1.00  0.00           N  
ATOM   1117  CA  PHE A 168      29.915  45.804  53.539  1.00  0.00           C  
ATOM   1118  C   PHE A 168      29.877  44.283  53.354  1.00  0.00           C  
ATOM   1119  O   PHE A 168      30.891  43.598  53.515  1.00  0.00           O  
ATOM   1120  CB  PHE A 168      29.767  46.077  55.042  1.00  0.00           C  
ATOM   1121  CG  PHE A 168      28.468  45.733  55.777  1.00  0.00           C  
ATOM   1122  CD1 PHE A 168      27.782  46.830  56.274  1.00  0.00           C  
ATOM   1123  CD2 PHE A 168      28.146  44.416  56.102  1.00  0.00           C  
ATOM   1124  CE1 PHE A 168      26.758  46.576  57.179  1.00  0.00           C  
ATOM   1125  CE2 PHE A 168      27.079  44.238  56.970  1.00  0.00           C  
ATOM   1126  CZ  PHE A 168      26.373  45.280  57.542  1.00  0.00           C  
ATOM   1127  N   ILE A 169      28.832  43.845  52.668  1.00  0.00           N  
ATOM   1128  CA  ILE A 169      28.634  42.483  52.133  1.00  0.00           C  
ATOM   1129  C   ILE A 169      29.173  42.553  50.707  1.00  0.00           C  
ATOM   1130  O   ILE A 169      30.216  41.951  50.440  1.00  0.00           O  
ATOM   1131  CB  ILE A 169      27.186  42.008  52.258  1.00  0.00           C  
ATOM   1132  CG1 ILE A 169      26.760  41.926  53.725  1.00  0.00           C  
ATOM   1133  CG2 ILE A 169      26.990  40.663  51.579  1.00  0.00           C  
ATOM   1134  CD  ILE A 169      25.474  42.689  54.069  1.00  0.00           C  
ATOM   1135  N   LEU A 170      28.580  43.344  49.827  1.00  0.00           N  
ATOM   1136  CA  LEU A 170      29.046  43.511  48.435  1.00  0.00           C  
ATOM   1137  C   LEU A 170      30.198  44.515  48.398  1.00  0.00           C  
ATOM   1138  O   LEU A 170      30.077  45.716  48.628  1.00  0.00           O  
ATOM   1139  CB  LEU A 170      27.932  43.930  47.475  1.00  0.00           C  
ATOM   1140  CG  LEU A 170      27.031  42.760  47.070  1.00  0.00           C  
ATOM   1141  CD1 LEU A 170      25.786  43.154  46.258  1.00  0.00           C  
ATOM   1142  CD2 LEU A 170      27.685  41.699  46.179  1.00  0.00           C  
ATOM   1143  N   GLY A 171      31.339  43.917  48.060  1.00  0.00           N  
ATOM   1144  CA  GLY A 171      32.588  44.690  48.011  1.00  0.00           C  
ATOM   1145  C   GLY A 171      33.598  44.048  48.970  1.00  0.00           C  
ATOM   1146  O   GLY A 171      34.351  43.122  48.679  1.00  0.00           O  
ATOM   1147  N   CYS A 172      33.514  44.587  50.180  1.00  0.00           N  
ATOM   1148  CA  CYS A 172      34.549  44.442  51.211  1.00  0.00           C  
ATOM   1149  C   CYS A 172      34.881  43.004  51.623  1.00  0.00           C  
ATOM   1150  O   CYS A 172      36.057  42.653  51.498  1.00  0.00           O  
ATOM   1151  CB  CYS A 172      34.200  45.267  52.458  1.00  0.00           C  
ATOM   1152  SG  CYS A 172      33.731  47.035  52.286  1.00  0.00           S  
ATOM   1153  N   ALA A 173      33.851  42.195  51.867  1.00  0.00           N  
ATOM   1154  CA  ALA A 173      34.180  40.891  52.449  1.00  0.00           C  
ATOM   1155  C   ALA A 173      34.897  39.917  51.517  1.00  0.00           C  
ATOM   1156  O   ALA A 173      35.991  39.502  51.911  1.00  0.00           O  
ATOM   1157  CB  ALA A 173      33.063  40.228  53.259  1.00  0.00           C  
ATOM   1158  N   PRO A 174      34.430  39.755  50.277  1.00  0.00           N  
ATOM   1159  CA  PRO A 174      35.194  38.895  49.369  1.00  0.00           C  
ATOM   1160  C   PRO A 174      36.562  39.491  49.031  1.00  0.00           C  
ATOM   1161  O   PRO A 174      37.544  38.767  48.855  1.00  0.00           O  
ATOM   1162  CB  PRO A 174      34.224  38.458  48.268  1.00  0.00           C  
ATOM   1163  CG  PRO A 174      33.362  39.719  48.170  1.00  0.00           C  
ATOM   1164  CD  PRO A 174      33.163  40.113  49.632  1.00  0.00           C  
ATOM   1165  N   CYS A 175      36.650  40.797  48.793  1.00  0.00           N  
ATOM   1166  CA  CYS A 175      38.011  41.322  48.578  1.00  0.00           C  
ATOM   1167  C   CYS A 175      39.042  41.212  49.697  1.00  0.00           C  
ATOM   1168  O   CYS A 175      40.245  41.132  49.472  1.00  0.00           O  
ATOM   1169  CB  CYS A 175      37.984  42.849  48.410  1.00  0.00           C  
ATOM   1170  SG  CYS A 175      36.973  43.445  47.006  1.00  0.00           S  
ATOM   1171  N   ASN A 176      38.532  41.092  50.923  1.00  0.00           N  
ATOM   1172  CA  ASN A 176      39.410  40.872  52.082  1.00  0.00           C  
ATOM   1173  C   ASN A 176      40.226  39.584  52.008  1.00  0.00           C  
ATOM   1174  O   ASN A 176      41.401  39.538  52.352  1.00  0.00           O  
ATOM   1175  CB  ASN A 176      38.603  40.743  53.382  1.00  0.00           C  
ATOM   1176  CG  ASN A 176      38.994  41.650  54.541  1.00  0.00           C  
ATOM   1177  ND2 ASN A 176      38.633  41.245  55.758  1.00  0.00           N  
ATOM   1178  OD1 ASN A 176      39.868  42.527  54.534  1.00  0.00           O  
ATOM   1179  N   VAL A 177      39.629  38.537  51.433  1.00  0.00           N  
ATOM   1180  CA  VAL A 177      40.216  37.249  51.074  1.00  0.00           C  
ATOM   1181  C   VAL A 177      41.307  37.367  50.012  1.00  0.00           C  
ATOM   1182  O   VAL A 177      42.363  36.744  50.069  1.00  0.00           O  
ATOM   1183  CB  VAL A 177      39.077  36.244  50.855  1.00  0.00           C  
ATOM   1184  CG1 VAL A 177      39.449  35.029  50.005  1.00  0.00           C  
ATOM   1185  CG2 VAL A 177      38.353  35.751  52.104  1.00  0.00           C  
ATOM   1186  N   ILE A 178      41.083  38.241  49.034  1.00  0.00           N  
ATOM   1187  CA  ILE A 178      42.186  38.514  48.095  1.00  0.00           C  
ATOM   1188  C   ILE A 178      43.441  39.110  48.740  1.00  0.00           C  
ATOM   1189  O   ILE A 178      44.612  38.815  48.485  1.00  0.00           O  
ATOM   1190  CB  ILE A 178      41.487  39.317  46.992  1.00  0.00           C  
ATOM   1191  CG1 ILE A 178      40.596  38.343  46.212  1.00  0.00           C  
ATOM   1192  CG2 ILE A 178      42.442  40.043  46.040  1.00  0.00           C  
ATOM   1193  CD  ILE A 178      41.332  37.213  45.501  1.00  0.00           C  
ATOM   1194  N   CYS A 179      43.199  40.133  49.552  1.00  0.00           N  
ATOM   1195  CA  CYS A 179      44.299  40.681  50.356  1.00  0.00           C  
ATOM   1196  C   CYS A 179      44.870  39.703  51.379  1.00  0.00           C  
ATOM   1197  O   CYS A 179      46.079  39.496  51.395  1.00  0.00           O  
ATOM   1198  CB  CYS A 179      43.708  41.888  51.090  1.00  0.00           C  
ATOM   1199  SG  CYS A 179      43.373  43.452  50.201  1.00  0.00           S  
ATOM   1200  N   SER A 180      44.013  38.879  51.985  1.00  0.00           N  
ATOM   1201  CA  SER A 180      44.548  37.798  52.839  1.00  0.00           C  
ATOM   1202  C   SER A 180      45.480  36.723  52.271  1.00  0.00           C  
ATOM   1203  O   SER A 180      46.641  36.557  52.643  1.00  0.00           O  
ATOM   1204  CB  SER A 180      43.438  37.099  53.625  1.00  0.00           C  
ATOM   1205  OG  SER A 180      43.891  36.071  54.508  1.00  0.00           O  
ATOM   1206  N   ILE A 181      44.985  36.171  51.159  1.00  0.00           N  
ATOM   1207  CA  ILE A 181      45.730  35.165  50.387  1.00  0.00           C  
ATOM   1208  C   ILE A 181      47.084  35.588  49.812  1.00  0.00           C  
ATOM   1209  O   ILE A 181      48.029  34.809  49.743  1.00  0.00           O  
ATOM   1210  CB  ILE A 181      45.139  34.266  49.301  1.00  0.00           C  
ATOM   1211  CG1 ILE A 181      44.192  34.868  48.254  1.00  0.00           C  
ATOM   1212  CG2 ILE A 181      44.459  33.146  50.099  1.00  0.00           C  
ATOM   1213  CD  ILE A 181      44.154  33.914  47.055  1.00  0.00           C  
ATOM   1214  N   ILE A 182      47.116  36.774  49.216  1.00  0.00           N  
ATOM   1215  CA  ILE A 182      48.373  37.406  48.772  1.00  0.00           C  
ATOM   1216  C   ILE A 182      49.387  37.935  49.792  1.00  0.00           C  
ATOM   1217  O   ILE A 182      50.601  37.747  49.718  1.00  0.00           O  
ATOM   1218  CB  ILE A 182      48.142  38.450  47.687  1.00  0.00           C  
ATOM   1219  CG1 ILE A 182      47.224  37.820  46.631  1.00  0.00           C  
ATOM   1220  CG2 ILE A 182      49.427  38.798  46.932  1.00  0.00           C  
ATOM   1221  CD  ILE A 182      46.913  38.786  45.493  1.00  0.00           C  
ATOM   1222  N   PHE A 183      48.852  38.753  50.689  1.00  0.00           N  
ATOM   1223  CA  PHE A 183      49.592  39.333  51.818  1.00  0.00           C  
ATOM   1224  C   PHE A 183      49.020  39.100  53.213  1.00  0.00           C  
ATOM   1225  O   PHE A 183      47.831  39.286  53.446  1.00  0.00           O  
ATOM   1226  CB  PHE A 183      50.003  40.761  51.441  1.00  0.00           C  
ATOM   1227  CG  PHE A 183      48.880  41.701  51.022  1.00  0.00           C  
ATOM   1228  CD1 PHE A 183      48.804  41.986  49.662  1.00  0.00           C  
ATOM   1229  CD2 PHE A 183      47.921  42.180  51.898  1.00  0.00           C  
ATOM   1230  CE1 PHE A 183      47.825  42.898  49.300  1.00  0.00           C  
ATOM   1231  CE2 PHE A 183      46.890  43.048  51.549  1.00  0.00           C  
ATOM   1232  CZ  PHE A 183      46.897  43.395  50.204  1.00  0.00           C  
ATOM   1233  N   HIS A 184      49.921  39.173  54.195  1.00  0.00           N  
ATOM   1234  CA  HIS A 184      49.635  38.983  55.625  1.00  0.00           C  
ATOM   1235  C   HIS A 184      48.727  39.899  56.444  1.00  0.00           C  
ATOM   1236  O   HIS A 184      48.863  40.038  57.656  1.00  0.00           O  
ATOM   1237  CB  HIS A 184      50.941  38.780  56.405  1.00  0.00           C  
ATOM   1238  CG  HIS A 184      51.827  40.004  56.273  1.00  0.00           C  
ATOM   1239  CD2 HIS A 184      51.971  40.879  57.264  1.00  0.00           C  
ATOM   1240  ND1 HIS A 184      52.769  40.233  55.357  1.00  0.00           N  
ATOM   1241  CE1 HIS A 184      53.476  41.299  55.771  1.00  0.00           C  
ATOM   1242  NE2 HIS A 184      53.001  41.676  56.951  1.00  0.00           N  
ATOM   1243  N   LYS A 185      47.624  40.383  55.862  1.00  0.00           N  
ATOM   1244  CA  LYS A 185      46.813  41.523  56.329  1.00  0.00           C  
ATOM   1245  C   LYS A 185      45.414  41.371  55.722  1.00  0.00           C  
ATOM   1246  O   LYS A 185      45.211  41.350  54.510  1.00  0.00           O  
ATOM   1247  CB  LYS A 185      47.407  42.812  55.776  1.00  0.00           C  
ATOM   1248  CG  LYS A 185      46.658  44.048  56.282  1.00  0.00           C  
ATOM   1249  CD  LYS A 185      46.844  44.283  57.789  1.00  0.00           C  
ATOM   1250  CE  LYS A 185      46.202  45.635  58.096  1.00  0.00           C  
ATOM   1251  NZ  LYS A 185      46.529  46.048  59.482  1.00  0.00           N1+
ATOM   1252  N   ARG A 186      44.486  41.093  56.631  1.00  0.00           N  
ATOM   1253  CA  ARG A 186      43.009  41.092  56.561  1.00  0.00           C  
ATOM   1254  C   ARG A 186      42.459  42.336  57.256  1.00  0.00           C  
ATOM   1255  O   ARG A 186      43.082  42.760  58.237  1.00  0.00           O  
ATOM   1256  CB  ARG A 186      42.464  39.809  57.203  1.00  0.00           C  
ATOM   1257  CG  ARG A 186      40.944  39.734  57.371  1.00  0.00           C  
ATOM   1258  CD  ARG A 186      40.600  38.444  58.102  1.00  0.00           C  
ATOM   1259  NE  ARG A 186      39.165  38.385  58.428  1.00  0.00           N  
ATOM   1260  CZ  ARG A 186      38.749  38.244  59.691  1.00  0.00           C  
ATOM   1261  NH1 ARG A 186      39.550  38.210  60.769  1.00  0.00           N1+
ATOM   1262  NH2 ARG A 186      37.466  37.899  59.870  1.00  0.00           N  
ATOM   1263  N   PHE A 187      41.453  42.992  56.689  1.00  0.00           N  
ATOM   1264  CA  PHE A 187      41.013  44.225  57.362  1.00  0.00           C  
ATOM   1265  C   PHE A 187      39.598  44.144  57.937  1.00  0.00           C  
ATOM   1266  O   PHE A 187      39.025  43.056  57.947  1.00  0.00           O  
ATOM   1267  CB  PHE A 187      41.041  45.433  56.421  1.00  0.00           C  
ATOM   1268  CG  PHE A 187      42.342  45.764  55.681  1.00  0.00           C  
ATOM   1269  CD1 PHE A 187      42.665  44.997  54.572  1.00  0.00           C  
ATOM   1270  CD2 PHE A 187      43.216  46.730  56.147  1.00  0.00           C  
ATOM   1271  CE1 PHE A 187      43.831  45.298  53.871  1.00  0.00           C  
ATOM   1272  CE2 PHE A 187      44.345  47.064  55.403  1.00  0.00           C  
ATOM   1273  CZ  PHE A 187      44.698  46.291  54.282  1.00  0.00           C  
ATOM   1274  N   ASP A 188      39.147  45.200  58.607  1.00  0.00           N  
ATOM   1275  CA  ASP A 188      37.717  45.511  58.764  1.00  0.00           C  
ATOM   1276  C   ASP A 188      37.001  45.971  57.487  1.00  0.00           C  
ATOM   1277  O   ASP A 188      37.445  46.719  56.616  1.00  0.00           O  
ATOM   1278  CB  ASP A 188      37.734  46.699  59.721  1.00  0.00           C  
ATOM   1279  CG  ASP A 188      36.339  46.849  60.342  1.00  0.00           C  
ATOM   1280  OD1 ASP A 188      35.403  47.457  59.790  1.00  0.00           O  
ATOM   1281  OD2 ASP A 188      36.170  46.261  61.441  1.00  0.00           O1-
ATOM   1282  N   TYR A 189      35.759  45.484  57.473  1.00  0.00           N  
ATOM   1283  CA  TYR A 189      34.928  45.791  56.306  1.00  0.00           C  
ATOM   1284  C   TYR A 189      34.727  47.282  56.034  1.00  0.00           C  
ATOM   1285  O   TYR A 189      34.716  47.748  54.895  1.00  0.00           O  
ATOM   1286  CB  TYR A 189      33.540  45.160  56.404  1.00  0.00           C  
ATOM   1287  CG  TYR A 189      33.766  43.710  56.821  1.00  0.00           C  
ATOM   1288  CD1 TYR A 189      33.483  43.448  58.159  1.00  0.00           C  
ATOM   1289  CD2 TYR A 189      34.267  42.793  55.906  1.00  0.00           C  
ATOM   1290  CE1 TYR A 189      33.758  42.153  58.593  1.00  0.00           C  
ATOM   1291  CE2 TYR A 189      34.545  41.511  56.366  1.00  0.00           C  
ATOM   1292  CZ  TYR A 189      34.280  41.221  57.705  1.00  0.00           C  
ATOM   1293  OH  TYR A 189      34.971  40.179  58.224  1.00  0.00           O  
ATOM   1294  N   LYS A 190      34.609  48.028  57.129  1.00  0.00           N  
ATOM   1295  CA  LYS A 190      34.398  49.476  57.151  1.00  0.00           C  
ATOM   1296  C   LYS A 190      35.615  50.288  57.631  1.00  0.00           C  
ATOM   1297  O   LYS A 190      35.472  51.022  58.603  1.00  0.00           O  
ATOM   1298  CB  LYS A 190      33.088  49.944  57.778  1.00  0.00           C  
ATOM   1299  CG  LYS A 190      31.821  49.682  56.950  1.00  0.00           C  
ATOM   1300  CD  LYS A 190      31.821  50.353  55.579  1.00  0.00           C  
ATOM   1301  CE  LYS A 190      30.489  50.076  54.883  1.00  0.00           C  
ATOM   1302  NZ  LYS A 190      30.358  50.997  53.742  1.00  0.00           N1+
ATOM   1303  N   ASP A 191      36.764  50.053  57.003  1.00  0.00           N  
ATOM   1304  CA  ASP A 191      38.067  50.666  57.281  1.00  0.00           C  
ATOM   1305  C   ASP A 191      38.489  51.683  56.213  1.00  0.00           C  
ATOM   1306  O   ASP A 191      38.468  51.381  55.016  1.00  0.00           O  
ATOM   1307  CB  ASP A 191      39.181  49.616  57.358  1.00  0.00           C  
ATOM   1308  CG  ASP A 191      40.247  50.379  58.126  1.00  0.00           C  
ATOM   1309  OD1 ASP A 191      40.089  50.298  59.365  1.00  0.00           O  
ATOM   1310  OD2 ASP A 191      41.271  50.879  57.604  1.00  0.00           O1-
ATOM   1311  N   GLN A 192      38.773  52.905  56.632  1.00  0.00           N  
ATOM   1312  CA  GLN A 192      39.024  54.033  55.720  1.00  0.00           C  
ATOM   1313  C   GLN A 192      40.138  53.810  54.700  1.00  0.00           C  
ATOM   1314  O   GLN A 192      39.874  53.962  53.509  1.00  0.00           O  
ATOM   1315  CB  GLN A 192      39.069  55.308  56.539  1.00  0.00           C  
ATOM   1316  CG  GLN A 192      39.176  56.652  55.802  1.00  0.00           C  
ATOM   1317  CD  GLN A 192      37.848  56.929  55.081  1.00  0.00           C  
ATOM   1318  NE2 GLN A 192      37.825  56.584  53.793  1.00  0.00           N  
ATOM   1319  OE1 GLN A 192      36.851  57.392  55.639  1.00  0.00           O  
ATOM   1320  N   GLN A 193      41.190  53.086  55.082  1.00  0.00           N  
ATOM   1321  CA  GLN A 193      42.372  52.704  54.292  1.00  0.00           C  
ATOM   1322  C   GLN A 193      41.981  51.698  53.213  1.00  0.00           C  
ATOM   1323  O   GLN A 193      42.307  51.771  52.029  1.00  0.00           O  
ATOM   1324  CB  GLN A 193      43.460  52.061  55.166  1.00  0.00           C  
ATOM   1325  CG  GLN A 193      44.597  51.467  54.327  1.00  0.00           C  
ATOM   1326  CD  GLN A 193      45.808  51.212  55.223  1.00  0.00           C  
ATOM   1327  NE2 GLN A 193      46.892  51.813  54.763  1.00  0.00           N  
ATOM   1328  OE1 GLN A 193      45.829  50.387  56.141  1.00  0.00           O  
ATOM   1329  N   PHE A 194      41.116  50.785  53.625  1.00  0.00           N  
ATOM   1330  CA  PHE A 194      40.671  49.711  52.722  1.00  0.00           C  
ATOM   1331  C   PHE A 194      39.621  50.127  51.676  1.00  0.00           C  
ATOM   1332  O   PHE A 194      39.855  49.826  50.508  1.00  0.00           O  
ATOM   1333  CB  PHE A 194      40.248  48.535  53.623  1.00  0.00           C  
ATOM   1334  CG  PHE A 194      39.794  47.240  52.957  1.00  0.00           C  
ATOM   1335  CD1 PHE A 194      40.373  46.780  51.779  1.00  0.00           C  
ATOM   1336  CD2 PHE A 194      38.703  46.579  53.512  1.00  0.00           C  
ATOM   1337  CE1 PHE A 194      39.936  45.555  51.301  1.00  0.00           C  
ATOM   1338  CE2 PHE A 194      38.231  45.394  52.973  1.00  0.00           C  
ATOM   1339  CZ  PHE A 194      38.866  44.850  51.861  1.00  0.00           C  
ATOM   1340  N   LEU A 195      38.690  51.006  52.031  1.00  0.00           N  
ATOM   1341  CA  LEU A 195      37.880  51.900  51.184  1.00  0.00           C  
ATOM   1342  C   LEU A 195      38.683  52.757  50.204  1.00  0.00           C  
ATOM   1343  O   LEU A 195      38.349  52.788  49.019  1.00  0.00           O  
ATOM   1344  CB  LEU A 195      36.952  52.848  51.929  1.00  0.00           C  
ATOM   1345  CG  LEU A 195      35.860  52.191  52.775  1.00  0.00           C  
ATOM   1346  CD1 LEU A 195      35.175  53.344  53.529  1.00  0.00           C  
ATOM   1347  CD2 LEU A 195      34.946  51.320  51.916  1.00  0.00           C  
ATOM   1348  N   ASN A 196      39.800  53.328  50.653  1.00  0.00           N  
ATOM   1349  CA  ASN A 196      40.714  54.090  49.790  1.00  0.00           C  
ATOM   1350  C   ASN A 196      41.396  53.246  48.704  1.00  0.00           C  
ATOM   1351  O   ASN A 196      41.422  53.533  47.508  1.00  0.00           O  
ATOM   1352  CB  ASN A 196      41.689  55.013  50.498  1.00  0.00           C  
ATOM   1353  CG  ASN A 196      40.901  56.185  51.075  1.00  0.00           C  
ATOM   1354  ND2 ASN A 196      40.389  57.094  50.242  1.00  0.00           N  
ATOM   1355  OD1 ASN A 196      40.830  56.420  52.287  1.00  0.00           O  
ATOM   1356  N   LEU A 197      41.832  52.055  49.095  1.00  0.00           N  
ATOM   1357  CA  LEU A 197      42.442  51.055  48.205  1.00  0.00           C  
ATOM   1358  C   LEU A 197      41.556  50.339  47.171  1.00  0.00           C  
ATOM   1359  O   LEU A 197      41.835  50.399  45.980  1.00  0.00           O  
ATOM   1360  CB  LEU A 197      43.156  49.990  49.037  1.00  0.00           C  
ATOM   1361  CG  LEU A 197      44.396  50.631  49.699  1.00  0.00           C  
ATOM   1362  CD1 LEU A 197      45.077  49.735  50.734  1.00  0.00           C  
ATOM   1363  CD2 LEU A 197      45.410  50.870  48.585  1.00  0.00           C  
ATOM   1364  N   MET A 198      40.371  49.879  47.576  1.00  0.00           N  
ATOM   1365  CA  MET A 198      39.340  49.192  46.785  1.00  0.00           C  
ATOM   1366  C   MET A 198      38.752  50.177  45.775  1.00  0.00           C  
ATOM   1367  O   MET A 198      38.649  49.901  44.575  1.00  0.00           O  
ATOM   1368  CB  MET A 198      38.209  48.508  47.544  1.00  0.00           C  
ATOM   1369  CG  MET A 198      38.658  47.321  48.398  1.00  0.00           C  
ATOM   1370  SD  MET A 198      37.101  46.593  49.002  1.00  0.00           S  
ATOM   1371  CE  MET A 198      36.573  47.959  50.012  1.00  0.00           C  
ATOM   1372  N   GLU A 199      38.754  51.461  46.125  1.00  0.00           N  
ATOM   1373  CA  GLU A 199      38.215  52.521  45.263  1.00  0.00           C  
ATOM   1374  C   GLU A 199      39.200  52.915  44.154  1.00  0.00           C  
ATOM   1375  O   GLU A 199      38.746  53.109  43.028  1.00  0.00           O  
ATOM   1376  CB  GLU A 199      37.891  53.799  46.031  1.00  0.00           C  
ATOM   1377  CG  GLU A 199      36.810  54.549  45.241  1.00  0.00           C  
ATOM   1378  CD  GLU A 199      36.996  56.029  44.910  1.00  0.00           C  
ATOM   1379  OE1 GLU A 199      37.772  56.766  45.575  1.00  0.00           O  
ATOM   1380  OE2 GLU A 199      36.276  56.542  44.039  1.00  0.00           O1-
ATOM   1381  N   LYS A 200      40.466  53.029  44.519  1.00  0.00           N  
ATOM   1382  CA  LYS A 200      41.513  53.278  43.516  1.00  0.00           C  
ATOM   1383  C   LYS A 200      41.565  52.149  42.477  1.00  0.00           C  
ATOM   1384  O   LYS A 200      41.664  52.466  41.294  1.00  0.00           O  
ATOM   1385  CB  LYS A 200      42.906  53.247  44.161  1.00  0.00           C  
ATOM   1386  CG  LYS A 200      43.642  54.588  44.262  1.00  0.00           C  
ATOM   1387  CD  LYS A 200      42.982  55.610  45.192  1.00  0.00           C  
ATOM   1388  CE  LYS A 200      43.740  56.930  45.340  1.00  0.00           C  
ATOM   1389  NZ  LYS A 200      42.856  57.739  44.480  1.00  0.00           N1+
ATOM   1390  N   LEU A 201      41.407  50.913  42.943  1.00  0.00           N  
ATOM   1391  CA  LEU A 201      41.468  49.700  42.129  1.00  0.00           C  
ATOM   1392  C   LEU A 201      40.367  49.671  41.063  1.00  0.00           C  
ATOM   1393  O   LEU A 201      40.646  49.923  39.892  1.00  0.00           O  
ATOM   1394  CB  LEU A 201      41.383  48.411  42.952  1.00  0.00           C  
ATOM   1395  CG  LEU A 201      42.598  48.176  43.857  1.00  0.00           C  
ATOM   1396  CD1 LEU A 201      42.187  47.170  44.940  1.00  0.00           C  
ATOM   1397  CD2 LEU A 201      43.813  47.629  43.112  1.00  0.00           C  
ATOM   1398  N   ASN A 202      39.186  49.855  41.649  1.00  0.00           N  
ATOM   1399  CA  ASN A 202      38.045  50.067  40.758  1.00  0.00           C  
ATOM   1400  C   ASN A 202      37.961  51.198  39.731  1.00  0.00           C  
ATOM   1401  O   ASN A 202      37.399  51.060  38.648  1.00  0.00           O  
ATOM   1402  CB  ASN A 202      36.780  49.751  41.558  1.00  0.00           C  
ATOM   1403  CG  ASN A 202      35.414  49.820  40.865  1.00  0.00           C  
ATOM   1404  ND2 ASN A 202      34.992  48.707  40.280  1.00  0.00           N  
ATOM   1405  OD1 ASN A 202      34.660  50.739  41.175  1.00  0.00           O  
ATOM   1406  N   GLU A 203      38.475  52.315  40.224  1.00  0.00           N  
ATOM   1407  CA  GLU A 203      38.716  53.544  39.446  1.00  0.00           C  
ATOM   1408  C   GLU A 203      39.533  53.223  38.188  1.00  0.00           C  
ATOM   1409  O   GLU A 203      39.057  53.505  37.085  1.00  0.00           O  
ATOM   1410  CB  GLU A 203      39.391  54.655  40.272  1.00  0.00           C  
ATOM   1411  CG  GLU A 203      39.060  56.045  39.745  1.00  0.00           C  
ATOM   1412  CD  GLU A 203      40.024  57.052  40.367  1.00  0.00           C  
ATOM   1413  OE1 GLU A 203      41.182  57.169  39.906  1.00  0.00           O  
ATOM   1414  OE2 GLU A 203      39.552  57.754  41.298  1.00  0.00           O1-
ATOM   1415  N   ASN A 204      40.722  52.667  38.349  1.00  0.00           N  
ATOM   1416  CA  ASN A 204      41.530  52.242  37.201  1.00  0.00           C  
ATOM   1417  C   ASN A 204      40.824  51.455  36.091  1.00  0.00           C  
ATOM   1418  O   ASN A 204      40.799  51.919  34.951  1.00  0.00           O  
ATOM   1419  CB  ASN A 204      42.807  51.466  37.538  1.00  0.00           C  
ATOM   1420  CG  ASN A 204      44.076  52.312  37.668  1.00  0.00           C  
ATOM   1421  ND2 ASN A 204      45.270  51.888  37.258  1.00  0.00           N  
ATOM   1422  OD1 ASN A 204      44.009  53.422  38.185  1.00  0.00           O  
ATOM   1423  N   ILE A 205      40.037  50.474  36.554  1.00  0.00           N  
ATOM   1424  CA  ILE A 205      39.281  49.541  35.707  1.00  0.00           C  
ATOM   1425  C   ILE A 205      38.217  50.310  34.935  1.00  0.00           C  
ATOM   1426  O   ILE A 205      38.183  50.273  33.700  1.00  0.00           O  
ATOM   1427  CB  ILE A 205      38.590  48.358  36.384  1.00  0.00           C  
ATOM   1428  CG1 ILE A 205      39.656  47.788  37.318  1.00  0.00           C  
ATOM   1429  CG2 ILE A 205      38.361  47.253  35.336  1.00  0.00           C  
ATOM   1430  CD  ILE A 205      39.148  46.892  38.452  1.00  0.00           C  
ATOM   1431  N   LYS A 206      37.476  51.198  35.598  1.00  0.00           N  
ATOM   1432  CA  LYS A 206      36.542  52.145  34.961  1.00  0.00           C  
ATOM   1433  C   LYS A 206      37.167  53.112  33.954  1.00  0.00           C  
ATOM   1434  O   LYS A 206      36.369  53.699  33.215  1.00  0.00           O  
ATOM   1435  CB  LYS A 206      35.740  52.871  36.042  1.00  0.00           C  
ATOM   1436  CG  LYS A 206      34.855  51.810  36.696  1.00  0.00           C  
ATOM   1437  CD  LYS A 206      34.005  52.558  37.720  1.00  0.00           C  
ATOM   1438  CE  LYS A 206      32.951  51.674  38.394  1.00  0.00           C  
ATOM   1439  NZ  LYS A 206      32.607  52.212  39.715  1.00  0.00           N1+
ATOM   1440  N   ILE A 207      38.363  53.633  34.204  1.00  0.00           N  
ATOM   1441  CA  ILE A 207      39.040  54.402  33.155  1.00  0.00           C  
ATOM   1442  C   ILE A 207      39.459  53.485  32.002  1.00  0.00           C  
ATOM   1443  O   ILE A 207      38.970  53.711  30.899  1.00  0.00           O  
ATOM   1444  CB  ILE A 207      40.360  54.942  33.716  1.00  0.00           C  
ATOM   1445  CG1 ILE A 207      40.039  55.706  34.994  1.00  0.00           C  
ATOM   1446  CG2 ILE A 207      41.073  55.884  32.733  1.00  0.00           C  
ATOM   1447  CD  ILE A 207      41.284  56.219  35.735  1.00  0.00           C  
ATOM   1448  N   LEU A 208      40.328  52.502  32.260  1.00  0.00           N  
ATOM   1449  CA  LEU A 208      40.978  51.630  31.270  1.00  0.00           C  
ATOM   1450  C   LEU A 208      39.998  50.831  30.394  1.00  0.00           C  
ATOM   1451  O   LEU A 208      40.374  50.320  29.341  1.00  0.00           O  
ATOM   1452  CB  LEU A 208      42.108  50.767  31.815  1.00  0.00           C  
ATOM   1453  CG  LEU A 208      43.270  51.501  32.499  1.00  0.00           C  
ATOM   1454  CD1 LEU A 208      44.285  50.496  33.020  1.00  0.00           C  
ATOM   1455  CD2 LEU A 208      44.010  52.618  31.755  1.00  0.00           C  
ATOM   1456  N   SER A 209      38.963  50.294  31.030  1.00  0.00           N  
ATOM   1457  CA  SER A 209      37.782  49.841  30.281  1.00  0.00           C  
ATOM   1458  C   SER A 209      36.772  50.987  30.158  1.00  0.00           C  
ATOM   1459  O   SER A 209      35.965  51.381  30.983  1.00  0.00           O  
ATOM   1460  CB  SER A 209      37.116  48.665  30.994  1.00  0.00           C  
ATOM   1461  OG  SER A 209      36.262  48.111  29.990  1.00  0.00           O  
ATOM   1462  N   SER A 210      36.947  51.841  29.149  1.00  0.00           N  
ATOM   1463  CA  SER A 210      35.948  52.874  28.822  1.00  0.00           C  
ATOM   1464  C   SER A 210      35.420  52.514  27.430  1.00  0.00           C  
ATOM   1465  O   SER A 210      36.157  52.095  26.539  1.00  0.00           O  
ATOM   1466  CB  SER A 210      36.526  54.287  28.722  1.00  0.00           C  
ATOM   1467  OG  SER A 210      35.600  55.178  28.075  1.00  0.00           O  
ATOM   1468  N   PRO A 211      34.103  52.587  27.296  1.00  0.00           N  
ATOM   1469  CA  PRO A 211      33.409  52.320  26.030  1.00  0.00           C  
ATOM   1470  C   PRO A 211      33.667  53.318  24.898  1.00  0.00           C  
ATOM   1471  O   PRO A 211      33.533  54.528  25.099  1.00  0.00           O  
ATOM   1472  CB  PRO A 211      31.939  52.193  26.459  1.00  0.00           C  
ATOM   1473  CG  PRO A 211      31.752  52.874  27.816  1.00  0.00           C  
ATOM   1474  CD  PRO A 211      33.152  52.670  28.416  1.00  0.00           C  
ATOM   1475  N   TRP A 212      33.565  52.841  23.664  1.00  0.00           N  
ATOM   1476  CA  TRP A 212      33.985  53.547  22.445  1.00  0.00           C  
ATOM   1477  C   TRP A 212      32.864  54.195  21.625  1.00  0.00           C  
ATOM   1478  O   TRP A 212      31.804  53.591  21.411  1.00  0.00           O  
ATOM   1479  CB  TRP A 212      34.728  52.594  21.512  1.00  0.00           C  
ATOM   1480  CG  TRP A 212      34.184  51.337  20.826  1.00  0.00           C  
ATOM   1481  CD1 TRP A 212      33.430  51.193  19.735  1.00  0.00           C  
ATOM   1482  CD2 TRP A 212      34.130  50.093  21.442  1.00  0.00           C  
ATOM   1483  CE2 TRP A 212      33.410  49.239  20.627  1.00  0.00           C  
ATOM   1484  CE3 TRP A 212      34.813  49.561  22.531  1.00  0.00           C  
ATOM   1485  NE1 TRP A 212      33.018  49.932  19.565  1.00  0.00           N  
ATOM   1486  CZ2 TRP A 212      33.273  47.887  20.943  1.00  0.00           C  
ATOM   1487  CZ3 TRP A 212      34.615  48.221  22.871  1.00  0.00           C  
ATOM   1488  CH2 TRP A 212      33.796  47.378  22.122  1.00  0.00           C  
ATOM   1489  N   ILE A 213      33.098  55.365  21.039  1.00  0.00           N  
ATOM   1490  CA  ILE A 213      32.108  55.979  20.145  1.00  0.00           C  
ATOM   1491  C   ILE A 213      32.242  55.335  18.768  1.00  0.00           C  
ATOM   1492  O   ILE A 213      33.292  55.302  18.129  1.00  0.00           O  
ATOM   1493  CB  ILE A 213      32.016  57.515  20.150  1.00  0.00           C  
ATOM   1494  CG1 ILE A 213      33.431  58.082  20.092  1.00  0.00           C  
ATOM   1495  CG2 ILE A 213      31.055  57.868  21.278  1.00  0.00           C  
ATOM   1496  CD  ILE A 213      33.494  59.613  20.035  1.00  0.00           C  
ATOM   1497  N   GLN A 214      31.161  54.713  18.311  1.00  0.00           N  
ATOM   1498  CA  GLN A 214      31.043  54.035  17.011  1.00  0.00           C  
ATOM   1499  C   GLN A 214      30.020  54.629  16.034  1.00  0.00           C  
ATOM   1500  O   GLN A 214      28.808  54.444  16.104  1.00  0.00           O  
ATOM   1501  CB  GLN A 214      30.835  52.535  17.204  1.00  0.00           C  
ATOM   1502  CG  GLN A 214      31.422  51.766  16.016  1.00  0.00           C  
ATOM   1503  CD  GLN A 214      31.384  50.274  16.324  1.00  0.00           C  
ATOM   1504  NE2 GLN A 214      30.213  49.647  16.387  1.00  0.00           N  
ATOM   1505  OE1 GLN A 214      32.407  49.629  16.565  1.00  0.00           O  
ATOM   1506  N   ILE A 215      30.673  55.538  15.316  1.00  0.00           N  
ATOM   1507  CA  ILE A 215      30.095  56.443  14.319  1.00  0.00           C  
ATOM   1508  C   ILE A 215      29.882  55.753  12.969  1.00  0.00           C  
ATOM   1509  O   ILE A 215      30.829  55.410  12.274  1.00  0.00           O  
ATOM   1510  CB  ILE A 215      31.091  57.599  14.175  1.00  0.00           C  
ATOM   1511  CG1 ILE A 215      31.485  58.234  15.508  1.00  0.00           C  
ATOM   1512  CG2 ILE A 215      30.419  58.717  13.364  1.00  0.00           C  
ATOM   1513  CD  ILE A 215      32.696  59.171  15.393  1.00  0.00           C  
ATOM   1514  N   CYS A 216      28.612  55.557  12.616  1.00  0.00           N  
ATOM   1515  CA  CYS A 216      28.297  54.888  11.347  1.00  0.00           C  
ATOM   1516  C   CYS A 216      28.573  55.723  10.088  1.00  0.00           C  
ATOM   1517  O   CYS A 216      28.678  55.114   9.012  1.00  0.00           O  
ATOM   1518  CB  CYS A 216      26.856  54.372  11.359  1.00  0.00           C  
ATOM   1519  SG  CYS A 216      25.513  55.561  11.682  1.00  0.00           S  
ATOM   1520  N   ASN A 217      28.395  57.034  10.122  1.00  0.00           N  
ATOM   1521  CA  ASN A 217      28.644  57.974   9.020  1.00  0.00           C  
ATOM   1522  C   ASN A 217      29.967  57.718   8.303  1.00  0.00           C  
ATOM   1523  O   ASN A 217      30.011  57.150   7.210  1.00  0.00           O  
ATOM   1524  CB  ASN A 217      28.459  59.439   9.414  1.00  0.00           C  
ATOM   1525  CG  ASN A 217      27.100  59.657  10.094  1.00  0.00           C  
ATOM   1526  ND2 ASN A 217      26.584  60.867   9.879  1.00  0.00           N  
ATOM   1527  OD1 ASN A 217      26.685  58.940  10.998  1.00  0.00           O  
ATOM   1528  N   ASN A 218      31.026  58.093   9.020  1.00  0.00           N  
ATOM   1529  CA  ASN A 218      32.426  57.869   8.638  1.00  0.00           C  
ATOM   1530  C   ASN A 218      33.130  56.978   9.654  1.00  0.00           C  
ATOM   1531  O   ASN A 218      33.254  57.332  10.820  1.00  0.00           O  
ATOM   1532  CB  ASN A 218      33.064  59.255   8.454  1.00  0.00           C  
ATOM   1533  CG  ASN A 218      32.965  60.347   9.511  1.00  0.00           C  
ATOM   1534  ND2 ASN A 218      33.486  61.527   9.171  1.00  0.00           N  
ATOM   1535  OD1 ASN A 218      32.474  60.114  10.619  1.00  0.00           O  
ATOM   1536  N   PHE A 219      33.404  55.716   9.308  1.00  0.00           N  
ATOM   1537  CA  PHE A 219      33.800  54.658  10.242  1.00  0.00           C  
ATOM   1538  C   PHE A 219      35.008  54.761  11.180  1.00  0.00           C  
ATOM   1539  O   PHE A 219      36.189  54.555  10.917  1.00  0.00           O  
ATOM   1540  CB  PHE A 219      34.027  53.423   9.360  1.00  0.00           C  
ATOM   1541  CG  PHE A 219      32.750  52.649   9.032  1.00  0.00           C  
ATOM   1542  CD1 PHE A 219      32.293  51.817  10.041  1.00  0.00           C  
ATOM   1543  CD2 PHE A 219      31.915  52.971   7.967  1.00  0.00           C  
ATOM   1544  CE1 PHE A 219      30.999  51.310   9.912  1.00  0.00           C  
ATOM   1545  CE2 PHE A 219      30.614  52.497   7.871  1.00  0.00           C  
ATOM   1546  CZ  PHE A 219      30.132  51.681   8.886  1.00  0.00           C  
ATOM   1547  N   SER A 220      34.694  55.076  12.437  1.00  0.00           N  
ATOM   1548  CA  SER A 220      35.691  55.076  13.512  1.00  0.00           C  
ATOM   1549  C   SER A 220      35.206  54.554  14.863  1.00  0.00           C  
ATOM   1550  O   SER A 220      34.267  55.153  15.368  1.00  0.00           O  
ATOM   1551  CB  SER A 220      36.369  56.434  13.683  1.00  0.00           C  
ATOM   1552  OG  SER A 220      37.433  56.544  14.619  1.00  0.00           O  
ATOM   1553  N   PRO A 221      35.864  53.562  15.454  1.00  0.00           N  
ATOM   1554  CA  PRO A 221      35.735  53.360  16.905  1.00  0.00           C  
ATOM   1555  C   PRO A 221      36.811  53.968  17.806  1.00  0.00           C  
ATOM   1556  O   PRO A 221      37.975  53.602  17.675  1.00  0.00           O  
ATOM   1557  CB  PRO A 221      35.752  51.832  17.029  1.00  0.00           C  
ATOM   1558  CG  PRO A 221      36.691  51.367  15.923  1.00  0.00           C  
ATOM   1559  CD  PRO A 221      36.345  52.331  14.794  1.00  0.00           C  
ATOM   1560  N   ILE A 222      36.485  55.159  18.295  1.00  0.00           N  
ATOM   1561  CA  ILE A 222      37.348  55.890  19.238  1.00  0.00           C  
ATOM   1562  C   ILE A 222      37.018  56.087  20.718  1.00  0.00           C  
ATOM   1563  O   ILE A 222      35.844  56.331  21.006  1.00  0.00           O  
ATOM   1564  CB  ILE A 222      37.860  57.192  18.613  1.00  0.00           C  
ATOM   1565  CG1 ILE A 222      36.789  58.270  18.579  1.00  0.00           C  
ATOM   1566  CG2 ILE A 222      38.822  56.842  17.476  1.00  0.00           C  
ATOM   1567  CD  ILE A 222      37.078  59.445  17.643  1.00  0.00           C  
ATOM   1568  N   ILE A 223      38.038  55.816  21.529  1.00  0.00           N  
ATOM   1569  CA  ILE A 223      38.090  56.058  22.982  1.00  0.00           C  
ATOM   1570  C   ILE A 223      38.130  57.552  23.296  1.00  0.00           C  
ATOM   1571  O   ILE A 223      39.155  58.185  23.071  1.00  0.00           O  
ATOM   1572  CB  ILE A 223      39.285  55.280  23.551  1.00  0.00           C  
ATOM   1573  CG1 ILE A 223      39.224  53.789  23.238  1.00  0.00           C  
ATOM   1574  CG2 ILE A 223      39.539  55.495  25.042  1.00  0.00           C  
ATOM   1575  CD  ILE A 223      37.941  53.086  23.676  1.00  0.00           C  
ATOM   1576  N   ASP A 224      36.941  58.123  23.462  1.00  0.00           N  
ATOM   1577  CA  ASP A 224      36.695  59.556  23.692  1.00  0.00           C  
ATOM   1578  C   ASP A 224      36.999  60.004  25.134  1.00  0.00           C  
ATOM   1579  O   ASP A 224      37.870  60.848  25.317  1.00  0.00           O  
ATOM   1580  CB  ASP A 224      35.354  60.000  23.110  1.00  0.00           C  
ATOM   1581  CG  ASP A 224      35.195  61.520  23.086  1.00  0.00           C  
ATOM   1582  OD1 ASP A 224      35.984  62.268  22.470  1.00  0.00           O  
ATOM   1583  OD2 ASP A 224      34.154  61.933  23.656  1.00  0.00           O1-
ATOM   1584  N   TYR A 225      36.342  59.280  26.029  1.00  0.00           N  
ATOM   1585  CA  TYR A 225      36.491  59.559  27.467  1.00  0.00           C  
ATOM   1586  C   TYR A 225      37.630  58.713  28.051  1.00  0.00           C  
ATOM   1587  O   TYR A 225      37.667  57.498  27.920  1.00  0.00           O  
ATOM   1588  CB  TYR A 225      35.158  59.239  28.146  1.00  0.00           C  
ATOM   1589  CG  TYR A 225      35.233  59.553  29.638  1.00  0.00           C  
ATOM   1590  CD1 TYR A 225      34.964  58.580  30.598  1.00  0.00           C  
ATOM   1591  CD2 TYR A 225      35.453  60.842  30.113  1.00  0.00           C  
ATOM   1592  CE1 TYR A 225      34.939  58.869  31.950  1.00  0.00           C  
ATOM   1593  CE2 TYR A 225      35.543  61.077  31.479  1.00  0.00           C  
ATOM   1594  CZ  TYR A 225      35.233  60.131  32.449  1.00  0.00           C  
ATOM   1595  OH  TYR A 225      35.478  60.416  33.752  1.00  0.00           O  
ATOM   1596  N   PHE A 226      38.570  59.396  28.731  1.00  0.00           N  
ATOM   1597  CA  PHE A 226      39.802  58.792  29.260  1.00  0.00           C  
ATOM   1598  C   PHE A 226      40.570  59.763  30.153  1.00  0.00           C  
ATOM   1599  O   PHE A 226      41.293  60.592  29.599  1.00  0.00           O  
ATOM   1600  CB  PHE A 226      40.703  58.238  28.151  1.00  0.00           C  
ATOM   1601  CG  PHE A 226      41.907  57.465  28.690  1.00  0.00           C  
ATOM   1602  CD1 PHE A 226      41.742  56.093  28.848  1.00  0.00           C  
ATOM   1603  CD2 PHE A 226      43.103  58.099  29.026  1.00  0.00           C  
ATOM   1604  CE1 PHE A 226      42.783  55.246  29.226  1.00  0.00           C  
ATOM   1605  CE2 PHE A 226      44.140  57.294  29.474  1.00  0.00           C  
ATOM   1606  CZ  PHE A 226      43.970  55.916  29.522  1.00  0.00           C  
ATOM   1607  N   PRO A 227      40.148  59.979  31.402  1.00  0.00           N  
ATOM   1608  CA  PRO A 227      40.767  60.911  32.352  1.00  0.00           C  
ATOM   1609  C   PRO A 227      42.240  60.611  32.649  1.00  0.00           C  
ATOM   1610  O   PRO A 227      42.644  59.451  32.560  1.00  0.00           O  
ATOM   1611  CB  PRO A 227      39.866  60.776  33.583  1.00  0.00           C  
ATOM   1612  CG  PRO A 227      38.586  59.993  33.220  1.00  0.00           C  
ATOM   1613  CD  PRO A 227      39.222  59.112  32.151  1.00  0.00           C  
ATOM   1614  N   GLY A 228      42.907  61.710  32.957  1.00  0.00           N  
ATOM   1615  CA  GLY A 228      44.341  61.961  33.217  1.00  0.00           C  
ATOM   1616  C   GLY A 228      45.322  60.825  33.505  1.00  0.00           C  
ATOM   1617  O   GLY A 228      45.298  60.314  34.626  1.00  0.00           O  
ATOM   1618  N   THR A 229      46.373  60.724  32.701  1.00  0.00           N  
ATOM   1619  CA  THR A 229      47.448  59.727  32.723  1.00  0.00           C  
ATOM   1620  C   THR A 229      48.404  59.810  33.903  1.00  0.00           C  
ATOM   1621  O   THR A 229      48.767  58.896  34.645  1.00  0.00           O  
ATOM   1622  CB  THR A 229      48.362  59.819  31.507  1.00  0.00           C  
ATOM   1623  CG2 THR A 229      47.622  59.234  30.291  1.00  0.00           C  
ATOM   1624  OG1 THR A 229      48.636  61.217  31.373  1.00  0.00           O  
ATOM   1625  N   HIS A 230      48.891  61.054  34.068  1.00  0.00           N  
ATOM   1626  CA  HIS A 230      49.742  61.454  35.195  1.00  0.00           C  
ATOM   1627  C   HIS A 230      49.082  61.405  36.573  1.00  0.00           C  
ATOM   1628  O   HIS A 230      49.502  60.667  37.458  1.00  0.00           O  
ATOM   1629  CB  HIS A 230      50.328  62.819  34.799  1.00  0.00           C  
ATOM   1630  CG  HIS A 230      49.361  63.977  34.563  1.00  0.00           C  
ATOM   1631  CD2 HIS A 230      49.661  65.232  34.899  1.00  0.00           C  
ATOM   1632  ND1 HIS A 230      48.201  64.044  33.906  1.00  0.00           N  
ATOM   1633  CE1 HIS A 230      47.677  65.249  34.149  1.00  0.00           C  
ATOM   1634  NE2 HIS A 230      48.599  66.008  34.740  1.00  0.00           N  
ATOM   1635  N   ASN A 231      48.012  62.178  36.701  1.00  0.00           N  
ATOM   1636  CA  ASN A 231      47.280  62.295  37.969  1.00  0.00           C  
ATOM   1637  C   ASN A 231      46.406  61.117  38.429  1.00  0.00           C  
ATOM   1638  O   ASN A 231      46.662  60.536  39.477  1.00  0.00           O  
ATOM   1639  CB  ASN A 231      46.503  63.614  37.960  1.00  0.00           C  
ATOM   1640  CG  ASN A 231      45.431  63.925  36.917  1.00  0.00           C  
ATOM   1641  ND2 ASN A 231      45.067  65.181  36.690  1.00  0.00           N  
ATOM   1642  OD1 ASN A 231      44.975  63.018  36.217  1.00  0.00           O  
ATOM   1643  N   LYS A 232      45.502  60.536  37.660  1.00  0.00           N  
ATOM   1644  CA  LYS A 232      44.803  59.313  38.054  1.00  0.00           C  
ATOM   1645  C   LYS A 232      45.609  58.009  38.037  1.00  0.00           C  
ATOM   1646  O   LYS A 232      46.069  57.561  39.088  1.00  0.00           O  
ATOM   1647  CB  LYS A 232      43.575  59.078  37.152  1.00  0.00           C  
ATOM   1648  CG  LYS A 232      42.506  60.110  37.528  1.00  0.00           C  
ATOM   1649  CD  LYS A 232      41.103  59.516  37.298  1.00  0.00           C  
ATOM   1650  CE  LYS A 232      40.072  60.430  37.963  1.00  0.00           C  
ATOM   1651  NZ  LYS A 232      39.995  60.216  39.411  1.00  0.00           N1+
ATOM   1652  N   LEU A 233      46.088  57.656  36.855  1.00  0.00           N  
ATOM   1653  CA  LEU A 233      46.595  56.286  36.656  1.00  0.00           C  
ATOM   1654  C   LEU A 233      47.945  55.940  37.308  1.00  0.00           C  
ATOM   1655  O   LEU A 233      47.924  54.955  38.045  1.00  0.00           O  
ATOM   1656  CB  LEU A 233      46.618  56.050  35.143  1.00  0.00           C  
ATOM   1657  CG  LEU A 233      45.318  56.157  34.358  1.00  0.00           C  
ATOM   1658  CD1 LEU A 233      45.647  56.232  32.865  1.00  0.00           C  
ATOM   1659  CD2 LEU A 233      44.467  54.911  34.643  1.00  0.00           C  
ATOM   1660  N   LEU A 234      48.899  56.858  37.307  1.00  0.00           N  
ATOM   1661  CA  LEU A 234      50.196  56.629  37.970  1.00  0.00           C  
ATOM   1662  C   LEU A 234      50.160  56.695  39.504  1.00  0.00           C  
ATOM   1663  O   LEU A 234      50.741  55.813  40.135  1.00  0.00           O  
ATOM   1664  CB  LEU A 234      51.155  57.620  37.313  1.00  0.00           C  
ATOM   1665  CG  LEU A 234      51.467  57.160  35.893  1.00  0.00           C  
ATOM   1666  CD1 LEU A 234      52.154  58.247  35.061  1.00  0.00           C  
ATOM   1667  CD2 LEU A 234      52.392  55.932  35.951  1.00  0.00           C  
ATOM   1668  N   LYS A 235      49.575  57.761  40.045  1.00  0.00           N  
ATOM   1669  CA  LYS A 235      49.347  57.758  41.494  1.00  0.00           C  
ATOM   1670  C   LYS A 235      48.539  56.597  42.080  1.00  0.00           C  
ATOM   1671  O   LYS A 235      48.711  56.382  43.277  1.00  0.00           O  
ATOM   1672  CB  LYS A 235      48.687  59.089  41.889  1.00  0.00           C  
ATOM   1673  CG  LYS A 235      49.559  60.333  41.700  1.00  0.00           C  
ATOM   1674  CD  LYS A 235      48.796  61.629  41.918  1.00  0.00           C  
ATOM   1675  CE  LYS A 235      48.291  61.876  43.348  1.00  0.00           C  
ATOM   1676  NZ  LYS A 235      49.438  61.918  44.260  1.00  0.00           N1+
ATOM   1677  N   ASN A 236      47.446  56.165  41.438  1.00  0.00           N  
ATOM   1678  CA  ASN A 236      46.661  54.978  41.779  1.00  0.00           C  
ATOM   1679  C   ASN A 236      47.564  53.743  41.867  1.00  0.00           C  
ATOM   1680  O   ASN A 236      47.696  53.244  42.986  1.00  0.00           O  
ATOM   1681  CB  ASN A 236      45.486  54.691  40.837  1.00  0.00           C  
ATOM   1682  CG  ASN A 236      44.418  55.790  40.812  1.00  0.00           C  
ATOM   1683  ND2 ASN A 236      43.452  55.687  39.902  1.00  0.00           N  
ATOM   1684  OD1 ASN A 236      44.435  56.698  41.640  1.00  0.00           O  
ATOM   1685  N   VAL A 237      48.469  53.595  40.902  1.00  0.00           N  
ATOM   1686  CA  VAL A 237      49.437  52.488  40.943  1.00  0.00           C  
ATOM   1687  C   VAL A 237      50.488  52.643  42.057  1.00  0.00           C  
ATOM   1688  O   VAL A 237      50.753  51.645  42.732  1.00  0.00           O  
ATOM   1689  CB  VAL A 237      50.022  52.136  39.582  1.00  0.00           C  
ATOM   1690  CG1 VAL A 237      48.987  51.729  38.533  1.00  0.00           C  
ATOM   1691  CG2 VAL A 237      51.205  52.925  38.992  1.00  0.00           C  
ATOM   1692  N   ALA A 238      50.878  53.874  42.376  1.00  0.00           N  
ATOM   1693  CA  ALA A 238      51.793  54.196  43.474  1.00  0.00           C  
ATOM   1694  C   ALA A 238      51.077  53.958  44.800  1.00  0.00           C  
ATOM   1695  O   ALA A 238      51.674  53.237  45.600  1.00  0.00           O  
ATOM   1696  CB  ALA A 238      52.335  55.633  43.415  1.00  0.00           C  
ATOM   1697  N   PHE A 239      49.785  54.293  44.895  1.00  0.00           N  
ATOM   1698  CA  PHE A 239      49.105  54.034  46.170  1.00  0.00           C  
ATOM   1699  C   PHE A 239      48.917  52.564  46.515  1.00  0.00           C  
ATOM   1700  O   PHE A 239      48.727  52.244  47.684  1.00  0.00           O  
ATOM   1701  CB  PHE A 239      47.837  54.887  46.121  1.00  0.00           C  
ATOM   1702  CG  PHE A 239      47.068  55.157  47.414  1.00  0.00           C  
ATOM   1703  CD1 PHE A 239      45.901  54.413  47.625  1.00  0.00           C  
ATOM   1704  CD2 PHE A 239      47.614  55.970  48.402  1.00  0.00           C  
ATOM   1705  CE1 PHE A 239      45.231  54.588  48.831  1.00  0.00           C  
ATOM   1706  CE2 PHE A 239      46.972  56.088  49.629  1.00  0.00           C  
ATOM   1707  CZ  PHE A 239      45.788  55.379  49.821  1.00  0.00           C  
ATOM   1708  N   MET A 240      48.528  51.742  45.539  1.00  0.00           N  
ATOM   1709  CA  MET A 240      48.413  50.272  45.510  1.00  0.00           C  
ATOM   1710  C   MET A 240      49.787  49.655  45.792  1.00  0.00           C  
ATOM   1711  O   MET A 240      49.946  49.130  46.891  1.00  0.00           O  
ATOM   1712  CB  MET A 240      47.905  49.803  44.152  1.00  0.00           C  
ATOM   1713  CG  MET A 240      46.633  50.441  43.614  1.00  0.00           C  
ATOM   1714  SD  MET A 240      46.610  50.355  41.782  1.00  0.00           S  
ATOM   1715  CE  MET A 240      45.077  51.105  41.279  1.00  0.00           C  
ATOM   1716  N   LYS A 241      50.778  49.994  44.972  1.00  0.00           N  
ATOM   1717  CA  LYS A 241      52.150  49.493  45.169  1.00  0.00           C  
ATOM   1718  C   LYS A 241      52.783  49.666  46.557  1.00  0.00           C  
ATOM   1719  O   LYS A 241      53.232  48.738  47.232  1.00  0.00           O  
ATOM   1720  CB  LYS A 241      53.127  50.020  44.110  1.00  0.00           C  
ATOM   1721  CG  LYS A 241      52.824  49.429  42.721  1.00  0.00           C  
ATOM   1722  CD  LYS A 241      53.948  50.056  41.886  1.00  0.00           C  
ATOM   1723  CE  LYS A 241      53.671  50.171  40.381  1.00  0.00           C  
ATOM   1724  NZ  LYS A 241      54.899  49.956  39.613  1.00  0.00           N1+
ATOM   1725  N   SER A 242      52.617  50.886  47.061  1.00  0.00           N  
ATOM   1726  CA  SER A 242      53.116  51.341  48.372  1.00  0.00           C  
ATOM   1727  C   SER A 242      52.732  50.376  49.503  1.00  0.00           C  
ATOM   1728  O   SER A 242      53.563  49.853  50.246  1.00  0.00           O  
ATOM   1729  CB  SER A 242      52.759  52.783  48.730  1.00  0.00           C  
ATOM   1730  OG  SER A 242      53.569  53.249  49.806  1.00  0.00           O  
ATOM   1731  N   TYR A 243      51.460  49.994  49.518  1.00  0.00           N  
ATOM   1732  CA  TYR A 243      50.862  48.996  50.417  1.00  0.00           C  
ATOM   1733  C   TYR A 243      51.541  47.629  50.309  1.00  0.00           C  
ATOM   1734  O   TYR A 243      51.952  47.083  51.332  1.00  0.00           O  
ATOM   1735  CB  TYR A 243      49.362  48.763  50.141  1.00  0.00           C  
ATOM   1736  CG  TYR A 243      48.700  48.354  51.456  1.00  0.00           C  
ATOM   1737  CD1 TYR A 243      48.535  47.006  51.751  1.00  0.00           C  
ATOM   1738  CD2 TYR A 243      48.445  49.246  52.485  1.00  0.00           C  
ATOM   1739  CE1 TYR A 243      48.063  46.608  53.001  1.00  0.00           C  
ATOM   1740  CE2 TYR A 243      47.947  48.835  53.718  1.00  0.00           C  
ATOM   1741  CZ  TYR A 243      47.766  47.495  54.027  1.00  0.00           C  
ATOM   1742  OH  TYR A 243      47.945  47.077  55.317  1.00  0.00           O  
ATOM   1743  N   ILE A 244      51.635  47.128  49.082  1.00  0.00           N  
ATOM   1744  CA  ILE A 244      52.284  45.852  48.741  1.00  0.00           C  
ATOM   1745  C   ILE A 244      53.763  45.831  49.092  1.00  0.00           C  
ATOM   1746  O   ILE A 244      54.304  44.806  49.496  1.00  0.00           O  
ATOM   1747  CB  ILE A 244      52.010  45.333  47.316  1.00  0.00           C  
ATOM   1748  CG1 ILE A 244      50.723  45.939  46.754  1.00  0.00           C  
ATOM   1749  CG2 ILE A 244      52.053  43.811  47.272  1.00  0.00           C  
ATOM   1750  CD  ILE A 244      49.426  45.506  47.444  1.00  0.00           C  
ATOM   1751  N   LEU A 245      54.439  46.957  48.885  1.00  0.00           N  
ATOM   1752  CA  LEU A 245      55.859  47.100  49.243  1.00  0.00           C  
ATOM   1753  C   LEU A 245      56.350  47.397  50.664  1.00  0.00           C  
ATOM   1754  O   LEU A 245      57.334  46.777  51.085  1.00  0.00           O  
ATOM   1755  CB  LEU A 245      56.671  48.074  48.383  1.00  0.00           C  
ATOM   1756  CG  LEU A 245      56.752  47.595  46.928  1.00  0.00           C  
ATOM   1757  CD1 LEU A 245      57.289  48.654  45.965  1.00  0.00           C  
ATOM   1758  CD2 LEU A 245      57.608  46.335  46.737  1.00  0.00           C  
ATOM   1759  N   GLU A 246      55.366  47.861  51.427  1.00  0.00           N  
ATOM   1760  CA  GLU A 246      55.397  47.743  52.892  1.00  0.00           C  
ATOM   1761  C   GLU A 246      55.468  46.316  53.420  1.00  0.00           C  
ATOM   1762  O   GLU A 246      56.313  46.000  54.252  1.00  0.00           O  
ATOM   1763  CB  GLU A 246      54.163  48.366  53.547  1.00  0.00           C  
ATOM   1764  CG  GLU A 246      54.511  49.822  53.919  1.00  0.00           C  
ATOM   1765  CD  GLU A 246      55.253  49.705  55.253  1.00  0.00           C  
ATOM   1766  OE1 GLU A 246      54.512  49.630  56.255  1.00  0.00           O  
ATOM   1767  OE2 GLU A 246      56.501  49.789  55.263  1.00  0.00           O1-
ATOM   1768  N   LYS A 247      54.641  45.442  52.830  1.00  0.00           N  
ATOM   1769  CA  LYS A 247      54.511  44.009  53.105  1.00  0.00           C  
ATOM   1770  C   LYS A 247      55.702  43.202  52.592  1.00  0.00           C  
ATOM   1771  O   LYS A 247      56.245  42.479  53.433  1.00  0.00           O  
ATOM   1772  CB  LYS A 247      53.168  43.618  52.483  1.00  0.00           C  
ATOM   1773  CG  LYS A 247      51.893  44.344  52.930  1.00  0.00           C  
ATOM   1774  CD  LYS A 247      51.412  44.103  54.368  1.00  0.00           C  
ATOM   1775  CE  LYS A 247      50.472  45.257  54.720  1.00  0.00           C  
ATOM   1776  NZ  LYS A 247      50.483  45.608  56.149  1.00  0.00           N1+
ATOM   1777  N   VAL A 248      56.239  43.587  51.446  1.00  0.00           N  
ATOM   1778  CA  VAL A 248      57.570  43.115  51.022  1.00  0.00           C  
ATOM   1779  C   VAL A 248      58.680  43.436  52.007  1.00  0.00           C  
ATOM   1780  O   VAL A 248      59.280  42.423  52.364  1.00  0.00           O  
ATOM   1781  CB  VAL A 248      58.014  43.592  49.630  1.00  0.00           C  
ATOM   1782  CG1 VAL A 248      59.396  43.138  49.161  1.00  0.00           C  
ATOM   1783  CG2 VAL A 248      57.077  42.980  48.602  1.00  0.00           C  
ATOM   1784  N   LYS A 249      58.683  44.666  52.519  1.00  0.00           N  
ATOM   1785  CA  LYS A 249      59.737  44.979  53.500  1.00  0.00           C  
ATOM   1786  C   LYS A 249      59.767  44.033  54.704  1.00  0.00           C  
ATOM   1787  O   LYS A 249      60.784  43.346  54.831  1.00  0.00           O  
ATOM   1788  CB  LYS A 249      59.620  46.422  53.983  1.00  0.00           C  
ATOM   1789  CG  LYS A 249      59.730  47.635  53.068  1.00  0.00           C  
ATOM   1790  CD  LYS A 249      59.141  48.958  53.578  1.00  0.00           C  
ATOM   1791  CE  LYS A 249      58.840  50.084  52.587  1.00  0.00           C  
ATOM   1792  NZ  LYS A 249      58.232  51.225  53.285  1.00  0.00           N1+
ATOM   1793  N   GLU A 250      58.652  43.881  55.399  1.00  0.00           N  
ATOM   1794  CA  GLU A 250      58.361  42.870  56.430  1.00  0.00           C  
ATOM   1795  C   GLU A 250      58.697  41.425  56.090  1.00  0.00           C  
ATOM   1796  O   GLU A 250      59.583  40.832  56.700  1.00  0.00           O  
ATOM   1797  CB  GLU A 250      56.881  42.823  56.845  1.00  0.00           C  
ATOM   1798  CG  GLU A 250      56.219  44.118  57.333  1.00  0.00           C  
ATOM   1799  CD  GLU A 250      55.163  43.804  58.385  1.00  0.00           C  
ATOM   1800  OE1 GLU A 250      54.024  44.287  58.176  1.00  0.00           O  
ATOM   1801  OE2 GLU A 250      55.380  42.782  59.082  1.00  0.00           O1-
ATOM   1802  N   HIS A 251      58.165  40.925  54.987  1.00  0.00           N  
ATOM   1803  CA  HIS A 251      58.401  39.528  54.557  1.00  0.00           C  
ATOM   1804  C   HIS A 251      59.773  39.141  54.005  1.00  0.00           C  
ATOM   1805  O   HIS A 251      60.039  37.971  53.780  1.00  0.00           O  
ATOM   1806  CB  HIS A 251      57.283  39.155  53.583  1.00  0.00           C  
ATOM   1807  CG  HIS A 251      56.127  38.465  54.308  1.00  0.00           C  
ATOM   1808  CD2 HIS A 251      55.001  38.102  53.691  1.00  0.00           C  
ATOM   1809  ND1 HIS A 251      56.031  38.120  55.587  1.00  0.00           N  
ATOM   1810  CE1 HIS A 251      54.846  37.569  55.786  1.00  0.00           C  
ATOM   1811  NE2 HIS A 251      54.243  37.528  54.609  1.00  0.00           N  
ATOM   1812  N   GLN A 252      60.449  40.174  53.496  1.00  0.00           N  
ATOM   1813  CA  GLN A 252      61.890  40.123  53.202  1.00  0.00           C  
ATOM   1814  C   GLN A 252      62.815  40.097  54.415  1.00  0.00           C  
ATOM   1815  O   GLN A 252      63.455  39.072  54.661  1.00  0.00           O  
ATOM   1816  CB  GLN A 252      62.223  41.264  52.233  1.00  0.00           C  
ATOM   1817  CG  GLN A 252      63.486  41.170  51.362  1.00  0.00           C  
ATOM   1818  CD  GLN A 252      63.980  42.544  50.924  1.00  0.00           C  
ATOM   1819  NE2 GLN A 252      65.291  42.743  51.023  1.00  0.00           N  
ATOM   1820  OE1 GLN A 252      63.172  43.460  50.750  1.00  0.00           O  
ATOM   1821  N   GLU A 253      62.729  41.117  55.262  1.00  0.00           N  
ATOM   1822  CA  GLU A 253      63.648  41.325  56.403  1.00  0.00           C  
ATOM   1823  C   GLU A 253      63.630  40.409  57.627  1.00  0.00           C  
ATOM   1824  O   GLU A 253      64.598  40.333  58.383  1.00  0.00           O  
ATOM   1825  CB  GLU A 253      63.758  42.755  56.940  1.00  0.00           C  
ATOM   1826  CG  GLU A 253      63.997  43.774  55.825  1.00  0.00           C  
ATOM   1827  CD  GLU A 253      64.023  45.270  56.129  1.00  0.00           C  
ATOM   1828  OE1 GLU A 253      64.582  45.712  57.157  1.00  0.00           O  
ATOM   1829  OE2 GLU A 253      63.403  45.969  55.298  1.00  0.00           O1-
ATOM   1830  N   SER A 254      62.476  39.823  57.952  1.00  0.00           N  
ATOM   1831  CA  SER A 254      62.293  38.873  59.052  1.00  0.00           C  
ATOM   1832  C   SER A 254      61.460  37.667  58.571  1.00  0.00           C  
ATOM   1833  O   SER A 254      60.336  37.906  58.141  1.00  0.00           O  
ATOM   1834  CB  SER A 254      61.593  39.447  60.281  1.00  0.00           C  
ATOM   1835  OG  SER A 254      61.907  38.689  61.456  1.00  0.00           O  
ATOM   1836  N   MET A 255      62.155  36.652  58.084  1.00  0.00           N  
ATOM   1837  CA  MET A 255      61.646  35.395  57.495  1.00  0.00           C  
ATOM   1838  C   MET A 255      61.541  34.341  58.600  1.00  0.00           C  
ATOM   1839  O   MET A 255      62.197  34.345  59.635  1.00  0.00           O  
ATOM   1840  CB  MET A 255      62.503  34.886  56.327  1.00  0.00           C  
ATOM   1841  CG  MET A 255      62.423  35.898  55.191  1.00  0.00           C  
ATOM   1842  SD  MET A 255      63.235  35.305  53.658  1.00  0.00           S  
ATOM   1843  CE  MET A 255      62.871  36.610  52.509  1.00  0.00           C  
ATOM   1844  N   ASP A 256      60.407  33.653  58.577  1.00  0.00           N  
ATOM   1845  CA  ASP A 256      60.354  32.470  59.441  1.00  0.00           C  
ATOM   1846  C   ASP A 256      60.768  31.253  58.613  1.00  0.00           C  
ATOM   1847  O   ASP A 256      60.028  30.783  57.740  1.00  0.00           O  
ATOM   1848  CB  ASP A 256      58.923  32.229  59.944  1.00  0.00           C  
ATOM   1849  CG  ASP A 256      59.054  31.387  61.222  1.00  0.00           C  
ATOM   1850  OD1 ASP A 256      59.403  30.200  61.078  1.00  0.00           O  
ATOM   1851  OD2 ASP A 256      59.217  31.967  62.314  1.00  0.00           O1-
ATOM   1852  N   MET A 257      61.885  30.629  58.981  1.00  0.00           N  
ATOM   1853  CA  MET A 257      62.419  29.457  58.270  1.00  0.00           C  
ATOM   1854  C   MET A 257      61.623  28.154  58.224  1.00  0.00           C  
ATOM   1855  O   MET A 257      61.846  27.302  57.358  1.00  0.00           O  
ATOM   1856  CB  MET A 257      63.872  29.253  58.732  1.00  0.00           C  
ATOM   1857  CG  MET A 257      64.908  30.247  58.184  1.00  0.00           C  
ATOM   1858  SD  MET A 257      64.690  31.886  58.975  1.00  0.00           S  
ATOM   1859  CE  MET A 257      65.787  32.948  58.070  1.00  0.00           C  
ATOM   1860  N   ASN A 258      60.803  27.924  59.239  1.00  0.00           N  
ATOM   1861  CA  ASN A 258      59.827  26.817  59.221  1.00  0.00           C  
ATOM   1862  C   ASN A 258      58.593  26.882  58.315  1.00  0.00           C  
ATOM   1863  O   ASN A 258      58.214  25.865  57.735  1.00  0.00           O  
ATOM   1864  CB  ASN A 258      59.199  26.634  60.602  1.00  0.00           C  
ATOM   1865  CG  ASN A 258      60.181  26.493  61.761  1.00  0.00           C  
ATOM   1866  ND2 ASN A 258      60.510  27.598  62.448  1.00  0.00           N  
ATOM   1867  OD1 ASN A 258      60.551  25.397  62.177  1.00  0.00           O  
ATOM   1868  N   ASN A 259      58.042  28.065  58.034  1.00  0.00           N  
ATOM   1869  CA  ASN A 259      56.819  28.200  57.230  1.00  0.00           C  
ATOM   1870  C   ASN A 259      56.852  29.353  56.215  1.00  0.00           C  
ATOM   1871  O   ASN A 259      56.903  30.515  56.606  1.00  0.00           O  
ATOM   1872  CB  ASN A 259      55.618  28.382  58.158  1.00  0.00           C  
ATOM   1873  CG  ASN A 259      55.096  27.141  58.881  1.00  0.00           C  
ATOM   1874  ND2 ASN A 259      55.354  27.229  60.185  1.00  0.00           N  
ATOM   1875  OD1 ASN A 259      54.925  26.011  58.414  1.00  0.00           O  
ATOM   1876  N   PRO A 260      56.801  28.940  54.954  1.00  0.00           N  
ATOM   1877  CA  PRO A 260      56.307  29.772  53.845  1.00  0.00           C  
ATOM   1878  C   PRO A 260      54.788  29.883  53.742  1.00  0.00           C  
ATOM   1879  O   PRO A 260      54.031  28.914  53.621  1.00  0.00           O  
ATOM   1880  CB  PRO A 260      56.818  29.149  52.540  1.00  0.00           C  
ATOM   1881  CG  PRO A 260      57.894  28.165  52.995  1.00  0.00           C  
ATOM   1882  CD  PRO A 260      57.554  27.786  54.436  1.00  0.00           C  
ATOM   1883  N   GLN A 261      54.288  31.099  53.947  1.00  0.00           N  
ATOM   1884  CA  GLN A 261      52.895  31.310  54.345  1.00  0.00           C  
ATOM   1885  C   GLN A 261      52.003  31.747  53.172  1.00  0.00           C  
ATOM   1886  O   GLN A 261      51.443  30.933  52.441  1.00  0.00           O  
ATOM   1887  CB  GLN A 261      52.855  32.260  55.541  1.00  0.00           C  
ATOM   1888  CG  GLN A 261      53.408  31.632  56.825  1.00  0.00           C  
ATOM   1889  CD  GLN A 261      53.892  32.669  57.843  1.00  0.00           C  
ATOM   1890  NE2 GLN A 261      54.939  33.479  57.665  1.00  0.00           N  
ATOM   1891  OE1 GLN A 261      53.161  32.741  58.826  1.00  0.00           O  
ATOM   1892  N   ASP A 262      51.772  33.046  53.073  1.00  0.00           N  
ATOM   1893  CA  ASP A 262      51.098  33.771  51.984  1.00  0.00           C  
ATOM   1894  C   ASP A 262      51.914  33.841  50.682  1.00  0.00           C  
ATOM   1895  O   ASP A 262      52.951  33.195  50.569  1.00  0.00           O  
ATOM   1896  CB  ASP A 262      50.814  35.205  52.416  1.00  0.00           C  
ATOM   1897  CG  ASP A 262      52.044  35.948  52.945  1.00  0.00           C  
ATOM   1898  OD1 ASP A 262      52.286  35.743  54.146  1.00  0.00           O  
ATOM   1899  OD2 ASP A 262      52.775  36.596  52.161  1.00  0.00           O1-
ATOM   1900  N   PHE A 263      51.492  34.644  49.703  1.00  0.00           N  
ATOM   1901  CA  PHE A 263      52.083  34.653  48.362  1.00  0.00           C  
ATOM   1902  C   PHE A 263      53.400  35.425  48.283  1.00  0.00           C  
ATOM   1903  O   PHE A 263      54.347  34.812  47.796  1.00  0.00           O  
ATOM   1904  CB  PHE A 263      51.036  35.005  47.303  1.00  0.00           C  
ATOM   1905  CG  PHE A 263      51.625  35.394  45.946  1.00  0.00           C  
ATOM   1906  CD1 PHE A 263      51.793  36.756  45.678  1.00  0.00           C  
ATOM   1907  CD2 PHE A 263      51.676  34.504  44.880  1.00  0.00           C  
ATOM   1908  CE1 PHE A 263      51.932  37.259  44.385  1.00  0.00           C  
ATOM   1909  CE2 PHE A 263      51.891  34.927  43.570  1.00  0.00           C  
ATOM   1910  CZ  PHE A 263      52.001  36.303  43.380  1.00  0.00           C  
ATOM   1911  N   ILE A 264      53.410  36.493  49.087  1.00  0.00           N  
ATOM   1912  CA  ILE A 264      54.562  37.399  49.130  1.00  0.00           C  
ATOM   1913  C   ILE A 264      55.640  36.658  49.934  1.00  0.00           C  
ATOM   1914  O   ILE A 264      56.813  36.678  49.554  1.00  0.00           O  
ATOM   1915  CB  ILE A 264      54.177  38.765  49.695  1.00  0.00           C  
ATOM   1916  CG1 ILE A 264      53.232  39.354  48.643  1.00  0.00           C  
ATOM   1917  CG2 ILE A 264      55.476  39.564  49.882  1.00  0.00           C  
ATOM   1918  CD  ILE A 264      52.618  40.674  49.109  1.00  0.00           C  
ATOM   1919  N   ASP A 265      55.220  36.027  51.032  1.00  0.00           N  
ATOM   1920  CA  ASP A 265      56.046  35.133  51.847  1.00  0.00           C  
ATOM   1921  C   ASP A 265      56.641  34.037  50.962  1.00  0.00           C  
ATOM   1922  O   ASP A 265      57.847  34.086  50.744  1.00  0.00           O  
ATOM   1923  CB  ASP A 265      55.232  34.527  52.987  1.00  0.00           C  
ATOM   1924  CG  ASP A 265      55.950  34.420  54.345  1.00  0.00           C  
ATOM   1925  OD1 ASP A 265      56.702  35.365  54.671  1.00  0.00           O  
ATOM   1926  OD2 ASP A 265      55.832  33.299  54.911  1.00  0.00           O1-
ATOM   1927  N   CYS A 266      55.786  33.216  50.360  1.00  0.00           N  
ATOM   1928  CA  CYS A 266      56.287  32.308  49.320  1.00  0.00           C  
ATOM   1929  C   CYS A 266      57.189  32.882  48.224  1.00  0.00           C  
ATOM   1930  O   CYS A 266      58.150  32.177  47.904  1.00  0.00           O  
ATOM   1931  CB  CYS A 266      55.190  31.420  48.729  1.00  0.00           C  
ATOM   1932  SG  CYS A 266      54.319  30.464  50.023  1.00  0.00           S  
ATOM   1933  N   PHE A 267      56.918  34.081  47.721  1.00  0.00           N  
ATOM   1934  CA  PHE A 267      57.649  34.702  46.606  1.00  0.00           C  
ATOM   1935  C   PHE A 267      59.087  34.994  47.022  1.00  0.00           C  
ATOM   1936  O   PHE A 267      59.986  34.349  46.477  1.00  0.00           O  
ATOM   1937  CB  PHE A 267      56.906  35.945  46.119  1.00  0.00           C  
ATOM   1938  CG  PHE A 267      57.114  36.172  44.616  1.00  0.00           C  
ATOM   1939  CD1 PHE A 267      58.260  36.730  44.076  1.00  0.00           C  
ATOM   1940  CD2 PHE A 267      56.067  35.902  43.748  1.00  0.00           C  
ATOM   1941  CE1 PHE A 267      58.378  36.959  42.711  1.00  0.00           C  
ATOM   1942  CE2 PHE A 267      56.160  36.010  42.367  1.00  0.00           C  
ATOM   1943  CZ  PHE A 267      57.309  36.624  41.882  1.00  0.00           C  
ATOM   1944  N   LEU A 268      59.170  35.820  48.056  1.00  0.00           N  
ATOM   1945  CA  LEU A 268      60.440  36.294  48.644  1.00  0.00           C  
ATOM   1946  C   LEU A 268      61.283  35.109  49.123  1.00  0.00           C  
ATOM   1947  O   LEU A 268      62.512  35.128  49.033  1.00  0.00           O  
ATOM   1948  CB  LEU A 268      60.191  37.290  49.767  1.00  0.00           C  
ATOM   1949  CG  LEU A 268      59.750  38.613  49.125  1.00  0.00           C  
ATOM   1950  CD1 LEU A 268      59.002  39.531  50.088  1.00  0.00           C  
ATOM   1951  CD2 LEU A 268      60.888  39.479  48.596  1.00  0.00           C  
ATOM   1952  N   MET A 269      60.598  34.140  49.721  1.00  0.00           N  
ATOM   1953  CA  MET A 269      61.182  32.867  50.193  1.00  0.00           C  
ATOM   1954  C   MET A 269      61.816  32.101  49.039  1.00  0.00           C  
ATOM   1955  O   MET A 269      62.998  31.721  49.074  1.00  0.00           O  
ATOM   1956  CB  MET A 269      60.148  31.993  50.872  1.00  0.00           C  
ATOM   1957  CG  MET A 269      60.629  30.666  51.481  1.00  0.00           C  
ATOM   1958  SD  MET A 269      60.903  29.325  50.270  1.00  0.00           S  
ATOM   1959  CE  MET A 269      59.245  29.255  49.633  1.00  0.00           C  
ATOM   1960  N   LYS A 270      61.126  31.990  47.909  1.00  0.00           N  
ATOM   1961  CA  LYS A 270      61.614  31.254  46.731  1.00  0.00           C  
ATOM   1962  C   LYS A 270      62.737  31.991  45.991  1.00  0.00           C  
ATOM   1963  O   LYS A 270      63.684  31.375  45.512  1.00  0.00           O  
ATOM   1964  CB  LYS A 270      60.410  31.060  45.812  1.00  0.00           C  
ATOM   1965  CG  LYS A 270      60.690  30.028  44.719  1.00  0.00           C  
ATOM   1966  CD  LYS A 270      61.090  30.716  43.418  1.00  0.00           C  
ATOM   1967  CE  LYS A 270      60.780  29.715  42.301  1.00  0.00           C  
ATOM   1968  NZ  LYS A 270      61.839  29.683  41.277  1.00  0.00           N1+
ATOM   1969  N   MET A 271      62.627  33.316  45.958  1.00  0.00           N  
ATOM   1970  CA  MET A 271      63.609  34.297  45.479  1.00  0.00           C  
ATOM   1971  C   MET A 271      64.880  34.114  46.309  1.00  0.00           C  
ATOM   1972  O   MET A 271      65.955  34.542  45.900  1.00  0.00           O  
ATOM   1973  CB  MET A 271      63.104  35.740  45.524  1.00  0.00           C  
ATOM   1974  CG  MET A 271      64.046  36.727  44.811  1.00  0.00           C  
ATOM   1975  SD  MET A 271      63.866  38.481  45.272  1.00  0.00           S  
ATOM   1976  CE  MET A 271      64.972  38.606  46.654  1.00  0.00           C  
ATOM   1977  N   GLU A 272      64.794  33.797  47.599  1.00  0.00           N  
ATOM   1978  CA  GLU A 272      66.033  33.582  48.340  1.00  0.00           C  
ATOM   1979  C   GLU A 272      66.874  32.335  48.047  1.00  0.00           C  
ATOM   1980  O   GLU A 272      68.043  32.327  47.678  1.00  0.00           O  
ATOM   1981  CB  GLU A 272      65.747  33.768  49.828  1.00  0.00           C  
ATOM   1982  CG  GLU A 272      65.692  35.270  50.142  1.00  0.00           C  
ATOM   1983  CD  GLU A 272      67.075  35.924  50.063  1.00  0.00           C  
ATOM   1984  OE1 GLU A 272      68.025  35.573  50.810  1.00  0.00           O  
ATOM   1985  OE2 GLU A 272      67.113  36.905  49.303  1.00  0.00           O1-
ATOM   1986  N   LYS A 273      66.118  31.235  48.047  1.00  0.00           N  
ATOM   1987  CA  LYS A 273      66.560  29.911  47.597  1.00  0.00           C  
ATOM   1988  C   LYS A 273      67.046  29.806  46.145  1.00  0.00           C  
ATOM   1989  O   LYS A 273      68.121  29.233  45.975  1.00  0.00           O  
ATOM   1990  CB  LYS A 273      65.545  28.781  47.847  1.00  0.00           C  
ATOM   1991  CG  LYS A 273      65.225  28.596  49.331  1.00  0.00           C  
ATOM   1992  CD  LYS A 273      64.028  27.674  49.516  1.00  0.00           C  
ATOM   1993  CE  LYS A 273      63.767  27.618  51.030  1.00  0.00           C  
ATOM   1994  NZ  LYS A 273      62.421  27.071  51.269  1.00  0.00           N1+
ATOM   1995  N   GLU A 274      66.203  30.266  45.218  1.00  0.00           N  
ATOM   1996  CA  GLU A 274      66.501  30.168  43.785  1.00  0.00           C  
ATOM   1997  C   GLU A 274      66.930  31.446  43.085  1.00  0.00           C  
ATOM   1998  O   GLU A 274      66.183  31.897  42.221  1.00  0.00           O  
ATOM   1999  CB  GLU A 274      65.300  29.537  43.054  1.00  0.00           C  
ATOM   2000  CG  GLU A 274      65.040  28.055  43.339  1.00  0.00           C  
ATOM   2001  CD  GLU A 274      63.822  27.413  42.667  1.00  0.00           C  
ATOM   2002  OE1 GLU A 274      63.803  27.274  41.425  1.00  0.00           O  
ATOM   2003  OE2 GLU A 274      62.732  27.243  43.260  1.00  0.00           O1-
ATOM   2004  N   LYS A 275      68.195  31.826  43.251  1.00  0.00           N  
ATOM   2005  CA  LYS A 275      68.788  32.995  42.566  1.00  0.00           C  
ATOM   2006  C   LYS A 275      69.182  32.739  41.109  1.00  0.00           C  
ATOM   2007  O   LYS A 275      70.047  31.906  40.866  1.00  0.00           O  
ATOM   2008  CB  LYS A 275      69.934  33.645  43.325  1.00  0.00           C  
ATOM   2009  CG  LYS A 275      69.243  34.274  44.532  1.00  0.00           C  
ATOM   2010  CD  LYS A 275      70.182  35.235  45.286  1.00  0.00           C  
ATOM   2011  CE  LYS A 275      69.695  35.569  46.697  1.00  0.00           C  
ATOM   2012  NZ  LYS A 275      68.303  36.033  46.731  1.00  0.00           N1+
ATOM   2013  N   HIS A 276      68.616  33.554  40.216  1.00  0.00           N  
ATOM   2014  CA  HIS A 276      68.774  33.386  38.765  1.00  0.00           C  
ATOM   2015  C   HIS A 276      69.012  34.737  38.087  1.00  0.00           C  
ATOM   2016  O   HIS A 276      68.715  35.752  38.691  1.00  0.00           O  
ATOM   2017  CB  HIS A 276      67.386  32.902  38.331  1.00  0.00           C  
ATOM   2018  CG  HIS A 276      67.223  32.662  36.822  1.00  0.00           C  
ATOM   2019  CD2 HIS A 276      66.239  33.040  36.010  1.00  0.00           C  
ATOM   2020  ND1 HIS A 276      68.145  31.962  36.172  1.00  0.00           N  
ATOM   2021  CE1 HIS A 276      67.750  31.911  34.911  1.00  0.00           C  
ATOM   2022  NE2 HIS A 276      66.558  32.482  34.852  1.00  0.00           N  
ATOM   2023  N   ASN A 277      69.555  34.761  36.868  1.00  0.00           N  
ATOM   2024  CA  ASN A 277      70.017  35.903  36.074  1.00  0.00           C  
ATOM   2025  C   ASN A 277      68.870  36.682  35.442  1.00  0.00           C  
ATOM   2026  O   ASN A 277      67.794  36.147  35.222  1.00  0.00           O  
ATOM   2027  CB  ASN A 277      71.228  35.577  35.188  1.00  0.00           C  
ATOM   2028  CG  ASN A 277      70.963  34.398  34.260  1.00  0.00           C  
ATOM   2029  ND2 ASN A 277      71.818  33.381  34.398  1.00  0.00           N  
ATOM   2030  OD1 ASN A 277      69.943  34.303  33.567  1.00  0.00           O  
ATOM   2031  N   GLN A 278      68.985  37.997  35.293  1.00  0.00           N  
ATOM   2032  CA  GLN A 278      68.082  38.816  34.480  1.00  0.00           C  
ATOM   2033  C   GLN A 278      67.814  38.366  33.039  1.00  0.00           C  
ATOM   2034  O   GLN A 278      68.750  37.749  32.517  1.00  0.00           O  
ATOM   2035  CB  GLN A 278      68.553  40.277  34.471  1.00  0.00           C  
ATOM   2036  CG  GLN A 278      68.411  40.930  35.841  1.00  0.00           C  
ATOM   2037  CD  GLN A 278      69.098  42.303  35.793  1.00  0.00           C  
ATOM   2038  NE2 GLN A 278      70.414  42.338  35.925  1.00  0.00           N  
ATOM   2039  OE1 GLN A 278      68.532  43.240  35.226  1.00  0.00           O  
ATOM   2040  N   PRO A 279      66.591  38.374  32.550  1.00  0.00           N  
ATOM   2041  CA  PRO A 279      65.362  38.646  33.308  1.00  0.00           C  
ATOM   2042  C   PRO A 279      64.850  37.430  34.052  1.00  0.00           C  
ATOM   2043  O   PRO A 279      64.643  36.395  33.416  1.00  0.00           O  
ATOM   2044  CB  PRO A 279      64.393  38.994  32.174  1.00  0.00           C  
ATOM   2045  CG  PRO A 279      64.766  38.206  30.920  1.00  0.00           C  
ATOM   2046  CD  PRO A 279      66.277  38.139  31.125  1.00  0.00           C  
ATOM   2047  N   SER A 280      64.431  37.632  35.296  1.00  0.00           N  
ATOM   2048  CA  SER A 280      63.980  36.475  36.074  1.00  0.00           C  
ATOM   2049  C   SER A 280      62.515  36.571  36.502  1.00  0.00           C  
ATOM   2050  O   SER A 280      62.102  37.491  37.206  1.00  0.00           O  
ATOM   2051  CB  SER A 280      64.869  36.332  37.316  1.00  0.00           C  
ATOM   2052  OG  SER A 280      64.801  35.115  38.060  1.00  0.00           O  
ATOM   2053  N   GLU A 281      61.883  35.396  36.412  1.00  0.00           N  
ATOM   2054  CA  GLU A 281      60.501  35.114  36.826  1.00  0.00           C  
ATOM   2055  C   GLU A 281      60.279  35.414  38.305  1.00  0.00           C  
ATOM   2056  O   GLU A 281      59.325  36.050  38.748  1.00  0.00           O  
ATOM   2057  CB  GLU A 281      59.991  33.701  36.531  1.00  0.00           C  
ATOM   2058  CG  GLU A 281      60.617  33.103  35.270  1.00  0.00           C  
ATOM   2059  CD  GLU A 281      61.974  32.397  35.378  1.00  0.00           C  
ATOM   2060  OE1 GLU A 281      61.978  31.254  35.895  1.00  0.00           O  
ATOM   2061  OE2 GLU A 281      63.024  33.004  35.069  1.00  0.00           O1-
ATOM   2062  N   PHE A 282      61.276  35.089  39.127  1.00  0.00           N  
ATOM   2063  CA  PHE A 282      61.089  35.422  40.556  1.00  0.00           C  
ATOM   2064  C   PHE A 282      62.037  36.530  41.024  1.00  0.00           C  
ATOM   2065  O   PHE A 282      63.095  36.202  41.536  1.00  0.00           O  
ATOM   2066  CB  PHE A 282      61.259  34.063  41.252  1.00  0.00           C  
ATOM   2067  CG  PHE A 282      59.925  33.350  41.085  1.00  0.00           C  
ATOM   2068  CD1 PHE A 282      59.707  32.486  40.011  1.00  0.00           C  
ATOM   2069  CD2 PHE A 282      58.975  33.434  42.099  1.00  0.00           C  
ATOM   2070  CE1 PHE A 282      58.532  31.742  39.976  1.00  0.00           C  
ATOM   2071  CE2 PHE A 282      57.859  32.601  42.106  1.00  0.00           C  
ATOM   2072  CZ  PHE A 282      57.633  31.742  41.035  1.00  0.00           C  
ATOM   2073  N   THR A 283      61.610  37.787  40.946  1.00  0.00           N  
ATOM   2074  CA  THR A 283      62.368  38.855  41.619  1.00  0.00           C  
ATOM   2075  C   THR A 283      61.461  39.853  42.362  1.00  0.00           C  
ATOM   2076  O   THR A 283      60.257  39.663  42.163  1.00  0.00           O  
ATOM   2077  CB  THR A 283      63.211  39.565  40.562  1.00  0.00           C  
ATOM   2078  CG2 THR A 283      64.564  38.978  40.148  1.00  0.00           C  
ATOM   2079  OG1 THR A 283      62.357  39.938  39.473  1.00  0.00           O  
ATOM   2080  N   ILE A 284      62.040  40.738  43.174  1.00  0.00           N  
ATOM   2081  CA  ILE A 284      61.288  41.810  43.831  1.00  0.00           C  
ATOM   2082  C   ILE A 284      60.588  42.695  42.792  1.00  0.00           C  
ATOM   2083  O   ILE A 284      59.391  42.946  42.910  1.00  0.00           O  
ATOM   2084  CB  ILE A 284      62.250  42.685  44.618  1.00  0.00           C  
ATOM   2085  CG1 ILE A 284      63.008  41.891  45.683  1.00  0.00           C  
ATOM   2086  CG2 ILE A 284      61.380  43.640  45.431  1.00  0.00           C  
ATOM   2087  CD  ILE A 284      64.201  42.731  46.141  1.00  0.00           C  
ATOM   2088  N   GLU A 285      61.282  42.866  41.675  1.00  0.00           N  
ATOM   2089  CA  GLU A 285      60.760  43.497  40.458  1.00  0.00           C  
ATOM   2090  C   GLU A 285      59.483  42.787  40.004  1.00  0.00           C  
ATOM   2091  O   GLU A 285      58.504  43.482  39.752  1.00  0.00           O  
ATOM   2092  CB  GLU A 285      61.830  43.522  39.370  1.00  0.00           C  
ATOM   2093  CG  GLU A 285      61.381  44.302  38.136  1.00  0.00           C  
ATOM   2094  CD  GLU A 285      62.572  44.556  37.203  1.00  0.00           C  
ATOM   2095  OE1 GLU A 285      62.533  45.641  36.599  1.00  0.00           O  
ATOM   2096  OE2 GLU A 285      63.452  43.683  37.032  1.00  0.00           O1-
ATOM   2097  N   SER A 286      59.463  41.465  39.789  1.00  0.00           N  
ATOM   2098  CA  SER A 286      58.286  40.739  39.279  1.00  0.00           C  
ATOM   2099  C   SER A 286      57.104  40.613  40.239  1.00  0.00           C  
ATOM   2100  O   SER A 286      55.944  40.625  39.850  1.00  0.00           O  
ATOM   2101  CB  SER A 286      58.651  39.401  38.649  1.00  0.00           C  
ATOM   2102  OG  SER A 286      59.281  38.617  39.672  1.00  0.00           O  
ATOM   2103  N   LEU A 287      57.454  40.469  41.510  1.00  0.00           N  
ATOM   2104  CA  LEU A 287      56.580  40.571  42.694  1.00  0.00           C  
ATOM   2105  C   LEU A 287      55.703  41.832  42.692  1.00  0.00           C  
ATOM   2106  O   LEU A 287      54.479  41.749  42.565  1.00  0.00           O  
ATOM   2107  CB  LEU A 287      57.401  40.338  43.964  1.00  0.00           C  
ATOM   2108  CG  LEU A 287      56.669  40.525  45.290  1.00  0.00           C  
ATOM   2109  CD1 LEU A 287      55.439  39.646  45.470  1.00  0.00           C  
ATOM   2110  CD2 LEU A 287      57.629  40.099  46.405  1.00  0.00           C  
ATOM   2111  N   GLU A 288      56.387  42.964  42.552  1.00  0.00           N  
ATOM   2112  CA  GLU A 288      55.835  44.322  42.435  1.00  0.00           C  
ATOM   2113  C   GLU A 288      54.820  44.395  41.281  1.00  0.00           C  
ATOM   2114  O   GLU A 288      53.719  44.831  41.579  1.00  0.00           O  
ATOM   2115  CB  GLU A 288      57.018  45.257  42.211  1.00  0.00           C  
ATOM   2116  CG  GLU A 288      56.607  46.714  42.403  1.00  0.00           C  
ATOM   2117  CD  GLU A 288      57.335  47.568  41.377  1.00  0.00           C  
ATOM   2118  OE1 GLU A 288      56.869  47.560  40.216  1.00  0.00           O  
ATOM   2119  OE2 GLU A 288      58.248  48.346  41.772  1.00  0.00           O1-
ATOM   2120  N   ASN A 289      55.004  43.852  40.083  1.00  0.00           N  
ATOM   2121  CA  ASN A 289      53.948  43.786  39.056  1.00  0.00           C  
ATOM   2122  C   ASN A 289      52.817  42.781  39.287  1.00  0.00           C  
ATOM   2123  O   ASN A 289      51.653  43.161  39.381  1.00  0.00           O  
ATOM   2124  CB  ASN A 289      54.506  43.919  37.633  1.00  0.00           C  
ATOM   2125  CG  ASN A 289      55.532  42.855  37.222  1.00  0.00           C  
ATOM   2126  ND2 ASN A 289      56.720  43.407  36.980  1.00  0.00           N  
ATOM   2127  OD1 ASN A 289      55.375  41.632  37.190  1.00  0.00           O  
ATOM   2128  N   THR A 290      53.170  41.505  39.420  1.00  0.00           N  
ATOM   2129  CA  THR A 290      52.223  40.421  39.721  1.00  0.00           C  
ATOM   2130  C   THR A 290      51.227  40.553  40.870  1.00  0.00           C  
ATOM   2131  O   THR A 290      50.033  40.451  40.565  1.00  0.00           O  
ATOM   2132  CB  THR A 290      52.995  39.119  39.865  1.00  0.00           C  
ATOM   2133  CG2 THR A 290      53.532  38.517  38.557  1.00  0.00           C  
ATOM   2134  OG1 THR A 290      54.040  39.189  40.839  1.00  0.00           O  
ATOM   2135  N   ALA A 291      51.708  40.778  42.092  1.00  0.00           N  
ATOM   2136  CA  ALA A 291      50.952  41.092  43.317  1.00  0.00           C  
ATOM   2137  C   ALA A 291      49.917  42.177  42.998  1.00  0.00           C  
ATOM   2138  O   ALA A 291      48.761  41.911  43.327  1.00  0.00           O  
ATOM   2139  CB  ALA A 291      52.010  41.563  44.326  1.00  0.00           C  
ATOM   2140  N   VAL A 292      50.295  43.385  42.601  1.00  0.00           N  
ATOM   2141  CA  VAL A 292      49.368  44.453  42.214  1.00  0.00           C  
ATOM   2142  C   VAL A 292      48.314  44.074  41.164  1.00  0.00           C  
ATOM   2143  O   VAL A 292      47.134  44.246  41.478  1.00  0.00           O  
ATOM   2144  CB  VAL A 292      50.043  45.821  42.035  1.00  0.00           C  
ATOM   2145  CG1 VAL A 292      49.016  46.945  41.902  1.00  0.00           C  
ATOM   2146  CG2 VAL A 292      50.896  46.155  43.255  1.00  0.00           C  
ATOM   2147  N   ASP A 293      48.726  43.427  40.082  1.00  0.00           N  
ATOM   2148  CA  ASP A 293      47.843  42.744  39.125  1.00  0.00           C  
ATOM   2149  C   ASP A 293      46.805  41.826  39.755  1.00  0.00           C  
ATOM   2150  O   ASP A 293      45.608  42.038  39.570  1.00  0.00           O  
ATOM   2151  CB  ASP A 293      48.813  42.015  38.186  1.00  0.00           C  
ATOM   2152  CG  ASP A 293      48.408  42.302  36.734  1.00  0.00           C  
ATOM   2153  OD1 ASP A 293      48.463  43.479  36.316  1.00  0.00           O  
ATOM   2154  OD2 ASP A 293      48.230  41.342  35.956  1.00  0.00           O1-
ATOM   2155  N   LEU A 294      47.348  40.771  40.362  1.00  0.00           N  
ATOM   2156  CA  LEU A 294      46.472  39.854  41.103  1.00  0.00           C  
ATOM   2157  C   LEU A 294      45.519  40.381  42.180  1.00  0.00           C  
ATOM   2158  O   LEU A 294      44.336  40.019  42.204  1.00  0.00           O  
ATOM   2159  CB  LEU A 294      47.244  38.692  41.729  1.00  0.00           C  
ATOM   2160  CG  LEU A 294      47.486  37.383  40.968  1.00  0.00           C  
ATOM   2161  CD1 LEU A 294      48.524  36.546  41.725  1.00  0.00           C  
ATOM   2162  CD2 LEU A 294      46.172  36.629  41.162  1.00  0.00           C  
ATOM   2163  N   PHE A 295      45.937  41.373  42.943  1.00  0.00           N  
ATOM   2164  CA  PHE A 295      45.055  42.088  43.878  1.00  0.00           C  
ATOM   2165  C   PHE A 295      43.908  42.874  43.228  1.00  0.00           C  
ATOM   2166  O   PHE A 295      42.750  42.488  43.427  1.00  0.00           O  
ATOM   2167  CB  PHE A 295      45.880  42.914  44.857  1.00  0.00           C  
ATOM   2168  CG  PHE A 295      45.303  44.220  45.415  1.00  0.00           C  
ATOM   2169  CD1 PHE A 295      45.856  45.384  44.888  1.00  0.00           C  
ATOM   2170  CD2 PHE A 295      44.758  44.229  46.689  1.00  0.00           C  
ATOM   2171  CE1 PHE A 295      45.865  46.492  45.728  1.00  0.00           C  
ATOM   2172  CE2 PHE A 295      44.730  45.373  47.478  1.00  0.00           C  
ATOM   2173  CZ  PHE A 295      45.299  46.546  46.997  1.00  0.00           C  
ATOM   2174  N   GLY A 296      44.311  43.598  42.198  1.00  0.00           N  
ATOM   2175  CA  GLY A 296      43.420  44.436  41.381  1.00  0.00           C  
ATOM   2176  C   GLY A 296      42.330  43.615  40.677  1.00  0.00           C  
ATOM   2177  O   GLY A 296      41.133  43.728  40.936  1.00  0.00           O  
ATOM   2178  N   ALA A 297      42.759  42.584  39.952  1.00  0.00           N  
ATOM   2179  CA  ALA A 297      41.920  41.561  39.326  1.00  0.00           C  
ATOM   2180  C   ALA A 297      41.075  40.748  40.312  1.00  0.00           C  
ATOM   2181  O   ALA A 297      39.861  40.765  40.148  1.00  0.00           O  
ATOM   2182  CB  ALA A 297      42.755  40.516  38.574  1.00  0.00           C  
ATOM   2183  N   GLY A 298      41.630  40.335  41.453  1.00  0.00           N  
ATOM   2184  CA  GLY A 298      40.907  39.592  42.490  1.00  0.00           C  
ATOM   2185  C   GLY A 298      39.713  40.295  43.134  1.00  0.00           C  
ATOM   2186  O   GLY A 298      38.784  39.618  43.580  1.00  0.00           O  
ATOM   2187  N   THR A 299      39.858  41.598  43.356  1.00  0.00           N  
ATOM   2188  CA  THR A 299      38.819  42.507  43.848  1.00  0.00           C  
ATOM   2189  C   THR A 299      37.646  42.541  42.867  1.00  0.00           C  
ATOM   2190  O   THR A 299      36.487  42.354  43.270  1.00  0.00           O  
ATOM   2191  CB  THR A 299      39.377  43.915  44.099  1.00  0.00           C  
ATOM   2192  CG2 THR A 299      40.534  44.054  45.080  1.00  0.00           C  
ATOM   2193  OG1 THR A 299      39.664  44.635  42.904  1.00  0.00           O  
ATOM   2194  N   GLU A 300      37.972  42.717  41.594  1.00  0.00           N  
ATOM   2195  CA  GLU A 300      36.864  42.736  40.620  1.00  0.00           C  
ATOM   2196  C   GLU A 300      36.309  41.411  40.090  1.00  0.00           C  
ATOM   2197  O   GLU A 300      35.133  41.316  39.735  1.00  0.00           O  
ATOM   2198  CB  GLU A 300      37.161  43.680  39.446  1.00  0.00           C  
ATOM   2199  CG  GLU A 300      35.874  44.346  38.971  1.00  0.00           C  
ATOM   2200  CD  GLU A 300      35.455  45.475  39.927  1.00  0.00           C  
ATOM   2201  OE1 GLU A 300      36.240  46.256  40.501  1.00  0.00           O  
ATOM   2202  OE2 GLU A 300      34.247  45.391  40.238  1.00  0.00           O1-
ATOM   2203  N   THR A 301      37.141  40.387  39.892  1.00  0.00           N  
ATOM   2204  CA  THR A 301      36.688  39.015  39.614  1.00  0.00           C  
ATOM   2205  C   THR A 301      35.618  38.575  40.608  1.00  0.00           C  
ATOM   2206  O   THR A 301      34.451  38.599  40.202  1.00  0.00           O  
ATOM   2207  CB  THR A 301      37.806  37.968  39.543  1.00  0.00           C  
ATOM   2208  CG2 THR A 301      38.859  38.347  38.505  1.00  0.00           C  
ATOM   2209  OG1 THR A 301      38.474  37.855  40.813  1.00  0.00           O  
ATOM   2210  N   THR A 302      35.877  38.551  41.922  1.00  0.00           N  
ATOM   2211  CA  THR A 302      34.947  38.277  43.025  1.00  0.00           C  
ATOM   2212  C   THR A 302      33.768  39.258  43.080  1.00  0.00           C  
ATOM   2213  O   THR A 302      32.666  38.778  43.372  1.00  0.00           O  
ATOM   2214  CB  THR A 302      35.643  38.227  44.383  1.00  0.00           C  
ATOM   2215  CG2 THR A 302      36.586  37.034  44.519  1.00  0.00           C  
ATOM   2216  OG1 THR A 302      36.309  39.464  44.647  1.00  0.00           O  
ATOM   2217  N   SER A 303      33.960  40.558  42.885  1.00  0.00           N  
ATOM   2218  CA  SER A 303      32.812  41.462  42.772  1.00  0.00           C  
ATOM   2219  C   SER A 303      31.797  41.075  41.700  1.00  0.00           C  
ATOM   2220  O   SER A 303      30.611  40.860  41.962  1.00  0.00           O  
ATOM   2221  CB  SER A 303      33.228  42.927  42.624  1.00  0.00           C  
ATOM   2222  OG  SER A 303      32.385  43.920  42.028  1.00  0.00           O  
ATOM   2223  N   THR A 304      32.290  40.900  40.478  1.00  0.00           N  
ATOM   2224  CA  THR A 304      31.511  40.538  39.282  1.00  0.00           C  
ATOM   2225  C   THR A 304      30.724  39.243  39.464  1.00  0.00           C  
ATOM   2226  O   THR A 304      29.495  39.360  39.413  1.00  0.00           O  
ATOM   2227  CB  THR A 304      32.413  40.569  38.043  1.00  0.00           C  
ATOM   2228  CG2 THR A 304      31.512  40.689  36.813  1.00  0.00           C  
ATOM   2229  OG1 THR A 304      33.293  41.685  37.891  1.00  0.00           O  
ATOM   2230  N   THR A 305      31.406  38.226  39.971  1.00  0.00           N  
ATOM   2231  CA  THR A 305      30.810  36.879  40.010  1.00  0.00           C  
ATOM   2232  C   THR A 305      29.786  36.712  41.130  1.00  0.00           C  
ATOM   2233  O   THR A 305      28.776  36.041  40.956  1.00  0.00           O  
ATOM   2234  CB  THR A 305      31.889  35.817  40.286  1.00  0.00           C  
ATOM   2235  CG2 THR A 305      32.826  35.939  39.082  1.00  0.00           C  
ATOM   2236  OG1 THR A 305      32.707  36.281  41.350  1.00  0.00           O  
ATOM   2237  N   LEU A 306      29.991  37.306  42.304  1.00  0.00           N  
ATOM   2238  CA  LEU A 306      28.955  37.479  43.329  1.00  0.00           C  
ATOM   2239  C   LEU A 306      27.784  38.404  43.009  1.00  0.00           C  
ATOM   2240  O   LEU A 306      26.606  38.016  43.024  1.00  0.00           O  
ATOM   2241  CB  LEU A 306      29.617  37.896  44.650  1.00  0.00           C  
ATOM   2242  CG  LEU A 306      30.570  36.804  45.114  1.00  0.00           C  
ATOM   2243  CD1 LEU A 306      31.155  37.243  46.463  1.00  0.00           C  
ATOM   2244  CD2 LEU A 306      29.833  35.479  45.275  1.00  0.00           C  
ATOM   2245  N   ARG A 307      28.068  39.568  42.443  1.00  0.00           N  
ATOM   2246  CA  ARG A 307      26.956  40.436  42.018  1.00  0.00           C  
ATOM   2247  C   ARG A 307      26.052  39.812  40.954  1.00  0.00           C  
ATOM   2248  O   ARG A 307      24.861  39.611  41.158  1.00  0.00           O  
ATOM   2249  CB  ARG A 307      27.473  41.825  41.629  1.00  0.00           C  
ATOM   2250  CG  ARG A 307      28.153  42.493  42.822  1.00  0.00           C  
ATOM   2251  CD  ARG A 307      28.561  43.914  42.400  1.00  0.00           C  
ATOM   2252  NE  ARG A 307      29.832  44.410  42.932  1.00  0.00           N  
ATOM   2253  CZ  ARG A 307      29.924  45.295  43.935  1.00  0.00           C  
ATOM   2254  NH1 ARG A 307      28.853  45.783  44.576  1.00  0.00           N1+
ATOM   2255  NH2 ARG A 307      31.160  45.603  44.341  1.00  0.00           N  
ATOM   2256  N   TYR A 308      26.623  39.244  39.896  1.00  0.00           N  
ATOM   2257  CA  TYR A 308      25.817  38.638  38.830  1.00  0.00           C  
ATOM   2258  C   TYR A 308      25.091  37.354  39.232  1.00  0.00           C  
ATOM   2259  O   TYR A 308      23.863  37.378  39.146  1.00  0.00           O  
ATOM   2260  CB  TYR A 308      26.653  38.319  37.595  1.00  0.00           C  
ATOM   2261  CG  TYR A 308      26.746  39.358  36.484  1.00  0.00           C  
ATOM   2262  CD1 TYR A 308      25.646  39.974  35.899  1.00  0.00           C  
ATOM   2263  CD2 TYR A 308      28.048  39.526  36.014  1.00  0.00           C  
ATOM   2264  CE1 TYR A 308      25.855  40.827  34.827  1.00  0.00           C  
ATOM   2265  CE2 TYR A 308      28.267  40.406  34.953  1.00  0.00           C  
ATOM   2266  CZ  TYR A 308      27.162  40.972  34.338  1.00  0.00           C  
ATOM   2267  OH  TYR A 308      27.292  41.590  33.142  1.00  0.00           O  
ATOM   2268  N   ALA A 309      25.703  36.642  40.176  1.00  0.00           N  
ATOM   2269  CA  ALA A 309      25.040  35.603  40.972  1.00  0.00           C  
ATOM   2270  C   ALA A 309      23.707  35.945  41.658  1.00  0.00           C  
ATOM   2271  O   ALA A 309      22.685  35.303  41.504  1.00  0.00           O  
ATOM   2272  CB  ALA A 309      25.971  35.008  42.032  1.00  0.00           C  
ATOM   2273  N   LEU A 310      23.750  36.946  42.533  1.00  0.00           N  
ATOM   2274  CA  LEU A 310      22.608  37.313  43.382  1.00  0.00           C  
ATOM   2275  C   LEU A 310      21.505  37.797  42.436  1.00  0.00           C  
ATOM   2276  O   LEU A 310      20.475  37.134  42.414  1.00  0.00           O  
ATOM   2277  CB  LEU A 310      23.095  38.443  44.296  1.00  0.00           C  
ATOM   2278  CG  LEU A 310      24.189  38.004  45.281  1.00  0.00           C  
ATOM   2279  CD1 LEU A 310      24.695  39.279  45.962  1.00  0.00           C  
ATOM   2280  CD2 LEU A 310      23.609  36.920  46.191  1.00  0.00           C  
ATOM   2281  N   LEU A 311      21.849  38.504  41.365  1.00  0.00           N  
ATOM   2282  CA  LEU A 311      20.997  39.125  40.350  1.00  0.00           C  
ATOM   2283  C   LEU A 311      20.265  38.053  39.537  1.00  0.00           C  
ATOM   2284  O   LEU A 311      19.035  38.011  39.586  1.00  0.00           O  
ATOM   2285  CB  LEU A 311      21.888  40.073  39.535  1.00  0.00           C  
ATOM   2286  CG  LEU A 311      21.990  41.541  39.926  1.00  0.00           C  
ATOM   2287  CD1 LEU A 311      23.206  42.149  39.225  1.00  0.00           C  
ATOM   2288  CD2 LEU A 311      20.681  42.246  39.562  1.00  0.00           C  
ATOM   2289  N   LEU A 312      21.025  37.074  39.065  1.00  0.00           N  
ATOM   2290  CA  LEU A 312      20.462  35.896  38.387  1.00  0.00           C  
ATOM   2291  C   LEU A 312      19.436  35.168  39.251  1.00  0.00           C  
ATOM   2292  O   LEU A 312      18.364  34.728  38.820  1.00  0.00           O  
ATOM   2293  CB  LEU A 312      21.531  34.920  37.903  1.00  0.00           C  
ATOM   2294  CG  LEU A 312      22.434  35.403  36.762  1.00  0.00           C  
ATOM   2295  CD1 LEU A 312      23.573  34.420  36.491  1.00  0.00           C  
ATOM   2296  CD2 LEU A 312      21.542  35.360  35.524  1.00  0.00           C  
ATOM   2297  N   LEU A 313      19.833  34.772  40.459  1.00  0.00           N  
ATOM   2298  CA  LEU A 313      18.909  34.174  41.428  1.00  0.00           C  
ATOM   2299  C   LEU A 313      17.641  34.959  41.780  1.00  0.00           C  
ATOM   2300  O   LEU A 313      16.524  34.454  41.666  1.00  0.00           O  
ATOM   2301  CB  LEU A 313      19.495  33.607  42.725  1.00  0.00           C  
ATOM   2302  CG  LEU A 313      20.190  32.241  42.682  1.00  0.00           C  
ATOM   2303  CD1 LEU A 313      21.611  32.380  42.118  1.00  0.00           C  
ATOM   2304  CD2 LEU A 313      20.189  31.614  44.081  1.00  0.00           C  
ATOM   2305  N   LEU A 314      17.880  36.218  42.159  1.00  0.00           N  
ATOM   2306  CA  LEU A 314      16.866  37.179  42.607  1.00  0.00           C  
ATOM   2307  C   LEU A 314      15.778  37.498  41.577  1.00  0.00           C  
ATOM   2308  O   LEU A 314      14.672  37.637  42.094  1.00  0.00           O  
ATOM   2309  CB  LEU A 314      17.419  38.350  43.421  1.00  0.00           C  
ATOM   2310  CG  LEU A 314      17.722  37.933  44.865  1.00  0.00           C  
ATOM   2311  CD1 LEU A 314      16.401  37.574  45.551  1.00  0.00           C  
ATOM   2312  CD2 LEU A 314      18.807  36.886  45.125  1.00  0.00           C  
ATOM   2313  N   LYS A 315      16.039  37.277  40.290  1.00  0.00           N  
ATOM   2314  CA  LYS A 315      15.032  37.188  39.224  1.00  0.00           C  
ATOM   2315  C   LYS A 315      13.863  36.303  39.628  1.00  0.00           C  
ATOM   2316  O   LYS A 315      12.768  36.618  39.153  1.00  0.00           O  
ATOM   2317  CB  LYS A 315      15.716  36.761  37.923  1.00  0.00           C  
ATOM   2318  CG  LYS A 315      16.601  37.842  37.319  1.00  0.00           C  
ATOM   2319  CD  LYS A 315      17.299  37.289  36.076  1.00  0.00           C  
ATOM   2320  CE  LYS A 315      16.387  37.370  34.864  1.00  0.00           C  
ATOM   2321  NZ  LYS A 315      16.359  38.780  34.459  1.00  0.00           N1+
ATOM   2322  N   HIS A 316      13.984  35.213  40.382  1.00  0.00           N  
ATOM   2323  CA  HIS A 316      12.902  34.248  40.650  1.00  0.00           C  
ATOM   2324  C   HIS A 316      12.640  33.869  42.105  1.00  0.00           C  
ATOM   2325  O   HIS A 316      13.480  33.147  42.632  1.00  0.00           O  
ATOM   2326  CB  HIS A 316      13.350  33.057  39.790  1.00  0.00           C  
ATOM   2327  CG  HIS A 316      12.224  32.069  39.470  1.00  0.00           C  
ATOM   2328  CD2 HIS A 316      11.787  31.844  38.228  1.00  0.00           C  
ATOM   2329  ND1 HIS A 316      11.439  31.452  40.350  1.00  0.00           N  
ATOM   2330  CE1 HIS A 316      10.429  30.992  39.614  1.00  0.00           C  
ATOM   2331  NE2 HIS A 316      10.604  31.245  38.312  1.00  0.00           N  
ATOM   2332  N   PRO A 317      11.445  34.222  42.562  1.00  0.00           N  
ATOM   2333  CA  PRO A 317      10.918  33.913  43.898  1.00  0.00           C  
ATOM   2334  C   PRO A 317      11.030  32.465  44.398  1.00  0.00           C  
ATOM   2335  O   PRO A 317      11.131  32.334  45.624  1.00  0.00           O  
ATOM   2336  CB  PRO A 317       9.486  34.443  44.042  1.00  0.00           C  
ATOM   2337  CG  PRO A 317       9.119  34.528  42.556  1.00  0.00           C  
ATOM   2338  CD  PRO A 317      10.404  35.023  41.899  1.00  0.00           C  
ATOM   2339  N   GLU A 318      10.663  31.526  43.538  1.00  0.00           N  
ATOM   2340  CA  GLU A 318      10.816  30.095  43.852  1.00  0.00           C  
ATOM   2341  C   GLU A 318      12.267  29.607  43.928  1.00  0.00           C  
ATOM   2342  O   GLU A 318      12.659  29.005  44.929  1.00  0.00           O  
ATOM   2343  CB  GLU A 318      10.079  29.235  42.821  1.00  0.00           C  
ATOM   2344  CG  GLU A 318       8.581  29.415  42.605  1.00  0.00           C  
ATOM   2345  CD  GLU A 318       7.998  28.373  41.658  1.00  0.00           C  
ATOM   2346  OE1 GLU A 318       8.049  28.600  40.429  1.00  0.00           O  
ATOM   2347  OE2 GLU A 318       7.437  27.376  42.184  1.00  0.00           O1-
ATOM   2348  N   VAL A 319      13.169  30.049  43.060  1.00  0.00           N  
ATOM   2349  CA  VAL A 319      14.553  29.562  43.166  1.00  0.00           C  
ATOM   2350  C   VAL A 319      15.206  30.130  44.427  1.00  0.00           C  
ATOM   2351  O   VAL A 319      15.954  29.297  44.942  1.00  0.00           O  
ATOM   2352  CB  VAL A 319      15.328  29.905  41.893  1.00  0.00           C  
ATOM   2353  CG1 VAL A 319      16.749  29.346  41.941  1.00  0.00           C  
ATOM   2354  CG2 VAL A 319      14.679  29.446  40.588  1.00  0.00           C  
ATOM   2355  N   THR A 320      14.866  31.319  44.915  1.00  0.00           N  
ATOM   2356  CA  THR A 320      15.370  31.866  46.185  1.00  0.00           C  
ATOM   2357  C   THR A 320      14.802  31.069  47.355  1.00  0.00           C  
ATOM   2358  O   THR A 320      15.554  30.672  48.239  1.00  0.00           O  
ATOM   2359  CB  THR A 320      15.079  33.349  46.443  1.00  0.00           C  
ATOM   2360  CG2 THR A 320      16.038  34.123  45.532  1.00  0.00           C  
ATOM   2361  OG1 THR A 320      13.715  33.574  46.088  1.00  0.00           O  
ATOM   2362  N   ALA A 321      13.510  30.747  47.327  1.00  0.00           N  
ATOM   2363  CA  ALA A 321      12.899  29.912  48.375  1.00  0.00           C  
ATOM   2364  C   ALA A 321      13.565  28.540  48.436  1.00  0.00           C  
ATOM   2365  O   ALA A 321      13.632  27.929  49.500  1.00  0.00           O  
ATOM   2366  CB  ALA A 321      11.424  29.769  47.993  1.00  0.00           C  
ATOM   2367  N   LYS A 322      13.781  27.904  47.278  1.00  0.00           N  
ATOM   2368  CA  LYS A 322      14.425  26.588  47.242  1.00  0.00           C  
ATOM   2369  C   LYS A 322      15.869  26.493  47.714  1.00  0.00           C  
ATOM   2370  O   LYS A 322      16.292  25.611  48.459  1.00  0.00           O  
ATOM   2371  CB  LYS A 322      14.186  25.717  45.994  1.00  0.00           C  
ATOM   2372  CG  LYS A 322      12.718  25.304  45.906  1.00  0.00           C  
ATOM   2373  CD  LYS A 322      12.411  24.454  44.675  1.00  0.00           C  
ATOM   2374  CE  LYS A 322      10.914  24.156  44.652  1.00  0.00           C  
ATOM   2375  NZ  LYS A 322      10.682  23.377  43.429  1.00  0.00           N1+
ATOM   2376  N   VAL A 323      16.621  27.483  47.233  1.00  0.00           N  
ATOM   2377  CA  VAL A 323      18.039  27.581  47.606  1.00  0.00           C  
ATOM   2378  C   VAL A 323      18.331  27.839  49.082  1.00  0.00           C  
ATOM   2379  O   VAL A 323      19.021  26.994  49.644  1.00  0.00           O  
ATOM   2380  CB  VAL A 323      18.935  28.506  46.772  1.00  0.00           C  
ATOM   2381  CG1 VAL A 323      18.782  29.984  47.106  1.00  0.00           C  
ATOM   2382  CG2 VAL A 323      20.396  28.063  46.918  1.00  0.00           C  
ATOM   2383  N   GLN A 324      17.623  28.731  49.768  1.00  0.00           N  
ATOM   2384  CA  GLN A 324      17.684  29.082  51.199  1.00  0.00           C  
ATOM   2385  C   GLN A 324      17.292  27.900  52.087  1.00  0.00           C  
ATOM   2386  O   GLN A 324      18.096  27.598  52.966  1.00  0.00           O  
ATOM   2387  CB  GLN A 324      16.796  30.314  51.389  1.00  0.00           C  
ATOM   2388  CG  GLN A 324      17.600  31.513  50.882  1.00  0.00           C  
ATOM   2389  CD  GLN A 324      16.773  32.772  51.148  1.00  0.00           C  
ATOM   2390  NE2 GLN A 324      17.375  33.456  52.120  1.00  0.00           N  
ATOM   2391  OE1 GLN A 324      16.036  33.329  50.335  1.00  0.00           O  
ATOM   2392  N   GLU A 325      16.395  27.083  51.560  1.00  0.00           N  
ATOM   2393  CA  GLU A 325      15.974  25.756  52.071  1.00  0.00           C  
ATOM   2394  C   GLU A 325      17.191  24.835  52.157  1.00  0.00           C  
ATOM   2395  O   GLU A 325      17.552  24.489  53.277  1.00  0.00           O  
ATOM   2396  CB  GLU A 325      14.819  25.204  51.253  1.00  0.00           C  
ATOM   2397  CG  GLU A 325      14.164  24.090  52.086  1.00  0.00           C  
ATOM   2398  CD  GLU A 325      13.129  23.265  51.316  1.00  0.00           C  
ATOM   2399  OE1 GLU A 325      11.905  23.529  51.386  1.00  0.00           O  
ATOM   2400  OE2 GLU A 325      13.665  22.372  50.636  1.00  0.00           O1-
ATOM   2401  N   GLU A 326      17.898  24.644  51.053  1.00  0.00           N  
ATOM   2402  CA  GLU A 326      18.995  23.672  50.936  1.00  0.00           C  
ATOM   2403  C   GLU A 326      20.139  24.011  51.908  1.00  0.00           C  
ATOM   2404  O   GLU A 326      20.705  23.075  52.475  1.00  0.00           O  
ATOM   2405  CB  GLU A 326      19.371  23.555  49.466  1.00  0.00           C  
ATOM   2406  CG  GLU A 326      20.098  22.219  49.318  1.00  0.00           C  
ATOM   2407  CD  GLU A 326      20.293  21.800  47.857  1.00  0.00           C  
ATOM   2408  OE1 GLU A 326      21.349  22.147  47.288  1.00  0.00           O  
ATOM   2409  OE2 GLU A 326      19.290  21.281  47.323  1.00  0.00           O1-
ATOM   2410  N   ILE A 327      20.492  25.278  52.014  1.00  0.00           N  
ATOM   2411  CA  ILE A 327      21.569  25.663  52.937  1.00  0.00           C  
ATOM   2412  C   ILE A 327      21.194  25.561  54.420  1.00  0.00           C  
ATOM   2413  O   ILE A 327      21.890  24.874  55.172  1.00  0.00           O  
ATOM   2414  CB  ILE A 327      22.152  27.053  52.615  1.00  0.00           C  
ATOM   2415  CG1 ILE A 327      22.447  27.117  51.116  1.00  0.00           C  
ATOM   2416  CG2 ILE A 327      23.397  27.322  53.435  1.00  0.00           C  
ATOM   2417  CD  ILE A 327      22.124  28.489  50.518  1.00  0.00           C  
ATOM   2418  N   GLU A 328      19.932  25.869  54.720  1.00  0.00           N  
ATOM   2419  CA  GLU A 328      19.395  25.770  56.081  1.00  0.00           C  
ATOM   2420  C   GLU A 328      19.332  24.316  56.542  1.00  0.00           C  
ATOM   2421  O   GLU A 328      19.788  24.024  57.642  1.00  0.00           O  
ATOM   2422  CB  GLU A 328      17.983  26.355  56.151  1.00  0.00           C  
ATOM   2423  CG  GLU A 328      17.576  26.666  57.597  1.00  0.00           C  
ATOM   2424  CD  GLU A 328      16.385  27.603  57.785  1.00  0.00           C  
ATOM   2425  OE1 GLU A 328      15.494  27.323  58.597  1.00  0.00           O  
ATOM   2426  OE2 GLU A 328      16.372  28.495  56.915  1.00  0.00           O1-
ATOM   2427  N   ARG A 329      18.919  23.411  55.652  1.00  0.00           N  
ATOM   2428  CA  ARG A 329      18.965  21.955  55.740  1.00  0.00           C  
ATOM   2429  C   ARG A 329      20.296  21.225  55.859  1.00  0.00           C  
ATOM   2430  O   ARG A 329      20.514  20.392  56.746  1.00  0.00           O  
ATOM   2431  CB  ARG A 329      18.079  21.307  54.667  1.00  0.00           C  
ATOM   2432  CG  ARG A 329      16.660  21.896  54.642  1.00  0.00           C  
ATOM   2433  CD  ARG A 329      15.743  21.069  53.746  1.00  0.00           C  
ATOM   2434  NE  ARG A 329      14.325  21.451  53.802  1.00  0.00           N  
ATOM   2435  CZ  ARG A 329      13.508  21.425  54.864  1.00  0.00           C  
ATOM   2436  NH1 ARG A 329      13.960  21.087  56.085  1.00  0.00           N1+
ATOM   2437  NH2 ARG A 329      12.218  21.174  54.586  1.00  0.00           N  
ATOM   2438  N   VAL A 330      21.153  21.577  54.902  1.00  0.00           N  
ATOM   2439  CA  VAL A 330      22.431  20.857  54.767  1.00  0.00           C  
ATOM   2440  C   VAL A 330      23.505  21.580  55.584  1.00  0.00           C  
ATOM   2441  O   VAL A 330      24.108  20.830  56.341  1.00  0.00           O  
ATOM   2442  CB  VAL A 330      22.745  20.560  53.302  1.00  0.00           C  
ATOM   2443  CG1 VAL A 330      23.857  19.498  53.247  1.00  0.00           C  
ATOM   2444  CG2 VAL A 330      21.545  19.997  52.532  1.00  0.00           C  
ATOM   2445  N   ILE A 331      23.758  22.880  55.433  1.00  0.00           N  
ATOM   2446  CA  ILE A 331      24.841  23.433  56.260  1.00  0.00           C  
ATOM   2447  C   ILE A 331      24.374  23.719  57.685  1.00  0.00           C  
ATOM   2448  O   ILE A 331      24.905  23.171  58.645  1.00  0.00           O  
ATOM   2449  CB  ILE A 331      25.566  24.587  55.551  1.00  0.00           C  
ATOM   2450  CG1 ILE A 331      26.275  23.991  54.325  1.00  0.00           C  
ATOM   2451  CG2 ILE A 331      26.448  25.374  56.516  1.00  0.00           C  
ATOM   2452  CD  ILE A 331      26.519  24.988  53.191  1.00  0.00           C  
ATOM   2453  N   GLY A 332      23.242  24.423  57.807  1.00  0.00           N  
ATOM   2454  CA  GLY A 332      22.637  24.936  59.036  1.00  0.00           C  
ATOM   2455  C   GLY A 332      22.947  26.432  59.186  1.00  0.00           C  
ATOM   2456  O   GLY A 332      23.970  26.914  58.710  1.00  0.00           O  
ATOM   2457  N   ARG A 333      22.083  27.037  59.994  1.00  0.00           N  
ATOM   2458  CA  ARG A 333      22.094  28.456  60.354  1.00  0.00           C  
ATOM   2459  C   ARG A 333      23.363  28.993  61.019  1.00  0.00           C  
ATOM   2460  O   ARG A 333      23.734  30.115  60.685  1.00  0.00           O  
ATOM   2461  CB  ARG A 333      20.904  28.707  61.286  1.00  0.00           C  
ATOM   2462  CG  ARG A 333      19.576  28.681  60.557  1.00  0.00           C  
ATOM   2463  CD  ARG A 333      18.418  28.719  61.560  1.00  0.00           C  
ATOM   2464  NE  ARG A 333      17.269  29.330  60.885  1.00  0.00           N  
ATOM   2465  CZ  ARG A 333      16.006  29.250  61.326  1.00  0.00           C  
ATOM   2466  NH1 ARG A 333      15.669  28.620  62.458  1.00  0.00           N1+
ATOM   2467  NH2 ARG A 333      15.015  29.856  60.654  1.00  0.00           N  
ATOM   2468  N   ASN A 334      23.828  28.234  62.004  1.00  0.00           N  
ATOM   2469  CA  ASN A 334      24.955  28.664  62.850  1.00  0.00           C  
ATOM   2470  C   ASN A 334      26.267  27.934  62.573  1.00  0.00           C  
ATOM   2471  O   ASN A 334      27.171  27.808  63.415  1.00  0.00           O  
ATOM   2472  CB  ASN A 334      24.727  28.481  64.348  1.00  0.00           C  
ATOM   2473  CG  ASN A 334      23.428  29.060  64.910  1.00  0.00           C  
ATOM   2474  ND2 ASN A 334      23.421  30.352  65.253  1.00  0.00           N  
ATOM   2475  OD1 ASN A 334      22.405  28.398  65.071  1.00  0.00           O  
ATOM   2476  N   ARG A 335      26.436  27.410  61.360  1.00  0.00           N  
ATOM   2477  CA  ARG A 335      27.691  26.748  60.958  1.00  0.00           C  
ATOM   2478  C   ARG A 335      28.300  27.274  59.654  1.00  0.00           C  
ATOM   2479  O   ARG A 335      27.594  27.712  58.743  1.00  0.00           O  
ATOM   2480  CB  ARG A 335      27.524  25.232  60.847  1.00  0.00           C  
ATOM   2481  CG  ARG A 335      26.884  24.376  61.938  1.00  0.00           C  
ATOM   2482  CD  ARG A 335      27.228  22.889  61.755  1.00  0.00           C  
ATOM   2483  NE  ARG A 335      26.769  22.054  62.870  1.00  0.00           N  
ATOM   2484  CZ  ARG A 335      27.591  21.548  63.790  1.00  0.00           C  
ATOM   2485  NH1 ARG A 335      28.874  21.898  63.699  1.00  0.00           N1+
ATOM   2486  NH2 ARG A 335      27.118  20.930  64.891  1.00  0.00           N  
ATOM   2487  N   SER A 336      29.627  27.327  59.622  1.00  0.00           N  
ATOM   2488  CA  SER A 336      30.322  27.799  58.417  1.00  0.00           C  
ATOM   2489  C   SER A 336      30.208  26.980  57.128  1.00  0.00           C  
ATOM   2490  O   SER A 336      29.880  25.804  57.281  1.00  0.00           O  
ATOM   2491  CB  SER A 336      31.814  27.991  58.678  1.00  0.00           C  
ATOM   2492  OG  SER A 336      32.125  28.663  59.916  1.00  0.00           O  
ATOM   2493  N   PRO A 337      30.154  27.612  55.954  1.00  0.00           N  
ATOM   2494  CA  PRO A 337      30.341  26.716  54.804  1.00  0.00           C  
ATOM   2495  C   PRO A 337      31.843  26.407  54.735  1.00  0.00           C  
ATOM   2496  O   PRO A 337      32.599  27.266  55.167  1.00  0.00           O  
ATOM   2497  CB  PRO A 337      30.057  27.559  53.555  1.00  0.00           C  
ATOM   2498  CG  PRO A 337      28.980  28.506  54.092  1.00  0.00           C  
ATOM   2499  CD  PRO A 337      29.377  28.796  55.551  1.00  0.00           C  
ATOM   2500  N   CYS A 338      32.064  25.096  54.615  1.00  0.00           N  
ATOM   2501  CA  CYS A 338      33.401  24.500  54.422  1.00  0.00           C  
ATOM   2502  C   CYS A 338      33.411  23.883  53.020  1.00  0.00           C  
ATOM   2503  O   CYS A 338      32.395  23.350  52.577  1.00  0.00           O  
ATOM   2504  CB  CYS A 338      33.582  23.294  55.348  1.00  0.00           C  
ATOM   2505  SG  CYS A 338      35.103  22.296  55.166  1.00  0.00           S  
ATOM   2506  N   MET A 339      34.576  23.993  52.396  1.00  0.00           N  
ATOM   2507  CA  MET A 339      34.808  23.508  51.028  1.00  0.00           C  
ATOM   2508  C   MET A 339      35.343  22.088  50.833  1.00  0.00           C  
ATOM   2509  O   MET A 339      34.840  21.342  49.989  1.00  0.00           O  
ATOM   2510  CB  MET A 339      35.733  24.541  50.365  1.00  0.00           C  
ATOM   2511  CG  MET A 339      35.682  24.325  48.846  1.00  0.00           C  
ATOM   2512  SD  MET A 339      34.137  24.876  48.032  1.00  0.00           S  
ATOM   2513  CE  MET A 339      34.779  24.685  46.391  1.00  0.00           C  
ATOM   2514  N   GLN A 340      36.230  21.605  51.699  1.00  0.00           N  
ATOM   2515  CA  GLN A 340      36.583  20.176  51.751  1.00  0.00           C  
ATOM   2516  C   GLN A 340      35.403  19.243  51.933  1.00  0.00           C  
ATOM   2517  O   GLN A 340      34.938  18.591  50.977  1.00  0.00           O  
ATOM   2518  CB  GLN A 340      37.541  20.132  52.947  1.00  0.00           C  
ATOM   2519  CG  GLN A 340      38.991  20.122  52.466  1.00  0.00           C  
ATOM   2520  CD  GLN A 340      40.057  20.469  53.504  1.00  0.00           C  
ATOM   2521  NE2 GLN A 340      39.934  21.727  53.927  1.00  0.00           N  
ATOM   2522  OE1 GLN A 340      40.952  19.726  53.907  1.00  0.00           O  
ATOM   2523  N   ASP A 341      34.994  19.012  53.173  1.00  0.00           N  
ATOM   2524  CA  ASP A 341      33.947  18.067  53.589  1.00  0.00           C  
ATOM   2525  C   ASP A 341      32.587  18.763  53.445  1.00  0.00           C  
ATOM   2526  O   ASP A 341      32.258  19.653  54.226  1.00  0.00           O  
ATOM   2527  CB  ASP A 341      34.127  17.519  55.001  1.00  0.00           C  
ATOM   2528  CG  ASP A 341      33.263  16.301  55.307  1.00  0.00           C  
ATOM   2529  OD1 ASP A 341      32.076  16.498  55.673  1.00  0.00           O  
ATOM   2530  OD2 ASP A 341      33.749  15.155  55.257  1.00  0.00           O1-
ATOM   2531  N   ARG A 342      32.028  18.557  52.260  1.00  0.00           N  
ATOM   2532  CA  ARG A 342      30.677  19.003  51.893  1.00  0.00           C  
ATOM   2533  C   ARG A 342      29.752  17.780  51.799  1.00  0.00           C  
ATOM   2534  O   ARG A 342      30.146  16.645  51.537  1.00  0.00           O  
ATOM   2535  CB  ARG A 342      30.649  19.673  50.510  1.00  0.00           C  
ATOM   2536  CG  ARG A 342      31.411  20.994  50.412  1.00  0.00           C  
ATOM   2537  CD  ARG A 342      31.101  21.890  49.215  1.00  0.00           C  
ATOM   2538  NE  ARG A 342      31.575  21.244  47.974  1.00  0.00           N  
ATOM   2539  CZ  ARG A 342      31.706  21.845  46.783  1.00  0.00           C  
ATOM   2540  NH1 ARG A 342      31.362  23.133  46.602  1.00  0.00           N1+
ATOM   2541  NH2 ARG A 342      32.315  21.157  45.819  1.00  0.00           N  
ATOM   2542  N   SER A 343      28.464  18.060  52.023  1.00  0.00           N  
ATOM   2543  CA  SER A 343      27.366  17.108  51.825  1.00  0.00           C  
ATOM   2544  C   SER A 343      26.611  17.311  50.502  1.00  0.00           C  
ATOM   2545  O   SER A 343      26.725  18.423  49.997  1.00  0.00           O  
ATOM   2546  CB  SER A 343      26.408  16.946  53.002  1.00  0.00           C  
ATOM   2547  OG  SER A 343      26.858  16.172  54.120  1.00  0.00           O  
ATOM   2548  N   HIS A 344      26.005  16.258  49.957  1.00  0.00           N  
ATOM   2549  CA  HIS A 344      25.399  16.429  48.625  1.00  0.00           C  
ATOM   2550  C   HIS A 344      24.235  17.424  48.547  1.00  0.00           C  
ATOM   2551  O   HIS A 344      23.151  17.195  49.075  1.00  0.00           O  
ATOM   2552  CB  HIS A 344      24.976  15.101  47.980  1.00  0.00           C  
ATOM   2553  CG  HIS A 344      26.038  14.005  47.974  1.00  0.00           C  
ATOM   2554  CD2 HIS A 344      26.854  13.817  46.949  1.00  0.00           C  
ATOM   2555  ND1 HIS A 344      26.334  13.244  49.030  1.00  0.00           N  
ATOM   2556  CE1 HIS A 344      27.440  12.608  48.655  1.00  0.00           C  
ATOM   2557  NE2 HIS A 344      27.684  12.863  47.377  1.00  0.00           N  
ATOM   2558  N   MET A 345      24.490  18.401  47.674  1.00  0.00           N  
ATOM   2559  CA  MET A 345      23.629  19.588  47.590  1.00  0.00           C  
ATOM   2560  C   MET A 345      23.115  19.820  46.156  1.00  0.00           C  
ATOM   2561  O   MET A 345      23.719  20.621  45.439  1.00  0.00           O  
ATOM   2562  CB  MET A 345      24.467  20.730  48.122  1.00  0.00           C  
ATOM   2563  CG  MET A 345      24.143  20.823  49.616  1.00  0.00           C  
ATOM   2564  SD  MET A 345      25.208  21.960  50.548  1.00  0.00           S  
ATOM   2565  CE  MET A 345      24.361  23.420  49.991  1.00  0.00           C  
ATOM   2566  N   PRO A 346      21.919  19.310  45.878  1.00  0.00           N  
ATOM   2567  CA  PRO A 346      21.217  19.274  44.583  1.00  0.00           C  
ATOM   2568  C   PRO A 346      20.955  20.638  43.951  1.00  0.00           C  
ATOM   2569  O   PRO A 346      21.534  21.050  42.956  1.00  0.00           O  
ATOM   2570  CB  PRO A 346      19.965  18.412  44.726  1.00  0.00           C  
ATOM   2571  CG  PRO A 346      20.032  17.761  46.117  1.00  0.00           C  
ATOM   2572  CD  PRO A 346      21.161  18.503  46.846  1.00  0.00           C  
ATOM   2573  N   TYR A 347      19.955  21.367  44.450  1.00  0.00           N  
ATOM   2574  CA  TYR A 347      19.514  22.691  43.969  1.00  0.00           C  
ATOM   2575  C   TYR A 347      20.581  23.777  43.961  1.00  0.00           C  
ATOM   2576  O   TYR A 347      20.634  24.588  43.030  1.00  0.00           O  
ATOM   2577  CB  TYR A 347      18.326  23.193  44.805  1.00  0.00           C  
ATOM   2578  CG  TYR A 347      17.383  23.958  43.874  1.00  0.00           C  
ATOM   2579  CD1 TYR A 347      17.542  25.311  43.644  1.00  0.00           C  
ATOM   2580  CD2 TYR A 347      16.283  23.257  43.354  1.00  0.00           C  
ATOM   2581  CE1 TYR A 347      16.615  25.949  42.836  1.00  0.00           C  
ATOM   2582  CE2 TYR A 347      15.340  23.859  42.532  1.00  0.00           C  
ATOM   2583  CZ  TYR A 347      15.574  25.203  42.279  1.00  0.00           C  
ATOM   2584  OH  TYR A 347      14.516  25.914  41.806  1.00  0.00           O  
ATOM   2585  N   THR A 348      21.421  23.908  44.985  1.00  0.00           N  
ATOM   2586  CA  THR A 348      22.696  24.636  44.963  1.00  0.00           C  
ATOM   2587  C   THR A 348      23.708  24.187  43.908  1.00  0.00           C  
ATOM   2588  O   THR A 348      24.119  25.089  43.181  1.00  0.00           O  
ATOM   2589  CB  THR A 348      23.439  24.717  46.298  1.00  0.00           C  
ATOM   2590  CG2 THR A 348      22.533  25.308  47.389  1.00  0.00           C  
ATOM   2591  OG1 THR A 348      23.914  23.415  46.659  1.00  0.00           O  
ATOM   2592  N   ASP A 349      23.999  22.897  43.766  1.00  0.00           N  
ATOM   2593  CA  ASP A 349      24.902  22.396  42.720  1.00  0.00           C  
ATOM   2594  C   ASP A 349      24.521  22.848  41.309  1.00  0.00           C  
ATOM   2595  O   ASP A 349      25.384  23.329  40.583  1.00  0.00           O  
ATOM   2596  CB  ASP A 349      24.974  20.873  42.591  1.00  0.00           C  
ATOM   2597  CG  ASP A 349      26.376  20.257  42.520  1.00  0.00           C  
ATOM   2598  OD1 ASP A 349      27.199  21.025  41.988  1.00  0.00           O  
ATOM   2599  OD2 ASP A 349      26.577  19.074  42.887  1.00  0.00           O1-
ATOM   2600  N   ALA A 350      23.212  22.968  41.075  1.00  0.00           N  
ATOM   2601  CA  ALA A 350      22.589  23.411  39.826  1.00  0.00           C  
ATOM   2602  C   ALA A 350      22.857  24.900  39.608  1.00  0.00           C  
ATOM   2603  O   ALA A 350      23.311  25.282  38.534  1.00  0.00           O  
ATOM   2604  CB  ALA A 350      21.118  23.088  40.083  1.00  0.00           C  
ATOM   2605  N   VAL A 351      22.515  25.709  40.615  1.00  0.00           N  
ATOM   2606  CA  VAL A 351      22.525  27.166  40.550  1.00  0.00           C  
ATOM   2607  C   VAL A 351      23.963  27.692  40.551  1.00  0.00           C  
ATOM   2608  O   VAL A 351      24.330  28.376  39.590  1.00  0.00           O  
ATOM   2609  CB  VAL A 351      21.630  27.864  41.585  1.00  0.00           C  
ATOM   2610  CG1 VAL A 351      20.221  27.271  41.430  1.00  0.00           C  
ATOM   2611  CG2 VAL A 351      22.015  27.772  43.058  1.00  0.00           C  
ATOM   2612  N   VAL A 352      24.883  27.058  41.264  1.00  0.00           N  
ATOM   2613  CA  VAL A 352      26.333  27.290  41.175  1.00  0.00           C  
ATOM   2614  C   VAL A 352      26.861  27.073  39.757  1.00  0.00           C  
ATOM   2615  O   VAL A 352      27.388  28.032  39.194  1.00  0.00           O  
ATOM   2616  CB  VAL A 352      27.142  26.468  42.178  1.00  0.00           C  
ATOM   2617  CG1 VAL A 352      28.665  26.616  42.123  1.00  0.00           C  
ATOM   2618  CG2 VAL A 352      26.709  26.762  43.617  1.00  0.00           C  
ATOM   2619  N   HIS A 353      26.471  25.927  39.192  1.00  0.00           N  
ATOM   2620  CA  HIS A 353      26.908  25.615  37.821  1.00  0.00           C  
ATOM   2621  C   HIS A 353      26.212  26.405  36.713  1.00  0.00           C  
ATOM   2622  O   HIS A 353      26.898  26.475  35.697  1.00  0.00           O  
ATOM   2623  CB  HIS A 353      26.639  24.137  37.583  1.00  0.00           C  
ATOM   2624  CG  HIS A 353      27.629  23.132  38.156  1.00  0.00           C  
ATOM   2625  CD2 HIS A 353      28.816  22.894  37.592  1.00  0.00           C  
ATOM   2626  ND1 HIS A 353      27.617  22.463  39.314  1.00  0.00           N  
ATOM   2627  CE1 HIS A 353      28.738  21.761  39.407  1.00  0.00           C  
ATOM   2628  NE2 HIS A 353      29.513  22.077  38.369  1.00  0.00           N  
ATOM   2629  N   GLU A 354      24.990  26.899  36.903  1.00  0.00           N  
ATOM   2630  CA  GLU A 354      24.433  27.911  36.000  1.00  0.00           C  
ATOM   2631  C   GLU A 354      25.039  29.300  35.935  1.00  0.00           C  
ATOM   2632  O   GLU A 354      25.173  29.913  34.877  1.00  0.00           O  
ATOM   2633  CB  GLU A 354      22.918  27.970  36.220  1.00  0.00           C  
ATOM   2634  CG  GLU A 354      22.164  26.763  35.655  1.00  0.00           C  
ATOM   2635  CD  GLU A 354      21.769  27.116  34.216  1.00  0.00           C  
ATOM   2636  OE1 GLU A 354      21.097  28.137  33.946  1.00  0.00           O  
ATOM   2637  OE2 GLU A 354      22.254  26.412  33.297  1.00  0.00           O1-
ATOM   2638  N   VAL A 355      25.496  29.599  37.153  1.00  0.00           N  
ATOM   2639  CA  VAL A 355      26.255  30.808  37.472  1.00  0.00           C  
ATOM   2640  C   VAL A 355      27.564  30.807  36.681  1.00  0.00           C  
ATOM   2641  O   VAL A 355      27.930  31.782  36.024  1.00  0.00           O  
ATOM   2642  CB  VAL A 355      26.339  31.002  38.983  1.00  0.00           C  
ATOM   2643  CG1 VAL A 355      27.325  32.054  39.516  1.00  0.00           C  
ATOM   2644  CG2 VAL A 355      25.036  31.450  39.646  1.00  0.00           C  
ATOM   2645  N   GLN A 356      28.306  29.714  36.829  1.00  0.00           N  
ATOM   2646  CA  GLN A 356      29.574  29.419  36.149  1.00  0.00           C  
ATOM   2647  C   GLN A 356      29.477  29.223  34.638  1.00  0.00           C  
ATOM   2648  O   GLN A 356      30.326  29.675  33.879  1.00  0.00           O  
ATOM   2649  CB  GLN A 356      30.118  28.122  36.728  1.00  0.00           C  
ATOM   2650  CG  GLN A 356      30.588  28.143  38.183  1.00  0.00           C  
ATOM   2651  CD  GLN A 356      31.313  26.845  38.541  1.00  0.00           C  
ATOM   2652  NE2 GLN A 356      32.514  26.713  37.987  1.00  0.00           N  
ATOM   2653  OE1 GLN A 356      31.035  26.073  39.450  1.00  0.00           O  
ATOM   2654  N   ARG A 357      28.343  28.650  34.230  1.00  0.00           N  
ATOM   2655  CA  ARG A 357      27.946  28.706  32.806  1.00  0.00           C  
ATOM   2656  C   ARG A 357      27.799  30.138  32.310  1.00  0.00           C  
ATOM   2657  O   ARG A 357      28.115  30.472  31.161  1.00  0.00           O  
ATOM   2658  CB  ARG A 357      26.618  27.969  32.685  1.00  0.00           C  
ATOM   2659  CG  ARG A 357      26.441  27.430  31.254  1.00  0.00           C  
ATOM   2660  CD  ARG A 357      25.154  26.648  30.966  1.00  0.00           C  
ATOM   2661  NE  ARG A 357      23.988  27.551  30.992  1.00  0.00           N  
ATOM   2662  CZ  ARG A 357      22.904  27.503  30.207  1.00  0.00           C  
ATOM   2663  NH1 ARG A 357      22.786  26.560  29.267  1.00  0.00           N1+
ATOM   2664  NH2 ARG A 357      21.881  28.363  30.391  1.00  0.00           N  
ATOM   2665  N   TYR A 358      27.113  30.970  33.103  1.00  0.00           N  
ATOM   2666  CA  TYR A 358      26.656  32.326  32.773  1.00  0.00           C  
ATOM   2667  C   TYR A 358      27.729  33.416  32.777  1.00  0.00           C  
ATOM   2668  O   TYR A 358      27.812  34.284  31.911  1.00  0.00           O  
ATOM   2669  CB  TYR A 358      25.498  32.716  33.695  1.00  0.00           C  
ATOM   2670  CG  TYR A 358      24.559  33.739  33.077  1.00  0.00           C  
ATOM   2671  CD1 TYR A 358      24.924  35.082  33.170  1.00  0.00           C  
ATOM   2672  CD2 TYR A 358      23.483  33.322  32.301  1.00  0.00           C  
ATOM   2673  CE1 TYR A 358      24.103  36.024  32.555  1.00  0.00           C  
ATOM   2674  CE2 TYR A 358      22.741  34.286  31.644  1.00  0.00           C  
ATOM   2675  CZ  TYR A 358      23.014  35.645  31.773  1.00  0.00           C  
ATOM   2676  OH  TYR A 358      22.107  36.633  31.548  1.00  0.00           O  
ATOM   2677  N   ILE A 359      28.430  33.509  33.901  1.00  0.00           N  
ATOM   2678  CA  ILE A 359      29.475  34.524  34.111  1.00  0.00           C  
ATOM   2679  C   ILE A 359      30.693  34.300  33.221  1.00  0.00           C  
ATOM   2680  O   ILE A 359      31.484  33.368  33.368  1.00  0.00           O  
ATOM   2681  CB  ILE A 359      29.701  34.620  35.620  1.00  0.00           C  
ATOM   2682  CG1 ILE A 359      28.388  35.143  36.182  1.00  0.00           C  
ATOM   2683  CG2 ILE A 359      30.794  35.665  35.896  1.00  0.00           C  
ATOM   2684  CD  ILE A 359      28.329  35.018  37.706  1.00  0.00           C  
ATOM   2685  N   ASP A 360      30.732  35.224  32.269  1.00  0.00           N  
ATOM   2686  CA  ASP A 360      31.745  35.472  31.233  1.00  0.00           C  
ATOM   2687  C   ASP A 360      32.980  36.234  31.673  1.00  0.00           C  
ATOM   2688  O   ASP A 360      34.072  35.887  31.236  1.00  0.00           O  
ATOM   2689  CB  ASP A 360      31.003  36.035  30.016  1.00  0.00           C  
ATOM   2690  CG  ASP A 360      30.033  37.187  30.302  1.00  0.00           C  
ATOM   2691  OD1 ASP A 360      29.080  37.332  29.509  1.00  0.00           O  
ATOM   2692  OD2 ASP A 360      30.157  37.877  31.328  1.00  0.00           O1-
ATOM   2693  N   LEU A 361      32.714  37.326  32.392  1.00  0.00           N  
ATOM   2694  CA  LEU A 361      33.669  38.351  32.819  1.00  0.00           C  
ATOM   2695  C   LEU A 361      34.365  39.092  31.673  1.00  0.00           C  
ATOM   2696  O   LEU A 361      34.341  40.315  31.625  1.00  0.00           O  
ATOM   2697  CB  LEU A 361      34.784  37.766  33.694  1.00  0.00           C  
ATOM   2698  CG  LEU A 361      35.053  38.495  35.007  1.00  0.00           C  
ATOM   2699  CD1 LEU A 361      34.047  38.065  36.081  1.00  0.00           C  
ATOM   2700  CD2 LEU A 361      36.518  38.180  35.320  1.00  0.00           C  
ATOM   2701  N   LEU A 362      34.981  38.390  30.726  1.00  0.00           N  
ATOM   2702  CA  LEU A 362      35.686  39.044  29.612  1.00  0.00           C  
ATOM   2703  C   LEU A 362      35.236  38.455  28.273  1.00  0.00           C  
ATOM   2704  O   LEU A 362      35.890  37.515  27.814  1.00  0.00           O  
ATOM   2705  CB  LEU A 362      37.171  38.774  29.878  1.00  0.00           C  
ATOM   2706  CG  LEU A 362      37.662  39.825  30.881  1.00  0.00           C  
ATOM   2707  CD1 LEU A 362      38.334  39.122  32.053  1.00  0.00           C  
ATOM   2708  CD2 LEU A 362      38.335  41.094  30.354  1.00  0.00           C  
ATOM   2709  N   PRO A 363      34.126  38.852  27.658  1.00  0.00           N  
ATOM   2710  CA  PRO A 363      33.533  38.305  26.428  1.00  0.00           C  
ATOM   2711  C   PRO A 363      34.423  37.919  25.254  1.00  0.00           C  
ATOM   2712  O   PRO A 363      34.193  36.911  24.596  1.00  0.00           O  
ATOM   2713  CB  PRO A 363      32.455  39.302  25.978  1.00  0.00           C  
ATOM   2714  CG  PRO A 363      31.874  39.739  27.318  1.00  0.00           C  
ATOM   2715  CD  PRO A 363      33.142  39.816  28.171  1.00  0.00           C  
ATOM   2716  N   THR A 364      35.480  38.691  25.019  1.00  0.00           N  
ATOM   2717  CA  THR A 364      36.391  38.383  23.908  1.00  0.00           C  
ATOM   2718  C   THR A 364      37.859  38.140  24.237  1.00  0.00           C  
ATOM   2719  O   THR A 364      38.689  37.925  23.352  1.00  0.00           O  
ATOM   2720  CB  THR A 364      36.533  39.617  23.011  1.00  0.00           C  
ATOM   2721  CG2 THR A 364      35.536  39.501  21.860  1.00  0.00           C  
ATOM   2722  OG1 THR A 364      36.546  40.825  23.793  1.00  0.00           O  
ATOM   2723  N   SER A 365      37.944  37.579  25.439  1.00  0.00           N  
ATOM   2724  CA  SER A 365      39.215  37.125  26.015  1.00  0.00           C  
ATOM   2725  C   SER A 365      40.354  38.141  25.939  1.00  0.00           C  
ATOM   2726  O   SER A 365      40.608  38.861  24.978  1.00  0.00           O  
ATOM   2727  CB  SER A 365      39.616  35.714  25.594  1.00  0.00           C  
ATOM   2728  OG  SER A 365      40.900  35.354  26.111  1.00  0.00           O  
ATOM   2729  N   LEU A 366      41.267  38.125  26.920  1.00  0.00           N  
ATOM   2730  CA  LEU A 366      42.236  39.211  27.069  1.00  0.00           C  
ATOM   2731  C   LEU A 366      43.264  39.349  25.949  1.00  0.00           C  
ATOM   2732  O   LEU A 366      43.938  38.347  25.702  1.00  0.00           O  
ATOM   2733  CB  LEU A 366      42.909  39.107  28.439  1.00  0.00           C  
ATOM   2734  CG  LEU A 366      42.134  39.614  29.650  1.00  0.00           C  
ATOM   2735  CD1 LEU A 366      43.028  39.261  30.845  1.00  0.00           C  
ATOM   2736  CD2 LEU A 366      41.867  41.102  29.419  1.00  0.00           C  
ATOM   2737  N   PRO A 367      43.140  40.448  25.209  1.00  0.00           N  
ATOM   2738  CA  PRO A 367      43.764  40.623  23.889  1.00  0.00           C  
ATOM   2739  C   PRO A 367      45.103  39.898  23.711  1.00  0.00           C  
ATOM   2740  O   PRO A 367      46.029  39.994  24.520  1.00  0.00           O  
ATOM   2741  CB  PRO A 367      43.819  42.135  23.696  1.00  0.00           C  
ATOM   2742  CG  PRO A 367      42.476  42.617  24.253  1.00  0.00           C  
ATOM   2743  CD  PRO A 367      42.501  41.737  25.502  1.00  0.00           C  
ATOM   2744  N   HIS A 368      45.178  39.065  22.688  1.00  0.00           N  
ATOM   2745  CA  HIS A 368      46.291  38.171  22.312  1.00  0.00           C  
ATOM   2746  C   HIS A 368      46.633  38.587  20.873  1.00  0.00           C  
ATOM   2747  O   HIS A 368      45.783  38.795  20.021  1.00  0.00           O  
ATOM   2748  CB  HIS A 368      45.895  36.698  22.307  1.00  0.00           C  
ATOM   2749  CG  HIS A 368      45.349  36.090  23.593  1.00  0.00           C  
ATOM   2750  CD2 HIS A 368      45.983  35.283  24.436  1.00  0.00           C  
ATOM   2751  ND1 HIS A 368      44.034  35.966  23.780  1.00  0.00           N  
ATOM   2752  CE1 HIS A 368      43.837  34.981  24.662  1.00  0.00           C  
ATOM   2753  NE2 HIS A 368      45.035  34.586  25.067  1.00  0.00           N  
ATOM   2754  N   ALA A 369      47.938  38.660  20.635  1.00  0.00           N  
ATOM   2755  CA  ALA A 369      48.383  39.002  19.278  1.00  0.00           C  
ATOM   2756  C   ALA A 369      49.408  38.108  18.577  1.00  0.00           C  
ATOM   2757  O   ALA A 369      50.438  37.862  19.205  1.00  0.00           O  
ATOM   2758  CB  ALA A 369      48.931  40.420  19.457  1.00  0.00           C  
ATOM   2759  N   VAL A 370      49.260  37.715  17.321  1.00  0.00           N  
ATOM   2760  CA  VAL A 370      50.020  36.624  16.699  1.00  0.00           C  
ATOM   2761  C   VAL A 370      51.488  37.017  16.640  1.00  0.00           C  
ATOM   2762  O   VAL A 370      51.786  38.095  16.127  1.00  0.00           O  
ATOM   2763  CB  VAL A 370      49.500  36.377  15.275  1.00  0.00           C  
ATOM   2764  CG1 VAL A 370      49.996  35.113  14.570  1.00  0.00           C  
ATOM   2765  CG2 VAL A 370      47.983  36.453  15.126  1.00  0.00           C  
ATOM   2766  N   THR A 371      52.414  36.177  17.093  1.00  0.00           N  
ATOM   2767  CA  THR A 371      53.852  36.308  16.880  1.00  0.00           C  
ATOM   2768  C   THR A 371      54.415  35.659  15.608  1.00  0.00           C  
ATOM   2769  O   THR A 371      55.308  36.193  14.957  1.00  0.00           O  
ATOM   2770  CB  THR A 371      54.632  35.911  18.140  1.00  0.00           C  
ATOM   2771  CG2 THR A 371      53.952  36.495  19.373  1.00  0.00           C  
ATOM   2772  OG1 THR A 371      54.740  34.497  18.267  1.00  0.00           O  
ATOM   2773  N   CYS A 372      53.927  34.482  15.243  1.00  0.00           N  
ATOM   2774  CA  CYS A 372      54.471  33.747  14.088  1.00  0.00           C  
ATOM   2775  C   CYS A 372      53.306  33.499  13.129  1.00  0.00           C  
ATOM   2776  O   CYS A 372      52.242  33.215  13.690  1.00  0.00           O  
ATOM   2777  CB  CYS A 372      55.236  32.456  14.386  1.00  0.00           C  
ATOM   2778  SG  CYS A 372      56.834  32.811  15.194  1.00  0.00           S  
ATOM   2779  N   ASP A 373      53.678  33.341  11.868  1.00  0.00           N  
ATOM   2780  CA  ASP A 373      52.768  33.057  10.731  1.00  0.00           C  
ATOM   2781  C   ASP A 373      52.271  31.611  10.692  1.00  0.00           C  
ATOM   2782  O   ASP A 373      52.912  30.725  10.124  1.00  0.00           O  
ATOM   2783  CB  ASP A 373      53.432  33.319   9.381  1.00  0.00           C  
ATOM   2784  CG  ASP A 373      54.013  34.712   9.092  1.00  0.00           C  
ATOM   2785  OD1 ASP A 373      55.242  34.837   8.903  1.00  0.00           O  
ATOM   2786  OD2 ASP A 373      53.265  35.706   9.002  1.00  0.00           O1-
ATOM   2787  N   ILE A 374      51.241  31.271  11.456  1.00  0.00           N  
ATOM   2788  CA  ILE A 374      50.698  29.924  11.560  1.00  0.00           C  
ATOM   2789  C   ILE A 374      49.388  29.804  10.764  1.00  0.00           C  
ATOM   2790  O   ILE A 374      48.532  30.681  10.713  1.00  0.00           O  
ATOM   2791  CB  ILE A 374      50.584  29.455  13.017  1.00  0.00           C  
ATOM   2792  CG1 ILE A 374      49.607  30.307  13.831  1.00  0.00           C  
ATOM   2793  CG2 ILE A 374      51.944  29.432  13.706  1.00  0.00           C  
ATOM   2794  CD  ILE A 374      48.826  29.439  14.829  1.00  0.00           C  
ATOM   2795  N   LYS A 375      49.142  28.575  10.322  1.00  0.00           N  
ATOM   2796  CA  LYS A 375      47.858  28.187   9.680  1.00  0.00           C  
ATOM   2797  C   LYS A 375      46.935  27.361  10.584  1.00  0.00           C  
ATOM   2798  O   LYS A 375      47.184  26.209  10.911  1.00  0.00           O  
ATOM   2799  CB  LYS A 375      48.349  27.395   8.470  1.00  0.00           C  
ATOM   2800  CG  LYS A 375      47.162  26.868   7.651  1.00  0.00           C  
ATOM   2801  CD  LYS A 375      47.661  26.224   6.358  1.00  0.00           C  
ATOM   2802  CE  LYS A 375      48.735  25.169   6.593  1.00  0.00           C  
ATOM   2803  NZ  LYS A 375      49.200  24.392   5.431  1.00  0.00           N1+
ATOM   2804  N   PHE A 376      45.851  28.009  11.018  1.00  0.00           N  
ATOM   2805  CA  PHE A 376      44.760  27.358  11.748  1.00  0.00           C  
ATOM   2806  C   PHE A 376      43.892  26.512  10.804  1.00  0.00           C  
ATOM   2807  O   PHE A 376      42.944  26.909  10.139  1.00  0.00           O  
ATOM   2808  CB  PHE A 376      43.918  28.471  12.376  1.00  0.00           C  
ATOM   2809  CG  PHE A 376      43.004  27.857  13.435  1.00  0.00           C  
ATOM   2810  CD1 PHE A 376      41.646  27.999  13.241  1.00  0.00           C  
ATOM   2811  CD2 PHE A 376      43.423  27.189  14.583  1.00  0.00           C  
ATOM   2812  CE1 PHE A 376      40.741  27.619  14.229  1.00  0.00           C  
ATOM   2813  CE2 PHE A 376      42.542  26.745  15.547  1.00  0.00           C  
ATOM   2814  CZ  PHE A 376      41.181  26.997  15.384  1.00  0.00           C  
ATOM   2815  N   ARG A 377      44.485  25.355  10.506  1.00  0.00           N  
ATOM   2816  CA  ARG A 377      44.004  24.196   9.752  1.00  0.00           C  
ATOM   2817  C   ARG A 377      43.960  24.569   8.277  1.00  0.00           C  
ATOM   2818  O   ARG A 377      44.799  24.135   7.490  1.00  0.00           O  
ATOM   2819  CB  ARG A 377      42.572  23.790  10.107  1.00  0.00           C  
ATOM   2820  CG  ARG A 377      42.549  22.382  10.705  1.00  0.00           C  
ATOM   2821  CD  ARG A 377      41.425  22.267  11.724  1.00  0.00           C  
ATOM   2822  NE  ARG A 377      41.622  21.006  12.458  1.00  0.00           N  
ATOM   2823  CZ  ARG A 377      41.012  19.849  12.151  1.00  0.00           C  
ATOM   2824  NH1 ARG A 377      39.930  19.784  11.371  1.00  0.00           N1+
ATOM   2825  NH2 ARG A 377      41.303  18.749  12.863  1.00  0.00           N  
ATOM   2826  N   ASN A 378      42.919  25.340   7.956  1.00  0.00           N  
ATOM   2827  CA  ASN A 378      42.729  25.745   6.553  1.00  0.00           C  
ATOM   2828  C   ASN A 378      42.717  27.265   6.372  1.00  0.00           C  
ATOM   2829  O   ASN A 378      42.629  27.677   5.221  1.00  0.00           O  
ATOM   2830  CB  ASN A 378      41.408  25.089   6.119  1.00  0.00           C  
ATOM   2831  CG  ASN A 378      40.143  25.317   6.956  1.00  0.00           C  
ATOM   2832  ND2 ASN A 378      38.979  24.971   6.441  1.00  0.00           N  
ATOM   2833  OD1 ASN A 378      40.221  25.516   8.168  1.00  0.00           O  
ATOM   2834  N   TYR A 379      43.279  27.980   7.344  1.00  0.00           N  
ATOM   2835  CA  TYR A 379      43.340  29.455   7.234  1.00  0.00           C  
ATOM   2836  C   TYR A 379      44.581  29.975   7.935  1.00  0.00           C  
ATOM   2837  O   TYR A 379      44.824  29.676   9.101  1.00  0.00           O  
ATOM   2838  CB  TYR A 379      42.036  29.996   7.835  1.00  0.00           C  
ATOM   2839  CG  TYR A 379      40.768  29.805   7.002  1.00  0.00           C  
ATOM   2840  CD1 TYR A 379      39.736  28.940   7.353  1.00  0.00           C  
ATOM   2841  CD2 TYR A 379      40.689  30.484   5.793  1.00  0.00           C  
ATOM   2842  CE1 TYR A 379      38.575  28.860   6.597  1.00  0.00           C  
ATOM   2843  CE2 TYR A 379      39.588  30.317   4.973  1.00  0.00           C  
ATOM   2844  CZ  TYR A 379      38.502  29.548   5.391  1.00  0.00           C  
ATOM   2845  OH  TYR A 379      37.388  29.397   4.620  1.00  0.00           O  
ATOM   2846  N   LEU A 380      45.066  31.053   7.320  1.00  0.00           N  
ATOM   2847  CA  LEU A 380      46.421  31.580   7.544  1.00  0.00           C  
ATOM   2848  C   LEU A 380      46.334  32.978   8.182  1.00  0.00           C  
ATOM   2849  O   LEU A 380      45.749  33.924   7.661  1.00  0.00           O  
ATOM   2850  CB  LEU A 380      47.235  31.556   6.250  1.00  0.00           C  
ATOM   2851  CG  LEU A 380      48.739  31.795   6.369  1.00  0.00           C  
ATOM   2852  CD1 LEU A 380      49.090  33.246   6.716  1.00  0.00           C  
ATOM   2853  CD2 LEU A 380      49.450  30.802   7.292  1.00  0.00           C  
ATOM   2854  N   ILE A 381      46.760  32.965   9.441  1.00  0.00           N  
ATOM   2855  CA  ILE A 381      46.674  34.236  10.191  1.00  0.00           C  
ATOM   2856  C   ILE A 381      48.090  34.745  10.410  1.00  0.00           C  
ATOM   2857  O   ILE A 381      48.881  34.080  11.087  1.00  0.00           O  
ATOM   2858  CB  ILE A 381      45.983  34.166  11.549  1.00  0.00           C  
ATOM   2859  CG1 ILE A 381      44.601  33.509  11.434  1.00  0.00           C  
ATOM   2860  CG2 ILE A 381      45.710  35.601  12.025  1.00  0.00           C  
ATOM   2861  CD  ILE A 381      44.638  31.985  11.475  1.00  0.00           C  
ATOM   2862  N   PRO A 382      48.465  35.829   9.730  1.00  0.00           N  
ATOM   2863  CA  PRO A 382      49.872  36.249   9.755  1.00  0.00           C  
ATOM   2864  C   PRO A 382      50.241  36.989  11.042  1.00  0.00           C  
ATOM   2865  O   PRO A 382      49.367  37.374  11.820  1.00  0.00           O  
ATOM   2866  CB  PRO A 382      49.935  37.367   8.705  1.00  0.00           C  
ATOM   2867  CG  PRO A 382      48.591  37.413   7.961  1.00  0.00           C  
ATOM   2868  CD  PRO A 382      47.612  36.637   8.850  1.00  0.00           C  
ATOM   2869  N   LYS A 383      51.535  37.045  11.332  1.00  0.00           N  
ATOM   2870  CA  LYS A 383      52.170  37.629  12.523  1.00  0.00           C  
ATOM   2871  C   LYS A 383      51.748  39.096  12.644  1.00  0.00           C  
ATOM   2872  O   LYS A 383      51.351  39.763  11.689  1.00  0.00           O  
ATOM   2873  CB  LYS A 383      53.680  37.423  12.344  1.00  0.00           C  
ATOM   2874  CG  LYS A 383      54.315  38.229  11.222  1.00  0.00           C  
ATOM   2875  CD  LYS A 383      55.784  37.840  10.983  1.00  0.00           C  
ATOM   2876  CE  LYS A 383      56.641  39.087  10.720  1.00  0.00           C  
ATOM   2877  NZ  LYS A 383      58.019  38.786  10.308  1.00  0.00           N1+
ATOM   2878  N   GLY A 384      51.727  39.512  13.904  1.00  0.00           N  
ATOM   2879  CA  GLY A 384      51.451  40.876  14.364  1.00  0.00           C  
ATOM   2880  C   GLY A 384      50.036  40.882  14.951  1.00  0.00           C  
ATOM   2881  O   GLY A 384      49.859  41.312  16.085  1.00  0.00           O  
ATOM   2882  N   THR A 385      49.094  40.880  14.006  1.00  0.00           N  
ATOM   2883  CA  THR A 385      47.632  40.817  14.127  1.00  0.00           C  
ATOM   2884  C   THR A 385      46.991  40.498  15.477  1.00  0.00           C  
ATOM   2885  O   THR A 385      47.214  39.413  16.021  1.00  0.00           O  
ATOM   2886  CB  THR A 385      47.149  39.750  13.151  1.00  0.00           C  
ATOM   2887  CG2 THR A 385      45.727  40.009  12.657  1.00  0.00           C  
ATOM   2888  OG1 THR A 385      48.024  39.815  12.010  1.00  0.00           O  
ATOM   2889  N   THR A 386      45.942  41.195  15.919  1.00  0.00           N  
ATOM   2890  CA  THR A 386      45.136  40.826  17.086  1.00  0.00           C  
ATOM   2891  C   THR A 386      44.147  39.688  16.840  1.00  0.00           C  
ATOM   2892  O   THR A 386      43.136  39.874  16.158  1.00  0.00           O  
ATOM   2893  CB  THR A 386      44.296  42.012  17.559  1.00  0.00           C  
ATOM   2894  CG2 THR A 386      43.904  41.750  19.013  1.00  0.00           C  
ATOM   2895  OG1 THR A 386      45.037  43.233  17.455  1.00  0.00           O  
ATOM   2896  N   ILE A 387      44.120  38.735  17.772  1.00  0.00           N  
ATOM   2897  CA  ILE A 387      43.179  37.606  17.810  1.00  0.00           C  
ATOM   2898  C   ILE A 387      42.304  37.572  19.070  1.00  0.00           C  
ATOM   2899  O   ILE A 387      42.809  37.630  20.197  1.00  0.00           O  
ATOM   2900  CB  ILE A 387      43.723  36.195  17.575  1.00  0.00           C  
ATOM   2901  CG1 ILE A 387      44.676  35.724  18.683  1.00  0.00           C  
ATOM   2902  CG2 ILE A 387      44.372  36.010  16.204  1.00  0.00           C  
ATOM   2903  CD  ILE A 387      45.072  34.252  18.624  1.00  0.00           C  
ATOM   2904  N   LEU A 388      41.063  37.951  18.787  1.00  0.00           N  
ATOM   2905  CA  LEU A 388      40.046  37.921  19.852  1.00  0.00           C  
ATOM   2906  C   LEU A 388      39.417  36.528  19.937  1.00  0.00           C  
ATOM   2907  O   LEU A 388      38.785  36.099  18.986  1.00  0.00           O  
ATOM   2908  CB  LEU A 388      38.905  38.915  19.667  1.00  0.00           C  
ATOM   2909  CG  LEU A 388      39.387  40.341  19.388  1.00  0.00           C  
ATOM   2910  CD1 LEU A 388      38.170  41.250  19.233  1.00  0.00           C  
ATOM   2911  CD2 LEU A 388      40.153  40.831  20.622  1.00  0.00           C  
ATOM   2912  N   ILE A 389      39.433  35.991  21.146  1.00  0.00           N  
ATOM   2913  CA  ILE A 389      38.929  34.629  21.406  1.00  0.00           C  
ATOM   2914  C   ILE A 389      37.588  34.586  22.137  1.00  0.00           C  
ATOM   2915  O   ILE A 389      37.628  34.918  23.324  1.00  0.00           O  
ATOM   2916  CB  ILE A 389      40.033  33.890  22.158  1.00  0.00           C  
ATOM   2917  CG1 ILE A 389      41.396  33.955  21.458  1.00  0.00           C  
ATOM   2918  CG2 ILE A 389      39.713  32.391  22.135  1.00  0.00           C  
ATOM   2919  CD  ILE A 389      42.461  33.018  22.048  1.00  0.00           C  
ATOM   2920  N   SER A 390      36.509  34.085  21.543  1.00  0.00           N  
ATOM   2921  CA  SER A 390      35.174  34.021  22.149  1.00  0.00           C  
ATOM   2922  C   SER A 390      34.896  33.126  23.364  1.00  0.00           C  
ATOM   2923  O   SER A 390      34.713  31.920  23.274  1.00  0.00           O  
ATOM   2924  CB  SER A 390      34.088  33.833  21.086  1.00  0.00           C  
ATOM   2925  OG  SER A 390      32.791  33.808  21.686  1.00  0.00           O  
ATOM   2926  N   LEU A 391      34.864  33.778  24.521  1.00  0.00           N  
ATOM   2927  CA  LEU A 391      34.537  33.224  25.844  1.00  0.00           C  
ATOM   2928  C   LEU A 391      33.078  32.827  26.062  1.00  0.00           C  
ATOM   2929  O   LEU A 391      32.734  31.766  26.591  1.00  0.00           O  
ATOM   2930  CB  LEU A 391      34.994  34.117  27.009  1.00  0.00           C  
ATOM   2931  CG  LEU A 391      36.374  33.590  27.421  1.00  0.00           C  
ATOM   2932  CD1 LEU A 391      36.992  34.559  28.417  1.00  0.00           C  
ATOM   2933  CD2 LEU A 391      36.362  32.171  27.993  1.00  0.00           C  
ATOM   2934  N   THR A 392      32.213  33.632  25.447  1.00  0.00           N  
ATOM   2935  CA  THR A 392      30.794  33.308  25.202  1.00  0.00           C  
ATOM   2936  C   THR A 392      30.518  31.927  24.604  1.00  0.00           C  
ATOM   2937  O   THR A 392      30.016  31.036  25.280  1.00  0.00           O  
ATOM   2938  CB  THR A 392      30.216  34.407  24.322  1.00  0.00           C  
ATOM   2939  CG2 THR A 392      28.725  34.287  24.014  1.00  0.00           C  
ATOM   2940  OG1 THR A 392      30.577  35.688  24.841  1.00  0.00           O  
ATOM   2941  N   SER A 393      31.153  31.777  23.439  1.00  0.00           N  
ATOM   2942  CA  SER A 393      31.108  30.504  22.717  1.00  0.00           C  
ATOM   2943  C   SER A 393      31.453  29.210  23.442  1.00  0.00           C  
ATOM   2944  O   SER A 393      30.942  28.130  23.114  1.00  0.00           O  
ATOM   2945  CB  SER A 393      31.881  30.480  21.400  1.00  0.00           C  
ATOM   2946  OG  SER A 393      31.430  31.589  20.613  1.00  0.00           O  
ATOM   2947  N   VAL A 394      32.279  29.278  24.485  1.00  0.00           N  
ATOM   2948  CA  VAL A 394      32.841  28.096  25.172  1.00  0.00           C  
ATOM   2949  C   VAL A 394      32.164  27.685  26.487  1.00  0.00           C  
ATOM   2950  O   VAL A 394      32.221  26.528  26.903  1.00  0.00           O  
ATOM   2951  CB  VAL A 394      34.371  28.173  25.145  1.00  0.00           C  
ATOM   2952  CG1 VAL A 394      34.845  29.271  26.099  1.00  0.00           C  
ATOM   2953  CG2 VAL A 394      35.251  26.965  25.477  1.00  0.00           C  
ATOM   2954  N   LEU A 395      31.736  28.692  27.235  1.00  0.00           N  
ATOM   2955  CA  LEU A 395      30.914  28.472  28.425  1.00  0.00           C  
ATOM   2956  C   LEU A 395      29.457  28.121  28.094  1.00  0.00           C  
ATOM   2957  O   LEU A 395      28.981  27.100  28.581  1.00  0.00           O  
ATOM   2958  CB  LEU A 395      30.898  29.754  29.278  1.00  0.00           C  
ATOM   2959  CG  LEU A 395      32.234  30.264  29.784  1.00  0.00           C  
ATOM   2960  CD1 LEU A 395      32.227  31.789  29.712  1.00  0.00           C  
ATOM   2961  CD2 LEU A 395      32.355  29.764  31.224  1.00  0.00           C  
ATOM   2962  N   HIS A 396      28.782  28.946  27.288  1.00  0.00           N  
ATOM   2963  CA  HIS A 396      27.357  28.811  26.987  1.00  0.00           C  
ATOM   2964  C   HIS A 396      26.919  28.826  25.514  1.00  0.00           C  
ATOM   2965  O   HIS A 396      26.994  29.851  24.837  1.00  0.00           O  
ATOM   2966  CB  HIS A 396      26.573  29.773  27.879  1.00  0.00           C  
ATOM   2967  CG  HIS A 396      26.989  31.237  27.998  1.00  0.00           C  
ATOM   2968  CD2 HIS A 396      26.827  32.196  27.086  1.00  0.00           C  
ATOM   2969  ND1 HIS A 396      27.366  31.866  29.115  1.00  0.00           N  
ATOM   2970  CE1 HIS A 396      27.347  33.168  28.862  1.00  0.00           C  
ATOM   2971  NE2 HIS A 396      27.041  33.413  27.588  1.00  0.00           N  
ATOM   2972  N   ASP A 397      26.668  27.589  25.069  1.00  0.00           N  
ATOM   2973  CA  ASP A 397      26.208  27.103  23.758  1.00  0.00           C  
ATOM   2974  C   ASP A 397      24.967  26.219  23.903  1.00  0.00           C  
ATOM   2975  O   ASP A 397      24.660  25.833  25.033  1.00  0.00           O  
ATOM   2976  CB  ASP A 397      27.256  26.243  23.061  1.00  0.00           C  
ATOM   2977  CG  ASP A 397      26.805  25.674  21.708  1.00  0.00           C  
ATOM   2978  OD1 ASP A 397      26.748  24.430  21.532  1.00  0.00           O  
ATOM   2979  OD2 ASP A 397      26.495  26.527  20.848  1.00  0.00           O1-
ATOM   2980  N   ASN A 398      24.188  26.027  22.847  1.00  0.00           N  
ATOM   2981  CA  ASN A 398      23.038  25.117  22.878  1.00  0.00           C  
ATOM   2982  C   ASN A 398      23.236  23.628  23.182  1.00  0.00           C  
ATOM   2983  O   ASN A 398      22.551  23.003  23.986  1.00  0.00           O  
ATOM   2984  CB  ASN A 398      22.327  25.128  21.515  1.00  0.00           C  
ATOM   2985  CG  ASN A 398      21.904  26.517  21.070  1.00  0.00           C  
ATOM   2986  ND2 ASN A 398      20.618  26.865  21.053  1.00  0.00           N  
ATOM   2987  OD1 ASN A 398      22.692  27.411  20.757  1.00  0.00           O  
ATOM   2988  N   LYS A 399      24.361  23.135  22.680  1.00  0.00           N  
ATOM   2989  CA  LYS A 399      24.506  21.681  22.504  1.00  0.00           C  
ATOM   2990  C   LYS A 399      24.265  20.701  23.655  1.00  0.00           C  
ATOM   2991  O   LYS A 399      23.329  19.904  23.584  1.00  0.00           O  
ATOM   2992  CB  LYS A 399      25.775  21.327  21.738  1.00  0.00           C  
ATOM   2993  CG  LYS A 399      25.722  21.433  20.214  1.00  0.00           C  
ATOM   2994  CD  LYS A 399      27.173  21.316  19.735  1.00  0.00           C  
ATOM   2995  CE  LYS A 399      27.517  19.819  19.740  1.00  0.00           C  
ATOM   2996  NZ  LYS A 399      28.922  19.489  19.479  1.00  0.00           N1+
ATOM   2997  N   GLU A 400      25.035  20.838  24.733  1.00  0.00           N  
ATOM   2998  CA  GLU A 400      24.945  19.990  25.928  1.00  0.00           C  
ATOM   2999  C   GLU A 400      23.810  20.410  26.862  1.00  0.00           C  
ATOM   3000  O   GLU A 400      22.923  19.575  27.056  1.00  0.00           O  
ATOM   3001  CB  GLU A 400      26.311  19.736  26.583  1.00  0.00           C  
ATOM   3002  CG  GLU A 400      26.333  18.942  27.887  1.00  0.00           C  
ATOM   3003  CD  GLU A 400      27.799  18.612  28.140  1.00  0.00           C  
ATOM   3004  OE1 GLU A 400      28.236  17.541  27.668  1.00  0.00           O  
ATOM   3005  OE2 GLU A 400      28.392  19.437  28.877  1.00  0.00           O1-
ATOM   3006  N   PHE A 401      23.956  21.612  27.431  1.00  0.00           N  
ATOM   3007  CA  PHE A 401      22.835  22.117  28.227  1.00  0.00           C  
ATOM   3008  C   PHE A 401      22.016  23.118  27.399  1.00  0.00           C  
ATOM   3009  O   PHE A 401      22.562  24.079  26.859  1.00  0.00           O  
ATOM   3010  CB  PHE A 401      23.324  22.695  29.551  1.00  0.00           C  
ATOM   3011  CG  PHE A 401      23.883  21.547  30.391  1.00  0.00           C  
ATOM   3012  CD1 PHE A 401      23.014  20.686  31.047  1.00  0.00           C  
ATOM   3013  CD2 PHE A 401      25.251  21.297  30.470  1.00  0.00           C  
ATOM   3014  CE1 PHE A 401      23.543  19.647  31.810  1.00  0.00           C  
ATOM   3015  CE2 PHE A 401      25.720  20.144  31.102  1.00  0.00           C  
ATOM   3016  CZ  PHE A 401      24.887  19.297  31.818  1.00  0.00           C  
ATOM   3017  N   PRO A 402      20.702  22.974  27.332  1.00  0.00           N  
ATOM   3018  CA  PRO A 402      19.865  23.818  26.466  1.00  0.00           C  
ATOM   3019  C   PRO A 402      19.772  25.278  26.892  1.00  0.00           C  
ATOM   3020  O   PRO A 402      20.123  25.554  28.044  1.00  0.00           O  
ATOM   3021  CB  PRO A 402      18.465  23.227  26.655  1.00  0.00           C  
ATOM   3022  CG  PRO A 402      18.766  21.747  26.901  1.00  0.00           C  
ATOM   3023  CD  PRO A 402      19.861  21.936  27.943  1.00  0.00           C  
ATOM   3024  N   ASN A 403      19.542  26.215  25.969  1.00  0.00           N  
ATOM   3025  CA  ASN A 403      19.246  27.642  26.110  1.00  0.00           C  
ATOM   3026  C   ASN A 403      20.410  28.510  26.620  1.00  0.00           C  
ATOM   3027  O   ASN A 403      20.381  28.816  27.807  1.00  0.00           O  
ATOM   3028  CB  ASN A 403      17.899  27.875  26.796  1.00  0.00           C  
ATOM   3029  CG  ASN A 403      16.714  27.546  25.880  1.00  0.00           C  
ATOM   3030  ND2 ASN A 403      16.408  28.458  24.968  1.00  0.00           N  
ATOM   3031  OD1 ASN A 403      16.175  26.457  25.826  1.00  0.00           O  
ATOM   3032  N   PRO A 404      21.206  29.136  25.766  1.00  0.00           N  
ATOM   3033  CA  PRO A 404      22.306  30.042  26.107  1.00  0.00           C  
ATOM   3034  C   PRO A 404      22.113  31.296  26.976  1.00  0.00           C  
ATOM   3035  O   PRO A 404      22.846  31.629  27.903  1.00  0.00           O  
ATOM   3036  CB  PRO A 404      23.176  30.156  24.856  1.00  0.00           C  
ATOM   3037  CG  PRO A 404      22.152  29.913  23.742  1.00  0.00           C  
ATOM   3038  CD  PRO A 404      21.239  28.839  24.315  1.00  0.00           C  
ATOM   3039  N   GLU A 405      21.051  32.044  26.689  1.00  0.00           N  
ATOM   3040  CA  GLU A 405      20.743  33.253  27.463  1.00  0.00           C  
ATOM   3041  C   GLU A 405      19.652  33.189  28.524  1.00  0.00           C  
ATOM   3042  O   GLU A 405      19.466  34.156  29.263  1.00  0.00           O  
ATOM   3043  CB  GLU A 405      20.569  34.430  26.494  1.00  0.00           C  
ATOM   3044  CG  GLU A 405      19.246  34.159  25.769  1.00  0.00           C  
ATOM   3045  CD  GLU A 405      19.540  33.791  24.319  1.00  0.00           C  
ATOM   3046  OE1 GLU A 405      19.359  34.656  23.445  1.00  0.00           O  
ATOM   3047  OE2 GLU A 405      19.930  32.635  24.049  1.00  0.00           O1-
ATOM   3048  N   MET A 406      19.311  31.966  28.916  1.00  0.00           N  
ATOM   3049  CA  MET A 406      18.337  31.676  29.980  1.00  0.00           C  
ATOM   3050  C   MET A 406      19.025  31.085  31.207  1.00  0.00           C  
ATOM   3051  O   MET A 406      19.666  30.042  31.093  1.00  0.00           O  
ATOM   3052  CB  MET A 406      17.162  30.849  29.453  1.00  0.00           C  
ATOM   3053  CG  MET A 406      16.517  31.457  28.202  1.00  0.00           C  
ATOM   3054  SD  MET A 406      15.766  33.101  28.456  1.00  0.00           S  
ATOM   3055  CE  MET A 406      14.158  32.639  29.063  1.00  0.00           C  
ATOM   3056  N   PHE A 407      18.499  31.367  32.393  1.00  0.00           N  
ATOM   3057  CA  PHE A 407      19.070  30.960  33.687  1.00  0.00           C  
ATOM   3058  C   PHE A 407      18.060  30.082  34.429  1.00  0.00           C  
ATOM   3059  O   PHE A 407      17.032  30.565  34.897  1.00  0.00           O  
ATOM   3060  CB  PHE A 407      19.358  32.278  34.421  1.00  0.00           C  
ATOM   3061  CG  PHE A 407      20.033  32.073  35.773  1.00  0.00           C  
ATOM   3062  CD1 PHE A 407      21.390  31.784  35.869  1.00  0.00           C  
ATOM   3063  CD2 PHE A 407      19.163  31.949  36.850  1.00  0.00           C  
ATOM   3064  CE1 PHE A 407      21.928  31.314  37.052  1.00  0.00           C  
ATOM   3065  CE2 PHE A 407      19.670  31.401  38.024  1.00  0.00           C  
ATOM   3066  CZ  PHE A 407      21.010  31.020  38.052  1.00  0.00           C  
ATOM   3067  N   ASP A 408      18.258  28.775  34.310  1.00  0.00           N  
ATOM   3068  CA  ASP A 408      17.244  27.819  34.787  1.00  0.00           C  
ATOM   3069  C   ASP A 408      17.909  26.652  35.504  1.00  0.00           C  
ATOM   3070  O   ASP A 408      18.705  25.994  34.824  1.00  0.00           O  
ATOM   3071  CB  ASP A 408      16.368  27.424  33.597  1.00  0.00           C  
ATOM   3072  CG  ASP A 408      15.251  26.462  34.026  1.00  0.00           C  
ATOM   3073  OD1 ASP A 408      15.598  25.279  33.809  1.00  0.00           O  
ATOM   3074  OD2 ASP A 408      14.231  26.948  34.571  1.00  0.00           O1-
ATOM   3075  N   PRO A 409      17.578  26.368  36.758  1.00  0.00           N  
ATOM   3076  CA  PRO A 409      18.169  25.220  37.470  1.00  0.00           C  
ATOM   3077  C   PRO A 409      17.976  23.841  36.800  1.00  0.00           C  
ATOM   3078  O   PRO A 409      18.895  23.025  36.941  1.00  0.00           O  
ATOM   3079  CB  PRO A 409      17.500  25.287  38.838  1.00  0.00           C  
ATOM   3080  CG  PRO A 409      17.386  26.794  38.992  1.00  0.00           C  
ATOM   3081  CD  PRO A 409      16.818  27.259  37.646  1.00  0.00           C  
ATOM   3082  N   HIS A 410      16.818  23.604  36.199  1.00  0.00           N  
ATOM   3083  CA  HIS A 410      16.502  22.325  35.553  1.00  0.00           C  
ATOM   3084  C   HIS A 410      17.566  21.751  34.612  1.00  0.00           C  
ATOM   3085  O   HIS A 410      17.649  20.566  34.280  1.00  0.00           O  
ATOM   3086  CB  HIS A 410      15.152  22.299  34.835  1.00  0.00           C  
ATOM   3087  CG  HIS A 410      13.978  22.471  35.802  1.00  0.00           C  
ATOM   3088  CD2 HIS A 410      13.481  23.695  35.945  1.00  0.00           C  
ATOM   3089  ND1 HIS A 410      13.267  21.644  36.560  1.00  0.00           N  
ATOM   3090  CE1 HIS A 410      12.384  22.357  37.238  1.00  0.00           C  
ATOM   3091  NE2 HIS A 410      12.521  23.635  36.872  1.00  0.00           N  
ATOM   3092  N   HIS A 411      18.411  22.630  34.058  1.00  0.00           N  
ATOM   3093  CA  HIS A 411      19.506  22.271  33.147  1.00  0.00           C  
ATOM   3094  C   HIS A 411      20.398  21.204  33.801  1.00  0.00           C  
ATOM   3095  O   HIS A 411      20.613  20.164  33.185  1.00  0.00           O  
ATOM   3096  CB  HIS A 411      20.384  23.487  32.851  1.00  0.00           C  
ATOM   3097  CG  HIS A 411      19.603  24.479  32.000  1.00  0.00           C  
ATOM   3098  CD2 HIS A 411      18.868  24.196  30.921  1.00  0.00           C  
ATOM   3099  ND1 HIS A 411      19.772  25.798  32.068  1.00  0.00           N  
ATOM   3100  CE1 HIS A 411      19.092  26.356  31.075  1.00  0.00           C  
ATOM   3101  NE2 HIS A 411      18.518  25.361  30.392  1.00  0.00           N  
ATOM   3102  N   PHE A 412      20.696  21.375  35.083  1.00  0.00           N  
ATOM   3103  CA  PHE A 412      21.668  20.529  35.792  1.00  0.00           C  
ATOM   3104  C   PHE A 412      20.990  19.552  36.762  1.00  0.00           C  
ATOM   3105  O   PHE A 412      21.375  18.388  36.756  1.00  0.00           O  
ATOM   3106  CB  PHE A 412      22.735  21.337  36.544  1.00  0.00           C  
ATOM   3107  CG  PHE A 412      23.741  21.963  35.577  1.00  0.00           C  
ATOM   3108  CD1 PHE A 412      24.742  21.133  35.062  1.00  0.00           C  
ATOM   3109  CD2 PHE A 412      23.742  23.311  35.267  1.00  0.00           C  
ATOM   3110  CE1 PHE A 412      25.683  21.654  34.182  1.00  0.00           C  
ATOM   3111  CE2 PHE A 412      24.771  23.824  34.472  1.00  0.00           C  
ATOM   3112  CZ  PHE A 412      25.751  23.015  33.910  1.00  0.00           C  
ATOM   3113  N   LEU A 413      19.845  19.876  37.359  1.00  0.00           N  
ATOM   3114  CA  LEU A 413      19.050  18.896  38.100  1.00  0.00           C  
ATOM   3115  C   LEU A 413      18.464  17.792  37.215  1.00  0.00           C  
ATOM   3116  O   LEU A 413      17.879  18.058  36.166  1.00  0.00           O  
ATOM   3117  CB  LEU A 413      17.955  19.648  38.862  1.00  0.00           C  
ATOM   3118  CG  LEU A 413      18.458  20.626  39.922  1.00  0.00           C  
ATOM   3119  CD1 LEU A 413      17.343  21.368  40.680  1.00  0.00           C  
ATOM   3120  CD2 LEU A 413      18.997  19.803  41.089  1.00  0.00           C  
ATOM   3121  N   ASP A 414      18.493  16.591  37.796  1.00  0.00           N  
ATOM   3122  CA  ASP A 414      17.952  15.409  37.117  1.00  0.00           C  
ATOM   3123  C   ASP A 414      16.957  14.790  38.109  1.00  0.00           C  
ATOM   3124  O   ASP A 414      16.685  15.319  39.181  1.00  0.00           O  
ATOM   3125  CB  ASP A 414      19.217  14.570  36.904  1.00  0.00           C  
ATOM   3126  CG  ASP A 414      19.038  13.431  35.909  1.00  0.00           C  
ATOM   3127  OD1 ASP A 414      18.822  12.253  36.279  1.00  0.00           O  
ATOM   3128  OD2 ASP A 414      19.075  13.656  34.679  1.00  0.00           O1-
ATOM   3129  N   GLU A 415      16.710  13.500  37.889  1.00  0.00           N  
ATOM   3130  CA  GLU A 415      15.599  12.821  38.565  1.00  0.00           C  
ATOM   3131  C   GLU A 415      15.804  12.383  40.020  1.00  0.00           C  
ATOM   3132  O   GLU A 415      16.509  11.408  40.244  1.00  0.00           O  
ATOM   3133  CB  GLU A 415      15.264  11.576  37.739  1.00  0.00           C  
ATOM   3134  CG  GLU A 415      14.329  11.862  36.561  1.00  0.00           C  
ATOM   3135  CD  GLU A 415      14.040  10.590  35.748  1.00  0.00           C  
ATOM   3136  OE1 GLU A 415      13.362   9.723  36.342  1.00  0.00           O  
ATOM   3137  OE2 GLU A 415      14.637  10.410  34.666  1.00  0.00           O1-
ATOM   3138  N   GLY A 416      15.155  13.053  40.976  1.00  0.00           N  
ATOM   3139  CA  GLY A 416      15.166  12.737  42.408  1.00  0.00           C  
ATOM   3140  C   GLY A 416      16.064  13.729  43.162  1.00  0.00           C  
ATOM   3141  O   GLY A 416      15.611  14.869  43.264  1.00  0.00           O  
ATOM   3142  N   GLY A 417      17.306  13.298  43.340  1.00  0.00           N  
ATOM   3143  CA  GLY A 417      18.403  14.210  43.705  1.00  0.00           C  
ATOM   3144  C   GLY A 417      19.732  13.833  43.049  1.00  0.00           C  
ATOM   3145  O   GLY A 417      20.762  13.764  43.734  1.00  0.00           O  
ATOM   3146  N   ASN A 418      19.636  14.117  41.763  1.00  0.00           N  
ATOM   3147  CA  ASN A 418      20.708  13.732  40.830  1.00  0.00           C  
ATOM   3148  C   ASN A 418      21.226  14.815  39.875  1.00  0.00           C  
ATOM   3149  O   ASN A 418      20.633  15.875  39.718  1.00  0.00           O  
ATOM   3150  CB  ASN A 418      20.260  12.553  39.962  1.00  0.00           C  
ATOM   3151  CG  ASN A 418      21.443  11.846  39.284  1.00  0.00           C  
ATOM   3152  ND2 ASN A 418      21.312  11.438  38.033  1.00  0.00           N  
ATOM   3153  OD1 ASN A 418      22.498  11.886  39.914  1.00  0.00           O  
ATOM   3154  N   PHE A 419      22.530  14.808  39.606  1.00  0.00           N  
ATOM   3155  CA  PHE A 419      23.185  15.724  38.666  1.00  0.00           C  
ATOM   3156  C   PHE A 419      23.545  15.155  37.291  1.00  0.00           C  
ATOM   3157  O   PHE A 419      24.363  14.245  37.232  1.00  0.00           O  
ATOM   3158  CB  PHE A 419      24.514  16.102  39.314  1.00  0.00           C  
ATOM   3159  CG  PHE A 419      25.133  17.377  38.746  1.00  0.00           C  
ATOM   3160  CD1 PHE A 419      24.818  18.623  39.277  1.00  0.00           C  
ATOM   3161  CD2 PHE A 419      25.978  17.222  37.648  1.00  0.00           C  
ATOM   3162  CE1 PHE A 419      25.511  19.709  38.735  1.00  0.00           C  
ATOM   3163  CE2 PHE A 419      26.606  18.330  37.081  1.00  0.00           C  
ATOM   3164  CZ  PHE A 419      26.395  19.563  37.674  1.00  0.00           C  
ATOM   3165  N   LYS A 420      23.019  15.729  36.223  1.00  0.00           N  
ATOM   3166  CA  LYS A 420      23.442  15.358  34.861  1.00  0.00           C  
ATOM   3167  C   LYS A 420      24.923  15.206  34.508  1.00  0.00           C  
ATOM   3168  O   LYS A 420      25.763  15.879  35.108  1.00  0.00           O  
ATOM   3169  CB  LYS A 420      22.773  16.338  33.890  1.00  0.00           C  
ATOM   3170  CG  LYS A 420      21.279  15.986  33.932  1.00  0.00           C  
ATOM   3171  CD  LYS A 420      20.451  17.125  33.339  1.00  0.00           C  
ATOM   3172  CE  LYS A 420      18.979  16.689  33.349  1.00  0.00           C  
ATOM   3173  NZ  LYS A 420      18.219  17.935  33.152  1.00  0.00           N1+
ATOM   3174  N   LYS A 421      25.148  14.369  33.499  1.00  0.00           N  
ATOM   3175  CA  LYS A 421      26.449  14.298  32.831  1.00  0.00           C  
ATOM   3176  C   LYS A 421      26.830  15.553  32.045  1.00  0.00           C  
ATOM   3177  O   LYS A 421      25.980  16.089  31.339  1.00  0.00           O  
ATOM   3178  CB  LYS A 421      26.758  13.053  32.011  1.00  0.00           C  
ATOM   3179  CG  LYS A 421      26.540  11.782  32.848  1.00  0.00           C  
ATOM   3180  CD  LYS A 421      26.983  10.542  32.054  1.00  0.00           C  
ATOM   3181  CE  LYS A 421      27.396   9.570  33.172  1.00  0.00           C  
ATOM   3182  NZ  LYS A 421      27.918   8.261  32.761  1.00  0.00           N1+
ATOM   3183  N   SER A 422      28.110  15.922  32.047  1.00  0.00           N  
ATOM   3184  CA  SER A 422      28.618  17.126  31.374  1.00  0.00           C  
ATOM   3185  C   SER A 422      30.026  16.960  30.800  1.00  0.00           C  
ATOM   3186  O   SER A 422      30.941  16.776  31.599  1.00  0.00           O  
ATOM   3187  CB  SER A 422      28.721  18.343  32.290  1.00  0.00           C  
ATOM   3188  OG  SER A 422      29.103  19.537  31.588  1.00  0.00           O  
ATOM   3189  N   LYS A 423      30.150  16.917  29.470  1.00  0.00           N  
ATOM   3190  CA  LYS A 423      31.325  16.605  28.653  1.00  0.00           C  
ATOM   3191  C   LYS A 423      31.834  17.791  27.823  1.00  0.00           C  
ATOM   3192  O   LYS A 423      33.038  17.934  27.640  1.00  0.00           O  
ATOM   3193  CB  LYS A 423      31.202  15.364  27.770  1.00  0.00           C  
ATOM   3194  CG  LYS A 423      32.494  14.552  27.803  1.00  0.00           C  
ATOM   3195  CD  LYS A 423      32.595  13.646  29.034  1.00  0.00           C  
ATOM   3196  CE  LYS A 423      34.034  13.152  29.182  1.00  0.00           C  
ATOM   3197  NZ  LYS A 423      34.566  12.391  28.049  1.00  0.00           N1+
ATOM   3198  N   TYR A 424      30.914  18.685  27.455  1.00  0.00           N  
ATOM   3199  CA  TYR A 424      31.086  19.783  26.508  1.00  0.00           C  
ATOM   3200  C   TYR A 424      31.377  21.167  27.107  1.00  0.00           C  
ATOM   3201  O   TYR A 424      32.288  21.891  26.711  1.00  0.00           O  
ATOM   3202  CB  TYR A 424      29.942  19.781  25.493  1.00  0.00           C  
ATOM   3203  CG  TYR A 424      30.036  20.916  24.472  1.00  0.00           C  
ATOM   3204  CD1 TYR A 424      30.763  20.722  23.304  1.00  0.00           C  
ATOM   3205  CD2 TYR A 424      29.121  21.962  24.516  1.00  0.00           C  
ATOM   3206  CE1 TYR A 424      30.571  21.542  22.198  1.00  0.00           C  
ATOM   3207  CE2 TYR A 424      28.798  22.780  23.439  1.00  0.00           C  
ATOM   3208  CZ  TYR A 424      29.625  22.545  22.343  1.00  0.00           C  
ATOM   3209  OH  TYR A 424      29.224  23.225  21.232  1.00  0.00           O  
ATOM   3210  N   PHE A 425      30.569  21.582  28.080  1.00  0.00           N  
ATOM   3211  CA  PHE A 425      30.714  22.855  28.805  1.00  0.00           C  
ATOM   3212  C   PHE A 425      32.030  22.845  29.584  1.00  0.00           C  
ATOM   3213  O   PHE A 425      32.364  21.923  30.332  1.00  0.00           O  
ATOM   3214  CB  PHE A 425      29.422  23.122  29.569  1.00  0.00           C  
ATOM   3215  CG  PHE A 425      29.562  23.743  30.966  1.00  0.00           C  
ATOM   3216  CD1 PHE A 425      30.047  25.023  31.177  1.00  0.00           C  
ATOM   3217  CD2 PHE A 425      29.348  22.913  32.057  1.00  0.00           C  
ATOM   3218  CE1 PHE A 425      30.219  25.408  32.506  1.00  0.00           C  
ATOM   3219  CE2 PHE A 425      29.456  23.292  33.393  1.00  0.00           C  
ATOM   3220  CZ  PHE A 425      29.851  24.611  33.584  1.00  0.00           C  
ATOM   3221  N   MET A 426      32.784  23.822  29.097  1.00  0.00           N  
ATOM   3222  CA  MET A 426      34.116  24.134  29.636  1.00  0.00           C  
ATOM   3223  C   MET A 426      34.036  25.422  30.467  1.00  0.00           C  
ATOM   3224  O   MET A 426      34.076  26.472  29.830  1.00  0.00           O  
ATOM   3225  CB  MET A 426      35.034  24.150  28.402  1.00  0.00           C  
ATOM   3226  CG  MET A 426      35.500  22.790  27.895  1.00  0.00           C  
ATOM   3227  SD  MET A 426      36.648  23.187  26.524  1.00  0.00           S  
ATOM   3228  CE  MET A 426      37.963  22.012  26.719  1.00  0.00           C  
ATOM   3229  N   PRO A 427      33.987  25.291  31.786  1.00  0.00           N  
ATOM   3230  CA  PRO A 427      33.996  26.475  32.666  1.00  0.00           C  
ATOM   3231  C   PRO A 427      35.368  27.113  32.848  1.00  0.00           C  
ATOM   3232  O   PRO A 427      36.373  26.606  32.349  1.00  0.00           O  
ATOM   3233  CB  PRO A 427      33.469  25.870  33.975  1.00  0.00           C  
ATOM   3234  CG  PRO A 427      33.915  24.402  33.908  1.00  0.00           C  
ATOM   3235  CD  PRO A 427      33.689  24.019  32.450  1.00  0.00           C  
ATOM   3236  N   PHE A 428      35.372  28.361  33.313  1.00  0.00           N  
ATOM   3237  CA  PHE A 428      36.539  29.243  33.486  1.00  0.00           C  
ATOM   3238  C   PHE A 428      37.140  29.821  32.202  1.00  0.00           C  
ATOM   3239  O   PHE A 428      36.969  31.016  31.979  1.00  0.00           O  
ATOM   3240  CB  PHE A 428      37.734  28.740  34.299  1.00  0.00           C  
ATOM   3241  CG  PHE A 428      37.508  28.491  35.794  1.00  0.00           C  
ATOM   3242  CD1 PHE A 428      37.206  27.192  36.201  1.00  0.00           C  
ATOM   3243  CD2 PHE A 428      37.590  29.602  36.616  1.00  0.00           C  
ATOM   3244  CE1 PHE A 428      37.053  26.999  37.579  1.00  0.00           C  
ATOM   3245  CE2 PHE A 428      37.280  29.428  37.954  1.00  0.00           C  
ATOM   3246  CZ  PHE A 428      37.091  28.121  38.393  1.00  0.00           C  
ATOM   3247  N   SER A 429      37.666  28.933  31.363  1.00  0.00           N  
ATOM   3248  CA  SER A 429      38.327  29.136  30.065  1.00  0.00           C  
ATOM   3249  C   SER A 429      38.657  27.738  29.519  1.00  0.00           C  
ATOM   3250  O   SER A 429      38.507  26.787  30.288  1.00  0.00           O  
ATOM   3251  CB  SER A 429      39.661  29.872  30.273  1.00  0.00           C  
ATOM   3252  OG  SER A 429      40.313  29.871  29.005  1.00  0.00           O  
ATOM   3253  N   ALA A 430      38.886  27.658  28.210  1.00  0.00           N  
ATOM   3254  CA  ALA A 430      39.047  26.407  27.459  1.00  0.00           C  
ATOM   3255  C   ALA A 430      40.243  25.551  27.891  1.00  0.00           C  
ATOM   3256  O   ALA A 430      41.358  26.084  27.972  1.00  0.00           O  
ATOM   3257  CB  ALA A 430      39.056  26.818  25.988  1.00  0.00           C  
ATOM   3258  N   GLY A 431      40.046  24.250  27.968  1.00  0.00           N  
ATOM   3259  CA  GLY A 431      40.948  23.181  28.407  1.00  0.00           C  
ATOM   3260  C   GLY A 431      41.183  23.110  29.917  1.00  0.00           C  
ATOM   3261  O   GLY A 431      40.265  22.970  30.729  1.00  0.00           O  
ATOM   3262  N   LYS A 432      42.452  23.134  30.301  1.00  0.00           N  
ATOM   3263  CA  LYS A 432      42.950  23.311  31.677  1.00  0.00           C  
ATOM   3264  C   LYS A 432      43.502  24.715  31.915  1.00  0.00           C  
ATOM   3265  O   LYS A 432      44.712  24.997  31.872  1.00  0.00           O  
ATOM   3266  CB  LYS A 432      43.829  22.087  31.949  1.00  0.00           C  
ATOM   3267  CG  LYS A 432      44.532  22.078  33.323  1.00  0.00           C  
ATOM   3268  CD  LYS A 432      43.641  21.293  34.297  1.00  0.00           C  
ATOM   3269  CE  LYS A 432      44.337  21.135  35.657  1.00  0.00           C  
ATOM   3270  NZ  LYS A 432      43.613  20.505  36.779  1.00  0.00           N1+
ATOM   3271  N   ARG A 433      42.572  25.612  32.223  1.00  0.00           N  
ATOM   3272  CA  ARG A 433      42.781  27.061  32.289  1.00  0.00           C  
ATOM   3273  C   ARG A 433      41.931  27.714  33.383  1.00  0.00           C  
ATOM   3274  O   ARG A 433      41.003  28.425  32.988  1.00  0.00           O  
ATOM   3275  CB  ARG A 433      42.778  27.744  30.922  1.00  0.00           C  
ATOM   3276  CG  ARG A 433      44.052  27.655  30.085  1.00  0.00           C  
ATOM   3277  CD  ARG A 433      43.804  28.096  28.641  1.00  0.00           C  
ATOM   3278  NE  ARG A 433      44.994  28.248  27.798  1.00  0.00           N  
ATOM   3279  CZ  ARG A 433      45.562  29.395  27.383  1.00  0.00           C  
ATOM   3280  NH1 ARG A 433      45.140  30.598  27.799  1.00  0.00           N1+
ATOM   3281  NH2 ARG A 433      46.312  29.409  26.283  1.00  0.00           N  
ATOM   3282  N   ILE A 434      42.427  27.671  34.611  1.00  0.00           N  
ATOM   3283  CA  ILE A 434      41.757  28.210  35.805  1.00  0.00           C  
ATOM   3284  C   ILE A 434      42.755  29.125  36.522  1.00  0.00           C  
ATOM   3285  O   ILE A 434      43.823  28.705  36.978  1.00  0.00           O  
ATOM   3286  CB  ILE A 434      41.057  27.213  36.735  1.00  0.00           C  
ATOM   3287  CG1 ILE A 434      40.706  27.712  38.136  1.00  0.00           C  
ATOM   3288  CG2 ILE A 434      41.857  25.910  36.794  1.00  0.00           C  
ATOM   3289  CD  ILE A 434      40.245  26.616  39.109  1.00  0.00           C  
ATOM   3290  N   CYS A 435      42.386  30.395  36.601  1.00  0.00           N  
ATOM   3291  CA  CYS A 435      42.911  31.550  37.344  1.00  0.00           C  
ATOM   3292  C   CYS A 435      44.128  31.302  38.243  1.00  0.00           C  
ATOM   3293  O   CYS A 435      44.056  30.704  39.309  1.00  0.00           O  
ATOM   3294  CB  CYS A 435      41.868  32.199  38.260  1.00  0.00           C  
ATOM   3295  SG  CYS A 435      40.249  32.114  37.416  1.00  0.00           S  
ATOM   3296  N   VAL A 436      45.267  31.688  37.649  1.00  0.00           N  
ATOM   3297  CA  VAL A 436      46.614  31.726  38.211  1.00  0.00           C  
ATOM   3298  C   VAL A 436      47.154  30.431  38.823  1.00  0.00           C  
ATOM   3299  O   VAL A 436      47.825  30.387  39.851  1.00  0.00           O  
ATOM   3300  CB  VAL A 436      46.950  32.947  39.060  1.00  0.00           C  
ATOM   3301  CG1 VAL A 436      46.621  34.237  38.312  1.00  0.00           C  
ATOM   3302  CG2 VAL A 436      46.460  32.974  40.514  1.00  0.00           C  
ATOM   3303  N   GLY A 437      46.701  29.268  38.358  1.00  0.00           N  
ATOM   3304  CA  GLY A 437      47.039  27.959  38.937  1.00  0.00           C  
ATOM   3305  C   GLY A 437      46.340  27.606  40.252  1.00  0.00           C  
ATOM   3306  O   GLY A 437      46.965  27.665  41.307  1.00  0.00           O  
ATOM   3307  N   GLU A 438      45.024  27.630  40.003  1.00  0.00           N  
ATOM   3308  CA  GLU A 438      43.965  27.020  40.803  1.00  0.00           C  
ATOM   3309  C   GLU A 438      43.734  27.647  42.182  1.00  0.00           C  
ATOM   3310  O   GLU A 438      42.600  27.647  42.667  1.00  0.00           O  
ATOM   3311  CB  GLU A 438      44.244  25.515  40.921  1.00  0.00           C  
ATOM   3312  CG  GLU A 438      44.057  24.784  39.589  1.00  0.00           C  
ATOM   3313  CD  GLU A 438      44.379  23.284  39.614  1.00  0.00           C  
ATOM   3314  OE1 GLU A 438      43.439  22.521  39.898  1.00  0.00           O  
ATOM   3315  OE2 GLU A 438      45.373  22.883  38.972  1.00  0.00           O1-
ATOM   3316  N   ALA A 439      44.821  27.915  42.911  1.00  0.00           N  
ATOM   3317  CA  ALA A 439      44.933  28.581  44.217  1.00  0.00           C  
ATOM   3318  C   ALA A 439      43.665  28.847  45.035  1.00  0.00           C  
ATOM   3319  O   ALA A 439      43.457  28.177  46.049  1.00  0.00           O  
ATOM   3320  CB  ALA A 439      45.649  29.917  44.038  1.00  0.00           C  
ATOM   3321  N   LEU A 440      42.718  29.585  44.479  1.00  0.00           N  
ATOM   3322  CA  LEU A 440      41.521  30.064  45.188  1.00  0.00           C  
ATOM   3323  C   LEU A 440      40.267  29.825  44.348  1.00  0.00           C  
ATOM   3324  O   LEU A 440      39.368  29.050  44.682  1.00  0.00           O  
ATOM   3325  CB  LEU A 440      41.751  31.499  45.645  1.00  0.00           C  
ATOM   3326  CG  LEU A 440      40.602  32.180  46.389  1.00  0.00           C  
ATOM   3327  CD1 LEU A 440      40.561  31.889  47.893  1.00  0.00           C  
ATOM   3328  CD2 LEU A 440      40.655  33.695  46.229  1.00  0.00           C  
ATOM   3329  N   ALA A 441      40.398  30.215  43.087  1.00  0.00           N  
ATOM   3330  CA  ALA A 441      39.231  30.356  42.190  1.00  0.00           C  
ATOM   3331  C   ALA A 441      38.101  29.327  42.080  1.00  0.00           C  
ATOM   3332  O   ALA A 441      38.344  28.250  41.536  1.00  0.00           O  
ATOM   3333  CB  ALA A 441      39.718  30.550  40.757  1.00  0.00           C  
ATOM   3334  N   GLY A 442      36.916  29.701  42.567  1.00  0.00           N  
ATOM   3335  CA  GLY A 442      35.736  28.832  42.719  1.00  0.00           C  
ATOM   3336  C   GLY A 442      35.279  28.575  44.151  1.00  0.00           C  
ATOM   3337  O   GLY A 442      34.103  28.410  44.466  1.00  0.00           O  
ATOM   3338  N   MET A 443      36.279  28.414  45.025  1.00  0.00           N  
ATOM   3339  CA  MET A 443      36.001  28.414  46.463  1.00  0.00           C  
ATOM   3340  C   MET A 443      35.207  29.623  46.958  1.00  0.00           C  
ATOM   3341  O   MET A 443      34.137  29.463  47.555  1.00  0.00           O  
ATOM   3342  CB  MET A 443      37.329  28.433  47.211  1.00  0.00           C  
ATOM   3343  CG  MET A 443      38.117  27.132  47.056  1.00  0.00           C  
ATOM   3344  SD  MET A 443      39.580  27.208  48.161  1.00  0.00           S  
ATOM   3345  CE  MET A 443      38.766  27.386  49.739  1.00  0.00           C  
ATOM   3346  N   GLU A 444      35.842  30.798  46.908  1.00  0.00           N  
ATOM   3347  CA  GLU A 444      35.212  32.066  47.301  1.00  0.00           C  
ATOM   3348  C   GLU A 444      33.862  32.312  46.632  1.00  0.00           C  
ATOM   3349  O   GLU A 444      32.945  32.600  47.404  1.00  0.00           O  
ATOM   3350  CB  GLU A 444      36.269  33.169  47.202  1.00  0.00           C  
ATOM   3351  CG  GLU A 444      36.597  33.664  45.793  1.00  0.00           C  
ATOM   3352  CD  GLU A 444      36.824  32.572  44.751  1.00  0.00           C  
ATOM   3353  OE1 GLU A 444      37.669  31.693  45.026  1.00  0.00           O  
ATOM   3354  OE2 GLU A 444      35.969  32.545  43.831  1.00  0.00           O1-
ATOM   3355  N   LEU A 445      33.579  31.974  45.372  1.00  0.00           N  
ATOM   3356  CA  LEU A 445      32.231  31.905  44.787  1.00  0.00           C  
ATOM   3357  C   LEU A 445      31.309  31.040  45.654  1.00  0.00           C  
ATOM   3358  O   LEU A 445      30.605  31.621  46.478  1.00  0.00           O  
ATOM   3359  CB  LEU A 445      32.219  31.475  43.327  1.00  0.00           C  
ATOM   3360  CG  LEU A 445      30.820  31.491  42.698  1.00  0.00           C  
ATOM   3361  CD1 LEU A 445      30.470  32.968  42.621  1.00  0.00           C  
ATOM   3362  CD2 LEU A 445      30.813  30.755  41.358  1.00  0.00           C  
ATOM   3363  N   PHE A 446      31.497  29.728  45.769  1.00  0.00           N  
ATOM   3364  CA  PHE A 446      30.698  28.794  46.570  1.00  0.00           C  
ATOM   3365  C   PHE A 446      30.452  29.175  48.026  1.00  0.00           C  
ATOM   3366  O   PHE A 446      29.322  29.315  48.489  1.00  0.00           O  
ATOM   3367  CB  PHE A 446      31.221  27.365  46.456  1.00  0.00           C  
ATOM   3368  CG  PHE A 446      30.607  26.382  47.447  1.00  0.00           C  
ATOM   3369  CD1 PHE A 446      31.136  26.139  48.716  1.00  0.00           C  
ATOM   3370  CD2 PHE A 446      29.361  25.853  47.117  1.00  0.00           C  
ATOM   3371  CE1 PHE A 446      30.355  25.454  49.655  1.00  0.00           C  
ATOM   3372  CE2 PHE A 446      28.617  25.123  48.029  1.00  0.00           C  
ATOM   3373  CZ  PHE A 446      29.115  24.935  49.319  1.00  0.00           C  
ATOM   3374  N   LEU A 447      31.563  29.583  48.659  1.00  0.00           N  
ATOM   3375  CA  LEU A 447      31.560  29.932  50.087  1.00  0.00           C  
ATOM   3376  C   LEU A 447      30.743  31.174  50.444  1.00  0.00           C  
ATOM   3377  O   LEU A 447      29.627  30.955  50.910  1.00  0.00           O  
ATOM   3378  CB  LEU A 447      33.008  30.056  50.568  1.00  0.00           C  
ATOM   3379  CG  LEU A 447      33.291  28.799  51.391  1.00  0.00           C  
ATOM   3380  CD1 LEU A 447      34.440  27.985  50.778  1.00  0.00           C  
ATOM   3381  CD2 LEU A 447      33.416  29.057  52.895  1.00  0.00           C  
ATOM   3382  N   PHE A 448      31.063  32.281  49.782  1.00  0.00           N  
ATOM   3383  CA  PHE A 448      30.329  33.541  49.966  1.00  0.00           C  
ATOM   3384  C   PHE A 448      28.899  33.457  49.448  1.00  0.00           C  
ATOM   3385  O   PHE A 448      28.108  34.125  50.121  1.00  0.00           O  
ATOM   3386  CB  PHE A 448      31.043  34.786  49.420  1.00  0.00           C  
ATOM   3387  CG  PHE A 448      32.259  35.216  50.225  1.00  0.00           C  
ATOM   3388  CD1 PHE A 448      33.493  34.904  49.656  1.00  0.00           C  
ATOM   3389  CD2 PHE A 448      32.242  35.886  51.444  1.00  0.00           C  
ATOM   3390  CE1 PHE A 448      34.741  35.080  50.236  1.00  0.00           C  
ATOM   3391  CE2 PHE A 448      33.479  36.076  52.040  1.00  0.00           C  
ATOM   3392  CZ  PHE A 448      34.695  35.674  51.500  1.00  0.00           C  
ATOM   3393  N   LEU A 449      28.614  32.933  48.256  1.00  0.00           N  
ATOM   3394  CA  LEU A 449      27.251  32.787  47.727  1.00  0.00           C  
ATOM   3395  C   LEU A 449      26.371  32.060  48.733  1.00  0.00           C  
ATOM   3396  O   LEU A 449      25.388  32.703  49.082  1.00  0.00           O  
ATOM   3397  CB  LEU A 449      27.235  31.993  46.417  1.00  0.00           C  
ATOM   3398  CG  LEU A 449      25.920  32.057  45.637  1.00  0.00           C  
ATOM   3399  CD1 LEU A 449      25.197  33.412  45.697  1.00  0.00           C  
ATOM   3400  CD2 LEU A 449      26.474  31.680  44.266  1.00  0.00           C  
ATOM   3401  N   THR A 450      26.753  30.841  49.134  1.00  0.00           N  
ATOM   3402  CA  THR A 450      26.049  30.074  50.162  1.00  0.00           C  
ATOM   3403  C   THR A 450      25.801  30.811  51.465  1.00  0.00           C  
ATOM   3404  O   THR A 450      24.651  31.108  51.806  1.00  0.00           O  
ATOM   3405  CB  THR A 450      26.423  28.588  50.215  1.00  0.00           C  
ATOM   3406  CG2 THR A 450      26.384  27.882  48.864  1.00  0.00           C  
ATOM   3407  OG1 THR A 450      27.738  28.591  50.796  1.00  0.00           O  
ATOM   3408  N   SER A 451      26.812  31.452  52.045  1.00  0.00           N  
ATOM   3409  CA  SER A 451      26.732  32.173  53.324  1.00  0.00           C  
ATOM   3410  C   SER A 451      25.936  33.476  53.223  1.00  0.00           C  
ATOM   3411  O   SER A 451      25.423  33.901  54.261  1.00  0.00           O  
ATOM   3412  CB  SER A 451      28.088  32.463  53.973  1.00  0.00           C  
ATOM   3413  OG  SER A 451      27.880  32.760  55.365  1.00  0.00           O  
ATOM   3414  N   ILE A 452      25.850  34.004  52.009  1.00  0.00           N  
ATOM   3415  CA  ILE A 452      24.878  35.086  51.808  1.00  0.00           C  
ATOM   3416  C   ILE A 452      23.400  34.693  51.985  1.00  0.00           C  
ATOM   3417  O   ILE A 452      22.621  35.145  52.812  1.00  0.00           O  
ATOM   3418  CB  ILE A 452      25.024  36.076  50.648  1.00  0.00           C  
ATOM   3419  CG1 ILE A 452      26.345  36.859  50.766  1.00  0.00           C  
ATOM   3420  CG2 ILE A 452      23.987  37.193  50.651  1.00  0.00           C  
ATOM   3421  CD  ILE A 452      26.933  37.164  49.388  1.00  0.00           C  
ATOM   3422  N   LEU A 453      23.044  33.701  51.169  1.00  0.00           N  
ATOM   3423  CA  LEU A 453      21.668  33.195  51.166  1.00  0.00           C  
ATOM   3424  C   LEU A 453      21.224  32.641  52.517  1.00  0.00           C  
ATOM   3425  O   LEU A 453      20.068  32.227  52.651  1.00  0.00           O  
ATOM   3426  CB  LEU A 453      21.629  32.052  50.140  1.00  0.00           C  
ATOM   3427  CG  LEU A 453      21.962  32.470  48.713  1.00  0.00           C  
ATOM   3428  CD1 LEU A 453      22.127  31.216  47.832  1.00  0.00           C  
ATOM   3429  CD2 LEU A 453      20.967  33.416  48.032  1.00  0.00           C  
ATOM   3430  N   GLN A 454      22.226  32.096  53.213  1.00  0.00           N  
ATOM   3431  CA  GLN A 454      22.138  31.505  54.559  1.00  0.00           C  
ATOM   3432  C   GLN A 454      21.728  32.629  55.512  1.00  0.00           C  
ATOM   3433  O   GLN A 454      20.844  32.393  56.331  1.00  0.00           O  
ATOM   3434  CB  GLN A 454      23.520  31.016  54.975  1.00  0.00           C  
ATOM   3435  CG  GLN A 454      23.727  30.052  56.143  1.00  0.00           C  
ATOM   3436  CD  GLN A 454      25.194  30.011  56.604  1.00  0.00           C  
ATOM   3437  NE2 GLN A 454      25.531  28.987  57.400  1.00  0.00           N  
ATOM   3438  OE1 GLN A 454      26.103  30.796  56.391  1.00  0.00           O  
ATOM   3439  N   ASN A 455      22.659  33.576  55.651  1.00  0.00           N  
ATOM   3440  CA  ASN A 455      22.476  34.630  56.669  1.00  0.00           C  
ATOM   3441  C   ASN A 455      21.483  35.751  56.375  1.00  0.00           C  
ATOM   3442  O   ASN A 455      21.058  36.338  57.370  1.00  0.00           O  
ATOM   3443  CB  ASN A 455      23.844  35.211  57.000  1.00  0.00           C  
ATOM   3444  CG  ASN A 455      24.563  34.067  57.717  1.00  0.00           C  
ATOM   3445  ND2 ASN A 455      25.582  33.648  56.973  1.00  0.00           N  
ATOM   3446  OD1 ASN A 455      24.122  33.480  58.713  1.00  0.00           O  
ATOM   3447  N   PHE A 456      21.290  36.107  55.103  1.00  0.00           N  
ATOM   3448  CA  PHE A 456      20.374  37.170  54.672  1.00  0.00           C  
ATOM   3449  C   PHE A 456      19.286  36.677  53.707  1.00  0.00           C  
ATOM   3450  O   PHE A 456      19.504  35.779  52.899  1.00  0.00           O  
ATOM   3451  CB  PHE A 456      21.127  38.255  53.917  1.00  0.00           C  
ATOM   3452  CG  PHE A 456      21.742  39.237  54.917  1.00  0.00           C  
ATOM   3453  CD1 PHE A 456      21.381  40.563  54.707  1.00  0.00           C  
ATOM   3454  CD2 PHE A 456      22.749  38.999  55.837  1.00  0.00           C  
ATOM   3455  CE1 PHE A 456      21.938  41.578  55.472  1.00  0.00           C  
ATOM   3456  CE2 PHE A 456      23.404  40.067  56.443  1.00  0.00           C  
ATOM   3457  CZ  PHE A 456      22.997  41.392  56.359  1.00  0.00           C  
ATOM   3458  N   ASN A 457      18.178  37.395  53.782  1.00  0.00           N  
ATOM   3459  CA  ASN A 457      17.108  37.323  52.763  1.00  0.00           C  
ATOM   3460  C   ASN A 457      17.125  38.547  51.839  1.00  0.00           C  
ATOM   3461  O   ASN A 457      17.354  39.630  52.375  1.00  0.00           O  
ATOM   3462  CB  ASN A 457      15.786  37.138  53.515  1.00  0.00           C  
ATOM   3463  CG  ASN A 457      14.643  36.713  52.586  1.00  0.00           C  
ATOM   3464  ND2 ASN A 457      13.693  35.941  53.113  1.00  0.00           N  
ATOM   3465  OD1 ASN A 457      14.511  37.213  51.467  1.00  0.00           O  
ATOM   3466  N   LEU A 458      17.323  38.365  50.543  1.00  0.00           N  
ATOM   3467  CA  LEU A 458      17.241  39.491  49.589  1.00  0.00           C  
ATOM   3468  C   LEU A 458      15.949  39.827  48.850  1.00  0.00           C  
ATOM   3469  O   LEU A 458      15.383  39.033  48.083  1.00  0.00           O  
ATOM   3470  CB  LEU A 458      18.415  39.316  48.632  1.00  0.00           C  
ATOM   3471  CG  LEU A 458      19.805  39.786  49.061  1.00  0.00           C  
ATOM   3472  CD1 LEU A 458      20.479  38.993  50.189  1.00  0.00           C  
ATOM   3473  CD2 LEU A 458      20.675  39.701  47.809  1.00  0.00           C  
ATOM   3474  N   LYS A 459      15.565  41.086  49.052  1.00  0.00           N  
ATOM   3475  CA  LYS A 459      14.274  41.682  48.658  1.00  0.00           C  
ATOM   3476  C   LYS A 459      14.375  42.785  47.604  1.00  0.00           C  
ATOM   3477  O   LYS A 459      15.287  43.609  47.652  1.00  0.00           O  
ATOM   3478  CB  LYS A 459      13.750  42.225  49.987  1.00  0.00           C  
ATOM   3479  CG  LYS A 459      12.440  43.007  49.963  1.00  0.00           C  
ATOM   3480  CD  LYS A 459      11.913  43.587  51.273  1.00  0.00           C  
ATOM   3481  CE  LYS A 459      10.527  44.225  51.192  1.00  0.00           C  
ATOM   3482  NZ  LYS A 459       9.971  44.369  52.549  1.00  0.00           N1+
ATOM   3483  N   SER A 460      13.478  42.683  46.621  1.00  0.00           N  
ATOM   3484  CA  SER A 460      13.427  43.733  45.597  1.00  0.00           C  
ATOM   3485  C   SER A 460      12.802  44.985  46.219  1.00  0.00           C  
ATOM   3486  O   SER A 460      11.897  44.947  47.049  1.00  0.00           O  
ATOM   3487  CB  SER A 460      12.551  43.338  44.407  1.00  0.00           C  
ATOM   3488  OG  SER A 460      12.838  44.248  43.338  1.00  0.00           O  
ATOM   3489  N   LEU A 461      13.264  46.119  45.710  1.00  0.00           N  
ATOM   3490  CA  LEU A 461      12.634  47.384  46.112  1.00  0.00           C  
ATOM   3491  C   LEU A 461      11.434  47.708  45.221  1.00  0.00           C  
ATOM   3492  O   LEU A 461      10.369  47.943  45.786  1.00  0.00           O  
ATOM   3493  CB  LEU A 461      13.619  48.539  45.925  1.00  0.00           C  
ATOM   3494  CG  LEU A 461      14.603  48.633  47.088  1.00  0.00           C  
ATOM   3495  CD1 LEU A 461      15.395  49.950  47.075  1.00  0.00           C  
ATOM   3496  CD2 LEU A 461      14.061  48.435  48.508  1.00  0.00           C  
ATOM   3497  N   VAL A 462      11.499  47.457  43.928  1.00  0.00           N  
ATOM   3498  CA  VAL A 462      10.356  47.497  43.004  1.00  0.00           C  
ATOM   3499  C   VAL A 462       9.449  46.313  42.615  1.00  0.00           C  
ATOM   3500  O   VAL A 462       8.471  46.052  43.315  1.00  0.00           O  
ATOM   3501  CB  VAL A 462      10.469  48.406  41.780  1.00  0.00           C  
ATOM   3502  CG1 VAL A 462      10.530  49.868  42.232  1.00  0.00           C  
ATOM   3503  CG2 VAL A 462      11.801  48.057  41.113  1.00  0.00           C  
ATOM   3504  N   ASP A 463      10.010  45.409  41.813  1.00  0.00           N  
ATOM   3505  CA  ASP A 463       9.236  44.303  41.233  1.00  0.00           C  
ATOM   3506  C   ASP A 463       9.887  42.984  41.656  1.00  0.00           C  
ATOM   3507  O   ASP A 463      11.010  42.640  41.286  1.00  0.00           O  
ATOM   3508  CB  ASP A 463       9.321  44.446  39.716  1.00  0.00           C  
ATOM   3509  CG  ASP A 463       8.453  43.452  38.940  1.00  0.00           C  
ATOM   3510  OD1 ASP A 463       8.533  42.215  39.113  1.00  0.00           O  
ATOM   3511  OD2 ASP A 463       7.871  44.043  38.005  1.00  0.00           O1-
ATOM   3512  N   PRO A 464       9.061  42.150  42.260  1.00  0.00           N  
ATOM   3513  CA  PRO A 464       9.497  40.862  42.829  1.00  0.00           C  
ATOM   3514  C   PRO A 464       9.981  39.778  41.860  1.00  0.00           C  
ATOM   3515  O   PRO A 464      10.760  38.908  42.244  1.00  0.00           O  
ATOM   3516  CB  PRO A 464       8.219  40.311  43.475  1.00  0.00           C  
ATOM   3517  CG  PRO A 464       7.467  41.575  43.884  1.00  0.00           C  
ATOM   3518  CD  PRO A 464       7.678  42.451  42.650  1.00  0.00           C  
ATOM   3519  N   LYS A 465       9.347  39.797  40.695  1.00  0.00           N  
ATOM   3520  CA  LYS A 465       9.749  38.934  39.573  1.00  0.00           C  
ATOM   3521  C   LYS A 465      10.583  39.498  38.429  1.00  0.00           C  
ATOM   3522  O   LYS A 465      11.125  38.723  37.644  1.00  0.00           O  
ATOM   3523  CB  LYS A 465       8.520  38.205  39.007  1.00  0.00           C  
ATOM   3524  CG  LYS A 465       8.076  37.129  39.999  1.00  0.00           C  
ATOM   3525  CD  LYS A 465       6.696  36.546  39.731  1.00  0.00           C  
ATOM   3526  CE  LYS A 465       5.436  37.374  39.993  1.00  0.00           C  
ATOM   3527  NZ  LYS A 465       4.146  36.681  39.953  1.00  0.00           N1+
ATOM   3528  N   ASN A 466      10.602  40.802  38.166  1.00  0.00           N  
ATOM   3529  CA  ASN A 466      11.506  41.397  37.174  1.00  0.00           C  
ATOM   3530  C   ASN A 466      12.594  42.363  37.656  1.00  0.00           C  
ATOM   3531  O   ASN A 466      12.355  43.505  38.032  1.00  0.00           O  
ATOM   3532  CB  ASN A 466      10.842  42.099  35.991  1.00  0.00           C  
ATOM   3533  CG  ASN A 466       9.576  41.363  35.549  1.00  0.00           C  
ATOM   3534  ND2 ASN A 466       8.494  41.686  36.255  1.00  0.00           N  
ATOM   3535  OD1 ASN A 466       9.456  40.344  34.869  1.00  0.00           O  
ATOM   3536  N   LEU A 467      13.764  41.734  37.638  1.00  0.00           N  
ATOM   3537  CA  LEU A 467      15.039  42.337  38.029  1.00  0.00           C  
ATOM   3538  C   LEU A 467      16.016  42.145  36.867  1.00  0.00           C  
ATOM   3539  O   LEU A 467      16.217  41.065  36.311  1.00  0.00           O  
ATOM   3540  CB  LEU A 467      15.673  41.594  39.208  1.00  0.00           C  
ATOM   3541  CG  LEU A 467      15.026  42.057  40.513  1.00  0.00           C  
ATOM   3542  CD1 LEU A 467      14.014  41.046  41.055  1.00  0.00           C  
ATOM   3543  CD2 LEU A 467      16.050  42.242  41.637  1.00  0.00           C  
ATOM   3544  N   ASP A 468      16.182  43.280  36.202  1.00  0.00           N  
ATOM   3545  CA  ASP A 468      16.990  43.368  34.971  1.00  0.00           C  
ATOM   3546  C   ASP A 468      18.437  42.935  35.186  1.00  0.00           C  
ATOM   3547  O   ASP A 468      19.132  43.397  36.097  1.00  0.00           O  
ATOM   3548  CB  ASP A 468      16.987  44.837  34.504  1.00  0.00           C  
ATOM   3549  CG  ASP A 468      16.624  44.734  33.010  1.00  0.00           C  
ATOM   3550  OD1 ASP A 468      17.499  44.661  32.116  1.00  0.00           O  
ATOM   3551  OD2 ASP A 468      15.401  44.792  32.798  1.00  0.00           O1-
ATOM   3552  N   THR A 469      18.952  42.107  34.284  1.00  0.00           N  
ATOM   3553  CA  THR A 469      20.310  41.523  34.352  1.00  0.00           C  
ATOM   3554  C   THR A 469      21.121  41.907  33.106  1.00  0.00           C  
ATOM   3555  O   THR A 469      22.163  41.336  32.797  1.00  0.00           O  
ATOM   3556  CB  THR A 469      20.317  39.996  34.327  1.00  0.00           C  
ATOM   3557  CG2 THR A 469      20.565  39.347  35.692  1.00  0.00           C  
ATOM   3558  OG1 THR A 469      19.195  39.408  33.699  1.00  0.00           O  
ATOM   3559  N   THR A 470      20.797  43.031  32.499  1.00  0.00           N  
ATOM   3560  CA  THR A 470      21.490  43.643  31.347  1.00  0.00           C  
ATOM   3561  C   THR A 470      22.780  44.392  31.644  1.00  0.00           C  
ATOM   3562  O   THR A 470      22.680  45.347  32.413  1.00  0.00           O  
ATOM   3563  CB  THR A 470      20.467  44.449  30.537  1.00  0.00           C  
ATOM   3564  CG2 THR A 470      19.541  43.726  29.563  1.00  0.00           C  
ATOM   3565  OG1 THR A 470      19.843  45.431  31.366  1.00  0.00           O  
ATOM   3566  N   PRO A 471      23.904  43.994  31.072  1.00  0.00           N  
ATOM   3567  CA  PRO A 471      25.218  44.626  31.282  1.00  0.00           C  
ATOM   3568  C   PRO A 471      25.250  46.106  30.883  1.00  0.00           C  
ATOM   3569  O   PRO A 471      24.616  46.568  29.941  1.00  0.00           O  
ATOM   3570  CB  PRO A 471      26.263  43.817  30.529  1.00  0.00           C  
ATOM   3571  CG  PRO A 471      25.509  42.491  30.357  1.00  0.00           C  
ATOM   3572  CD  PRO A 471      24.016  42.785  30.249  1.00  0.00           C  
ATOM   3573  N   VAL A 472      26.230  46.734  31.522  1.00  0.00           N  
ATOM   3574  CA  VAL A 472      26.473  48.163  31.270  1.00  0.00           C  
ATOM   3575  C   VAL A 472      27.444  48.424  30.121  1.00  0.00           C  
ATOM   3576  O   VAL A 472      28.193  47.526  29.733  1.00  0.00           O  
ATOM   3577  CB  VAL A 472      26.668  48.881  32.620  1.00  0.00           C  
ATOM   3578  CG1 VAL A 472      26.957  50.369  32.595  1.00  0.00           C  
ATOM   3579  CG2 VAL A 472      25.340  48.684  33.378  1.00  0.00           C  
ATOM   3580  N   VAL A 473      27.171  49.417  29.272  1.00  0.00           N  
ATOM   3581  CA  VAL A 473      28.093  50.028  28.308  1.00  0.00           C  
ATOM   3582  C   VAL A 473      29.522  50.159  28.844  1.00  0.00           C  
ATOM   3583  O   VAL A 473      29.932  51.097  29.522  1.00  0.00           O  
ATOM   3584  CB  VAL A 473      27.441  51.331  27.825  1.00  0.00           C  
ATOM   3585  CG1 VAL A 473      27.282  52.453  28.859  1.00  0.00           C  
ATOM   3586  CG2 VAL A 473      27.979  51.948  26.532  1.00  0.00           C  
ATOM   3587  N   ASN A 474      30.282  49.091  28.627  1.00  0.00           N  
ATOM   3588  CA  ASN A 474      31.663  48.887  29.098  1.00  0.00           C  
ATOM   3589  C   ASN A 474      32.522  48.205  28.025  1.00  0.00           C  
ATOM   3590  O   ASN A 474      32.134  47.173  27.504  1.00  0.00           O  
ATOM   3591  CB  ASN A 474      31.627  48.095  30.412  1.00  0.00           C  
ATOM   3592  CG  ASN A 474      32.984  48.078  31.125  1.00  0.00           C  
ATOM   3593  ND2 ASN A 474      33.276  49.057  31.966  1.00  0.00           N  
ATOM   3594  OD1 ASN A 474      33.890  47.406  30.635  1.00  0.00           O  
ATOM   3595  N   GLY A 475      33.770  48.649  28.034  1.00  0.00           N  
ATOM   3596  CA  GLY A 475      34.747  48.405  26.970  1.00  0.00           C  
ATOM   3597  C   GLY A 475      35.305  46.989  26.754  1.00  0.00           C  
ATOM   3598  O   GLY A 475      35.588  46.563  25.636  1.00  0.00           O  
ATOM   3599  N   PHE A 476      35.689  46.420  27.886  1.00  0.00           N  
ATOM   3600  CA  PHE A 476      36.279  45.073  27.868  1.00  0.00           C  
ATOM   3601  C   PHE A 476      35.658  44.057  28.825  1.00  0.00           C  
ATOM   3602  O   PHE A 476      35.622  42.862  28.486  1.00  0.00           O  
ATOM   3603  CB  PHE A 476      37.717  45.206  28.384  1.00  0.00           C  
ATOM   3604  CG  PHE A 476      38.787  45.873  27.520  1.00  0.00           C  
ATOM   3605  CD1 PHE A 476      39.828  45.022  27.179  1.00  0.00           C  
ATOM   3606  CD2 PHE A 476      38.851  47.253  27.277  1.00  0.00           C  
ATOM   3607  CE1 PHE A 476      40.934  45.665  26.639  1.00  0.00           C  
ATOM   3608  CE2 PHE A 476      39.967  47.877  26.730  1.00  0.00           C  
ATOM   3609  CZ  PHE A 476      41.007  47.026  26.389  1.00  0.00           C  
ATOM   3610  N   ALA A 477      35.032  44.499  29.909  1.00  0.00           N  
ATOM   3611  CA  ALA A 477      34.599  43.751  31.090  1.00  0.00           C  
ATOM   3612  C   ALA A 477      33.081  43.895  31.203  1.00  0.00           C  
ATOM   3613  O   ALA A 477      32.422  44.932  31.100  1.00  0.00           O  
ATOM   3614  CB  ALA A 477      35.246  44.372  32.328  1.00  0.00           C  
ATOM   3615  N   SER A 478      32.490  42.772  31.605  1.00  0.00           N  
ATOM   3616  CA  SER A 478      31.069  42.487  31.867  1.00  0.00           C  
ATOM   3617  C   SER A 478      30.703  43.064  33.234  1.00  0.00           C  
ATOM   3618  O   SER A 478      31.048  42.553  34.300  1.00  0.00           O  
ATOM   3619  CB  SER A 478      30.971  40.959  31.817  1.00  0.00           C  
ATOM   3620  OG  SER A 478      29.663  40.447  32.060  1.00  0.00           O  
ATOM   3621  N   VAL A 479      30.222  44.301  33.148  1.00  0.00           N  
ATOM   3622  CA  VAL A 479      29.871  45.069  34.342  1.00  0.00           C  
ATOM   3623  C   VAL A 479      28.390  45.104  34.724  1.00  0.00           C  
ATOM   3624  O   VAL A 479      27.543  45.660  34.026  1.00  0.00           O  
ATOM   3625  CB  VAL A 479      30.459  46.466  34.129  1.00  0.00           C  
ATOM   3626  CG1 VAL A 479      30.115  47.421  35.276  1.00  0.00           C  
ATOM   3627  CG2 VAL A 479      31.980  46.430  33.972  1.00  0.00           C  
ATOM   3628  N   PRO A 480      28.045  44.437  35.831  1.00  0.00           N  
ATOM   3629  CA  PRO A 480      26.665  44.345  36.328  1.00  0.00           C  
ATOM   3630  C   PRO A 480      25.870  45.657  36.369  1.00  0.00           C  
ATOM   3631  O   PRO A 480      26.384  46.760  36.535  1.00  0.00           O  
ATOM   3632  CB  PRO A 480      26.751  43.600  37.652  1.00  0.00           C  
ATOM   3633  CG  PRO A 480      28.205  43.139  37.824  1.00  0.00           C  
ATOM   3634  CD  PRO A 480      29.030  43.876  36.766  1.00  0.00           C  
ATOM   3635  N   PRO A 481      24.577  45.516  36.122  1.00  0.00           N  
ATOM   3636  CA  PRO A 481      23.641  46.616  36.336  1.00  0.00           C  
ATOM   3637  C   PRO A 481      23.403  47.046  37.789  1.00  0.00           C  
ATOM   3638  O   PRO A 481      23.607  46.281  38.734  1.00  0.00           O  
ATOM   3639  CB  PRO A 481      22.308  46.105  35.797  1.00  0.00           C  
ATOM   3640  CG  PRO A 481      22.386  44.569  35.888  1.00  0.00           C  
ATOM   3641  CD  PRO A 481      23.875  44.301  35.641  1.00  0.00           C  
ATOM   3642  N   PHE A 482      22.868  48.236  38.026  1.00  0.00           N  
ATOM   3643  CA  PHE A 482      22.465  48.807  39.315  1.00  0.00           C  
ATOM   3644  C   PHE A 482      21.207  48.122  39.857  1.00  0.00           C  
ATOM   3645  O   PHE A 482      20.182  48.104  39.181  1.00  0.00           O  
ATOM   3646  CB  PHE A 482      22.292  50.314  39.114  1.00  0.00           C  
ATOM   3647  CG  PHE A 482      22.290  50.922  40.524  1.00  0.00           C  
ATOM   3648  CD1 PHE A 482      21.150  51.126  41.279  1.00  0.00           C  
ATOM   3649  CD2 PHE A 482      23.502  51.394  41.034  1.00  0.00           C  
ATOM   3650  CE1 PHE A 482      21.209  51.824  42.478  1.00  0.00           C  
ATOM   3651  CE2 PHE A 482      23.597  52.022  42.271  1.00  0.00           C  
ATOM   3652  CZ  PHE A 482      22.435  52.240  42.999  1.00  0.00           C  
ATOM   3653  N   TYR A 483      21.584  47.227  40.756  1.00  0.00           N  
ATOM   3654  CA  TYR A 483      20.551  46.463  41.488  1.00  0.00           C  
ATOM   3655  C   TYR A 483      19.987  47.133  42.746  1.00  0.00           C  
ATOM   3656  O   TYR A 483      20.784  47.737  43.467  1.00  0.00           O  
ATOM   3657  CB  TYR A 483      21.081  45.077  41.850  1.00  0.00           C  
ATOM   3658  CG  TYR A 483      22.520  45.105  42.358  1.00  0.00           C  
ATOM   3659  CD1 TYR A 483      22.878  45.389  43.674  1.00  0.00           C  
ATOM   3660  CD2 TYR A 483      23.569  45.134  41.432  1.00  0.00           C  
ATOM   3661  CE1 TYR A 483      24.135  45.805  44.068  1.00  0.00           C  
ATOM   3662  CE2 TYR A 483      24.864  45.509  41.790  1.00  0.00           C  
ATOM   3663  CZ  TYR A 483      25.122  45.899  43.102  1.00  0.00           C  
ATOM   3664  OH  TYR A 483      26.370  46.287  43.485  1.00  0.00           O  
ATOM   3665  N   GLN A 484      18.715  47.490  42.710  1.00  0.00           N  
ATOM   3666  CA  GLN A 484      18.152  47.937  43.991  1.00  0.00           C  
ATOM   3667  C   GLN A 484      17.711  46.726  44.813  1.00  0.00           C  
ATOM   3668  O   GLN A 484      16.625  46.191  44.549  1.00  0.00           O  
ATOM   3669  CB  GLN A 484      16.904  48.777  43.701  1.00  0.00           C  
ATOM   3670  CG  GLN A 484      17.121  50.174  43.115  1.00  0.00           C  
ATOM   3671  CD  GLN A 484      16.306  50.173  41.820  1.00  0.00           C  
ATOM   3672  NE2 GLN A 484      15.136  50.799  41.847  1.00  0.00           N  
ATOM   3673  OE1 GLN A 484      16.749  49.456  40.916  1.00  0.00           O  
ATOM   3674  N   LEU A 485      18.604  46.429  45.739  1.00  0.00           N  
ATOM   3675  CA  LEU A 485      18.354  45.264  46.606  1.00  0.00           C  
ATOM   3676  C   LEU A 485      18.309  45.619  48.099  1.00  0.00           C  
ATOM   3677  O   LEU A 485      19.270  46.235  48.541  1.00  0.00           O  
ATOM   3678  CB  LEU A 485      19.285  44.094  46.312  1.00  0.00           C  
ATOM   3679  CG  LEU A 485      19.126  43.435  44.943  1.00  0.00           C  
ATOM   3680  CD1 LEU A 485      20.017  42.206  44.807  1.00  0.00           C  
ATOM   3681  CD2 LEU A 485      17.642  43.090  44.849  1.00  0.00           C  
ATOM   3682  N   CYS A 486      17.326  45.008  48.751  1.00  0.00           N  
ATOM   3683  CA  CYS A 486      17.197  45.163  50.210  1.00  0.00           C  
ATOM   3684  C   CYS A 486      17.549  43.897  50.988  1.00  0.00           C  
ATOM   3685  O   CYS A 486      17.175  42.740  50.784  1.00  0.00           O  
ATOM   3686  CB  CYS A 486      15.818  45.669  50.646  1.00  0.00           C  
ATOM   3687  SG  CYS A 486      15.540  45.888  52.435  1.00  0.00           S  
ATOM   3688  N   PHE A 487      18.598  44.141  51.783  1.00  0.00           N  
ATOM   3689  CA  PHE A 487      19.361  43.102  52.487  1.00  0.00           C  
ATOM   3690  C   PHE A 487      18.862  42.939  53.932  1.00  0.00           C  
ATOM   3691  O   PHE A 487      19.448  43.507  54.860  1.00  0.00           O  
ATOM   3692  CB  PHE A 487      20.820  43.547  52.447  1.00  0.00           C  
ATOM   3693  CG  PHE A 487      21.596  42.959  51.269  1.00  0.00           C  
ATOM   3694  CD1 PHE A 487      21.348  43.502  50.003  1.00  0.00           C  
ATOM   3695  CD2 PHE A 487      22.601  42.008  51.381  1.00  0.00           C  
ATOM   3696  CE1 PHE A 487      22.165  43.171  48.934  1.00  0.00           C  
ATOM   3697  CE2 PHE A 487      23.444  41.690  50.329  1.00  0.00           C  
ATOM   3698  CZ  PHE A 487      23.222  42.280  49.092  1.00  0.00           C  
ATOM   3699  N   ILE A 488      17.969  41.986  54.135  1.00  0.00           N  
ATOM   3700  CA  ILE A 488      17.310  41.632  55.407  1.00  0.00           C  
ATOM   3701  C   ILE A 488      18.050  40.524  56.160  1.00  0.00           C  
ATOM   3702  O   ILE A 488      18.025  39.348  55.818  1.00  0.00           O  
ATOM   3703  CB  ILE A 488      15.817  41.262  55.292  1.00  0.00           C  
ATOM   3704  CG1 ILE A 488      15.013  42.376  54.615  1.00  0.00           C  
ATOM   3705  CG2 ILE A 488      15.188  41.042  56.670  1.00  0.00           C  
ATOM   3706  CD  ILE A 488      13.595  42.023  54.145  1.00  0.00           C  
ATOM   3707  N   PRO A 489      18.712  40.854  57.266  1.00  0.00           N  
ATOM   3708  CA  PRO A 489      19.413  39.901  58.140  1.00  0.00           C  
ATOM   3709  C   PRO A 489      18.485  38.861  58.759  1.00  0.00           C  
ATOM   3710  O   PRO A 489      17.337  39.168  59.072  1.00  0.00           O  
ATOM   3711  CB  PRO A 489      20.162  40.715  59.198  1.00  0.00           C  
ATOM   3712  CG  PRO A 489      19.203  41.898  59.282  1.00  0.00           C  
ATOM   3713  CD  PRO A 489      18.641  42.190  57.891  1.00  0.00           C  
ATOM   3714  N   ILE A 490      18.796  37.573  58.640  1.00  0.00           N  
ATOM   3715  CA  ILE A 490      17.899  36.604  59.286  1.00  0.00           C  
ATOM   3716  C   ILE A 490      18.436  36.064  60.614  1.00  0.00           C  
ATOM   3717  O   ILE A 490      19.379  35.277  60.669  1.00  0.00           O  
ATOM   3718  CB  ILE A 490      17.620  35.450  58.325  1.00  0.00           C  
ATOM   3719  CG1 ILE A 490      17.565  35.812  56.834  1.00  0.00           C  
ATOM   3720  CG2 ILE A 490      16.354  34.693  58.732  1.00  0.00           C  
ATOM   3721  CD  ILE A 490      17.564  34.526  56.023  1.00  0.00           C  
ATOM   3722  N   HIS A 491      17.901  36.623  61.691  1.00  0.00           N  
ATOM   3723  CA  HIS A 491      18.200  36.355  63.106  1.00  0.00           C  
ATOM   3724  C   HIS A 491      16.890  36.319  63.894  1.00  0.00           C  
ATOM   3725  O   HIS A 491      15.935  37.054  63.625  1.00  0.00           O  
ATOM   3726  CB  HIS A 491      19.106  37.439  63.681  1.00  0.00           C  
ATOM   3727  CG  HIS A 491      20.162  36.837  64.613  1.00  0.00           C  
ATOM   3728  CD2 HIS A 491      20.763  37.392  65.643  1.00  0.00           C  
ATOM   3729  ND1 HIS A 491      20.711  35.638  64.406  1.00  0.00           N  
ATOM   3730  CE1 HIS A 491      21.687  35.524  65.308  1.00  0.00           C  
ATOM   3731  NE2 HIS A 491      21.748  36.607  66.076  1.00  0.00           N  
ATOM   3732  N   HIS A 492      16.787  35.326  64.776  1.00  0.00           N  
ATOM   3733  CA  HIS A 492      15.577  35.172  65.596  1.00  0.00           C  
ATOM   3734  C   HIS A 492      15.888  34.833  67.060  1.00  0.00           C  
ATOM   3735  CB  HIS A 492      14.757  34.051  64.977  1.00  0.00           C  
ATOM   3736  CG  HIS A 492      14.281  34.022  63.519  1.00  0.00           C  
ATOM   3737  CD2 HIS A 492      13.300  34.805  63.054  1.00  0.00           C  
ATOM   3738  ND1 HIS A 492      14.720  33.307  62.487  1.00  0.00           N  
ATOM   3739  CE1 HIS A 492      14.062  33.665  61.386  1.00  0.00           C  
ATOM   3740  NE2 HIS A 492      13.250  34.662  61.746  1.00  0.00           N  
ATOM   3741  O1  HIS A 492      16.833  34.043  67.285  1.00  0.00           O  
ATOM   3742  O2  HIS A 492      15.234  35.365  67.974  1.00  0.00           O  
TER   
ATOM   3743  CAA HEM A 500      40.582  35.709  29.472  1.00  0.00           C  
ATOM   3744  CAB HEM A 500      35.202  34.215  37.619  1.00  0.00           C  
ATOM   3745  CAC HEM A 500      42.523  36.720  39.895  1.00  0.00           C  
ATOM   3746  CAD HEM A 500      44.778  37.293  32.506  1.00  0.00           C  
ATOM   3747  NA  HEM A 500      39.695  35.501  33.117  1.00  0.00           N  
ATOM   3748  CBA HEM A 500      40.948  37.112  28.978  1.00  0.00           C  
ATOM   3749  CBB HEM A 500      35.100  33.381  38.669  1.00  0.00           C  
ATOM   3750  CBC HEM A 500      43.224  35.706  40.425  1.00  0.00           C  
ATOM   3751  CBD HEM A 500      46.073  36.490  32.478  1.00  0.00           C  
ATOM   3752  NB  HEM A 500      38.204  34.947  35.480  1.00  0.00           N  
ATOM   3753  CGA HEM A 500      41.945  36.868  27.840  1.00  0.00           C  
ATOM   3754  CGD HEM A 500      45.885  35.093  31.877  1.00  0.00           C  
ATOM   3755  ND  HEM A 500      41.824  36.479  34.722  1.00  0.00           N  
ATOM   3756  CHA HEM A 500      41.960  36.028  32.326  1.00  0.00           C  
ATOM   3757  CHB HEM A 500      37.349  34.850  33.141  1.00  0.00           C  
ATOM   3758  CHC HEM A 500      38.202  35.073  37.926  1.00  0.00           C  
ATOM   3759  CHD HEM A 500      42.505  37.170  36.951  1.00  0.00           C  
ATOM   3760  CMA HEM A 500      37.544  35.377  29.986  1.00  0.00           C  
ATOM   3761  CMB HEM A 500      34.676  34.046  34.586  1.00  0.00           C  
ATOM   3762  CMC HEM A 500      39.367  36.150  40.604  1.00  0.00           C  
ATOM   3763  CMD HEM A 500      44.972  38.528  35.326  1.00  0.00           C  
ATOM   3764  C1A HEM A 500      40.614  35.695  32.101  1.00  0.00           C  
ATOM   3765  C1B HEM A 500      37.252  34.665  34.524  1.00  0.00           C  
ATOM   3766  C1C HEM A 500      39.480  35.637  38.077  1.00  0.00           C  
ATOM   3767  C1D HEM A 500      42.669  37.183  35.568  1.00  0.00           C  
ATOM   3768  O1A HEM A 500      43.105  36.475  28.083  1.00  0.00           O  
ATOM   3769  O1D HEM A 500      45.927  34.878  30.640  1.00  0.00           O  
ATOM   3770  C2A HEM A 500      39.956  35.667  30.864  1.00  0.00           C  
ATOM   3771  C2B HEM A 500      36.080  34.233  35.164  1.00  0.00           C  
ATOM   3772  C2C HEM A 500      40.119  35.857  39.301  1.00  0.00           C  
ATOM   3773  C2D HEM A 500      43.840  37.581  34.915  1.00  0.00           C  
ATOM   3774  O2A HEM A 500      41.562  37.090  26.673  1.00  0.00           O  
ATOM   3775  O2D HEM A 500      46.144  34.084  32.559  1.00  0.00           O  
ATOM   3776  C3A HEM A 500      38.613  35.317  31.071  1.00  0.00           C  
ATOM   3777  C3B HEM A 500      36.304  34.261  36.551  1.00  0.00           C  
ATOM   3778  C3C HEM A 500      41.300  36.547  38.995  1.00  0.00           C  
ATOM   3779  C3D HEM A 500      43.790  37.014  33.637  1.00  0.00           C  
ATOM   3780  C4A HEM A 500      38.522  35.243  32.464  1.00  0.00           C  
ATOM   3781  C4B HEM A 500      37.607  34.738  36.702  1.00  0.00           C  
ATOM   3782  C4C HEM A 500      41.406  36.623  37.603  1.00  0.00           C  
ATOM   3783  C4D HEM A 500      42.535  36.408  33.546  1.00  0.00           C  
ATOM   3784  NC  HEM A 500      40.288  36.021  37.035  1.00  0.00           N  
ATOM   3785  FE  HEM A 500      40.042  35.650  35.088  1.00  0.00           F  
ATOM   3786  C   _O0 B 501      40.937  41.147  35.580  1.00  0.00           C  
ATOM   3787  O   _O0 B 501      47.655  46.585  38.231  1.00  0.00           O  
ATOM   3788  C1  _O0 B 501      41.932  42.112  35.781  1.00  0.00           C  
ATOM   3789  O1  _O0 B 501      46.581  48.509  38.552  1.00  0.00           O  
ATOM   3790  C2  _O0 B 501      41.820  42.885  36.929  1.00  0.00           C  
ATOM   3791  C3  _O0 B 501      40.841  42.643  37.882  1.00  0.00           C  
ATOM   3792  C4  _O0 B 501      39.918  41.617  37.693  1.00  0.00           C  
ATOM   3793  C5  _O0 B 501      39.938  40.846  36.521  1.00  0.00           C  
ATOM   3794  C6  _O0 B 501      42.942  43.777  37.297  1.00  0.00           C  
ATOM   3795  C7  _O0 B 501      43.846  43.325  38.251  1.00  0.00           C  
ATOM   3796  C8  _O0 B 501      44.782  44.091  38.931  1.00  0.00           C  
ATOM   3797  C9  _O0 B 501      44.781  45.481  38.754  1.00  0.00           C  
ATOM   3798  C10 _O0 B 501      43.876  45.983  37.809  1.00  0.00           C  
ATOM   3799  C11 _O0 B 501      43.065  45.138  37.049  1.00  0.00           C  
ATOM   3800  C12 _O0 B 501      45.703  46.381  39.560  1.00  0.00           C  
ATOM   3801  C13 _O0 B 501      44.962  47.113  40.676  1.00  0.00           C  
ATOM   3802  C14 _O0 B 501      46.694  47.256  38.698  1.00  0.00           C  
ATOM   3803  F   _O0 B 501      42.442  45.652  35.955  1.00  0.00           F  
ATOM   3804  CA  _NW C 502      39.930  47.388  29.875  1.00  0.00           C  
ATOM   3805  CB  _NW C 502      46.151  46.677  31.261  1.00  0.00           C  
ATOM   3806  C1  _NW C 502      44.443  46.921  29.137  1.00  0.00           C  
ATOM   3807  N1  _NW C 502      47.017  46.491  32.325  1.00  0.00           N  
ATOM   3808  O1  _NW C 502      43.317  48.627  27.415  1.00  0.00           O  
ATOM   3809  C2  _NW C 502      41.697  46.861  28.370  1.00  0.00           C  
ATOM   3810  N2  _NW C 502      38.551  45.691  30.756  1.00  0.00           N  
ATOM   3811  O2  _NW C 502      43.709  46.200  26.724  1.00  0.00           O  
ATOM   3812  C3  _NW C 502      44.532  47.876  30.135  1.00  0.00           C  
ATOM   3813  C4  _NW C 502      41.235  45.559  28.269  1.00  0.00           C  
ATOM   3814  C5  _NW C 502      45.285  45.816  29.219  1.00  0.00           C  
ATOM   3815  C6  _NW C 502      41.039  47.816  29.135  1.00  0.00           C  
ATOM   3816  C7  _NW C 502      45.348  47.813  31.256  1.00  0.00           C  
ATOM   3817  C8  _NW C 502      40.088  45.184  28.953  1.00  0.00           C  
ATOM   3818  C9  _NW C 502      46.165  45.682  30.293  1.00  0.00           C  
ATOM   3819  CC  _NW C 502      39.438  46.091  29.786  1.00  0.00           C  
ATOM   3820  S   _NW C 502      43.339  47.190  27.767  1.00  0.00           S  
END
