# Supplementary material for: The molecular basis of dapsone activation of CYP2C9-catalyzed nonsteroidal anti-inflammatory drug oxidation
Source: J Biol Chem. 2023 Oct 20;299(12):105368. doi: 10.1016/j.jbc.2023.105368 (PMC10696402; doi:10.1016/j.jbc.2023.105368)
Supplement: CYP2C9-Naproxen.pdb [file mmc10.zip › jbc_105368_CYP2C9-Naproxen_mmc10.pdb]

CRYST1   74.702   74.702   74.702  90.00  90.00  90.00 P 1           0
ATOM      1  N   ARG A  26      39.523  31.663   0.669  1.00  0.00           N  
ATOM      2  CA  ARG A  26      40.330  32.630   1.429  1.00  0.00           C  
ATOM      3  C   ARG A  26      40.898  31.935   2.672  1.00  0.00           C  
ATOM      4  O   ARG A  26      40.253  31.262   3.469  1.00  0.00           O  
ATOM      5  CB  ARG A  26      39.522  33.860   1.832  1.00  0.00           C  
ATOM      6  CG  ARG A  26      40.387  34.931   2.505  1.00  0.00           C  
ATOM      7  CD  ARG A  26      39.611  36.182   2.930  1.00  0.00           C  
ATOM      8  NE  ARG A  26      40.501  36.972   3.797  1.00  0.00           N  
ATOM      9  CZ  ARG A  26      41.032  38.180   3.546  1.00  0.00           C  
ATOM     10  NH1 ARG A  26      41.032  38.624   2.281  1.00  0.00           N1+
ATOM     11  NH2 ARG A  26      41.437  38.941   4.566  1.00  0.00           N  
ATOM     12  HE  ARG A  26      40.904  36.522   4.592  1.00  0.00           H  
ATOM     13 1HH1 ARG A  26      40.707  38.058   1.517  1.00  0.00           H  
ATOM     14 2HH1 ARG A  26      41.324  39.583   2.218  1.00  0.00           H  
ATOM     15 1HH2 ARG A  26      41.460  38.755   5.555  1.00  0.00           H  
ATOM     16 2HH2 ARG A  26      41.749  39.852   4.329  1.00  0.00           H  
ATOM     17  H1  ARG A  26      39.409  32.015  -0.260  1.00  0.00           H  
ATOM     18  H2  ARG A  26      40.001  30.777   0.697  1.00  0.00           H  
ATOM     19  H3  ARG A  26      38.620  31.568   1.077  1.00  0.00           H  
ATOM     20  N   GLY A  27      42.196  31.669   2.573  1.00  0.00           N  
ATOM     21  CA  GLY A  27      42.952  31.154   3.731  1.00  0.00           C  
ATOM     22  C   GLY A  27      43.271  32.284   4.703  1.00  0.00           C  
ATOM     23  O   GLY A  27      43.055  32.296   5.915  1.00  0.00           O  
ATOM     24  H   GLY A  27      42.694  31.530   1.717  1.00  0.00           H  
ATOM     25  N   LYS A  28      44.248  33.084   4.291  1.00  0.00           N  
ATOM     26  CA  LYS A  28      44.664  34.276   5.037  1.00  0.00           C  
ATOM     27  C   LYS A  28      43.530  35.050   5.705  1.00  0.00           C  
ATOM     28  O   LYS A  28      42.745  35.604   4.931  1.00  0.00           O  
ATOM     29  CB  LYS A  28      45.571  35.107   4.131  1.00  0.00           C  
ATOM     30  CG  LYS A  28      46.335  36.074   5.056  1.00  0.00           C  
ATOM     31  CD  LYS A  28      47.750  36.301   4.538  1.00  0.00           C  
ATOM     32  CE  LYS A  28      47.676  37.348   3.419  1.00  0.00           C  
ATOM     33  NZ  LYS A  28      48.867  38.207   3.324  1.00  0.00           N1+
ATOM     34  H   LYS A  28      44.682  32.913   3.401  1.00  0.00           H  
ATOM     35  HZ1 LYS A  28      48.912  38.881   4.053  1.00  0.00           H  
ATOM     36  HZ2 LYS A  28      49.664  37.602   3.297  1.00  0.00           H  
ATOM     37  HZ3 LYS A  28      48.832  38.667   2.436  1.00  0.00           H  
ATOM     38  N   LEU A  29      43.613  35.173   7.034  1.00  0.00           N  
ATOM     39  CA  LEU A  29      42.559  35.850   7.790  1.00  0.00           C  
ATOM     40  C   LEU A  29      41.092  35.497   7.561  1.00  0.00           C  
ATOM     41  O   LEU A  29      40.432  35.863   6.587  1.00  0.00           O  
ATOM     42  CB  LEU A  29      42.718  37.374   7.859  1.00  0.00           C  
ATOM     43  CG  LEU A  29      44.036  37.778   8.516  1.00  0.00           C  
ATOM     44  CD1 LEU A  29      44.944  38.434   7.477  1.00  0.00           C  
ATOM     45  CD2 LEU A  29      43.796  38.727   9.697  1.00  0.00           C  
ATOM     46  H   LEU A  29      44.330  34.618   7.452  1.00  0.00           H  
ATOM     47  N   PRO A  30      40.503  34.589   8.345  1.00  0.00           N  
ATOM     48  CA  PRO A  30      39.137  34.069   8.177  1.00  0.00           C  
ATOM     49  C   PRO A  30      38.068  35.158   8.161  1.00  0.00           C  
ATOM     50  O   PRO A  30      37.962  35.782   9.209  1.00  0.00           O  
ATOM     51  CB  PRO A  30      38.922  33.168   9.393  1.00  0.00           C  
ATOM     52  CG  PRO A  30      40.015  33.666  10.346  1.00  0.00           C  
ATOM     53  CD  PRO A  30      41.191  33.808   9.386  1.00  0.00           C  
ATOM     54  N   PRO A  31      37.434  35.375   7.015  1.00  0.00           N  
ATOM     55  CA  PRO A  31      36.712  36.620   6.685  1.00  0.00           C  
ATOM     56  C   PRO A  31      35.457  37.026   7.468  1.00  0.00           C  
ATOM     57  O   PRO A  31      34.536  36.211   7.581  1.00  0.00           O  
ATOM     58  CB  PRO A  31      36.256  36.501   5.232  1.00  0.00           C  
ATOM     59  CG  PRO A  31      36.464  35.018   4.891  1.00  0.00           C  
ATOM     60  CD  PRO A  31      37.584  34.545   5.808  1.00  0.00           C  
ATOM     61  N   GLY A  32      35.588  38.111   8.239  1.00  0.00           N  
ATOM     62  CA  GLY A  32      34.416  38.629   8.959  1.00  0.00           C  
ATOM     63  C   GLY A  32      33.548  39.606   8.159  1.00  0.00           C  
ATOM     64  O   GLY A  32      33.460  39.489   6.945  1.00  0.00           O  
ATOM     65  H   GLY A  32      36.459  38.455   8.581  1.00  0.00           H  
ATOM     66  N   PRO A  33      32.876  40.557   8.816  1.00  0.00           N  
ATOM     67  CA  PRO A  33      31.962  41.490   8.166  1.00  0.00           C  
ATOM     68  C   PRO A  33      32.730  42.678   7.576  1.00  0.00           C  
ATOM     69  O   PRO A  33      33.957  42.696   7.652  1.00  0.00           O  
ATOM     70  CB  PRO A  33      31.034  41.986   9.279  1.00  0.00           C  
ATOM     71  CG  PRO A  33      31.925  41.940  10.522  1.00  0.00           C  
ATOM     72  CD  PRO A  33      32.757  40.685  10.271  1.00  0.00           C  
ATOM     73  N   THR A  34      32.050  43.729   7.127  1.00  0.00           N  
ATOM     74  CA  THR A  34      32.627  44.972   6.593  1.00  0.00           C  
ATOM     75  C   THR A  34      33.362  45.894   7.571  1.00  0.00           C  
ATOM     76  O   THR A  34      32.791  45.967   8.658  1.00  0.00           O  
ATOM     77  CB  THR A  34      31.529  45.711   5.822  1.00  0.00           C  
ATOM     78  CG2 THR A  34      30.375  46.162   6.712  1.00  0.00           C  
ATOM     79  OG1 THR A  34      32.163  46.794   5.141  1.00  0.00           O  
ATOM     80  H   THR A  34      31.062  43.661   7.190  1.00  0.00           H  
ATOM     81  HG1 THR A  34      31.680  47.658   5.281  1.00  0.00           H  
ATOM     82  N   PRO A  35      34.548  46.416   7.282  1.00  0.00           N  
ATOM     83  CA  PRO A  35      35.229  47.503   8.004  1.00  0.00           C  
ATOM     84  C   PRO A  35      34.441  48.803   8.136  1.00  0.00           C  
ATOM     85  O   PRO A  35      34.050  49.473   7.187  1.00  0.00           O  
ATOM     86  CB  PRO A  35      36.573  47.739   7.294  1.00  0.00           C  
ATOM     87  CG  PRO A  35      36.678  46.647   6.234  1.00  0.00           C  
ATOM     88  CD  PRO A  35      35.274  46.054   6.053  1.00  0.00           C  
ATOM     89  N   LEU A  36      34.052  49.000   9.394  1.00  0.00           N  
ATOM     90  CA  LEU A  36      32.923  49.814   9.870  1.00  0.00           C  
ATOM     91  C   LEU A  36      31.523  49.234   9.718  1.00  0.00           C  
ATOM     92  O   LEU A  36      30.926  49.248   8.641  1.00  0.00           O  
ATOM     93  CB  LEU A  36      32.878  51.226   9.276  1.00  0.00           C  
ATOM     94  CG  LEU A  36      33.988  52.163   9.736  1.00  0.00           C  
ATOM     95  CD1 LEU A  36      33.559  53.527   9.213  1.00  0.00           C  
ATOM     96  CD2 LEU A  36      34.212  52.212  11.249  1.00  0.00           C  
ATOM     97  H   LEU A  36      34.710  48.866  10.133  1.00  0.00           H  
ATOM     98  N   PRO A  37      31.071  48.439  10.694  1.00  0.00           N  
ATOM     99  CA  PRO A  37      29.662  48.017  10.751  1.00  0.00           C  
ATOM    100  C   PRO A  37      28.944  48.619  11.958  1.00  0.00           C  
ATOM    101  O   PRO A  37      29.263  49.766  12.277  1.00  0.00           O  
ATOM    102  CB  PRO A  37      29.822  46.493  10.766  1.00  0.00           C  
ATOM    103  CG  PRO A  37      31.012  46.269  11.708  1.00  0.00           C  
ATOM    104  CD  PRO A  37      31.899  47.480  11.439  1.00  0.00           C  
ATOM    105  N   VAL A  38      27.929  47.929  12.457  1.00  0.00           N  
ATOM    106  CA  VAL A  38      27.238  48.291  13.699  1.00  0.00           C  
ATOM    107  C   VAL A  38      27.464  47.187  14.730  1.00  0.00           C  
ATOM    108  O   VAL A  38      27.278  46.029  14.341  1.00  0.00           O  
ATOM    109  CB  VAL A  38      25.758  48.565  13.424  1.00  0.00           C  
ATOM    110  CG1 VAL A  38      25.173  49.147  14.718  1.00  0.00           C  
ATOM    111  CG2 VAL A  38      25.502  49.661  12.391  1.00  0.00           C  
ATOM    112  H   VAL A  38      27.582  47.144  11.933  1.00  0.00           H  
ATOM    113  N   ILE A  39      28.213  47.534  15.769  1.00  0.00           N  
ATOM    114  CA  ILE A  39      28.369  46.504  16.805  1.00  0.00           C  
ATOM    115  C   ILE A  39      27.559  46.997  18.005  1.00  0.00           C  
ATOM    116  O   ILE A  39      27.664  48.155  18.412  1.00  0.00           O  
ATOM    117  CB  ILE A  39      29.804  46.252  17.263  1.00  0.00           C  
ATOM    118  CG1 ILE A  39      30.582  45.578  16.134  1.00  0.00           C  
ATOM    119  CG2 ILE A  39      30.013  45.591  18.633  1.00  0.00           C  
ATOM    120  CD  ILE A  39      32.110  45.505  16.259  1.00  0.00           C  
ATOM    121  H   ILE A  39      28.738  48.381  15.884  1.00  0.00           H  
ATOM    122  N   GLY A  40      26.690  46.131  18.526  1.00  0.00           N  
ATOM    123  CA  GLY A  40      25.884  46.438  19.718  1.00  0.00           C  
ATOM    124  C   GLY A  40      25.095  47.744  19.643  1.00  0.00           C  
ATOM    125  O   GLY A  40      24.558  48.035  18.579  1.00  0.00           O  
ATOM    126  H   GLY A  40      26.632  45.171  18.249  1.00  0.00           H  
ATOM    127  N   ASN A  41      25.059  48.534  20.716  1.00  0.00           N  
ATOM    128  CA  ASN A  41      24.372  49.821  20.858  1.00  0.00           C  
ATOM    129  C   ASN A  41      24.975  51.027  20.137  1.00  0.00           C  
ATOM    130  O   ASN A  41      26.126  50.959  19.704  1.00  0.00           O  
ATOM    131  CB  ASN A  41      23.968  50.099  22.306  1.00  0.00           C  
ATOM    132  CG  ASN A  41      25.032  50.730  23.197  1.00  0.00           C  
ATOM    133  ND2 ASN A  41      26.184  50.163  23.520  1.00  0.00           N  
ATOM    134  OD1 ASN A  41      24.876  51.944  23.344  1.00  0.00           O  
ATOM    135  H   ASN A  41      25.620  48.230  21.487  1.00  0.00           H  
ATOM    136 1HD2 ASN A  41      26.352  49.232  23.199  1.00  0.00           H  
ATOM    137 2HD2 ASN A  41      26.835  50.739  24.025  1.00  0.00           H  
ATOM    138  N   ILE A  42      24.172  52.020  19.775  1.00  0.00           N  
ATOM    139  CA  ILE A  42      24.629  53.160  18.959  1.00  0.00           C  
ATOM    140  C   ILE A  42      25.875  53.878  19.479  1.00  0.00           C  
ATOM    141  O   ILE A  42      26.941  53.395  19.088  1.00  0.00           O  
ATOM    142  CB  ILE A  42      23.408  53.934  18.449  1.00  0.00           C  
ATOM    143  CG1 ILE A  42      22.318  53.063  17.801  1.00  0.00           C  
ATOM    144  CG2 ILE A  42      23.792  55.180  17.658  1.00  0.00           C  
ATOM    145  CD  ILE A  42      22.847  52.394  16.531  1.00  0.00           C  
ATOM    146  H   ILE A  42      23.205  52.124  20.006  1.00  0.00           H  
ATOM    147  N   LEU A  43      25.695  54.756  20.449  1.00  0.00           N  
ATOM    148  CA  LEU A  43      26.744  55.575  21.092  1.00  0.00           C  
ATOM    149  C   LEU A  43      28.038  54.865  21.495  1.00  0.00           C  
ATOM    150  O   LEU A  43      29.097  55.019  20.880  1.00  0.00           O  
ATOM    151  CB  LEU A  43      26.307  56.498  22.227  1.00  0.00           C  
ATOM    152  CG  LEU A  43      25.170  57.487  21.929  1.00  0.00           C  
ATOM    153  CD1 LEU A  43      24.831  58.199  23.234  1.00  0.00           C  
ATOM    154  CD2 LEU A  43      25.391  58.567  20.875  1.00  0.00           C  
ATOM    155  H   LEU A  43      24.868  54.777  21.022  1.00  0.00           H  
ATOM    156  N   GLN A  44      28.085  54.121  22.602  1.00  0.00           N  
ATOM    157  CA  GLN A  44      29.298  53.514  23.165  1.00  0.00           C  
ATOM    158  C   GLN A  44      29.049  52.012  23.309  1.00  0.00           C  
ATOM    159  O   GLN A  44      28.217  51.707  24.162  1.00  0.00           O  
ATOM    160  CB  GLN A  44      29.538  54.330  24.431  1.00  0.00           C  
ATOM    161  CG  GLN A  44      30.858  54.159  25.183  1.00  0.00           C  
ATOM    162  CD  GLN A  44      31.048  55.210  26.276  1.00  0.00           C  
ATOM    163  NE2 GLN A  44      32.215  55.514  26.825  1.00  0.00           N  
ATOM    164  OE1 GLN A  44      30.103  55.865  26.732  1.00  0.00           O  
ATOM    165  H   GLN A  44      27.269  53.651  22.936  1.00  0.00           H  
ATOM    166 1HE2 GLN A  44      33.129  55.293  26.475  1.00  0.00           H  
ATOM    167 2HE2 GLN A  44      32.174  56.078  27.649  1.00  0.00           H  
ATOM    168  N   ILE A  45      30.181  51.322  23.136  1.00  0.00           N  
ATOM    169  CA  ILE A  45      30.178  49.860  23.035  1.00  0.00           C  
ATOM    170  C   ILE A  45      31.111  49.142  24.014  1.00  0.00           C  
ATOM    171  O   ILE A  45      32.318  49.363  24.090  1.00  0.00           O  
ATOM    172  CB  ILE A  45      30.328  49.317  21.616  1.00  0.00           C  
ATOM    173  CG1 ILE A  45      31.568  49.759  20.830  1.00  0.00           C  
ATOM    174  CG2 ILE A  45      29.025  49.649  20.881  1.00  0.00           C  
ATOM    175  CD  ILE A  45      31.662  48.969  19.528  1.00  0.00           C  
ATOM    176  H   ILE A  45      31.111  51.660  23.289  1.00  0.00           H  
ATOM    177  N   GLY A  46      30.543  48.185  24.748  1.00  0.00           N  
ATOM    178  CA  GLY A  46      31.241  47.407  25.787  1.00  0.00           C  
ATOM    179  C   GLY A  46      31.554  45.952  25.429  1.00  0.00           C  
ATOM    180  O   GLY A  46      31.717  45.606  24.261  1.00  0.00           O  
ATOM    181  H   GLY A  46      29.643  47.839  24.496  1.00  0.00           H  
ATOM    182  N   ILE A  47      31.594  45.141  26.484  1.00  0.00           N  
ATOM    183  CA  ILE A  47      31.891  43.708  26.375  1.00  0.00           C  
ATOM    184  C   ILE A  47      30.658  42.827  26.162  1.00  0.00           C  
ATOM    185  O   ILE A  47      30.842  41.712  25.676  1.00  0.00           O  
ATOM    186  CB  ILE A  47      32.849  43.446  27.538  1.00  0.00           C  
ATOM    187  CG1 ILE A  47      33.851  42.417  27.015  1.00  0.00           C  
ATOM    188  CG2 ILE A  47      32.211  42.943  28.828  1.00  0.00           C  
ATOM    189  CD  ILE A  47      34.799  42.914  25.935  1.00  0.00           C  
ATOM    190  H   ILE A  47      31.513  45.472  27.420  1.00  0.00           H  
ATOM    191  N   LYS A  48      29.517  43.198  26.729  1.00  0.00           N  
ATOM    192  CA  LYS A  48      28.238  42.537  26.426  1.00  0.00           C  
ATOM    193  C   LYS A  48      27.701  42.878  25.036  1.00  0.00           C  
ATOM    194  O   LYS A  48      27.364  41.937  24.312  1.00  0.00           O  
ATOM    195  CB  LYS A  48      27.263  42.825  27.565  1.00  0.00           C  
ATOM    196  CG  LYS A  48      25.948  42.044  27.626  1.00  0.00           C  
ATOM    197  CD  LYS A  48      26.282  40.553  27.568  1.00  0.00           C  
ATOM    198  CE  LYS A  48      25.012  39.750  27.281  1.00  0.00           C  
ATOM    199  NZ  LYS A  48      24.096  39.639  28.417  1.00  0.00           N1+
ATOM    200  H   LYS A  48      29.526  43.883  27.455  1.00  0.00           H  
ATOM    201  HZ1 LYS A  48      23.160  39.864  28.141  1.00  0.00           H  
ATOM    202  HZ2 LYS A  48      24.103  38.698  28.753  1.00  0.00           H  
ATOM    203  HZ3 LYS A  48      24.445  40.240  29.140  1.00  0.00           H  
ATOM    204  N   ASP A  49      27.954  44.101  24.585  1.00  0.00           N  
ATOM    205  CA  ASP A  49      27.842  44.463  23.171  1.00  0.00           C  
ATOM    206  C   ASP A  49      28.615  43.491  22.267  1.00  0.00           C  
ATOM    207  O   ASP A  49      27.959  42.754  21.536  1.00  0.00           O  
ATOM    208  CB  ASP A  49      28.386  45.859  22.871  1.00  0.00           C  
ATOM    209  CG  ASP A  49      27.497  46.945  23.476  1.00  0.00           C  
ATOM    210  OD1 ASP A  49      26.585  47.438  22.769  1.00  0.00           O  
ATOM    211  OD2 ASP A  49      27.679  47.415  24.624  1.00  0.00           O1-
ATOM    212  H   ASP A  49      28.340  44.769  25.230  1.00  0.00           H  
ATOM    213  N   ILE A  50      29.907  43.278  22.493  1.00  0.00           N  
ATOM    214  CA  ILE A  50      30.741  42.324  21.759  1.00  0.00           C  
ATOM    215  C   ILE A  50      30.281  40.877  21.882  1.00  0.00           C  
ATOM    216  O   ILE A  50      30.052  40.356  20.791  1.00  0.00           O  
ATOM    217  CB  ILE A  50      32.239  42.341  22.107  1.00  0.00           C  
ATOM    218  CG1 ILE A  50      32.911  43.623  21.608  1.00  0.00           C  
ATOM    219  CG2 ILE A  50      33.006  41.151  21.542  1.00  0.00           C  
ATOM    220  CD  ILE A  50      34.361  43.841  22.053  1.00  0.00           C  
ATOM    221  H   ILE A  50      30.396  43.977  23.028  1.00  0.00           H  
ATOM    222  N   SER A  51      29.953  40.400  23.078  1.00  0.00           N  
ATOM    223  CA  SER A  51      29.514  39.021  23.352  1.00  0.00           C  
ATOM    224  C   SER A  51      28.139  38.699  22.759  1.00  0.00           C  
ATOM    225  O   SER A  51      27.996  37.634  22.174  1.00  0.00           O  
ATOM    226  CB  SER A  51      29.368  38.761  24.853  1.00  0.00           C  
ATOM    227  OG  SER A  51      28.996  37.413  25.170  1.00  0.00           O  
ATOM    228  H   SER A  51      30.061  40.963  23.901  1.00  0.00           H  
ATOM    229  HG  SER A  51      28.977  37.203  26.140  1.00  0.00           H  
ATOM    230  N   LYS A  52      27.274  39.700  22.626  1.00  0.00           N  
ATOM    231  CA  LYS A  52      26.017  39.526  21.895  1.00  0.00           C  
ATOM    232  C   LYS A  52      26.368  39.304  20.421  1.00  0.00           C  
ATOM    233  O   LYS A  52      26.315  38.123  20.068  1.00  0.00           O  
ATOM    234  CB  LYS A  52      25.050  40.689  22.105  1.00  0.00           C  
ATOM    235  CG  LYS A  52      24.587  40.857  23.548  1.00  0.00           C  
ATOM    236  CD  LYS A  52      23.380  41.785  23.707  1.00  0.00           C  
ATOM    237  CE  LYS A  52      23.883  43.227  23.793  1.00  0.00           C  
ATOM    238  NZ  LYS A  52      22.763  44.153  23.582  1.00  0.00           N1+
ATOM    239  H   LYS A  52      27.460  40.581  23.071  1.00  0.00           H  
ATOM    240  HZ1 LYS A  52      22.044  43.981  24.259  1.00  0.00           H  
ATOM    241  HZ2 LYS A  52      23.003  45.104  23.768  1.00  0.00           H  
ATOM    242  HZ3 LYS A  52      22.397  43.929  22.670  1.00  0.00           H  
ATOM    243  N   SER A  53      26.983  40.291  19.777  1.00  0.00           N  
ATOM    244  CA  SER A  53      27.498  40.317  18.400  1.00  0.00           C  
ATOM    245  C   SER A  53      28.386  39.141  17.992  1.00  0.00           C  
ATOM    246  O   SER A  53      28.424  38.750  16.826  1.00  0.00           O  
ATOM    247  CB  SER A  53      28.320  41.570  18.088  1.00  0.00           C  
ATOM    248  OG  SER A  53      27.473  42.670  18.414  1.00  0.00           O  
ATOM    249  H   SER A  53      26.934  41.153  20.286  1.00  0.00           H  
ATOM    250  HG  SER A  53      26.836  42.829  17.657  1.00  0.00           H  
ATOM    251  N   LEU A  54      29.120  38.498  18.893  1.00  0.00           N  
ATOM    252  CA  LEU A  54      29.931  37.299  18.619  1.00  0.00           C  
ATOM    253  C   LEU A  54      29.076  36.128  18.132  1.00  0.00           C  
ATOM    254  O   LEU A  54      29.153  35.657  16.999  1.00  0.00           O  
ATOM    255  CB  LEU A  54      30.777  37.063  19.865  1.00  0.00           C  
ATOM    256  CG  LEU A  54      32.231  37.231  19.398  1.00  0.00           C  
ATOM    257  CD1 LEU A  54      33.016  37.583  20.665  1.00  0.00           C  
ATOM    258  CD2 LEU A  54      32.740  36.029  18.603  1.00  0.00           C  
ATOM    259  H   LEU A  54      29.251  38.836  19.832  1.00  0.00           H  
ATOM    260  N   THR A  55      27.909  36.039  18.764  1.00  0.00           N  
ATOM    261  CA  THR A  55      26.943  34.967  18.485  1.00  0.00           C  
ATOM    262  C   THR A  55      26.350  35.158  17.096  1.00  0.00           C  
ATOM    263  O   THR A  55      26.702  34.433  16.161  1.00  0.00           O  
ATOM    264  CB  THR A  55      25.952  34.562  19.572  1.00  0.00           C  
ATOM    265  CG2 THR A  55      26.760  34.095  20.774  1.00  0.00           C  
ATOM    266  OG1 THR A  55      25.031  35.593  19.954  1.00  0.00           O  
ATOM    267  H   THR A  55      27.547  36.798  19.314  1.00  0.00           H  
ATOM    268  HG1 THR A  55      25.530  36.430  20.170  1.00  0.00           H  
ATOM    269  N   ASN A  56      25.536  36.204  16.956  1.00  0.00           N  
ATOM    270  CA  ASN A  56      24.962  36.764  15.721  1.00  0.00           C  
ATOM    271  C   ASN A  56      25.926  36.718  14.533  1.00  0.00           C  
ATOM    272  O   ASN A  56      25.567  36.176  13.495  1.00  0.00           O  
ATOM    273  CB  ASN A  56      24.488  38.191  16.005  1.00  0.00           C  
ATOM    274  CG  ASN A  56      23.890  38.912  14.796  1.00  0.00           C  
ATOM    275  ND2 ASN A  56      22.586  38.704  14.688  1.00  0.00           N  
ATOM    276  OD1 ASN A  56      24.521  39.602  14.000  1.00  0.00           O  
ATOM    277  H   ASN A  56      24.947  36.346  17.750  1.00  0.00           H  
ATOM    278 1HD2 ASN A  56      22.086  38.211  15.399  1.00  0.00           H  
ATOM    279 2HD2 ASN A  56      22.150  38.868  13.804  1.00  0.00           H  
ATOM    280  N   LEU A  57      27.102  37.345  14.605  1.00  0.00           N  
ATOM    281  CA  LEU A  57      28.134  37.214  13.557  1.00  0.00           C  
ATOM    282  C   LEU A  57      28.766  35.843  13.324  1.00  0.00           C  
ATOM    283  O   LEU A  57      28.863  35.530  12.135  1.00  0.00           O  
ATOM    284  CB  LEU A  57      29.251  38.222  13.820  1.00  0.00           C  
ATOM    285  CG  LEU A  57      28.795  39.670  13.571  1.00  0.00           C  
ATOM    286  CD1 LEU A  57      29.928  40.619  13.962  1.00  0.00           C  
ATOM    287  CD2 LEU A  57      28.577  39.915  12.081  1.00  0.00           C  
ATOM    288  H   LEU A  57      27.440  37.875  15.381  1.00  0.00           H  
ATOM    289  N   SER A  58      29.046  35.065  14.353  1.00  0.00           N  
ATOM    290  CA  SER A  58      29.452  33.673  14.090  1.00  0.00           C  
ATOM    291  C   SER A  58      28.308  32.910  13.420  1.00  0.00           C  
ATOM    292  O   SER A  58      28.706  31.965  12.740  1.00  0.00           O  
ATOM    293  CB  SER A  58      29.920  32.788  15.246  1.00  0.00           C  
ATOM    294  OG  SER A  58      29.011  32.780  16.346  1.00  0.00           O  
ATOM    295  H   SER A  58      29.183  35.445  15.275  1.00  0.00           H  
ATOM    296  HG  SER A  58      28.908  33.712  16.714  1.00  0.00           H  
ATOM    297  N   LYS A  59      27.024  33.159  13.682  1.00  0.00           N  
ATOM    298  CA  LYS A  59      25.914  32.555  12.932  1.00  0.00           C  
ATOM    299  C   LYS A  59      25.882  32.756  11.417  1.00  0.00           C  
ATOM    300  O   LYS A  59      25.538  31.756  10.775  1.00  0.00           O  
ATOM    301  CB  LYS A  59      24.599  32.787  13.679  1.00  0.00           C  
ATOM    302  CG  LYS A  59      23.525  31.771  13.283  1.00  0.00           C  
ATOM    303  CD  LYS A  59      22.064  32.099  13.596  1.00  0.00           C  
ATOM    304  CE  LYS A  59      21.091  31.365  12.667  1.00  0.00           C  
ATOM    305  NZ  LYS A  59      19.669  31.711  12.607  1.00  0.00           N1+
ATOM    306  H   LYS A  59      26.778  33.516  14.579  1.00  0.00           H  
ATOM    307  HZ1 LYS A  59      19.378  31.006  11.967  1.00  0.00           H  
ATOM    308  HZ2 LYS A  59      19.153  31.669  13.460  1.00  0.00           H  
ATOM    309  HZ3 LYS A  59      19.614  32.600  12.155  1.00  0.00           H  
ATOM    310  N   VAL A  60      26.274  33.945  10.981  1.00  0.00           N  
ATOM    311  CA  VAL A  60      26.354  34.360   9.579  1.00  0.00           C  
ATOM    312  C   VAL A  60      27.647  34.161   8.781  1.00  0.00           C  
ATOM    313  O   VAL A  60      27.679  33.728   7.632  1.00  0.00           O  
ATOM    314  CB  VAL A  60      25.612  35.678   9.327  1.00  0.00           C  
ATOM    315  CG1 VAL A  60      26.078  36.841  10.200  1.00  0.00           C  
ATOM    316  CG2 VAL A  60      25.403  35.978   7.848  1.00  0.00           C  
ATOM    317  H   VAL A  60      26.401  34.728  11.596  1.00  0.00           H  
ATOM    318  N   TYR A  61      28.742  34.324   9.529  1.00  0.00           N  
ATOM    319  CA  TYR A  61      30.047  34.220   8.871  1.00  0.00           C  
ATOM    320  C   TYR A  61      30.764  32.894   9.099  1.00  0.00           C  
ATOM    321  O   TYR A  61      31.180  32.256   8.129  1.00  0.00           O  
ATOM    322  CB  TYR A  61      30.931  35.387   9.342  1.00  0.00           C  
ATOM    323  CG  TYR A  61      30.434  36.696   8.747  1.00  0.00           C  
ATOM    324  CD1 TYR A  61      30.748  37.036   7.437  1.00  0.00           C  
ATOM    325  CD2 TYR A  61      29.389  37.416   9.331  1.00  0.00           C  
ATOM    326  CE1 TYR A  61      30.071  38.030   6.737  1.00  0.00           C  
ATOM    327  CE2 TYR A  61      28.698  38.431   8.683  1.00  0.00           C  
ATOM    328  CZ  TYR A  61      29.026  38.701   7.358  1.00  0.00           C  
ATOM    329  OH  TYR A  61      28.206  39.507   6.620  1.00  0.00           O  
ATOM    330  H   TYR A  61      28.730  34.846  10.384  1.00  0.00           H  
ATOM    331  HD1 TYR A  61      31.731  36.690   7.109  1.00  0.00           H  
ATOM    332  HD2 TYR A  61      29.210  37.157  10.374  1.00  0.00           H  
ATOM    333  HE1 TYR A  61      30.581  38.464   5.877  1.00  0.00           H  
ATOM    334  HE2 TYR A  61      27.830  38.890   9.157  1.00  0.00           H  
ATOM    335  HH  TYR A  61      28.501  39.764   5.696  1.00  0.00           H  
ATOM    336  N   GLY A  62      30.698  32.377  10.326  1.00  0.00           N  
ATOM    337  CA  GLY A  62      31.488  31.256  10.842  1.00  0.00           C  
ATOM    338  C   GLY A  62      32.097  31.310  12.248  1.00  0.00           C  
ATOM    339  O   GLY A  62      32.289  32.424  12.744  1.00  0.00           O  
ATOM    340  H   GLY A  62      30.213  32.845  11.065  1.00  0.00           H  
ATOM    341  N   PRO A  63      32.226  30.188  12.962  1.00  0.00           N  
ATOM    342  CA  PRO A  63      32.838  30.196  14.291  1.00  0.00           C  
ATOM    343  C   PRO A  63      34.208  30.878  14.385  1.00  0.00           C  
ATOM    344  O   PRO A  63      34.508  31.426  15.446  1.00  0.00           O  
ATOM    345  CB  PRO A  63      32.872  28.701  14.630  1.00  0.00           C  
ATOM    346  CG  PRO A  63      31.679  28.116  13.865  1.00  0.00           C  
ATOM    347  CD  PRO A  63      31.754  28.867  12.534  1.00  0.00           C  
ATOM    348  N   VAL A  64      35.014  30.655  13.358  1.00  0.00           N  
ATOM    349  CA  VAL A  64      36.393  31.168  13.234  1.00  0.00           C  
ATOM    350  C   VAL A  64      36.311  32.359  12.274  1.00  0.00           C  
ATOM    351  O   VAL A  64      36.409  32.118  11.076  1.00  0.00           O  
ATOM    352  CB  VAL A  64      37.238  29.935  12.936  1.00  0.00           C  
ATOM    353  CG1 VAL A  64      38.660  30.349  12.548  1.00  0.00           C  
ATOM    354  CG2 VAL A  64      37.497  29.115  14.213  1.00  0.00           C  
ATOM    355  H   VAL A  64      34.682  30.157  12.556  1.00  0.00           H  
ATOM    356  N   PHE A  65      36.284  33.555  12.870  1.00  0.00           N  
ATOM    357  CA  PHE A  65      36.084  34.812  12.134  1.00  0.00           C  
ATOM    358  C   PHE A  65      36.732  36.095  12.672  1.00  0.00           C  
ATOM    359  O   PHE A  65      36.906  36.275  13.870  1.00  0.00           O  
ATOM    360  CB  PHE A  65      34.629  34.998  11.700  1.00  0.00           C  
ATOM    361  CG  PHE A  65      33.709  35.657  12.717  1.00  0.00           C  
ATOM    362  CD1 PHE A  65      33.305  36.964  12.485  1.00  0.00           C  
ATOM    363  CD2 PHE A  65      33.358  35.007  13.900  1.00  0.00           C  
ATOM    364  CE1 PHE A  65      32.660  37.617  13.535  1.00  0.00           C  
ATOM    365  CE2 PHE A  65      32.653  35.671  14.890  1.00  0.00           C  
ATOM    366  CZ  PHE A  65      32.345  37.021  14.744  1.00  0.00           C  
ATOM    367  H   PHE A  65      36.278  33.485  13.861  1.00  0.00           H  
ATOM    368  HD1 PHE A  65      33.670  37.396  11.554  1.00  0.00           H  
ATOM    369  HD2 PHE A  65      33.730  33.983  14.000  1.00  0.00           H  
ATOM    370  HE1 PHE A  65      32.400  38.655  13.346  1.00  0.00           H  
ATOM    371  HE2 PHE A  65      32.184  35.076  15.669  1.00  0.00           H  
ATOM    372  HZ  PHE A  65      32.166  37.565  15.674  1.00  0.00           H  
ATOM    373  N   THR A  66      37.173  36.931  11.735  1.00  0.00           N  
ATOM    374  CA  THR A  66      37.697  38.267  12.005  1.00  0.00           C  
ATOM    375  C   THR A  66      36.620  39.287  12.392  1.00  0.00           C  
ATOM    376  O   THR A  66      36.048  39.955  11.525  1.00  0.00           O  
ATOM    377  CB  THR A  66      38.433  39.016  10.889  1.00  0.00           C  
ATOM    378  CG2 THR A  66      39.801  38.376  10.648  1.00  0.00           C  
ATOM    379  OG1 THR A  66      37.808  38.935   9.603  1.00  0.00           O  
ATOM    380  H   THR A  66      37.441  36.631  10.816  1.00  0.00           H  
ATOM    381  HG1 THR A  66      38.547  38.945   8.922  1.00  0.00           H  
ATOM    382  N   LEU A  67      36.445  39.544  13.678  1.00  0.00           N  
ATOM    383  CA  LEU A  67      35.563  40.622  14.137  1.00  0.00           C  
ATOM    384  C   LEU A  67      36.334  41.916  13.873  1.00  0.00           C  
ATOM    385  O   LEU A  67      37.431  41.963  14.429  1.00  0.00           O  
ATOM    386  CB  LEU A  67      35.216  40.367  15.610  1.00  0.00           C  
ATOM    387  CG  LEU A  67      34.540  41.557  16.278  1.00  0.00           C  
ATOM    388  CD1 LEU A  67      33.136  41.843  15.727  1.00  0.00           C  
ATOM    389  CD2 LEU A  67      34.619  41.233  17.768  1.00  0.00           C  
ATOM    390  H   LEU A  67      36.951  39.174  14.459  1.00  0.00           H  
ATOM    391  N   TYR A  68      36.013  42.478  12.716  1.00  0.00           N  
ATOM    392  CA  TYR A  68      36.320  43.880  12.407  1.00  0.00           C  
ATOM    393  C   TYR A  68      35.998  44.964  13.444  1.00  0.00           C  
ATOM    394  O   TYR A  68      34.893  45.416  13.693  1.00  0.00           O  
ATOM    395  CB  TYR A  68      35.776  44.210  11.019  1.00  0.00           C  
ATOM    396  CG  TYR A  68      36.807  44.010   9.898  1.00  0.00           C  
ATOM    397  CD1 TYR A  68      37.005  42.731   9.388  1.00  0.00           C  
ATOM    398  CD2 TYR A  68      37.698  45.021   9.571  1.00  0.00           C  
ATOM    399  CE1 TYR A  68      37.991  42.500   8.435  1.00  0.00           C  
ATOM    400  CE2 TYR A  68      38.698  44.795   8.635  1.00  0.00           C  
ATOM    401  CZ  TYR A  68      38.810  43.548   8.027  1.00  0.00           C  
ATOM    402  OH  TYR A  68      39.633  43.306   6.967  1.00  0.00           O  
ATOM    403  H   TYR A  68      35.467  41.835  12.177  1.00  0.00           H  
ATOM    404  HD1 TYR A  68      36.411  41.899   9.771  1.00  0.00           H  
ATOM    405  HD2 TYR A  68      37.649  45.978  10.089  1.00  0.00           H  
ATOM    406  HE1 TYR A  68      38.005  41.508   7.992  1.00  0.00           H  
ATOM    407  HE2 TYR A  68      39.359  45.609   8.333  1.00  0.00           H  
ATOM    408  HH  TYR A  68      40.123  44.155   6.780  1.00  0.00           H  
ATOM    409  N   PHE A  69      37.089  45.428  14.061  1.00  0.00           N  
ATOM    410  CA  PHE A  69      37.064  46.410  15.159  1.00  0.00           C  
ATOM    411  C   PHE A  69      37.393  47.742  14.492  1.00  0.00           C  
ATOM    412  O   PHE A  69      38.436  48.337  14.763  1.00  0.00           O  
ATOM    413  CB  PHE A  69      38.041  45.875  16.208  1.00  0.00           C  
ATOM    414  CG  PHE A  69      37.358  45.987  17.563  1.00  0.00           C  
ATOM    415  CD1 PHE A  69      37.110  47.217  18.163  1.00  0.00           C  
ATOM    416  CD2 PHE A  69      37.002  44.789  18.178  1.00  0.00           C  
ATOM    417  CE1 PHE A  69      36.564  47.372  19.430  1.00  0.00           C  
ATOM    418  CE2 PHE A  69      36.588  44.901  19.504  1.00  0.00           C  
ATOM    419  CZ  PHE A  69      36.435  46.155  20.079  1.00  0.00           C  
ATOM    420  H   PHE A  69      37.961  44.942  13.951  1.00  0.00           H  
ATOM    421  HD1 PHE A  69      37.536  48.078  17.649  1.00  0.00           H  
ATOM    422  HD2 PHE A  69      36.806  43.896  17.592  1.00  0.00           H  
ATOM    423  HE1 PHE A  69      36.309  48.366  19.803  1.00  0.00           H  
ATOM    424  HE2 PHE A  69      36.637  43.989  20.116  1.00  0.00           H  
ATOM    425  HZ  PHE A  69      35.949  46.275  21.049  1.00  0.00           H  
ATOM    426  N   GLY A  70      36.396  48.397  13.907  1.00  0.00           N  
ATOM    427  CA  GLY A  70      36.611  49.560  13.039  1.00  0.00           C  
ATOM    428  C   GLY A  70      37.333  49.151  11.745  1.00  0.00           C  
ATOM    429  O   GLY A  70      36.695  48.705  10.797  1.00  0.00           O  
ATOM    430  H   GLY A  70      35.434  48.126  13.948  1.00  0.00           H  
ATOM    431  N   LEU A  71      38.652  49.317  11.792  1.00  0.00           N  
ATOM    432  CA  LEU A  71      39.562  48.890  10.716  1.00  0.00           C  
ATOM    433  C   LEU A  71      40.625  47.929  11.254  1.00  0.00           C  
ATOM    434  O   LEU A  71      41.261  47.209  10.483  1.00  0.00           O  
ATOM    435  CB  LEU A  71      40.385  50.078  10.217  1.00  0.00           C  
ATOM    436  CG  LEU A  71      39.641  51.316   9.707  1.00  0.00           C  
ATOM    437  CD1 LEU A  71      40.713  52.397   9.537  1.00  0.00           C  
ATOM    438  CD2 LEU A  71      38.789  51.143   8.442  1.00  0.00           C  
ATOM    439  H   LEU A  71      39.021  49.882  12.516  1.00  0.00           H  
ATOM    440  N   LYS A  72      40.664  47.653  12.551  1.00  0.00           N  
ATOM    441  CA  LYS A  72      41.557  46.625  13.104  1.00  0.00           C  
ATOM    442  C   LYS A  72      40.870  45.255  13.122  1.00  0.00           C  
ATOM    443  O   LYS A  72      39.661  45.198  13.325  1.00  0.00           O  
ATOM    444  CB  LYS A  72      41.894  47.022  14.537  1.00  0.00           C  
ATOM    445  CG  LYS A  72      42.683  48.339  14.534  1.00  0.00           C  
ATOM    446  CD  LYS A  72      43.132  48.733  15.943  1.00  0.00           C  
ATOM    447  CE  LYS A  72      42.049  49.088  16.973  1.00  0.00           C  
ATOM    448  NZ  LYS A  72      41.392  50.310  16.498  1.00  0.00           N1+
ATOM    449  H   LYS A  72      40.228  48.283  13.186  1.00  0.00           H  
ATOM    450  HZ1 LYS A  72      42.106  50.930  16.167  1.00  0.00           H  
ATOM    451  HZ2 LYS A  72      40.763  50.108  15.744  1.00  0.00           H  
ATOM    452  HZ3 LYS A  72      40.861  50.783  17.185  1.00  0.00           H  
ATOM    453  N   PRO A  73      41.539  44.156  12.763  1.00  0.00           N  
ATOM    454  CA  PRO A  73      40.905  42.840  12.918  1.00  0.00           C  
ATOM    455  C   PRO A  73      41.398  42.006  14.102  1.00  0.00           C  
ATOM    456  O   PRO A  73      42.514  42.085  14.598  1.00  0.00           O  
ATOM    457  CB  PRO A  73      41.110  42.151  11.567  1.00  0.00           C  
ATOM    458  CG  PRO A  73      42.433  42.751  11.104  1.00  0.00           C  
ATOM    459  CD  PRO A  73      42.525  44.165  11.677  1.00  0.00           C  
ATOM    460  N   ILE A  74      40.326  41.581  14.766  1.00  0.00           N  
ATOM    461  CA  ILE A  74      40.437  40.791  15.998  1.00  0.00           C  
ATOM    462  C   ILE A  74      39.803  39.426  15.725  1.00  0.00           C  
ATOM    463  O   ILE A  74      38.647  39.383  15.316  1.00  0.00           O  
ATOM    464  CB  ILE A  74      39.867  41.577  17.180  1.00  0.00           C  
ATOM    465  CG1 ILE A  74      40.638  42.874  17.421  1.00  0.00           C  
ATOM    466  CG2 ILE A  74      39.544  40.622  18.334  1.00  0.00           C  
ATOM    467  CD  ILE A  74      40.550  43.466  18.841  1.00  0.00           C  
ATOM    468  H   ILE A  74      39.381  41.728  14.461  1.00  0.00           H  
ATOM    469  N   VAL A  75      40.639  38.420  15.452  1.00  0.00           N  
ATOM    470  CA  VAL A  75      40.258  37.031  15.188  1.00  0.00           C  
ATOM    471  C   VAL A  75      39.651  36.334  16.403  1.00  0.00           C  
ATOM    472  O   VAL A  75      40.259  36.155  17.447  1.00  0.00           O  
ATOM    473  CB  VAL A  75      41.431  36.251  14.584  1.00  0.00           C  
ATOM    474  CG1 VAL A  75      40.936  34.960  13.930  1.00  0.00           C  
ATOM    475  CG2 VAL A  75      42.397  37.114  13.774  1.00  0.00           C  
ATOM    476  H   VAL A  75      41.610  38.583  15.629  1.00  0.00           H  
ATOM    477  N   VAL A  76      38.330  36.134  16.319  1.00  0.00           N  
ATOM    478  CA  VAL A  76      37.471  35.585  17.364  1.00  0.00           C  
ATOM    479  C   VAL A  76      37.079  34.145  17.005  1.00  0.00           C  
ATOM    480  O   VAL A  76      36.580  33.700  15.975  1.00  0.00           O  
ATOM    481  CB  VAL A  76      36.295  36.528  17.617  1.00  0.00           C  
ATOM    482  CG1 VAL A  76      36.659  37.792  18.396  1.00  0.00           C  
ATOM    483  CG2 VAL A  76      35.430  36.938  16.425  1.00  0.00           C  
ATOM    484  H   VAL A  76      37.909  36.176  15.416  1.00  0.00           H  
ATOM    485  N   LEU A  77      37.557  33.398  18.007  1.00  0.00           N  
ATOM    486  CA  LEU A  77      37.330  31.955  18.170  1.00  0.00           C  
ATOM    487  C   LEU A  77      36.073  31.604  18.978  1.00  0.00           C  
ATOM    488  O   LEU A  77      35.977  31.877  20.172  1.00  0.00           O  
ATOM    489  CB  LEU A  77      38.485  31.326  18.944  1.00  0.00           C  
ATOM    490  CG  LEU A  77      39.845  31.474  18.252  1.00  0.00           C  
ATOM    491  CD1 LEU A  77      40.950  30.725  19.001  1.00  0.00           C  
ATOM    492  CD2 LEU A  77      39.742  31.076  16.778  1.00  0.00           C  
ATOM    493  H   LEU A  77      38.128  33.839  18.691  1.00  0.00           H  
ATOM    494  N   HIS A  78      34.996  31.294  18.276  1.00  0.00           N  
ATOM    495  CA  HIS A  78      33.697  31.035  18.927  1.00  0.00           C  
ATOM    496  C   HIS A  78      33.197  29.592  18.810  1.00  0.00           C  
ATOM    497  O   HIS A  78      33.375  28.829  17.867  1.00  0.00           O  
ATOM    498  CB  HIS A  78      32.685  32.100  18.489  1.00  0.00           C  
ATOM    499  CG  HIS A  78      31.355  32.212  19.223  1.00  0.00           C  
ATOM    500  CD2 HIS A  78      30.321  31.397  19.020  1.00  0.00           C  
ATOM    501  ND1 HIS A  78      31.146  32.946  20.311  1.00  0.00           N  
ATOM    502  CE1 HIS A  78      29.982  32.502  20.760  1.00  0.00           C  
ATOM    503  NE2 HIS A  78      29.470  31.503  20.041  1.00  0.00           N  
ATOM    504  H   HIS A  78      34.890  31.479  17.295  1.00  0.00           H  
ATOM    505  HD2 HIS A  78      30.184  30.721  18.177  1.00  0.00           H  
ATOM    506  HE1 HIS A  78      29.477  32.902  21.646  1.00  0.00           H  
ATOM    507  HE2 HIS A  78      28.701  30.874  20.148  1.00  0.00           H  
ATOM    508  N   GLY A  79      32.525  29.222  19.894  1.00  0.00           N  
ATOM    509  CA  GLY A  79      32.010  27.858  20.090  1.00  0.00           C  
ATOM    510  C   GLY A  79      32.979  26.834  20.698  1.00  0.00           C  
ATOM    511  O   GLY A  79      34.081  26.663  20.176  1.00  0.00           O  
ATOM    512  H   GLY A  79      32.568  29.738  20.747  1.00  0.00           H  
ATOM    513  N   TYR A  80      32.302  25.812  21.227  1.00  0.00           N  
ATOM    514  CA  TYR A  80      32.937  24.693  21.931  1.00  0.00           C  
ATOM    515  C   TYR A  80      34.320  24.183  21.546  1.00  0.00           C  
ATOM    516  O   TYR A  80      35.382  24.467  22.079  1.00  0.00           O  
ATOM    517  CB  TYR A  80      31.930  23.539  21.992  1.00  0.00           C  
ATOM    518  CG  TYR A  80      32.355  22.478  23.015  1.00  0.00           C  
ATOM    519  CD1 TYR A  80      32.635  22.820  24.333  1.00  0.00           C  
ATOM    520  CD2 TYR A  80      32.724  21.227  22.536  1.00  0.00           C  
ATOM    521  CE1 TYR A  80      33.283  21.877  25.136  1.00  0.00           C  
ATOM    522  CE2 TYR A  80      33.323  20.260  23.332  1.00  0.00           C  
ATOM    523  CZ  TYR A  80      33.677  20.651  24.618  1.00  0.00           C  
ATOM    524  OH  TYR A  80      34.277  19.771  25.464  1.00  0.00           O  
ATOM    525  H   TYR A  80      31.362  25.721  20.910  1.00  0.00           H  
ATOM    526  HD1 TYR A  80      32.149  23.684  24.795  1.00  0.00           H  
ATOM    527  HD2 TYR A  80      32.310  21.068  21.543  1.00  0.00           H  
ATOM    528  HE1 TYR A  80      33.328  21.984  26.217  1.00  0.00           H  
ATOM    529  HE2 TYR A  80      33.481  19.232  23.005  1.00  0.00           H  
ATOM    530  HH  TYR A  80      34.675  20.295  26.218  1.00  0.00           H  
ATOM    531  N   GLU A  81      34.341  23.448  20.427  1.00  0.00           N  
ATOM    532  CA  GLU A  81      35.492  22.756  19.827  1.00  0.00           C  
ATOM    533  C   GLU A  81      36.656  23.681  19.441  1.00  0.00           C  
ATOM    534  O   GLU A  81      37.795  23.317  19.751  1.00  0.00           O  
ATOM    535  CB  GLU A  81      35.154  21.936  18.593  1.00  0.00           C  
ATOM    536  CG  GLU A  81      33.799  21.244  18.755  1.00  0.00           C  
ATOM    537  CD  GLU A  81      32.626  22.037  18.160  1.00  0.00           C  
ATOM    538  OE1 GLU A  81      32.374  22.062  16.943  1.00  0.00           O  
ATOM    539  OE2 GLU A  81      32.009  22.804  18.931  1.00  0.00           O1-
ATOM    540  H   GLU A  81      33.493  23.196  19.976  1.00  0.00           H  
ATOM    541  N   ALA A  82      36.423  24.798  18.771  1.00  0.00           N  
ATOM    542  CA  ALA A  82      37.443  25.842  18.566  1.00  0.00           C  
ATOM    543  C   ALA A  82      38.028  26.502  19.818  1.00  0.00           C  
ATOM    544  O   ALA A  82      39.250  26.482  19.962  1.00  0.00           O  
ATOM    545  CB  ALA A  82      36.918  26.991  17.699  1.00  0.00           C  
ATOM    546  H   ALA A  82      35.575  24.842  18.241  1.00  0.00           H  
ATOM    547  N   VAL A  83      37.117  26.783  20.737  1.00  0.00           N  
ATOM    548  CA  VAL A  83      37.422  27.410  22.024  1.00  0.00           C  
ATOM    549  C   VAL A  83      38.175  26.574  23.058  1.00  0.00           C  
ATOM    550  O   VAL A  83      39.224  27.056  23.487  1.00  0.00           O  
ATOM    551  CB  VAL A  83      36.178  27.980  22.722  1.00  0.00           C  
ATOM    552  CG1 VAL A  83      36.278  28.315  24.206  1.00  0.00           C  
ATOM    553  CG2 VAL A  83      35.699  29.305  22.132  1.00  0.00           C  
ATOM    554  H   VAL A  83      36.141  26.628  20.550  1.00  0.00           H  
ATOM    555  N   LYS A  84      37.970  25.264  23.107  1.00  0.00           N  
ATOM    556  CA  LYS A  84      38.800  24.372  23.925  1.00  0.00           C  
ATOM    557  C   LYS A  84      40.186  23.949  23.434  1.00  0.00           C  
ATOM    558  O   LYS A  84      41.150  23.931  24.193  1.00  0.00           O  
ATOM    559  CB  LYS A  84      38.011  23.150  24.400  1.00  0.00           C  
ATOM    560  CG  LYS A  84      37.826  22.111  23.295  1.00  0.00           C  
ATOM    561  CD  LYS A  84      37.216  20.751  23.625  1.00  0.00           C  
ATOM    562  CE  LYS A  84      38.272  19.914  24.344  1.00  0.00           C  
ATOM    563  NZ  LYS A  84      39.263  19.353  23.412  1.00  0.00           N1+
ATOM    564  H   LYS A  84      37.132  24.894  22.700  1.00  0.00           H  
ATOM    565  HZ1 LYS A  84      40.164  19.622  23.756  1.00  0.00           H  
ATOM    566  HZ2 LYS A  84      39.192  18.361  23.307  1.00  0.00           H  
ATOM    567  HZ3 LYS A  84      39.127  19.722  22.497  1.00  0.00           H  
ATOM    568  N   GLU A  85      40.295  23.952  22.109  1.00  0.00           N  
ATOM    569  CA  GLU A  85      41.579  23.706  21.433  1.00  0.00           C  
ATOM    570  C   GLU A  85      42.620  24.806  21.660  1.00  0.00           C  
ATOM    571  O   GLU A  85      43.736  24.537  22.098  1.00  0.00           O  
ATOM    572  CB  GLU A  85      41.307  23.428  19.960  1.00  0.00           C  
ATOM    573  CG  GLU A  85      42.632  23.374  19.178  1.00  0.00           C  
ATOM    574  CD  GLU A  85      42.366  22.492  17.956  1.00  0.00           C  
ATOM    575  OE1 GLU A  85      41.847  23.041  16.969  1.00  0.00           O  
ATOM    576  OE2 GLU A  85      42.591  21.255  17.972  1.00  0.00           O1-
ATOM    577  H   GLU A  85      39.534  24.096  21.475  1.00  0.00           H  
ATOM    578  N   ALA A  86      42.050  26.007  21.756  1.00  0.00           N  
ATOM    579  CA  ALA A  86      42.658  27.314  22.032  1.00  0.00           C  
ATOM    580  C   ALA A  86      43.073  27.360  23.503  1.00  0.00           C  
ATOM    581  O   ALA A  86      44.137  27.814  23.922  1.00  0.00           O  
ATOM    582  CB  ALA A  86      41.572  28.372  21.797  1.00  0.00           C  
ATOM    583  H   ALA A  86      41.113  26.156  21.439  1.00  0.00           H  
ATOM    584  N   LEU A  87      42.184  27.024  24.435  1.00  0.00           N  
ATOM    585  CA  LEU A  87      42.391  26.867  25.885  1.00  0.00           C  
ATOM    586  C   LEU A  87      43.351  25.841  26.496  1.00  0.00           C  
ATOM    587  O   LEU A  87      44.356  26.159  27.130  1.00  0.00           O  
ATOM    588  CB  LEU A  87      40.997  26.913  26.508  1.00  0.00           C  
ATOM    589  CG  LEU A  87      40.215  28.227  26.513  1.00  0.00           C  
ATOM    590  CD1 LEU A  87      38.744  28.102  26.917  1.00  0.00           C  
ATOM    591  CD2 LEU A  87      40.830  29.297  27.417  1.00  0.00           C  
ATOM    592  H   LEU A  87      41.214  27.044  24.193  1.00  0.00           H  
ATOM    593  N   ILE A  88      43.404  24.717  25.781  1.00  0.00           N  
ATOM    594  CA  ILE A  88      44.207  23.524  26.107  1.00  0.00           C  
ATOM    595  C   ILE A  88      45.508  23.390  25.320  1.00  0.00           C  
ATOM    596  O   ILE A  88      46.455  23.339  26.108  1.00  0.00           O  
ATOM    597  CB  ILE A  88      43.411  22.236  25.943  1.00  0.00           C  
ATOM    598  CG1 ILE A  88      42.203  22.384  26.862  1.00  0.00           C  
ATOM    599  CG2 ILE A  88      44.238  21.053  26.458  1.00  0.00           C  
ATOM    600  CD  ILE A  88      41.086  21.454  26.383  1.00  0.00           C  
ATOM    601  H   ILE A  88      42.819  24.669  24.978  1.00  0.00           H  
ATOM    602  N   ASP A  89      45.613  23.443  23.989  1.00  0.00           N  
ATOM    603  CA  ASP A  89      46.887  23.327  23.278  1.00  0.00           C  
ATOM    604  C   ASP A  89      47.609  24.608  22.851  1.00  0.00           C  
ATOM    605  O   ASP A  89      48.729  24.810  23.320  1.00  0.00           O  
ATOM    606  CB  ASP A  89      46.703  22.308  22.159  1.00  0.00           C  
ATOM    607  CG  ASP A  89      46.657  20.926  22.801  1.00  0.00           C  
ATOM    608  OD1 ASP A  89      47.658  20.171  22.799  1.00  0.00           O  
ATOM    609  OD2 ASP A  89      45.537  20.403  22.971  1.00  0.00           O1-
ATOM    610  H   ASP A  89      44.775  23.324  23.457  1.00  0.00           H  
ATOM    611  N   LEU A  90      46.861  25.549  22.277  1.00  0.00           N  
ATOM    612  CA  LEU A  90      47.526  26.780  21.827  1.00  0.00           C  
ATOM    613  C   LEU A  90      48.058  27.656  22.960  1.00  0.00           C  
ATOM    614  O   LEU A  90      47.369  28.320  23.719  1.00  0.00           O  
ATOM    615  CB  LEU A  90      46.725  27.704  20.906  1.00  0.00           C  
ATOM    616  CG  LEU A  90      46.611  27.273  19.438  1.00  0.00           C  
ATOM    617  CD1 LEU A  90      48.010  27.085  18.853  1.00  0.00           C  
ATOM    618  CD2 LEU A  90      45.906  25.927  19.281  1.00  0.00           C  
ATOM    619  H   LEU A  90      45.877  25.581  22.119  1.00  0.00           H  
ATOM    620  N   GLY A  91      49.379  27.667  23.151  1.00  0.00           N  
ATOM    621  CA  GLY A  91      50.044  28.370  24.255  1.00  0.00           C  
ATOM    622  C   GLY A  91      51.086  29.455  23.968  1.00  0.00           C  
ATOM    623  O   GLY A  91      50.608  30.463  23.439  1.00  0.00           O  
ATOM    624  H   GLY A  91      49.917  27.076  22.539  1.00  0.00           H  
ATOM    625  N   GLU A  92      52.317  29.009  23.763  1.00  0.00           N  
ATOM    626  CA  GLU A  92      53.389  29.939  23.354  1.00  0.00           C  
ATOM    627  C   GLU A  92      53.341  30.506  21.940  1.00  0.00           C  
ATOM    628  O   GLU A  92      54.261  31.230  21.561  1.00  0.00           O  
ATOM    629  CB  GLU A  92      54.677  29.178  23.641  1.00  0.00           C  
ATOM    630  CG  GLU A  92      54.992  29.095  25.130  1.00  0.00           C  
ATOM    631  CD  GLU A  92      56.267  28.301  25.455  1.00  0.00           C  
ATOM    632  OE1 GLU A  92      56.132  27.726  26.560  1.00  0.00           O  
ATOM    633  OE2 GLU A  92      57.230  28.283  24.666  1.00  0.00           O1-
ATOM    634  H   GLU A  92      52.479  28.036  23.923  1.00  0.00           H  
ATOM    635  N   GLU A  93      52.573  29.794  21.128  1.00  0.00           N  
ATOM    636  CA  GLU A  93      52.056  30.219  19.815  1.00  0.00           C  
ATOM    637  C   GLU A  93      51.525  31.655  19.842  1.00  0.00           C  
ATOM    638  O   GLU A  93      51.872  32.482  18.988  1.00  0.00           O  
ATOM    639  CB  GLU A  93      50.918  29.279  19.414  1.00  0.00           C  
ATOM    640  CG  GLU A  93      51.465  27.976  18.830  1.00  0.00           C  
ATOM    641  CD  GLU A  93      51.878  26.888  19.817  1.00  0.00           C  
ATOM    642  OE1 GLU A  93      51.262  26.845  20.908  1.00  0.00           O  
ATOM    643  OE2 GLU A  93      52.775  26.082  19.484  1.00  0.00           O1-
ATOM    644  H   GLU A  93      52.433  28.841  21.415  1.00  0.00           H  
ATOM    645  N   PHE A  94      50.716  31.990  20.845  1.00  0.00           N  
ATOM    646  CA  PHE A  94      50.202  33.334  21.138  1.00  0.00           C  
ATOM    647  C   PHE A  94      50.488  33.921  22.517  1.00  0.00           C  
ATOM    648  O   PHE A  94      49.685  33.868  23.445  1.00  0.00           O  
ATOM    649  CB  PHE A  94      48.727  33.318  20.713  1.00  0.00           C  
ATOM    650  CG  PHE A  94      47.652  32.733  21.625  1.00  0.00           C  
ATOM    651  CD1 PHE A  94      47.136  31.458  21.449  1.00  0.00           C  
ATOM    652  CD2 PHE A  94      46.883  33.783  22.126  1.00  0.00           C  
ATOM    653  CE1 PHE A  94      45.826  31.189  21.835  1.00  0.00           C  
ATOM    654  CE2 PHE A  94      45.535  33.525  22.375  1.00  0.00           C  
ATOM    655  CZ  PHE A  94      45.034  32.231  22.321  1.00  0.00           C  
ATOM    656  H   PHE A  94      50.468  31.281  21.497  1.00  0.00           H  
ATOM    657  HD1 PHE A  94      47.770  30.821  20.832  1.00  0.00           H  
ATOM    658  HD2 PHE A  94      47.248  34.804  22.079  1.00  0.00           H  
ATOM    659  HE1 PHE A  94      45.338  30.242  21.641  1.00  0.00           H  
ATOM    660  HE2 PHE A  94      44.952  34.442  22.469  1.00  0.00           H  
ATOM    661  HZ  PHE A  94      44.062  31.993  22.732  1.00  0.00           H  
ATOM    662  N   SER A  95      51.708  34.434  22.563  1.00  0.00           N  
ATOM    663  CA  SER A  95      52.311  34.871  23.829  1.00  0.00           C  
ATOM    664  C   SER A  95      52.630  36.340  24.137  1.00  0.00           C  
ATOM    665  O   SER A  95      52.503  36.767  25.277  1.00  0.00           O  
ATOM    666  CB  SER A  95      53.676  34.182  23.945  1.00  0.00           C  
ATOM    667  OG  SER A  95      54.444  34.447  22.760  1.00  0.00           O  
ATOM    668  H   SER A  95      52.278  34.378  21.741  1.00  0.00           H  
ATOM    669  HG  SER A  95      55.410  34.341  22.983  1.00  0.00           H  
ATOM    670  N   GLY A  96      52.654  37.158  23.088  1.00  0.00           N  
ATOM    671  CA  GLY A  96      52.814  38.613  23.217  1.00  0.00           C  
ATOM    672  C   GLY A  96      51.425  39.228  23.477  1.00  0.00           C  
ATOM    673  O   GLY A  96      50.486  38.742  22.849  1.00  0.00           O  
ATOM    674  H   GLY A  96      52.449  36.802  22.178  1.00  0.00           H  
ATOM    675  N   ARG A  97      51.439  40.216  24.359  1.00  0.00           N  
ATOM    676  CA  ARG A  97      50.273  41.050  24.665  1.00  0.00           C  
ATOM    677  C   ARG A  97      49.783  41.853  23.464  1.00  0.00           C  
ATOM    678  O   ARG A  97      50.578  42.491  22.762  1.00  0.00           O  
ATOM    679  CB  ARG A  97      50.562  41.769  25.985  1.00  0.00           C  
ATOM    680  CG  ARG A  97      50.871  40.886  27.186  1.00  0.00           C  
ATOM    681  CD  ARG A  97      49.550  40.231  27.604  1.00  0.00           C  
ATOM    682  NE  ARG A  97      49.715  39.259  28.693  1.00  0.00           N  
ATOM    683  CZ  ARG A  97      48.754  38.373  28.999  1.00  0.00           C  
ATOM    684  NH1 ARG A  97      47.517  38.303  28.498  1.00  0.00           N1+
ATOM    685  NH2 ARG A  97      49.004  37.522  30.002  1.00  0.00           N  
ATOM    686  H   ARG A  97      52.163  40.284  25.057  1.00  0.00           H  
ATOM    687  HE  ARG A  97      50.386  39.581  29.360  1.00  0.00           H  
ATOM    688 1HH1 ARG A  97      47.093  38.943  27.849  1.00  0.00           H  
ATOM    689 2HH1 ARG A  97      46.982  37.499  28.760  1.00  0.00           H  
ATOM    690 1HH2 ARG A  97      49.861  37.469  30.521  1.00  0.00           H  
ATOM    691 2HH2 ARG A  97      48.393  36.728  30.105  1.00  0.00           H  
ATOM    692  N   GLY A  98      48.464  41.950  23.310  1.00  0.00           N  
ATOM    693  CA  GLY A  98      47.777  42.601  22.181  1.00  0.00           C  
ATOM    694  C   GLY A  98      47.498  44.098  22.258  1.00  0.00           C  
ATOM    695  O   GLY A  98      47.918  44.795  23.190  1.00  0.00           O  
ATOM    696  H   GLY A  98      47.905  41.513  24.016  1.00  0.00           H  
ATOM    697  N   ILE A  99      46.510  44.512  21.464  1.00  0.00           N  
ATOM    698  CA  ILE A  99      45.862  45.823  21.656  1.00  0.00           C  
ATOM    699  C   ILE A  99      44.836  45.920  22.779  1.00  0.00           C  
ATOM    700  O   ILE A  99      43.639  45.608  22.692  1.00  0.00           O  
ATOM    701  CB  ILE A  99      45.224  46.267  20.347  1.00  0.00           C  
ATOM    702  CG1 ILE A  99      46.011  46.134  19.044  1.00  0.00           C  
ATOM    703  CG2 ILE A  99      44.882  47.755  20.377  1.00  0.00           C  
ATOM    704  CD  ILE A  99      45.342  46.580  17.742  1.00  0.00           C  
ATOM    705  H   ILE A  99      45.928  43.980  20.856  1.00  0.00           H  
ATOM    706  N   PHE A 100      45.491  46.144  23.906  1.00  0.00           N  
ATOM    707  CA  PHE A 100      44.811  46.602  25.123  1.00  0.00           C  
ATOM    708  C   PHE A 100      44.029  47.886  24.843  1.00  0.00           C  
ATOM    709  O   PHE A 100      44.657  48.811  24.317  1.00  0.00           O  
ATOM    710  CB  PHE A 100      45.719  46.725  26.351  1.00  0.00           C  
ATOM    711  CG  PHE A 100      46.087  45.419  27.067  1.00  0.00           C  
ATOM    712  CD1 PHE A 100      47.025  44.530  26.560  1.00  0.00           C  
ATOM    713  CD2 PHE A 100      45.425  45.205  28.263  1.00  0.00           C  
ATOM    714  CE1 PHE A 100      47.474  43.525  27.395  1.00  0.00           C  
ATOM    715  CE2 PHE A 100      45.746  44.087  29.026  1.00  0.00           C  
ATOM    716  CZ  PHE A 100      46.819  43.303  28.610  1.00  0.00           C  
ATOM    717  H   PHE A 100      46.480  46.305  23.986  1.00  0.00           H  
ATOM    718  HD1 PHE A 100      47.509  44.575  25.580  1.00  0.00           H  
ATOM    719  HD2 PHE A 100      44.509  45.685  28.611  1.00  0.00           H  
ATOM    720  HE1 PHE A 100      48.223  42.850  26.985  1.00  0.00           H  
ATOM    721  HE2 PHE A 100      45.212  43.731  29.913  1.00  0.00           H  
ATOM    722  HZ  PHE A 100      47.194  42.514  29.248  1.00  0.00           H  
ATOM    723  N   PRO A 101      42.783  48.013  25.299  1.00  0.00           N  
ATOM    724  CA  PRO A 101      41.810  49.067  24.998  1.00  0.00           C  
ATOM    725  C   PRO A 101      42.355  50.495  25.025  1.00  0.00           C  
ATOM    726  O   PRO A 101      42.426  51.118  23.969  1.00  0.00           O  
ATOM    727  CB  PRO A 101      40.567  48.784  25.846  1.00  0.00           C  
ATOM    728  CG  PRO A 101      40.770  47.444  26.551  1.00  0.00           C  
ATOM    729  CD  PRO A 101      42.063  46.905  25.951  1.00  0.00           C  
ATOM    730  N   LEU A 102      42.771  51.009  26.177  1.00  0.00           N  
ATOM    731  CA  LEU A 102      43.567  52.257  26.213  1.00  0.00           C  
ATOM    732  C   LEU A 102      44.906  51.994  26.910  1.00  0.00           C  
ATOM    733  O   LEU A 102      44.979  51.972  28.135  1.00  0.00           O  
ATOM    734  CB  LEU A 102      42.799  53.391  26.888  1.00  0.00           C  
ATOM    735  CG  LEU A 102      43.316  54.834  26.774  1.00  0.00           C  
ATOM    736  CD1 LEU A 102      42.762  55.576  25.553  1.00  0.00           C  
ATOM    737  CD2 LEU A 102      43.130  55.628  28.056  1.00  0.00           C  
ATOM    738  H   LEU A 102      42.389  50.778  27.076  1.00  0.00           H  
ATOM    739  N   ALA A 103      45.968  52.074  26.107  1.00  0.00           N  
ATOM    740  CA  ALA A 103      47.261  51.497  26.472  1.00  0.00           C  
ATOM    741  C   ALA A 103      48.242  52.548  26.998  1.00  0.00           C  
ATOM    742  O   ALA A 103      49.207  52.944  26.341  1.00  0.00           O  
ATOM    743  CB  ALA A 103      47.685  50.878  25.136  1.00  0.00           C  
ATOM    744  H   ALA A 103      45.902  52.462  25.194  1.00  0.00           H  
ATOM    745  N   GLU A 104      47.850  53.050  28.176  1.00  0.00           N  
ATOM    746  CA  GLU A 104      48.595  53.995  29.005  1.00  0.00           C  
ATOM    747  C   GLU A 104      48.871  53.502  30.431  1.00  0.00           C  
ATOM    748  O   GLU A 104      48.002  53.573  31.306  1.00  0.00           O  
ATOM    749  CB  GLU A 104      47.835  55.321  28.941  1.00  0.00           C  
ATOM    750  CG  GLU A 104      48.810  56.451  29.272  1.00  0.00           C  
ATOM    751  CD  GLU A 104      49.838  56.879  28.226  1.00  0.00           C  
ATOM    752  OE1 GLU A 104      51.022  56.481  28.303  1.00  0.00           O  
ATOM    753  OE2 GLU A 104      49.399  57.546  27.257  1.00  0.00           O1-
ATOM    754  H   GLU A 104      46.944  52.872  28.575  1.00  0.00           H  
ATOM    755  N   ARG A 105      50.017  52.859  30.569  1.00  0.00           N  
ATOM    756  CA  ARG A 105      50.394  52.054  31.745  1.00  0.00           C  
ATOM    757  C   ARG A 105      51.652  52.580  32.452  1.00  0.00           C  
ATOM    758  O   ARG A 105      52.753  52.678  31.906  1.00  0.00           O  
ATOM    759  CB  ARG A 105      50.587  50.620  31.267  1.00  0.00           C  
ATOM    760  CG  ARG A 105      50.126  49.588  32.306  1.00  0.00           C  
ATOM    761  CD  ARG A 105      49.971  48.205  31.682  1.00  0.00           C  
ATOM    762  NE  ARG A 105      49.576  47.320  32.791  1.00  0.00           N  
ATOM    763  CZ  ARG A 105      49.045  46.097  32.817  1.00  0.00           C  
ATOM    764  NH1 ARG A 105      48.777  45.407  31.695  1.00  0.00           N1+
ATOM    765  NH2 ARG A 105      48.852  45.576  34.042  1.00  0.00           N  
ATOM    766  H   ARG A 105      50.816  53.080  30.003  1.00  0.00           H  
ATOM    767  HE  ARG A 105      49.854  47.775  33.631  1.00  0.00           H  
ATOM    768 1HH1 ARG A 105      48.899  45.763  30.777  1.00  0.00           H  
ATOM    769 2HH1 ARG A 105      48.651  44.413  31.789  1.00  0.00           H  
ATOM    770 1HH2 ARG A 105      49.048  46.110  34.848  1.00  0.00           H  
ATOM    771 2HH2 ARG A 105      48.480  44.682  34.311  1.00  0.00           H  
ATOM    772  N   ALA A 106      51.446  53.255  33.577  1.00  0.00           N  
ATOM    773  CA  ALA A 106      52.527  54.096  34.118  1.00  0.00           C  
ATOM    774  C   ALA A 106      53.540  53.307  34.965  1.00  0.00           C  
ATOM    775  O   ALA A 106      53.231  52.580  35.901  1.00  0.00           O  
ATOM    776  CB  ALA A 106      51.851  55.154  34.989  1.00  0.00           C  
ATOM    777  H   ALA A 106      50.669  53.073  34.186  1.00  0.00           H  
ATOM    778  N   ASN A 107      54.764  53.296  34.458  1.00  0.00           N  
ATOM    779  CA  ASN A 107      55.962  52.731  35.090  1.00  0.00           C  
ATOM    780  C   ASN A 107      55.871  51.231  35.395  1.00  0.00           C  
ATOM    781  O   ASN A 107      56.106  50.885  36.554  1.00  0.00           O  
ATOM    782  CB  ASN A 107      56.316  53.595  36.305  1.00  0.00           C  
ATOM    783  CG  ASN A 107      56.925  54.940  35.915  1.00  0.00           C  
ATOM    784  ND2 ASN A 107      58.237  55.061  36.094  1.00  0.00           N  
ATOM    785  OD1 ASN A 107      56.298  55.916  35.516  1.00  0.00           O  
ATOM    786  H   ASN A 107      54.895  53.590  33.514  1.00  0.00           H  
ATOM    787 1HD2 ASN A 107      58.818  54.292  36.353  1.00  0.00           H  
ATOM    788 2HD2 ASN A 107      58.569  55.986  36.284  1.00  0.00           H  
ATOM    789  N   ARG A 108      55.501  50.351  34.475  1.00  0.00           N  
ATOM    790  CA  ARG A 108      55.538  48.905  34.756  1.00  0.00           C  
ATOM    791  C   ARG A 108      56.803  48.286  34.173  1.00  0.00           C  
ATOM    792  O   ARG A 108      57.670  48.875  33.534  1.00  0.00           O  
ATOM    793  CB  ARG A 108      54.269  48.320  34.152  1.00  0.00           C  
ATOM    794  CG  ARG A 108      52.977  48.782  34.843  1.00  0.00           C  
ATOM    795  CD  ARG A 108      52.956  48.630  36.364  1.00  0.00           C  
ATOM    796  NE  ARG A 108      51.691  49.151  36.888  1.00  0.00           N  
ATOM    797  CZ  ARG A 108      51.614  50.009  37.909  1.00  0.00           C  
ATOM    798  NH1 ARG A 108      52.671  50.439  38.611  1.00  0.00           N1+
ATOM    799  NH2 ARG A 108      50.377  50.477  38.155  1.00  0.00           N  
ATOM    800  H   ARG A 108      55.538  50.512  33.487  1.00  0.00           H  
ATOM    801  HE  ARG A 108      50.861  48.732  36.506  1.00  0.00           H  
ATOM    802 1HH1 ARG A 108      53.577  50.043  38.471  1.00  0.00           H  
ATOM    803 2HH1 ARG A 108      52.531  51.268  39.145  1.00  0.00           H  
ATOM    804 1HH2 ARG A 108      49.613  50.249  37.558  1.00  0.00           H  
ATOM    805 2HH2 ARG A 108      50.138  50.938  39.016  1.00  0.00           H  
ATOM    806  N   GLY A 109      57.027  47.047  34.602  1.00  0.00           N  
ATOM    807  CA  GLY A 109      58.102  46.202  34.049  1.00  0.00           C  
ATOM    808  C   GLY A 109      57.695  44.838  33.498  1.00  0.00           C  
ATOM    809  O   GLY A 109      57.780  44.706  32.278  1.00  0.00           O  
ATOM    810  H   GLY A 109      56.573  46.676  35.410  1.00  0.00           H  
ATOM    811  N   PHE A 110      57.714  43.775  34.301  1.00  0.00           N  
ATOM    812  CA  PHE A 110      57.415  42.381  33.937  1.00  0.00           C  
ATOM    813  C   PHE A 110      56.711  41.578  35.042  1.00  0.00           C  
ATOM    814  O   PHE A 110      57.180  41.586  36.186  1.00  0.00           O  
ATOM    815  CB  PHE A 110      58.651  41.579  33.518  1.00  0.00           C  
ATOM    816  CG  PHE A 110      59.785  41.438  34.534  1.00  0.00           C  
ATOM    817  CD1 PHE A 110      59.823  40.154  35.061  1.00  0.00           C  
ATOM    818  CD2 PHE A 110      60.732  42.367  34.927  1.00  0.00           C  
ATOM    819  CE1 PHE A 110      60.706  39.789  36.079  1.00  0.00           C  
ATOM    820  CE2 PHE A 110      61.564  42.043  35.992  1.00  0.00           C  
ATOM    821  CZ  PHE A 110      61.582  40.765  36.534  1.00  0.00           C  
ATOM    822  H   PHE A 110      58.293  43.854  35.112  1.00  0.00           H  
ATOM    823  HD1 PHE A 110      59.248  39.344  34.621  1.00  0.00           H  
ATOM    824  HD2 PHE A 110      61.006  43.255  34.350  1.00  0.00           H  
ATOM    825  HE1 PHE A 110      60.727  38.797  36.542  1.00  0.00           H  
ATOM    826  HE2 PHE A 110      61.908  42.827  36.672  1.00  0.00           H  
ATOM    827  HZ  PHE A 110      62.135  40.646  37.459  1.00  0.00           H  
ATOM    828  N   GLY A 111      55.526  41.096  34.706  1.00  0.00           N  
ATOM    829  CA  GLY A 111      54.687  40.273  35.596  1.00  0.00           C  
ATOM    830  C   GLY A 111      53.839  39.186  34.932  1.00  0.00           C  
ATOM    831  O   GLY A 111      54.414  38.361  34.229  1.00  0.00           O  
ATOM    832  H   GLY A 111      55.254  41.154  33.737  1.00  0.00           H  
ATOM    833  N   ILE A 112      52.572  39.126  35.323  1.00  0.00           N  
ATOM    834  CA  ILE A 112      51.603  38.123  34.851  1.00  0.00           C  
ATOM    835  C   ILE A 112      50.733  38.714  33.740  1.00  0.00           C  
ATOM    836  O   ILE A 112      50.606  38.059  32.706  1.00  0.00           O  
ATOM    837  CB  ILE A 112      50.666  37.468  35.855  1.00  0.00           C  
ATOM    838  CG1 ILE A 112      51.528  37.014  37.033  1.00  0.00           C  
ATOM    839  CG2 ILE A 112      50.183  36.189  35.176  1.00  0.00           C  
ATOM    840  CD  ILE A 112      50.611  36.528  38.165  1.00  0.00           C  
ATOM    841  H   ILE A 112      52.200  39.717  36.042  1.00  0.00           H  
ATOM    842  N   VAL A 113      50.077  39.863  33.862  1.00  0.00           N  
ATOM    843  CA  VAL A 113      49.275  40.508  32.822  1.00  0.00           C  
ATOM    844  C   VAL A 113      50.178  41.347  31.905  1.00  0.00           C  
ATOM    845  O   VAL A 113      50.168  41.324  30.672  1.00  0.00           O  
ATOM    846  CB  VAL A 113      48.084  41.215  33.490  1.00  0.00           C  
ATOM    847  CG1 VAL A 113      47.333  42.253  32.667  1.00  0.00           C  
ATOM    848  CG2 VAL A 113      47.055  40.338  34.202  1.00  0.00           C  
ATOM    849  H   VAL A 113      50.223  40.435  34.675  1.00  0.00           H  
ATOM    850  N   PHE A 114      51.113  42.012  32.573  1.00  0.00           N  
ATOM    851  CA  PHE A 114      52.204  42.710  31.880  1.00  0.00           C  
ATOM    852  C   PHE A 114      53.471  41.867  31.666  1.00  0.00           C  
ATOM    853  O   PHE A 114      54.356  41.740  32.508  1.00  0.00           O  
ATOM    854  CB  PHE A 114      52.475  44.046  32.578  1.00  0.00           C  
ATOM    855  CG  PHE A 114      53.244  45.016  31.685  1.00  0.00           C  
ATOM    856  CD1 PHE A 114      54.620  45.041  31.562  1.00  0.00           C  
ATOM    857  CD2 PHE A 114      52.537  45.980  30.964  1.00  0.00           C  
ATOM    858  CE1 PHE A 114      55.328  46.136  31.059  1.00  0.00           C  
ATOM    859  CE2 PHE A 114      53.221  46.937  30.226  1.00  0.00           C  
ATOM    860  CZ  PHE A 114      54.596  47.093  30.355  1.00  0.00           C  
ATOM    861  H   PHE A 114      50.961  42.354  33.491  1.00  0.00           H  
ATOM    862  HD1 PHE A 114      55.180  44.138  31.771  1.00  0.00           H  
ATOM    863  HD2 PHE A 114      51.504  45.782  30.672  1.00  0.00           H  
ATOM    864  HE1 PHE A 114      56.413  46.092  31.103  1.00  0.00           H  
ATOM    865  HE2 PHE A 114      52.669  47.593  29.552  1.00  0.00           H  
ATOM    866  HZ  PHE A 114      55.153  47.972  30.047  1.00  0.00           H  
ATOM    867  N   SER A 115      53.462  41.204  30.504  1.00  0.00           N  
ATOM    868  CA  SER A 115      54.461  40.145  30.315  1.00  0.00           C  
ATOM    869  C   SER A 115      55.625  40.505  29.402  1.00  0.00           C  
ATOM    870  O   SER A 115      55.452  40.985  28.285  1.00  0.00           O  
ATOM    871  CB  SER A 115      53.888  38.796  29.882  1.00  0.00           C  
ATOM    872  OG  SER A 115      53.275  38.957  28.593  1.00  0.00           O  
ATOM    873  H   SER A 115      53.174  41.586  29.631  1.00  0.00           H  
ATOM    874  HG  SER A 115      52.882  38.050  28.435  1.00  0.00           H  
ATOM    875  N   ASN A 116      56.823  40.081  29.800  1.00  0.00           N  
ATOM    876  CA  ASN A 116      58.128  40.162  29.118  1.00  0.00           C  
ATOM    877  C   ASN A 116      58.467  38.764  28.582  1.00  0.00           C  
ATOM    878  O   ASN A 116      58.333  37.638  29.056  1.00  0.00           O  
ATOM    879  CB  ASN A 116      59.239  40.623  30.062  1.00  0.00           C  
ATOM    880  CG  ASN A 116      60.627  40.785  29.455  1.00  0.00           C  
ATOM    881  ND2 ASN A 116      60.962  42.039  29.148  1.00  0.00           N  
ATOM    882  OD1 ASN A 116      61.271  39.822  29.054  1.00  0.00           O  
ATOM    883  H   ASN A 116      56.858  39.523  30.628  1.00  0.00           H  
ATOM    884 1HD2 ASN A 116      60.231  42.649  29.438  1.00  0.00           H  
ATOM    885 2HD2 ASN A 116      61.812  42.218  28.658  1.00  0.00           H  
ATOM    886  N   GLY A 117      58.943  38.873  27.348  1.00  0.00           N  
ATOM    887  CA  GLY A 117      59.360  37.689  26.582  1.00  0.00           C  
ATOM    888  C   GLY A 117      60.420  36.773  27.197  1.00  0.00           C  
ATOM    889  O   GLY A 117      60.085  35.600  27.329  1.00  0.00           O  
ATOM    890  H   GLY A 117      59.200  39.758  26.951  1.00  0.00           H  
ATOM    891  N   LYS A 118      61.460  37.268  27.853  1.00  0.00           N  
ATOM    892  CA  LYS A 118      62.600  36.560  28.444  1.00  0.00           C  
ATOM    893  C   LYS A 118      62.421  36.184  29.915  1.00  0.00           C  
ATOM    894  O   LYS A 118      62.979  35.243  30.490  1.00  0.00           O  
ATOM    895  CB  LYS A 118      63.943  37.205  28.105  1.00  0.00           C  
ATOM    896  CG  LYS A 118      65.172  36.395  28.525  1.00  0.00           C  
ATOM    897  CD  LYS A 118      65.372  35.088  27.750  1.00  0.00           C  
ATOM    898  CE  LYS A 118      66.778  34.544  28.004  1.00  0.00           C  
ATOM    899  NZ  LYS A 118      67.053  33.183  27.508  1.00  0.00           N1+
ATOM    900  H   LYS A 118      61.402  38.251  28.029  1.00  0.00           H  
ATOM    901  HZ1 LYS A 118      66.380  32.523  27.835  1.00  0.00           H  
ATOM    902  HZ2 LYS A 118      66.953  33.172  26.520  1.00  0.00           H  
ATOM    903  HZ3 LYS A 118      67.986  32.924  27.737  1.00  0.00           H  
ATOM    904  N   LYS A 119      61.651  36.980  30.655  1.00  0.00           N  
ATOM    905  CA  LYS A 119      61.422  36.900  32.099  1.00  0.00           C  
ATOM    906  C   LYS A 119      59.936  36.808  32.430  1.00  0.00           C  
ATOM    907  O   LYS A 119      59.165  37.719  32.742  1.00  0.00           O  
ATOM    908  CB  LYS A 119      61.992  38.196  32.674  1.00  0.00           C  
ATOM    909  CG  LYS A 119      63.516  38.101  32.637  1.00  0.00           C  
ATOM    910  CD  LYS A 119      64.153  38.803  33.841  1.00  0.00           C  
ATOM    911  CE  LYS A 119      63.906  40.315  33.847  1.00  0.00           C  
ATOM    912  NZ  LYS A 119      64.663  40.889  34.978  1.00  0.00           N1+
ATOM    913  H   LYS A 119      61.046  37.671  30.267  1.00  0.00           H  
ATOM    914  HZ1 LYS A 119      65.408  40.279  35.243  1.00  0.00           H  
ATOM    915  HZ2 LYS A 119      65.086  41.783  34.822  1.00  0.00           H  
ATOM    916  HZ3 LYS A 119      64.098  40.997  35.792  1.00  0.00           H  
ATOM    917  N   TRP A 120      59.596  35.522  32.309  1.00  0.00           N  
ATOM    918  CA  TRP A 120      58.186  35.122  32.383  1.00  0.00           C  
ATOM    919  C   TRP A 120      57.775  33.796  33.026  1.00  0.00           C  
ATOM    920  O   TRP A 120      56.931  33.739  33.912  1.00  0.00           O  
ATOM    921  CB  TRP A 120      57.655  35.067  30.949  1.00  0.00           C  
ATOM    922  CG  TRP A 120      56.163  34.824  30.774  1.00  0.00           C  
ATOM    923  CD1 TRP A 120      55.139  35.249  31.525  1.00  0.00           C  
ATOM    924  CD2 TRP A 120      55.696  34.182  29.629  1.00  0.00           C  
ATOM    925  CE2 TRP A 120      54.316  34.140  29.805  1.00  0.00           C  
ATOM    926  CE3 TRP A 120      56.266  33.922  28.390  1.00  0.00           C  
ATOM    927  NE1 TRP A 120      54.040  34.825  30.914  1.00  0.00           N  
ATOM    928  CZ2 TRP A 120      53.568  33.585  28.773  1.00  0.00           C  
ATOM    929  CZ3 TRP A 120      55.514  33.437  27.328  1.00  0.00           C  
ATOM    930  CH2 TRP A 120      54.157  33.238  27.561  1.00  0.00           C  
ATOM    931  H   TRP A 120      60.310  34.835  32.166  1.00  0.00           H  
ATOM    932  HD1 TRP A 120      55.127  35.727  32.499  1.00  0.00           H  
ATOM    933  HE1 TRP A 120      53.130  35.125  31.191  1.00  0.00           H  
ATOM    934  HE3 TRP A 120      57.337  34.114  28.283  1.00  0.00           H  
ATOM    935  HZ2 TRP A 120      52.480  33.528  28.784  1.00  0.00           H  
ATOM    936  HZ3 TRP A 120      55.852  33.543  26.300  1.00  0.00           H  
ATOM    937  HH2 TRP A 120      53.545  32.799  26.762  1.00  0.00           H  
ATOM    938  N   LYS A 121      58.330  32.662  32.605  1.00  0.00           N  
ATOM    939  CA  LYS A 121      57.903  31.286  32.886  1.00  0.00           C  
ATOM    940  C   LYS A 121      57.956  30.764  34.324  1.00  0.00           C  
ATOM    941  O   LYS A 121      57.085  30.029  34.797  1.00  0.00           O  
ATOM    942  CB  LYS A 121      58.784  30.476  31.938  1.00  0.00           C  
ATOM    943  CG  LYS A 121      58.276  30.573  30.500  1.00  0.00           C  
ATOM    944  CD  LYS A 121      59.084  29.838  29.424  1.00  0.00           C  
ATOM    945  CE  LYS A 121      58.329  29.513  28.136  1.00  0.00           C  
ATOM    946  NZ  LYS A 121      59.115  28.828  27.110  1.00  0.00           N1+
ATOM    947  H   LYS A 121      59.139  32.615  32.018  1.00  0.00           H  
ATOM    948  HZ1 LYS A 121      58.701  28.643  26.214  1.00  0.00           H  
ATOM    949  HZ2 LYS A 121      59.892  29.447  26.983  1.00  0.00           H  
ATOM    950  HZ3 LYS A 121      59.424  27.961  27.493  1.00  0.00           H  
ATOM    951  N   GLU A 122      58.892  31.260  35.116  1.00  0.00           N  
ATOM    952  CA  GLU A 122      59.064  30.926  36.545  1.00  0.00           C  
ATOM    953  C   GLU A 122      58.123  31.747  37.433  1.00  0.00           C  
ATOM    954  O   GLU A 122      57.380  31.173  38.239  1.00  0.00           O  
ATOM    955  CB  GLU A 122      60.481  31.019  37.107  1.00  0.00           C  
ATOM    956  CG  GLU A 122      61.474  30.284  36.218  1.00  0.00           C  
ATOM    957  CD  GLU A 122      61.366  28.767  36.023  1.00  0.00           C  
ATOM    958  OE1 GLU A 122      62.429  28.242  36.412  1.00  0.00           O  
ATOM    959  OE2 GLU A 122      60.510  28.116  35.388  1.00  0.00           O1-
ATOM    960  H   GLU A 122      59.525  31.974  34.812  1.00  0.00           H  
ATOM    961  N   ILE A 123      58.039  33.069  37.345  1.00  0.00           N  
ATOM    962  CA  ILE A 123      57.031  33.879  38.042  1.00  0.00           C  
ATOM    963  C   ILE A 123      55.576  33.642  37.642  1.00  0.00           C  
ATOM    964  O   ILE A 123      54.737  33.702  38.542  1.00  0.00           O  
ATOM    965  CB  ILE A 123      57.325  35.373  37.899  1.00  0.00           C  
ATOM    966  CG1 ILE A 123      57.597  35.828  36.460  1.00  0.00           C  
ATOM    967  CG2 ILE A 123      58.443  35.694  38.901  1.00  0.00           C  
ATOM    968  CD  ILE A 123      57.242  37.293  36.206  1.00  0.00           C  
ATOM    969  H   ILE A 123      58.678  33.590  36.785  1.00  0.00           H  
ATOM    970  N   ARG A 124      55.267  33.165  36.450  1.00  0.00           N  
ATOM    971  CA  ARG A 124      53.975  32.569  36.079  1.00  0.00           C  
ATOM    972  C   ARG A 124      53.744  31.235  36.797  1.00  0.00           C  
ATOM    973  O   ARG A 124      52.785  31.234  37.578  1.00  0.00           O  
ATOM    974  CB  ARG A 124      53.928  32.484  34.553  1.00  0.00           C  
ATOM    975  CG  ARG A 124      52.505  32.099  34.133  1.00  0.00           C  
ATOM    976  CD  ARG A 124      52.344  31.932  32.621  1.00  0.00           C  
ATOM    977  NE  ARG A 124      51.226  31.033  32.292  1.00  0.00           N  
ATOM    978  CZ  ARG A 124      51.300  29.774  31.818  1.00  0.00           C  
ATOM    979  NH1 ARG A 124      52.442  29.091  31.693  1.00  0.00           N1+
ATOM    980  NH2 ARG A 124      50.171  29.124  31.532  1.00  0.00           N  
ATOM    981  H   ARG A 124      55.825  33.377  35.638  1.00  0.00           H  
ATOM    982  HE  ARG A 124      50.395  31.336  32.757  1.00  0.00           H  
ATOM    983 1HH1 ARG A 124      53.327  29.318  32.098  1.00  0.00           H  
ATOM    984 2HH1 ARG A 124      52.398  28.386  30.978  1.00  0.00           H  
ATOM    985 1HH2 ARG A 124      49.315  29.620  31.720  1.00  0.00           H  
ATOM    986 2HH2 ARG A 124      50.070  28.200  31.167  1.00  0.00           H  
ATOM    987  N   ARG A 125      54.671  30.303  36.618  1.00  0.00           N  
ATOM    988  CA  ARG A 125      54.602  28.941  37.190  1.00  0.00           C  
ATOM    989  C   ARG A 125      54.299  29.031  38.680  1.00  0.00           C  
ATOM    990  O   ARG A 125      53.233  28.592  39.107  1.00  0.00           O  
ATOM    991  CB  ARG A 125      55.880  28.149  36.905  1.00  0.00           C  
ATOM    992  CG  ARG A 125      55.490  26.685  37.117  1.00  0.00           C  
ATOM    993  CD  ARG A 125      56.633  25.718  36.791  1.00  0.00           C  
ATOM    994  NE  ARG A 125      56.308  24.308  37.064  1.00  0.00           N  
ATOM    995  CZ  ARG A 125      56.676  23.631  38.164  1.00  0.00           C  
ATOM    996  NH1 ARG A 125      57.524  24.162  39.064  1.00  0.00           N1+
ATOM    997  NH2 ARG A 125      56.314  22.354  38.253  1.00  0.00           N  
ATOM    998  H   ARG A 125      55.410  30.283  35.951  1.00  0.00           H  
ATOM    999  HE  ARG A 125      55.574  24.004  36.461  1.00  0.00           H  
ATOM   1000 1HH1 ARG A 125      57.896  25.076  38.937  1.00  0.00           H  
ATOM   1001 2HH1 ARG A 125      58.054  23.580  39.682  1.00  0.00           H  
ATOM   1002 1HH2 ARG A 125      55.832  21.832  37.549  1.00  0.00           H  
ATOM   1003 2HH2 ARG A 125      56.937  21.870  38.879  1.00  0.00           H  
ATOM   1004  N   PHE A 126      55.157  29.662  39.472  1.00  0.00           N  
ATOM   1005  CA  PHE A 126      54.880  29.952  40.890  1.00  0.00           C  
ATOM   1006  C   PHE A 126      53.457  30.399  41.262  1.00  0.00           C  
ATOM   1007  O   PHE A 126      52.729  29.697  41.957  1.00  0.00           O  
ATOM   1008  CB  PHE A 126      56.025  30.875  41.303  1.00  0.00           C  
ATOM   1009  CG  PHE A 126      55.797  31.427  42.717  1.00  0.00           C  
ATOM   1010  CD1 PHE A 126      55.555  32.787  42.762  1.00  0.00           C  
ATOM   1011  CD2 PHE A 126      55.902  30.508  43.751  1.00  0.00           C  
ATOM   1012  CE1 PHE A 126      55.256  33.208  44.054  1.00  0.00           C  
ATOM   1013  CE2 PHE A 126      55.768  31.075  45.009  1.00  0.00           C  
ATOM   1014  CZ  PHE A 126      55.466  32.417  45.172  1.00  0.00           C  
ATOM   1015  H   PHE A 126      56.016  30.029  39.122  1.00  0.00           H  
ATOM   1016  HD1 PHE A 126      55.587  33.509  41.940  1.00  0.00           H  
ATOM   1017  HD2 PHE A 126      56.021  29.437  43.563  1.00  0.00           H  
ATOM   1018  HE1 PHE A 126      54.769  34.176  44.203  1.00  0.00           H  
ATOM   1019  HE2 PHE A 126      55.748  30.357  45.838  1.00  0.00           H  
ATOM   1020  HZ  PHE A 126      55.185  32.882  46.125  1.00  0.00           H  
ATOM   1021  N   SER A 127      53.031  31.557  40.754  1.00  0.00           N  
ATOM   1022  CA  SER A 127      51.708  32.128  41.015  1.00  0.00           C  
ATOM   1023  C   SER A 127      50.500  31.205  40.854  1.00  0.00           C  
ATOM   1024  O   SER A 127      49.731  31.027  41.790  1.00  0.00           O  
ATOM   1025  CB  SER A 127      51.363  33.381  40.208  1.00  0.00           C  
ATOM   1026  OG  SER A 127      52.357  34.394  40.416  1.00  0.00           O  
ATOM   1027  H   SER A 127      53.534  32.052  40.052  1.00  0.00           H  
ATOM   1028  HG  SER A 127      52.919  34.408  39.587  1.00  0.00           H  
ATOM   1029  N   LEU A 128      50.597  30.402  39.800  1.00  0.00           N  
ATOM   1030  CA  LEU A 128      49.646  29.357  39.401  1.00  0.00           C  
ATOM   1031  C   LEU A 128      49.555  28.171  40.358  1.00  0.00           C  
ATOM   1032  O   LEU A 128      48.547  27.962  41.031  1.00  0.00           O  
ATOM   1033  CB  LEU A 128      50.029  28.909  37.990  1.00  0.00           C  
ATOM   1034  CG  LEU A 128      49.019  27.966  37.334  1.00  0.00           C  
ATOM   1035  CD1 LEU A 128      47.675  28.700  37.341  1.00  0.00           C  
ATOM   1036  CD2 LEU A 128      49.334  27.621  35.884  1.00  0.00           C  
ATOM   1037  H   LEU A 128      51.377  30.469  39.174  1.00  0.00           H  
ATOM   1038  N   MET A 129      50.766  27.747  40.722  1.00  0.00           N  
ATOM   1039  CA  MET A 129      50.930  26.641  41.673  1.00  0.00           C  
ATOM   1040  C   MET A 129      50.491  26.734  43.132  1.00  0.00           C  
ATOM   1041  O   MET A 129      49.986  25.713  43.591  1.00  0.00           O  
ATOM   1042  CB  MET A 129      52.316  25.995  41.583  1.00  0.00           C  
ATOM   1043  CG  MET A 129      52.721  25.615  40.159  1.00  0.00           C  
ATOM   1044  SD  MET A 129      54.384  24.859  40.083  1.00  0.00           S  
ATOM   1045  CE  MET A 129      53.818  23.173  40.177  1.00  0.00           C  
ATOM   1046  H   MET A 129      51.575  28.016  40.198  1.00  0.00           H  
ATOM   1047  N   THR A 130      50.981  27.784  43.776  1.00  0.00           N  
ATOM   1048  CA  THR A 130      50.816  28.208  45.183  1.00  0.00           C  
ATOM   1049  C   THR A 130      49.466  28.858  45.502  1.00  0.00           C  
ATOM   1050  O   THR A 130      49.028  28.847  46.654  1.00  0.00           O  
ATOM   1051  CB  THR A 130      51.993  29.095  45.562  1.00  0.00           C  
ATOM   1052  CG2 THR A 130      53.347  28.408  45.763  1.00  0.00           C  
ATOM   1053  OG1 THR A 130      52.104  30.151  44.597  1.00  0.00           O  
ATOM   1054  H   THR A 130      51.533  28.440  43.260  1.00  0.00           H  
ATOM   1055  HG1 THR A 130      53.020  30.571  44.650  1.00  0.00           H  
ATOM   1056  N   LEU A 131      48.959  29.720  44.627  1.00  0.00           N  
ATOM   1057  CA  LEU A 131      47.586  30.253  44.698  1.00  0.00           C  
ATOM   1058  C   LEU A 131      46.439  29.262  44.501  1.00  0.00           C  
ATOM   1059  O   LEU A 131      45.415  29.457  43.846  1.00  0.00           O  
ATOM   1060  CB  LEU A 131      47.363  31.472  43.796  1.00  0.00           C  
ATOM   1061  CG  LEU A 131      47.868  32.765  44.448  1.00  0.00           C  
ATOM   1062  CD1 LEU A 131      49.396  32.720  44.517  1.00  0.00           C  
ATOM   1063  CD2 LEU A 131      47.327  33.944  43.632  1.00  0.00           C  
ATOM   1064  H   LEU A 131      49.525  30.303  44.055  1.00  0.00           H  
ATOM   1065  N   ARG A 132      46.586  28.292  45.397  1.00  0.00           N  
ATOM   1066  CA  ARG A 132      45.731  27.095  45.430  1.00  0.00           C  
ATOM   1067  C   ARG A 132      45.655  26.749  46.916  1.00  0.00           C  
ATOM   1068  O   ARG A 132      46.151  27.512  47.751  1.00  0.00           O  
ATOM   1069  CB  ARG A 132      46.392  25.957  44.666  1.00  0.00           C  
ATOM   1070  CG  ARG A 132      46.375  26.182  43.154  1.00  0.00           C  
ATOM   1071  CD  ARG A 132      46.514  24.796  42.517  1.00  0.00           C  
ATOM   1072  NE  ARG A 132      46.493  24.712  41.056  1.00  0.00           N  
ATOM   1073  CZ  ARG A 132      45.441  24.753  40.221  1.00  0.00           C  
ATOM   1074  NH1 ARG A 132      44.174  24.748  40.667  1.00  0.00           N1+
ATOM   1075  NH2 ARG A 132      45.668  24.756  38.900  1.00  0.00           N  
ATOM   1076  H   ARG A 132      47.066  28.440  46.263  1.00  0.00           H  
ATOM   1077  HE  ARG A 132      47.395  24.518  40.685  1.00  0.00           H  
ATOM   1078 1HH1 ARG A 132      43.931  24.623  41.635  1.00  0.00           H  
ATOM   1079 2HH1 ARG A 132      43.381  25.025  40.126  1.00  0.00           H  
ATOM   1080 1HH2 ARG A 132      46.613  24.752  38.557  1.00  0.00           H  
ATOM   1081 2HH2 ARG A 132      44.895  24.941  38.305  1.00  0.00           H  
ATOM   1082  N   ASN A 133      44.775  25.791  47.213  1.00  0.00           N  
ATOM   1083  CA  ASN A 133      44.737  25.260  48.580  1.00  0.00           C  
ATOM   1084  C   ASN A 133      45.993  24.535  49.065  1.00  0.00           C  
ATOM   1085  O   ASN A 133      46.472  24.617  50.198  1.00  0.00           O  
ATOM   1086  CB  ASN A 133      43.491  24.418  48.850  1.00  0.00           C  
ATOM   1087  CG  ASN A 133      42.194  25.215  48.819  1.00  0.00           C  
ATOM   1088  ND2 ASN A 133      41.368  24.983  47.803  1.00  0.00           N  
ATOM   1089  OD1 ASN A 133      41.987  26.232  49.488  1.00  0.00           O  
ATOM   1090  H   ASN A 133      44.256  25.351  46.486  1.00  0.00           H  
ATOM   1091 1HD2 ASN A 133      41.631  24.332  47.095  1.00  0.00           H  
ATOM   1092 2HD2 ASN A 133      40.581  25.567  47.634  1.00  0.00           H  
ATOM   1093  N   PHE A 134      46.627  23.854  48.114  1.00  0.00           N  
ATOM   1094  CA  PHE A 134      47.915  23.265  48.492  1.00  0.00           C  
ATOM   1095  C   PHE A 134      49.128  23.959  47.856  1.00  0.00           C  
ATOM   1096  O   PHE A 134      49.373  23.923  46.650  1.00  0.00           O  
ATOM   1097  CB  PHE A 134      47.865  21.817  48.008  1.00  0.00           C  
ATOM   1098  CG  PHE A 134      47.124  20.867  48.944  1.00  0.00           C  
ATOM   1099  CD1 PHE A 134      47.717  20.284  50.064  1.00  0.00           C  
ATOM   1100  CD2 PHE A 134      45.783  20.688  48.634  1.00  0.00           C  
ATOM   1101  CE1 PHE A 134      46.928  19.546  50.942  1.00  0.00           C  
ATOM   1102  CE2 PHE A 134      44.985  19.903  49.469  1.00  0.00           C  
ATOM   1103  CZ  PHE A 134      45.587  19.397  50.618  1.00  0.00           C  
ATOM   1104  H   PHE A 134      46.188  23.471  47.300  1.00  0.00           H  
ATOM   1105  HD1 PHE A 134      48.799  20.283  50.134  1.00  0.00           H  
ATOM   1106  HD2 PHE A 134      45.261  21.384  47.990  1.00  0.00           H  
ATOM   1107  HE1 PHE A 134      47.291  19.148  51.883  1.00  0.00           H  
ATOM   1108  HE2 PHE A 134      43.956  19.685  49.178  1.00  0.00           H  
ATOM   1109  HZ  PHE A 134      44.932  18.990  51.394  1.00  0.00           H  
ATOM   1110  N   GLY A 135      49.823  24.636  48.761  1.00  0.00           N  
ATOM   1111  CA  GLY A 135      50.858  25.635  48.445  1.00  0.00           C  
ATOM   1112  C   GLY A 135      51.056  26.648  49.572  1.00  0.00           C  
ATOM   1113  O   GLY A 135      52.081  26.642  50.254  1.00  0.00           O  
ATOM   1114  H   GLY A 135      49.749  24.337  49.714  1.00  0.00           H  
ATOM   1115  N   MET A 136      50.154  27.621  49.637  1.00  0.00           N  
ATOM   1116  CA  MET A 136      50.114  28.589  50.750  1.00  0.00           C  
ATOM   1117  C   MET A 136      49.885  27.922  52.104  1.00  0.00           C  
ATOM   1118  O   MET A 136      48.743  27.848  52.553  1.00  0.00           O  
ATOM   1119  CB  MET A 136      49.057  29.681  50.576  1.00  0.00           C  
ATOM   1120  CG  MET A 136      49.477  30.869  49.701  1.00  0.00           C  
ATOM   1121  SD  MET A 136      48.245  32.205  49.545  1.00  0.00           S  
ATOM   1122  CE  MET A 136      47.126  31.436  48.385  1.00  0.00           C  
ATOM   1123  H   MET A 136      49.478  27.709  48.908  1.00  0.00           H  
ATOM   1124  N   GLY A 137      51.026  27.716  52.745  1.00  0.00           N  
ATOM   1125  CA  GLY A 137      51.220  26.830  53.910  1.00  0.00           C  
ATOM   1126  C   GLY A 137      50.284  26.946  55.114  1.00  0.00           C  
ATOM   1127  O   GLY A 137      49.642  25.990  55.554  1.00  0.00           O  
ATOM   1128  H   GLY A 137      51.842  28.065  52.293  1.00  0.00           H  
ATOM   1129  N   LYS A 138      50.210  28.131  55.722  1.00  0.00           N  
ATOM   1130  CA  LYS A 138      49.313  28.520  56.810  1.00  0.00           C  
ATOM   1131  C   LYS A 138      47.803  28.353  56.598  1.00  0.00           C  
ATOM   1132  O   LYS A 138      47.283  27.337  57.040  1.00  0.00           O  
ATOM   1133  CB  LYS A 138      49.672  29.954  57.197  1.00  0.00           C  
ATOM   1134  CG  LYS A 138      50.919  30.073  58.082  1.00  0.00           C  
ATOM   1135  CD  LYS A 138      51.028  31.491  58.640  1.00  0.00           C  
ATOM   1136  CE  LYS A 138      52.422  31.785  59.192  1.00  0.00           C  
ATOM   1137  NZ  LYS A 138      52.447  33.085  59.887  1.00  0.00           N1+
ATOM   1138  H   LYS A 138      50.758  28.942  55.517  1.00  0.00           H  
ATOM   1139  HZ1 LYS A 138      51.924  32.926  60.725  1.00  0.00           H  
ATOM   1140  HZ2 LYS A 138      53.396  33.297  60.114  1.00  0.00           H  
ATOM   1141  HZ3 LYS A 138      52.073  33.795  59.301  1.00  0.00           H  
ATOM   1142  N   ARG A 139      47.075  29.311  56.038  1.00  0.00           N  
ATOM   1143  CA  ARG A 139      45.629  29.171  55.809  1.00  0.00           C  
ATOM   1144  C   ARG A 139      45.274  29.243  54.320  1.00  0.00           C  
ATOM   1145  O   ARG A 139      45.750  30.103  53.588  1.00  0.00           O  
ATOM   1146  CB  ARG A 139      44.707  30.085  56.618  1.00  0.00           C  
ATOM   1147  CG  ARG A 139      44.367  29.936  58.096  1.00  0.00           C  
ATOM   1148  CD  ARG A 139      43.480  31.095  58.536  1.00  0.00           C  
ATOM   1149  NE  ARG A 139      43.134  30.868  59.953  1.00  0.00           N  
ATOM   1150  CZ  ARG A 139      43.333  31.718  60.967  1.00  0.00           C  
ATOM   1151  NH1 ARG A 139      43.797  32.965  60.787  1.00  0.00           N1+
ATOM   1152  NH2 ARG A 139      43.072  31.315  62.212  1.00  0.00           N  
ATOM   1153  H   ARG A 139      47.372  30.199  55.673  1.00  0.00           H  
ATOM   1154  HE  ARG A 139      42.608  30.027  60.095  1.00  0.00           H  
ATOM   1155 1HH1 ARG A 139      44.160  33.295  59.911  1.00  0.00           H  
ATOM   1156 2HH1 ARG A 139      43.753  33.607  61.550  1.00  0.00           H  
ATOM   1157 1HH2 ARG A 139      42.655  30.421  62.346  1.00  0.00           H  
ATOM   1158 2HH2 ARG A 139      43.434  31.760  63.034  1.00  0.00           H  
ATOM   1159  N   SER A 140      44.472  28.242  53.965  1.00  0.00           N  
ATOM   1160  CA  SER A 140      44.068  28.016  52.566  1.00  0.00           C  
ATOM   1161  C   SER A 140      43.118  29.068  51.981  1.00  0.00           C  
ATOM   1162  O   SER A 140      42.500  29.823  52.734  1.00  0.00           O  
ATOM   1163  CB  SER A 140      43.478  26.607  52.547  1.00  0.00           C  
ATOM   1164  OG  SER A 140      42.051  26.593  52.566  1.00  0.00           O  
ATOM   1165  H   SER A 140      44.328  27.476  54.590  1.00  0.00           H  
ATOM   1166  HG  SER A 140      41.800  26.443  53.518  1.00  0.00           H  
ATOM   1167  N   ILE A 141      43.011  29.043  50.656  1.00  0.00           N  
ATOM   1168  CA  ILE A 141      42.174  29.944  49.859  1.00  0.00           C  
ATOM   1169  C   ILE A 141      40.670  29.811  50.126  1.00  0.00           C  
ATOM   1170  O   ILE A 141      40.074  30.858  50.341  1.00  0.00           O  
ATOM   1171  CB  ILE A 141      42.521  29.886  48.365  1.00  0.00           C  
ATOM   1172  CG1 ILE A 141      42.302  31.246  47.702  1.00  0.00           C  
ATOM   1173  CG2 ILE A 141      41.726  28.762  47.704  1.00  0.00           C  
ATOM   1174  CD  ILE A 141      42.909  31.255  46.297  1.00  0.00           C  
ATOM   1175  H   ILE A 141      43.522  28.338  50.158  1.00  0.00           H  
ATOM   1176  N   GLU A 142      40.236  28.618  50.520  1.00  0.00           N  
ATOM   1177  CA  GLU A 142      38.894  28.296  51.024  1.00  0.00           C  
ATOM   1178  C   GLU A 142      38.719  28.903  52.409  1.00  0.00           C  
ATOM   1179  O   GLU A 142      37.667  29.504  52.638  1.00  0.00           O  
ATOM   1180  CB  GLU A 142      38.786  26.769  51.150  1.00  0.00           C  
ATOM   1181  CG  GLU A 142      37.404  26.230  51.526  1.00  0.00           C  
ATOM   1182  CD  GLU A 142      37.333  24.753  51.937  1.00  0.00           C  
ATOM   1183  OE1 GLU A 142      36.582  24.371  52.864  1.00  0.00           O  
ATOM   1184  OE2 GLU A 142      37.784  24.035  51.021  1.00  0.00           O1-
ATOM   1185  H   GLU A 142      40.862  27.828  50.596  1.00  0.00           H  
ATOM   1186  N   ASP A 143      39.600  28.680  53.388  1.00  0.00           N  
ATOM   1187  CA  ASP A 143      39.667  29.348  54.702  1.00  0.00           C  
ATOM   1188  C   ASP A 143      39.716  30.871  54.754  1.00  0.00           C  
ATOM   1189  O   ASP A 143      38.965  31.505  55.490  1.00  0.00           O  
ATOM   1190  CB  ASP A 143      40.909  28.855  55.450  1.00  0.00           C  
ATOM   1191  CG  ASP A 143      40.873  27.363  55.814  1.00  0.00           C  
ATOM   1192  OD1 ASP A 143      41.525  26.531  55.157  1.00  0.00           O  
ATOM   1193  OD2 ASP A 143      40.222  26.929  56.788  1.00  0.00           O1-
ATOM   1194  H   ASP A 143      40.484  28.263  53.184  1.00  0.00           H  
ATOM   1195  N   ARG A 144      40.371  31.493  53.776  1.00  0.00           N  
ATOM   1196  CA  ARG A 144      40.457  32.953  53.663  1.00  0.00           C  
ATOM   1197  C   ARG A 144      39.059  33.484  53.337  1.00  0.00           C  
ATOM   1198  O   ARG A 144      38.505  34.354  53.999  1.00  0.00           O  
ATOM   1199  CB  ARG A 144      41.529  33.311  52.636  1.00  0.00           C  
ATOM   1200  CG  ARG A 144      42.965  33.168  53.162  1.00  0.00           C  
ATOM   1201  CD  ARG A 144      43.887  32.872  51.974  1.00  0.00           C  
ATOM   1202  NE  ARG A 144      44.938  33.869  52.181  1.00  0.00           N  
ATOM   1203  CZ  ARG A 144      46.226  33.544  52.319  1.00  0.00           C  
ATOM   1204  NH1 ARG A 144      46.656  32.274  52.231  1.00  0.00           N1+
ATOM   1205  NH2 ARG A 144      47.064  34.568  52.549  1.00  0.00           N  
ATOM   1206  H   ARG A 144      40.968  31.010  53.128  1.00  0.00           H  
ATOM   1207  HE  ARG A 144      44.623  34.761  52.508  1.00  0.00           H  
ATOM   1208 1HH1 ARG A 144      46.066  31.479  52.371  1.00  0.00           H  
ATOM   1209 2HH1 ARG A 144      47.645  32.078  52.244  1.00  0.00           H  
ATOM   1210 1HH2 ARG A 144      46.703  35.496  52.521  1.00  0.00           H  
ATOM   1211 2HH2 ARG A 144      48.041  34.396  52.664  1.00  0.00           H  
ATOM   1212  N   VAL A 145      38.479  32.762  52.381  1.00  0.00           N  
ATOM   1213  CA  VAL A 145      37.136  33.110  51.881  1.00  0.00           C  
ATOM   1214  C   VAL A 145      36.131  32.827  52.996  1.00  0.00           C  
ATOM   1215  O   VAL A 145      35.270  33.694  53.158  1.00  0.00           O  
ATOM   1216  CB  VAL A 145      36.700  32.465  50.563  1.00  0.00           C  
ATOM   1217  CG1 VAL A 145      35.362  32.989  50.049  1.00  0.00           C  
ATOM   1218  CG2 VAL A 145      37.718  32.552  49.428  1.00  0.00           C  
ATOM   1219  H   VAL A 145      38.990  32.243  51.694  1.00  0.00           H  
ATOM   1220  N   GLN A 146      36.241  31.756  53.770  1.00  0.00           N  
ATOM   1221  CA  GLN A 146      35.267  31.427  54.833  1.00  0.00           C  
ATOM   1222  C   GLN A 146      35.221  32.466  55.949  1.00  0.00           C  
ATOM   1223  O   GLN A 146      34.157  32.970  56.326  1.00  0.00           O  
ATOM   1224  CB  GLN A 146      35.584  30.021  55.335  1.00  0.00           C  
ATOM   1225  CG  GLN A 146      34.999  29.044  54.310  1.00  0.00           C  
ATOM   1226  CD  GLN A 146      35.588  27.650  54.512  1.00  0.00           C  
ATOM   1227  NE2 GLN A 146      35.082  26.604  53.850  1.00  0.00           N  
ATOM   1228  OE1 GLN A 146      36.312  27.403  55.478  1.00  0.00           O  
ATOM   1229  H   GLN A 146      36.852  31.004  53.535  1.00  0.00           H  
ATOM   1230 1HE2 GLN A 146      34.286  26.669  53.254  1.00  0.00           H  
ATOM   1231 2HE2 GLN A 146      35.658  25.813  53.648  1.00  0.00           H  
ATOM   1232  N   GLU A 147      36.399  32.732  56.500  1.00  0.00           N  
ATOM   1233  CA  GLU A 147      36.569  33.801  57.492  1.00  0.00           C  
ATOM   1234  C   GLU A 147      35.959  35.118  57.004  1.00  0.00           C  
ATOM   1235  O   GLU A 147      35.170  35.602  57.819  1.00  0.00           O  
ATOM   1236  CB  GLU A 147      38.074  33.919  57.762  1.00  0.00           C  
ATOM   1237  CG  GLU A 147      38.337  34.358  59.196  1.00  0.00           C  
ATOM   1238  CD  GLU A 147      39.807  34.182  59.574  1.00  0.00           C  
ATOM   1239  OE1 GLU A 147      40.308  33.084  59.893  1.00  0.00           O  
ATOM   1240  OE2 GLU A 147      40.461  35.247  59.623  1.00  0.00           O1-
ATOM   1241  H   GLU A 147      37.224  32.253  56.213  1.00  0.00           H  
ATOM   1242  N   GLU A 148      35.903  35.537  55.745  1.00  0.00           N  
ATOM   1243  CA  GLU A 148      35.161  36.668  55.176  1.00  0.00           C  
ATOM   1244  C   GLU A 148      33.643  36.463  55.064  1.00  0.00           C  
ATOM   1245  O   GLU A 148      33.018  37.187  55.842  1.00  0.00           O  
ATOM   1246  CB  GLU A 148      35.656  37.052  53.789  1.00  0.00           C  
ATOM   1247  CG  GLU A 148      37.109  37.530  53.756  1.00  0.00           C  
ATOM   1248  CD  GLU A 148      37.307  38.755  54.639  1.00  0.00           C  
ATOM   1249  OE1 GLU A 148      36.429  39.641  54.545  1.00  0.00           O  
ATOM   1250  OE2 GLU A 148      38.353  38.879  55.321  1.00  0.00           O1-
ATOM   1251  H   GLU A 148      36.645  35.193  55.181  1.00  0.00           H  
ATOM   1252  N   ALA A 149      33.212  35.341  54.498  1.00  0.00           N  
ATOM   1253  CA  ALA A 149      31.774  35.055  54.533  1.00  0.00           C  
ATOM   1254  C   ALA A 149      31.141  34.872  55.915  1.00  0.00           C  
ATOM   1255  O   ALA A 149      30.134  35.528  56.168  1.00  0.00           O  
ATOM   1256  CB  ALA A 149      31.505  33.860  53.610  1.00  0.00           C  
ATOM   1257  H   ALA A 149      33.821  34.774  53.940  1.00  0.00           H  
ATOM   1258  N   ARG A 150      31.775  34.118  56.810  1.00  0.00           N  
ATOM   1259  CA  ARG A 150      31.358  34.193  58.214  1.00  0.00           C  
ATOM   1260  C   ARG A 150      31.326  35.570  58.891  1.00  0.00           C  
ATOM   1261  O   ARG A 150      30.391  36.013  59.548  1.00  0.00           O  
ATOM   1262  CB  ARG A 150      32.376  33.338  58.976  1.00  0.00           C  
ATOM   1263  CG  ARG A 150      32.083  31.854  58.797  1.00  0.00           C  
ATOM   1264  CD  ARG A 150      32.978  30.873  59.571  1.00  0.00           C  
ATOM   1265  NE  ARG A 150      32.507  30.723  60.954  1.00  0.00           N  
ATOM   1266  CZ  ARG A 150      31.432  30.005  61.274  1.00  0.00           C  
ATOM   1267  NH1 ARG A 150      30.681  29.454  60.313  1.00  0.00           N1+
ATOM   1268  NH2 ARG A 150      30.909  30.039  62.510  1.00  0.00           N  
ATOM   1269  H   ARG A 150      32.698  33.768  56.661  1.00  0.00           H  
ATOM   1270  HE  ARG A 150      33.101  30.959  61.731  1.00  0.00           H  
ATOM   1271 1HH1 ARG A 150      30.822  29.499  59.327  1.00  0.00           H  
ATOM   1272 2HH1 ARG A 150      29.938  28.804  60.458  1.00  0.00           H  
ATOM   1273 1HH2 ARG A 150      31.483  30.432  63.241  1.00  0.00           H  
ATOM   1274 2HH2 ARG A 150      29.955  29.776  62.632  1.00  0.00           H  
ATOM   1275  N   CYS A 151      32.384  36.366  58.710  1.00  0.00           N  
ATOM   1276  CA  CYS A 151      32.456  37.774  59.112  1.00  0.00           C  
ATOM   1277  C   CYS A 151      31.358  38.694  58.567  1.00  0.00           C  
ATOM   1278  O   CYS A 151      30.686  39.295  59.413  1.00  0.00           O  
ATOM   1279  CB  CYS A 151      33.804  38.444  58.821  1.00  0.00           C  
ATOM   1280  SG  CYS A 151      35.223  37.979  59.877  1.00  0.00           S  
ATOM   1281  H   CYS A 151      33.229  36.068  58.262  1.00  0.00           H  
ATOM   1282  HG  CYS A 151      34.985  36.670  59.922  1.00  0.00           H  
ATOM   1283  N   LEU A 152      31.043  38.490  57.290  1.00  0.00           N  
ATOM   1284  CA  LEU A 152      29.831  39.042  56.672  1.00  0.00           C  
ATOM   1285  C   LEU A 152      28.480  38.532  57.202  1.00  0.00           C  
ATOM   1286  O   LEU A 152      27.596  39.353  57.396  1.00  0.00           O  
ATOM   1287  CB  LEU A 152      29.970  38.906  55.162  1.00  0.00           C  
ATOM   1288  CG  LEU A 152      28.765  39.405  54.354  1.00  0.00           C  
ATOM   1289  CD1 LEU A 152      28.772  40.926  54.240  1.00  0.00           C  
ATOM   1290  CD2 LEU A 152      28.844  38.651  53.029  1.00  0.00           C  
ATOM   1291  H   LEU A 152      31.758  38.217  56.650  1.00  0.00           H  
ATOM   1292  N   VAL A 153      28.452  37.250  57.558  1.00  0.00           N  
ATOM   1293  CA  VAL A 153      27.266  36.735  58.269  1.00  0.00           C  
ATOM   1294  C   VAL A 153      26.999  37.438  59.601  1.00  0.00           C  
ATOM   1295  O   VAL A 153      25.946  38.071  59.691  1.00  0.00           O  
ATOM   1296  CB  VAL A 153      27.248  35.219  58.343  1.00  0.00           C  
ATOM   1297  CG1 VAL A 153      26.325  34.591  59.392  1.00  0.00           C  
ATOM   1298  CG2 VAL A 153      26.898  34.636  56.968  1.00  0.00           C  
ATOM   1299  H   VAL A 153      29.080  36.575  57.175  1.00  0.00           H  
ATOM   1300  N   GLU A 154      28.001  37.747  60.423  1.00  0.00           N  
ATOM   1301  CA  GLU A 154      28.030  38.633  61.593  1.00  0.00           C  
ATOM   1302  C   GLU A 154      27.543  40.033  61.212  1.00  0.00           C  
ATOM   1303  O   GLU A 154      26.614  40.469  61.889  1.00  0.00           O  
ATOM   1304  CB  GLU A 154      29.334  38.471  62.378  1.00  0.00           C  
ATOM   1305  CG  GLU A 154      29.411  37.116  63.071  1.00  0.00           C  
ATOM   1306  CD  GLU A 154      30.669  37.092  63.941  1.00  0.00           C  
ATOM   1307  OE1 GLU A 154      30.603  37.719  65.021  1.00  0.00           O  
ATOM   1308  OE2 GLU A 154      31.749  36.780  63.401  1.00  0.00           O1-
ATOM   1309  H   GLU A 154      28.901  37.375  60.199  1.00  0.00           H  
ATOM   1310  N   GLU A 155      28.298  40.744  60.386  1.00  0.00           N  
ATOM   1311  CA  GLU A 155      27.909  42.055  59.840  1.00  0.00           C  
ATOM   1312  C   GLU A 155      26.488  42.255  59.303  1.00  0.00           C  
ATOM   1313  O   GLU A 155      25.968  43.349  59.155  1.00  0.00           O  
ATOM   1314  CB  GLU A 155      28.855  42.616  58.774  1.00  0.00           C  
ATOM   1315  CG  GLU A 155      30.309  42.784  59.225  1.00  0.00           C  
ATOM   1316  CD  GLU A 155      30.368  43.713  60.435  1.00  0.00           C  
ATOM   1317  OE1 GLU A 155      30.880  44.850  60.289  1.00  0.00           O  
ATOM   1318  OE2 GLU A 155      30.181  43.209  61.573  1.00  0.00           O1-
ATOM   1319  H   GLU A 155      29.156  40.343  60.051  1.00  0.00           H  
ATOM   1320  N   LEU A 156      25.839  41.149  58.939  1.00  0.00           N  
ATOM   1321  CA  LEU A 156      24.485  41.002  58.401  1.00  0.00           C  
ATOM   1322  C   LEU A 156      23.444  40.569  59.430  1.00  0.00           C  
ATOM   1323  O   LEU A 156      22.263  40.906  59.349  1.00  0.00           O  
ATOM   1324  CB  LEU A 156      24.200  40.115  57.184  1.00  0.00           C  
ATOM   1325  CG  LEU A 156      24.714  40.579  55.824  1.00  0.00           C  
ATOM   1326  CD1 LEU A 156      24.406  39.462  54.827  1.00  0.00           C  
ATOM   1327  CD2 LEU A 156      24.096  41.934  55.467  1.00  0.00           C  
ATOM   1328  H   LEU A 156      26.419  40.360  58.756  1.00  0.00           H  
ATOM   1329  N   ARG A 157      23.866  39.741  60.382  1.00  0.00           N  
ATOM   1330  CA  ARG A 157      23.093  39.435  61.593  1.00  0.00           C  
ATOM   1331  C   ARG A 157      23.044  40.591  62.602  1.00  0.00           C  
ATOM   1332  O   ARG A 157      23.265  40.410  63.794  1.00  0.00           O  
ATOM   1333  CB  ARG A 157      23.857  38.299  62.282  1.00  0.00           C  
ATOM   1334  CG  ARG A 157      23.247  36.927  61.974  1.00  0.00           C  
ATOM   1335  CD  ARG A 157      24.028  36.064  62.964  1.00  0.00           C  
ATOM   1336  NE  ARG A 157      23.414  36.173  64.294  1.00  0.00           N  
ATOM   1337  CZ  ARG A 157      22.984  35.117  65.009  1.00  0.00           C  
ATOM   1338  NH1 ARG A 157      23.032  33.821  64.690  1.00  0.00           N1+
ATOM   1339  NH2 ARG A 157      22.180  35.353  66.055  1.00  0.00           N  
ATOM   1340  H   ARG A 157      24.562  39.091  60.084  1.00  0.00           H  
ATOM   1341  HE  ARG A 157      23.387  37.114  64.633  1.00  0.00           H  
ATOM   1342 1HH1 ARG A 157      23.385  33.545  63.790  1.00  0.00           H  
ATOM   1343 2HH1 ARG A 157      22.417  33.151  65.108  1.00  0.00           H  
ATOM   1344 1HH2 ARG A 157      21.921  36.286  66.313  1.00  0.00           H  
ATOM   1345 2HH2 ARG A 157      21.749  34.533  66.421  1.00  0.00           H  
ATOM   1346  N   LYS A 158      22.504  41.687  62.086  1.00  0.00           N  
ATOM   1347  CA  LYS A 158      22.519  42.938  62.862  1.00  0.00           C  
ATOM   1348  C   LYS A 158      21.187  43.606  63.226  1.00  0.00           C  
ATOM   1349  O   LYS A 158      20.779  44.516  62.498  1.00  0.00           O  
ATOM   1350  CB  LYS A 158      23.460  43.974  62.252  1.00  0.00           C  
ATOM   1351  CG  LYS A 158      24.889  43.808  62.772  1.00  0.00           C  
ATOM   1352  CD  LYS A 158      25.807  45.032  62.722  1.00  0.00           C  
ATOM   1353  CE  LYS A 158      27.260  44.635  62.977  1.00  0.00           C  
ATOM   1354  NZ  LYS A 158      28.149  45.807  62.888  1.00  0.00           N1+
ATOM   1355  H   LYS A 158      22.237  41.653  61.128  1.00  0.00           H  
ATOM   1356  HZ1 LYS A 158      27.762  46.651  63.258  1.00  0.00           H  
ATOM   1357  HZ2 LYS A 158      29.066  45.603  63.237  1.00  0.00           H  
ATOM   1358  HZ3 LYS A 158      28.241  46.016  61.912  1.00  0.00           H  
ATOM   1359  N   THR A 159      20.692  43.324  64.425  1.00  0.00           N  
ATOM   1360  CA  THR A 159      19.435  43.907  64.918  1.00  0.00           C  
ATOM   1361  C   THR A 159      18.101  43.682  64.210  1.00  0.00           C  
ATOM   1362  O   THR A 159      17.462  44.606  63.717  1.00  0.00           O  
ATOM   1363  CB  THR A 159      19.478  45.327  65.470  1.00  0.00           C  
ATOM   1364  CG2 THR A 159      20.283  45.302  66.770  1.00  0.00           C  
ATOM   1365  OG1 THR A 159      20.045  46.205  64.488  1.00  0.00           O  
ATOM   1366  H   THR A 159      21.034  42.663  65.105  1.00  0.00           H  
ATOM   1367  HG1 THR A 159      19.439  46.204  63.694  1.00  0.00           H  
ATOM   1368  N   LYS A 160      17.653  42.429  64.242  1.00  0.00           N  
ATOM   1369  CA  LYS A 160      16.408  41.924  63.644  1.00  0.00           C  
ATOM   1370  C   LYS A 160      16.356  41.734  62.121  1.00  0.00           C  
ATOM   1371  O   LYS A 160      16.140  40.634  61.628  1.00  0.00           O  
ATOM   1372  CB  LYS A 160      15.190  42.649  64.223  1.00  0.00           C  
ATOM   1373  CG  LYS A 160      14.964  42.491  65.728  1.00  0.00           C  
ATOM   1374  CD  LYS A 160      13.625  43.137  66.087  1.00  0.00           C  
ATOM   1375  CE  LYS A 160      13.686  44.651  66.261  1.00  0.00           C  
ATOM   1376  NZ  LYS A 160      12.456  45.255  66.797  1.00  0.00           N1+
ATOM   1377  H   LYS A 160      18.180  41.767  64.768  1.00  0.00           H  
ATOM   1378  HZ1 LYS A 160      12.397  44.917  67.731  1.00  0.00           H  
ATOM   1379  HZ2 LYS A 160      12.572  46.249  66.748  1.00  0.00           H  
ATOM   1380  HZ3 LYS A 160      11.635  45.036  66.274  1.00  0.00           H  
ATOM   1381  N   ALA A 161      16.749  42.825  61.461  1.00  0.00           N  
ATOM   1382  CA  ALA A 161      16.980  42.895  60.017  1.00  0.00           C  
ATOM   1383  C   ALA A 161      18.284  43.700  59.894  1.00  0.00           C  
ATOM   1384  O   ALA A 161      18.541  44.641  60.635  1.00  0.00           O  
ATOM   1385  CB  ALA A 161      15.917  43.731  59.310  1.00  0.00           C  
ATOM   1386  H   ALA A 161      17.086  43.627  61.964  1.00  0.00           H  
ATOM   1387  N   SER A 162      18.949  43.545  58.755  1.00  0.00           N  
ATOM   1388  CA  SER A 162      20.043  44.429  58.347  1.00  0.00           C  
ATOM   1389  C   SER A 162      19.788  45.067  56.980  1.00  0.00           C  
ATOM   1390  O   SER A 162      19.574  44.212  56.115  1.00  0.00           O  
ATOM   1391  CB  SER A 162      21.480  43.893  58.438  1.00  0.00           C  
ATOM   1392  OG  SER A 162      22.328  44.985  58.110  1.00  0.00           O  
ATOM   1393  H   SER A 162      18.808  42.749  58.155  1.00  0.00           H  
ATOM   1394  HG  SER A 162      23.312  44.782  58.053  1.00  0.00           H  
ATOM   1395  N   PRO A 163      19.501  46.365  56.908  1.00  0.00           N  
ATOM   1396  CA  PRO A 163      19.551  47.114  55.645  1.00  0.00           C  
ATOM   1397  C   PRO A 163      20.982  47.347  55.154  1.00  0.00           C  
ATOM   1398  O   PRO A 163      21.722  48.204  55.623  1.00  0.00           O  
ATOM   1399  CB  PRO A 163      18.733  48.365  55.945  1.00  0.00           C  
ATOM   1400  CG  PRO A 163      18.783  48.452  57.482  1.00  0.00           C  
ATOM   1401  CD  PRO A 163      18.773  47.020  58.008  1.00  0.00           C  
ATOM   1402  N   CYS A 164      21.218  46.792  53.975  1.00  0.00           N  
ATOM   1403  CA  CYS A 164      22.577  46.517  53.482  1.00  0.00           C  
ATOM   1404  C   CYS A 164      23.025  47.358  52.284  1.00  0.00           C  
ATOM   1405  O   CYS A 164      22.523  47.374  51.165  1.00  0.00           O  
ATOM   1406  CB  CYS A 164      22.587  45.090  52.920  1.00  0.00           C  
ATOM   1407  SG  CYS A 164      24.240  44.341  52.691  1.00  0.00           S  
ATOM   1408  H   CYS A 164      20.508  46.433  53.373  1.00  0.00           H  
ATOM   1409  HG  CYS A 164      24.679  44.961  53.784  1.00  0.00           H  
ATOM   1410  N   ASP A 165      24.289  47.689  52.530  1.00  0.00           N  
ATOM   1411  CA  ASP A 165      25.033  48.646  51.695  1.00  0.00           C  
ATOM   1412  C   ASP A 165      25.390  47.968  50.371  1.00  0.00           C  
ATOM   1413  O   ASP A 165      26.208  47.048  50.360  1.00  0.00           O  
ATOM   1414  CB  ASP A 165      26.188  49.175  52.548  1.00  0.00           C  
ATOM   1415  CG  ASP A 165      27.144  50.147  51.851  1.00  0.00           C  
ATOM   1416  OD1 ASP A 165      27.380  49.932  50.639  1.00  0.00           O  
ATOM   1417  OD2 ASP A 165      27.688  51.000  52.591  1.00  0.00           O1-
ATOM   1418  H   ASP A 165      24.887  47.167  53.145  1.00  0.00           H  
ATOM   1419  N   PRO A 166      25.085  48.555  49.218  1.00  0.00           N  
ATOM   1420  CA  PRO A 166      25.513  48.125  47.877  1.00  0.00           C  
ATOM   1421  C   PRO A 166      27.007  47.840  47.779  1.00  0.00           C  
ATOM   1422  O   PRO A 166      27.363  46.686  47.559  1.00  0.00           O  
ATOM   1423  CB  PRO A 166      25.171  49.332  46.994  1.00  0.00           C  
ATOM   1424  CG  PRO A 166      23.883  49.824  47.649  1.00  0.00           C  
ATOM   1425  CD  PRO A 166      24.101  49.644  49.162  1.00  0.00           C  
ATOM   1426  N   THR A 167      27.811  48.868  48.047  1.00  0.00           N  
ATOM   1427  CA  THR A 167      29.279  48.752  47.933  1.00  0.00           C  
ATOM   1428  C   THR A 167      29.773  47.617  48.815  1.00  0.00           C  
ATOM   1429  O   THR A 167      30.855  47.112  48.506  1.00  0.00           O  
ATOM   1430  CB  THR A 167      29.958  50.081  48.263  1.00  0.00           C  
ATOM   1431  CG2 THR A 167      29.877  51.072  47.101  1.00  0.00           C  
ATOM   1432  OG1 THR A 167      29.642  50.552  49.583  1.00  0.00           O  
ATOM   1433  H   THR A 167      27.460  49.791  48.223  1.00  0.00           H  
ATOM   1434  HG1 THR A 167      28.694  50.404  49.843  1.00  0.00           H  
ATOM   1435  N   PHE A 168      29.198  47.425  50.000  1.00  0.00           N  
ATOM   1436  CA  PHE A 168      29.479  46.261  50.850  1.00  0.00           C  
ATOM   1437  C   PHE A 168      29.378  44.899  50.170  1.00  0.00           C  
ATOM   1438  O   PHE A 168      30.370  44.466  49.582  1.00  0.00           O  
ATOM   1439  CB  PHE A 168      28.559  46.475  52.049  1.00  0.00           C  
ATOM   1440  CG  PHE A 168      29.136  46.017  53.394  1.00  0.00           C  
ATOM   1441  CD1 PHE A 168      29.162  44.665  53.726  1.00  0.00           C  
ATOM   1442  CD2 PHE A 168      29.460  47.018  54.298  1.00  0.00           C  
ATOM   1443  CE1 PHE A 168      29.619  44.315  55.001  1.00  0.00           C  
ATOM   1444  CE2 PHE A 168      29.829  46.603  55.580  1.00  0.00           C  
ATOM   1445  CZ  PHE A 168      29.915  45.271  55.959  1.00  0.00           C  
ATOM   1446  H   PHE A 168      28.515  48.092  50.324  1.00  0.00           H  
ATOM   1447  HD1 PHE A 168      28.599  43.990  53.091  1.00  0.00           H  
ATOM   1448  HD2 PHE A 168      29.134  48.040  54.126  1.00  0.00           H  
ATOM   1449  HE1 PHE A 168      29.846  43.281  55.228  1.00  0.00           H  
ATOM   1450  HE2 PHE A 168      29.848  47.416  56.308  1.00  0.00           H  
ATOM   1451  HZ  PHE A 168      30.258  45.017  56.968  1.00  0.00           H  
ATOM   1452  N   ILE A 169      28.153  44.375  50.137  1.00  0.00           N  
ATOM   1453  CA  ILE A 169      27.903  43.043  49.568  1.00  0.00           C  
ATOM   1454  C   ILE A 169      28.251  42.697  48.121  1.00  0.00           C  
ATOM   1455  O   ILE A 169      28.555  41.561  47.755  1.00  0.00           O  
ATOM   1456  CB  ILE A 169      26.457  42.692  49.923  1.00  0.00           C  
ATOM   1457  CG1 ILE A 169      25.844  41.371  49.444  1.00  0.00           C  
ATOM   1458  CG2 ILE A 169      25.512  43.699  49.270  1.00  0.00           C  
ATOM   1459  CD  ILE A 169      26.548  40.112  49.944  1.00  0.00           C  
ATOM   1460  H   ILE A 169      27.370  44.956  50.360  1.00  0.00           H  
ATOM   1461  N   LEU A 170      28.134  43.731  47.281  1.00  0.00           N  
ATOM   1462  CA  LEU A 170      28.441  43.645  45.852  1.00  0.00           C  
ATOM   1463  C   LEU A 170      29.720  44.371  45.424  1.00  0.00           C  
ATOM   1464  O   LEU A 170      29.859  44.746  44.261  1.00  0.00           O  
ATOM   1465  CB  LEU A 170      27.295  44.102  44.942  1.00  0.00           C  
ATOM   1466  CG  LEU A 170      25.946  43.453  45.252  1.00  0.00           C  
ATOM   1467  CD1 LEU A 170      24.897  44.224  44.457  1.00  0.00           C  
ATOM   1468  CD2 LEU A 170      25.943  41.919  45.160  1.00  0.00           C  
ATOM   1469  H   LEU A 170      27.840  44.637  47.581  1.00  0.00           H  
ATOM   1470  N   GLY A 171      30.655  44.305  46.360  1.00  0.00           N  
ATOM   1471  CA  GLY A 171      32.045  44.752  46.129  1.00  0.00           C  
ATOM   1472  C   GLY A 171      33.065  44.440  47.234  1.00  0.00           C  
ATOM   1473  O   GLY A 171      33.662  43.357  47.240  1.00  0.00           O  
ATOM   1474  H   GLY A 171      30.337  44.052  47.279  1.00  0.00           H  
ATOM   1475  N   CYS A 172      33.043  45.244  48.292  1.00  0.00           N  
ATOM   1476  CA  CYS A 172      34.136  45.235  49.279  1.00  0.00           C  
ATOM   1477  C   CYS A 172      34.231  43.850  49.931  1.00  0.00           C  
ATOM   1478  O   CYS A 172      35.317  43.343  50.178  1.00  0.00           O  
ATOM   1479  CB  CYS A 172      33.972  46.273  50.390  1.00  0.00           C  
ATOM   1480  SG  CYS A 172      34.246  48.019  49.920  1.00  0.00           S  
ATOM   1481  H   CYS A 172      32.300  45.909  48.381  1.00  0.00           H  
ATOM   1482  HG  CYS A 172      33.969  48.392  51.172  1.00  0.00           H  
ATOM   1483  N   ALA A 173      33.042  43.315  50.190  1.00  0.00           N  
ATOM   1484  CA  ALA A 173      32.911  41.929  50.665  1.00  0.00           C  
ATOM   1485  C   ALA A 173      33.467  40.750  49.867  1.00  0.00           C  
ATOM   1486  O   ALA A 173      34.472  40.168  50.266  1.00  0.00           O  
ATOM   1487  CB  ALA A 173      31.562  41.679  51.337  1.00  0.00           C  
ATOM   1488  H   ALA A 173      32.186  43.724  49.873  1.00  0.00           H  
ATOM   1489  N   PRO A 174      33.058  40.594  48.605  1.00  0.00           N  
ATOM   1490  CA  PRO A 174      33.790  39.636  47.760  1.00  0.00           C  
ATOM   1491  C   PRO A 174      35.225  40.046  47.421  1.00  0.00           C  
ATOM   1492  O   PRO A 174      36.138  39.246  47.569  1.00  0.00           O  
ATOM   1493  CB  PRO A 174      32.937  39.515  46.499  1.00  0.00           C  
ATOM   1494  CG  PRO A 174      31.828  40.565  46.538  1.00  0.00           C  
ATOM   1495  CD  PRO A 174      31.761  40.969  48.019  1.00  0.00           C  
ATOM   1496  N   CYS A 175      35.456  41.341  47.204  1.00  0.00           N  
ATOM   1497  CA  CYS A 175      36.773  41.850  46.795  1.00  0.00           C  
ATOM   1498  C   CYS A 175      37.934  41.715  47.794  1.00  0.00           C  
ATOM   1499  O   CYS A 175      39.073  41.461  47.419  1.00  0.00           O  
ATOM   1500  CB  CYS A 175      36.778  43.347  46.479  1.00  0.00           C  
ATOM   1501  SG  CYS A 175      35.750  43.874  45.059  1.00  0.00           S  
ATOM   1502  H   CYS A 175      34.689  41.985  47.219  1.00  0.00           H  
ATOM   1503  HG  CYS A 175      36.597  43.350  44.185  1.00  0.00           H  
ATOM   1504  N   ASN A 176      37.586  41.603  49.072  1.00  0.00           N  
ATOM   1505  CA  ASN A 176      38.563  41.392  50.153  1.00  0.00           C  
ATOM   1506  C   ASN A 176      39.407  40.117  50.015  1.00  0.00           C  
ATOM   1507  O   ASN A 176      40.586  40.099  50.365  1.00  0.00           O  
ATOM   1508  CB  ASN A 176      37.809  41.379  51.478  1.00  0.00           C  
ATOM   1509  CG  ASN A 176      38.581  42.092  52.598  1.00  0.00           C  
ATOM   1510  ND2 ASN A 176      38.056  42.042  53.826  1.00  0.00           N  
ATOM   1511  OD1 ASN A 176      39.805  42.186  52.573  1.00  0.00           O  
ATOM   1512  H   ASN A 176      36.655  41.454  49.401  1.00  0.00           H  
ATOM   1513 1HD2 ASN A 176      37.214  41.531  53.974  1.00  0.00           H  
ATOM   1514 2HD2 ASN A 176      38.479  42.490  54.603  1.00  0.00           H  
ATOM   1515  N   VAL A 177      38.899  39.225  49.168  1.00  0.00           N  
ATOM   1516  CA  VAL A 177      39.585  37.992  48.741  1.00  0.00           C  
ATOM   1517  C   VAL A 177      40.987  38.375  48.288  1.00  0.00           C  
ATOM   1518  O   VAL A 177      41.994  37.917  48.816  1.00  0.00           O  
ATOM   1519  CB  VAL A 177      38.785  37.214  47.697  1.00  0.00           C  
ATOM   1520  CG1 VAL A 177      39.582  36.061  47.079  1.00  0.00           C  
ATOM   1521  CG2 VAL A 177      37.563  36.527  48.303  1.00  0.00           C  
ATOM   1522  H   VAL A 177      37.968  39.333  48.835  1.00  0.00           H  
ATOM   1523  N   ILE A 178      41.050  39.216  47.248  1.00  0.00           N  
ATOM   1524  CA  ILE A 178      42.258  39.632  46.524  1.00  0.00           C  
ATOM   1525  C   ILE A 178      43.303  40.150  47.517  1.00  0.00           C  
ATOM   1526  O   ILE A 178      44.460  39.742  47.560  1.00  0.00           O  
ATOM   1527  CB  ILE A 178      41.952  40.472  45.287  1.00  0.00           C  
ATOM   1528  CG1 ILE A 178      43.270  40.553  44.531  1.00  0.00           C  
ATOM   1529  CG2 ILE A 178      41.484  41.887  45.664  1.00  0.00           C  
ATOM   1530  CD  ILE A 178      43.607  39.236  43.820  1.00  0.00           C  
ATOM   1531  H   ILE A 178      40.169  39.489  46.861  1.00  0.00           H  
ATOM   1532  N   CYS A 179      42.804  40.980  48.440  1.00  0.00           N  
ATOM   1533  CA  CYS A 179      43.609  41.575  49.527  1.00  0.00           C  
ATOM   1534  C   CYS A 179      44.250  40.546  50.467  1.00  0.00           C  
ATOM   1535  O   CYS A 179      45.467  40.436  50.376  1.00  0.00           O  
ATOM   1536  CB  CYS A 179      42.644  42.465  50.308  1.00  0.00           C  
ATOM   1537  SG  CYS A 179      43.368  44.132  50.523  1.00  0.00           S  
ATOM   1538  H   CYS A 179      41.831  41.202  48.431  1.00  0.00           H  
ATOM   1539  HG  CYS A 179      44.554  43.825  51.032  1.00  0.00           H  
ATOM   1540  N   SER A 180      43.468  39.538  50.852  1.00  0.00           N  
ATOM   1541  CA  SER A 180      43.845  38.480  51.812  1.00  0.00           C  
ATOM   1542  C   SER A 180      44.916  37.549  51.240  1.00  0.00           C  
ATOM   1543  O   SER A 180      45.844  37.207  51.955  1.00  0.00           O  
ATOM   1544  CB  SER A 180      42.691  37.582  52.265  1.00  0.00           C  
ATOM   1545  OG  SER A 180      43.135  36.867  53.415  1.00  0.00           O  
ATOM   1546  H   SER A 180      42.552  39.418  50.471  1.00  0.00           H  
ATOM   1547  HG  SER A 180      42.936  37.438  54.211  1.00  0.00           H  
ATOM   1548  N   ILE A 181      44.755  37.232  49.953  1.00  0.00           N  
ATOM   1549  CA  ILE A 181      45.688  36.357  49.229  1.00  0.00           C  
ATOM   1550  C   ILE A 181      47.003  37.022  48.842  1.00  0.00           C  
ATOM   1551  O   ILE A 181      48.026  36.358  49.020  1.00  0.00           O  
ATOM   1552  CB  ILE A 181      45.191  35.558  48.017  1.00  0.00           C  
ATOM   1553  CG1 ILE A 181      44.442  36.505  47.071  1.00  0.00           C  
ATOM   1554  CG2 ILE A 181      44.284  34.406  48.479  1.00  0.00           C  
ATOM   1555  CD  ILE A 181      44.176  35.863  45.715  1.00  0.00           C  
ATOM   1556  H   ILE A 181      43.919  37.490  49.476  1.00  0.00           H  
ATOM   1557  N   ILE A 182      47.059  38.346  48.681  1.00  0.00           N  
ATOM   1558  CA  ILE A 182      48.333  39.006  48.376  1.00  0.00           C  
ATOM   1559  C   ILE A 182      49.011  39.465  49.664  1.00  0.00           C  
ATOM   1560  O   ILE A 182      50.224  39.312  49.724  1.00  0.00           O  
ATOM   1561  CB  ILE A 182      48.268  40.111  47.310  1.00  0.00           C  
ATOM   1562  CG1 ILE A 182      47.344  39.647  46.180  1.00  0.00           C  
ATOM   1563  CG2 ILE A 182      49.605  40.485  46.676  1.00  0.00           C  
ATOM   1564  CD  ILE A 182      46.931  40.601  45.055  1.00  0.00           C  
ATOM   1565  H   ILE A 182      46.313  38.977  48.889  1.00  0.00           H  
ATOM   1566  N   PHE A 183      48.326  39.880  50.733  1.00  0.00           N  
ATOM   1567  CA  PHE A 183      48.771  40.095  52.114  1.00  0.00           C  
ATOM   1568  C   PHE A 183      47.782  39.616  53.178  1.00  0.00           C  
ATOM   1569  O   PHE A 183      46.780  40.311  53.363  1.00  0.00           O  
ATOM   1570  CB  PHE A 183      49.223  41.539  52.293  1.00  0.00           C  
ATOM   1571  CG  PHE A 183      48.915  42.577  51.206  1.00  0.00           C  
ATOM   1572  CD1 PHE A 183      49.729  42.692  50.092  1.00  0.00           C  
ATOM   1573  CD2 PHE A 183      47.805  43.389  51.421  1.00  0.00           C  
ATOM   1574  CE1 PHE A 183      49.363  43.607  49.117  1.00  0.00           C  
ATOM   1575  CE2 PHE A 183      47.421  44.243  50.395  1.00  0.00           C  
ATOM   1576  CZ  PHE A 183      48.177  44.330  49.236  1.00  0.00           C  
ATOM   1577  H   PHE A 183      47.352  40.051  50.586  1.00  0.00           H  
ATOM   1578  HD1 PHE A 183      50.662  42.140  49.987  1.00  0.00           H  
ATOM   1579  HD2 PHE A 183      47.249  43.343  52.365  1.00  0.00           H  
ATOM   1580  HE1 PHE A 183      49.908  43.703  48.179  1.00  0.00           H  
ATOM   1581  HE2 PHE A 183      46.652  44.992  50.593  1.00  0.00           H  
ATOM   1582  HZ  PHE A 183      47.904  44.989  48.407  1.00  0.00           H  
ATOM   1583  N   HIS A 184      48.230  38.794  54.113  1.00  0.00           N  
ATOM   1584  CA  HIS A 184      47.288  38.219  55.098  1.00  0.00           C  
ATOM   1585  C   HIS A 184      47.213  39.162  56.294  1.00  0.00           C  
ATOM   1586  O   HIS A 184      47.953  39.067  57.268  1.00  0.00           O  
ATOM   1587  CB  HIS A 184      47.641  36.770  55.443  1.00  0.00           C  
ATOM   1588  CG  HIS A 184      46.462  35.943  55.954  1.00  0.00           C  
ATOM   1589  CD2 HIS A 184      45.262  36.376  56.309  1.00  0.00           C  
ATOM   1590  ND1 HIS A 184      46.407  34.612  55.858  1.00  0.00           N  
ATOM   1591  CE1 HIS A 184      45.162  34.240  56.151  1.00  0.00           C  
ATOM   1592  NE2 HIS A 184      44.435  35.333  56.358  1.00  0.00           N  
ATOM   1593  H   HIS A 184      49.139  38.368  54.122  1.00  0.00           H  
ATOM   1594  HD2 HIS A 184      44.902  37.405  56.391  1.00  0.00           H  
ATOM   1595  HE1 HIS A 184      44.829  33.214  56.315  1.00  0.00           H  
ATOM   1596  HE2 HIS A 184      43.531  35.343  56.784  1.00  0.00           H  
ATOM   1597  N   LYS A 185      46.324  40.145  56.128  1.00  0.00           N  
ATOM   1598  CA  LYS A 185      46.187  41.213  57.126  1.00  0.00           C  
ATOM   1599  C   LYS A 185      44.690  41.463  57.343  1.00  0.00           C  
ATOM   1600  O   LYS A 185      44.009  41.189  56.352  1.00  0.00           O  
ATOM   1601  CB  LYS A 185      46.765  42.583  56.761  1.00  0.00           C  
ATOM   1602  CG  LYS A 185      48.284  42.450  56.957  1.00  0.00           C  
ATOM   1603  CD  LYS A 185      48.725  42.965  58.331  1.00  0.00           C  
ATOM   1604  CE  LYS A 185      48.729  44.496  58.382  1.00  0.00           C  
ATOM   1605  NZ  LYS A 185      49.126  45.116  59.650  1.00  0.00           N1+
ATOM   1606  H   LYS A 185      45.930  40.235  55.213  1.00  0.00           H  
ATOM   1607  HZ1 LYS A 185      48.344  45.037  60.256  1.00  0.00           H  
ATOM   1608  HZ2 LYS A 185      49.995  44.720  59.952  1.00  0.00           H  
ATOM   1609  HZ3 LYS A 185      49.328  46.082  59.450  1.00  0.00           H  
ATOM   1610  N   ARG A 186      44.315  42.080  58.452  1.00  0.00           N  
ATOM   1611  CA  ARG A 186      42.945  42.583  58.670  1.00  0.00           C  
ATOM   1612  C   ARG A 186      42.596  43.812  57.826  1.00  0.00           C  
ATOM   1613  O   ARG A 186      43.289  44.818  57.926  1.00  0.00           O  
ATOM   1614  CB  ARG A 186      42.777  42.886  60.155  1.00  0.00           C  
ATOM   1615  CG  ARG A 186      41.290  43.162  60.397  1.00  0.00           C  
ATOM   1616  CD  ARG A 186      40.356  41.972  60.251  1.00  0.00           C  
ATOM   1617  NE  ARG A 186      38.941  42.385  60.243  1.00  0.00           N  
ATOM   1618  CZ  ARG A 186      37.950  42.027  59.415  1.00  0.00           C  
ATOM   1619  NH1 ARG A 186      38.205  41.217  58.388  1.00  0.00           N1+
ATOM   1620  NH2 ARG A 186      36.766  42.642  59.474  1.00  0.00           N  
ATOM   1621  H   ARG A 186      44.697  41.861  59.355  1.00  0.00           H  
ATOM   1622  HE  ARG A 186      38.739  43.034  60.979  1.00  0.00           H  
ATOM   1623 1HH1 ARG A 186      39.149  41.030  58.110  1.00  0.00           H  
ATOM   1624 2HH1 ARG A 186      37.488  40.603  58.048  1.00  0.00           H  
ATOM   1625 1HH2 ARG A 186      36.628  43.415  60.087  1.00  0.00           H  
ATOM   1626 2HH2 ARG A 186      35.998  42.312  58.923  1.00  0.00           H  
ATOM   1627  N   PHE A 187      41.727  43.570  56.842  1.00  0.00           N  
ATOM   1628  CA  PHE A 187      40.958  44.624  56.175  1.00  0.00           C  
ATOM   1629  C   PHE A 187      39.464  44.385  56.372  1.00  0.00           C  
ATOM   1630  O   PHE A 187      38.871  43.385  55.960  1.00  0.00           O  
ATOM   1631  CB  PHE A 187      41.242  44.642  54.675  1.00  0.00           C  
ATOM   1632  CG  PHE A 187      42.754  44.735  54.401  1.00  0.00           C  
ATOM   1633  CD1 PHE A 187      43.413  45.957  54.294  1.00  0.00           C  
ATOM   1634  CD2 PHE A 187      43.503  43.588  54.227  1.00  0.00           C  
ATOM   1635  CE1 PHE A 187      44.764  45.950  53.955  1.00  0.00           C  
ATOM   1636  CE2 PHE A 187      44.864  43.587  53.936  1.00  0.00           C  
ATOM   1637  CZ  PHE A 187      45.544  44.807  53.866  1.00  0.00           C  
ATOM   1638  H   PHE A 187      41.560  42.640  56.503  1.00  0.00           H  
ATOM   1639  HD1 PHE A 187      42.866  46.893  54.213  1.00  0.00           H  
ATOM   1640  HD2 PHE A 187      43.005  42.631  54.067  1.00  0.00           H  
ATOM   1641  HE1 PHE A 187      45.191  46.910  53.675  1.00  0.00           H  
ATOM   1642  HE2 PHE A 187      45.326  42.606  53.845  1.00  0.00           H  
ATOM   1643  HZ  PHE A 187      46.613  44.936  53.768  1.00  0.00           H  
ATOM   1644  N   ASP A 188      38.946  45.364  57.115  1.00  0.00           N  
ATOM   1645  CA  ASP A 188      37.511  45.579  57.333  1.00  0.00           C  
ATOM   1646  C   ASP A 188      36.951  46.299  56.106  1.00  0.00           C  
ATOM   1647  O   ASP A 188      37.562  47.232  55.603  1.00  0.00           O  
ATOM   1648  CB  ASP A 188      37.420  46.607  58.471  1.00  0.00           C  
ATOM   1649  CG  ASP A 188      36.074  47.300  58.639  1.00  0.00           C  
ATOM   1650  OD1 ASP A 188      35.107  46.709  59.176  1.00  0.00           O  
ATOM   1651  OD2 ASP A 188      35.899  48.423  58.121  1.00  0.00           O1-
ATOM   1652  H   ASP A 188      39.462  46.217  57.201  1.00  0.00           H  
ATOM   1653  N   TYR A 189      35.708  45.899  55.834  1.00  0.00           N  
ATOM   1654  CA  TYR A 189      34.909  46.341  54.684  1.00  0.00           C  
ATOM   1655  C   TYR A 189      34.869  47.852  54.458  1.00  0.00           C  
ATOM   1656  O   TYR A 189      34.976  48.165  53.270  1.00  0.00           O  
ATOM   1657  CB  TYR A 189      33.518  45.709  54.805  1.00  0.00           C  
ATOM   1658  CG  TYR A 189      33.549  44.178  54.767  1.00  0.00           C  
ATOM   1659  CD1 TYR A 189      34.433  43.511  53.934  1.00  0.00           C  
ATOM   1660  CD2 TYR A 189      32.755  43.515  55.699  1.00  0.00           C  
ATOM   1661  CE1 TYR A 189      34.519  42.127  54.010  1.00  0.00           C  
ATOM   1662  CE2 TYR A 189      32.876  42.139  55.756  1.00  0.00           C  
ATOM   1663  CZ  TYR A 189      33.703  41.424  54.900  1.00  0.00           C  
ATOM   1664  OH  TYR A 189      33.741  40.089  55.125  1.00  0.00           O  
ATOM   1665  H   TYR A 189      35.216  45.265  56.437  1.00  0.00           H  
ATOM   1666  HD1 TYR A 189      34.877  43.892  53.013  1.00  0.00           H  
ATOM   1667  HD2 TYR A 189      32.403  44.110  56.547  1.00  0.00           H  
ATOM   1668  HE1 TYR A 189      35.117  41.547  53.312  1.00  0.00           H  
ATOM   1669  HE2 TYR A 189      32.432  41.758  56.677  1.00  0.00           H  
ATOM   1670  HH  TYR A 189      34.632  39.839  54.742  1.00  0.00           H  
ATOM   1671  N   LYS A 190      34.929  48.755  55.434  1.00  0.00           N  
ATOM   1672  CA  LYS A 190      34.878  50.211  55.197  1.00  0.00           C  
ATOM   1673  C   LYS A 190      36.090  50.971  55.708  1.00  0.00           C  
ATOM   1674  O   LYS A 190      35.972  52.179  55.920  1.00  0.00           O  
ATOM   1675  CB  LYS A 190      33.612  50.652  55.927  1.00  0.00           C  
ATOM   1676  CG  LYS A 190      32.427  50.278  55.030  1.00  0.00           C  
ATOM   1677  CD  LYS A 190      32.413  51.058  53.715  1.00  0.00           C  
ATOM   1678  CE  LYS A 190      31.205  50.530  52.945  1.00  0.00           C  
ATOM   1679  NZ  LYS A 190      30.774  51.464  51.899  1.00  0.00           N1+
ATOM   1680  H   LYS A 190      35.199  48.602  56.385  1.00  0.00           H  
ATOM   1681  HZ1 LYS A 190      31.402  51.355  51.124  1.00  0.00           H  
ATOM   1682  HZ2 LYS A 190      29.851  51.332  51.522  1.00  0.00           H  
ATOM   1683  HZ3 LYS A 190      30.972  52.373  52.255  1.00  0.00           H  
ATOM   1684  N   ASP A 191      37.282  50.371  55.697  1.00  0.00           N  
ATOM   1685  CA  ASP A 191      38.526  51.003  56.166  1.00  0.00           C  
ATOM   1686  C   ASP A 191      39.076  51.965  55.116  1.00  0.00           C  
ATOM   1687  O   ASP A 191      39.240  51.680  53.929  1.00  0.00           O  
ATOM   1688  CB  ASP A 191      39.446  49.859  56.583  1.00  0.00           C  
ATOM   1689  CG  ASP A 191      40.927  50.215  56.788  1.00  0.00           C  
ATOM   1690  OD1 ASP A 191      41.682  50.105  55.798  1.00  0.00           O  
ATOM   1691  OD2 ASP A 191      41.213  50.731  57.887  1.00  0.00           O1-
ATOM   1692  H   ASP A 191      37.316  49.451  55.322  1.00  0.00           H  
ATOM   1693  N   GLN A 192      39.517  53.161  55.505  1.00  0.00           N  
ATOM   1694  CA  GLN A 192      40.068  54.208  54.629  1.00  0.00           C  
ATOM   1695  C   GLN A 192      41.195  53.857  53.650  1.00  0.00           C  
ATOM   1696  O   GLN A 192      41.060  54.008  52.432  1.00  0.00           O  
ATOM   1697  CB  GLN A 192      40.466  55.413  55.481  1.00  0.00           C  
ATOM   1698  CG  GLN A 192      39.235  56.289  55.745  1.00  0.00           C  
ATOM   1699  CD  GLN A 192      39.483  57.798  55.858  1.00  0.00           C  
ATOM   1700  NE2 GLN A 192      39.768  58.168  57.099  1.00  0.00           N  
ATOM   1701  OE1 GLN A 192      39.533  58.601  54.938  1.00  0.00           O  
ATOM   1702  H   GLN A 192      39.446  53.465  56.452  1.00  0.00           H  
ATOM   1703 1HE2 GLN A 192      39.767  57.456  57.800  1.00  0.00           H  
ATOM   1704 2HE2 GLN A 192      40.201  59.056  57.271  1.00  0.00           H  
ATOM   1705  N   GLN A 193      42.020  52.967  54.201  1.00  0.00           N  
ATOM   1706  CA  GLN A 193      43.132  52.349  53.476  1.00  0.00           C  
ATOM   1707  C   GLN A 193      42.768  51.170  52.572  1.00  0.00           C  
ATOM   1708  O   GLN A 193      43.165  51.117  51.407  1.00  0.00           O  
ATOM   1709  CB  GLN A 193      44.206  51.867  54.456  1.00  0.00           C  
ATOM   1710  CG  GLN A 193      45.666  51.809  53.995  1.00  0.00           C  
ATOM   1711  CD  GLN A 193      46.457  51.424  55.252  1.00  0.00           C  
ATOM   1712  NE2 GLN A 193      46.576  52.332  56.214  1.00  0.00           N  
ATOM   1713  OE1 GLN A 193      47.095  50.395  55.429  1.00  0.00           O  
ATOM   1714  H   GLN A 193      42.039  52.789  55.179  1.00  0.00           H  
ATOM   1715 1HE2 GLN A 193      46.184  53.251  56.184  1.00  0.00           H  
ATOM   1716 2HE2 GLN A 193      47.150  52.116  57.002  1.00  0.00           H  
ATOM   1717  N   PHE A 194      41.853  50.280  52.930  1.00  0.00           N  
ATOM   1718  CA  PHE A 194      41.186  49.311  52.046  1.00  0.00           C  
ATOM   1719  C   PHE A 194      40.449  50.150  50.997  1.00  0.00           C  
ATOM   1720  O   PHE A 194      40.636  49.892  49.802  1.00  0.00           O  
ATOM   1721  CB  PHE A 194      40.324  48.386  52.913  1.00  0.00           C  
ATOM   1722  CG  PHE A 194      39.488  47.435  52.054  1.00  0.00           C  
ATOM   1723  CD1 PHE A 194      38.276  47.901  51.560  1.00  0.00           C  
ATOM   1724  CD2 PHE A 194      40.025  46.181  51.775  1.00  0.00           C  
ATOM   1725  CE1 PHE A 194      37.606  47.086  50.657  1.00  0.00           C  
ATOM   1726  CE2 PHE A 194      39.303  45.365  50.915  1.00  0.00           C  
ATOM   1727  CZ  PHE A 194      38.146  45.850  50.324  1.00  0.00           C  
ATOM   1728  H   PHE A 194      41.722  50.144  53.906  1.00  0.00           H  
ATOM   1729  HD1 PHE A 194      37.693  48.707  52.000  1.00  0.00           H  
ATOM   1730  HD2 PHE A 194      40.869  45.719  52.287  1.00  0.00           H  
ATOM   1731  HE1 PHE A 194      36.836  47.519  50.029  1.00  0.00           H  
ATOM   1732  HE2 PHE A 194      39.492  44.286  50.949  1.00  0.00           H  
ATOM   1733  HZ  PHE A 194      37.686  45.177  49.594  1.00  0.00           H  
ATOM   1734  N   LEU A 195      39.654  51.179  51.290  1.00  0.00           N  
ATOM   1735  CA  LEU A 195      38.950  51.945  50.253  1.00  0.00           C  
ATOM   1736  C   LEU A 195      39.791  52.686  49.208  1.00  0.00           C  
ATOM   1737  O   LEU A 195      39.744  52.262  48.055  1.00  0.00           O  
ATOM   1738  CB  LEU A 195      37.811  52.832  50.764  1.00  0.00           C  
ATOM   1739  CG  LEU A 195      36.746  52.174  51.641  1.00  0.00           C  
ATOM   1740  CD1 LEU A 195      35.840  53.246  52.252  1.00  0.00           C  
ATOM   1741  CD2 LEU A 195      35.997  51.124  50.817  1.00  0.00           C  
ATOM   1742  H   LEU A 195      39.216  51.316  52.174  1.00  0.00           H  
ATOM   1743  N   ASN A 196      40.797  53.418  49.676  1.00  0.00           N  
ATOM   1744  CA  ASN A 196      41.852  53.981  48.833  1.00  0.00           C  
ATOM   1745  C   ASN A 196      42.674  53.064  47.922  1.00  0.00           C  
ATOM   1746  O   ASN A 196      42.439  53.210  46.727  1.00  0.00           O  
ATOM   1747  CB  ASN A 196      42.795  54.817  49.704  1.00  0.00           C  
ATOM   1748  CG  ASN A 196      43.512  55.882  48.872  1.00  0.00           C  
ATOM   1749  ND2 ASN A 196      44.602  56.453  49.383  1.00  0.00           N  
ATOM   1750  OD1 ASN A 196      43.250  56.156  47.698  1.00  0.00           O  
ATOM   1751  H   ASN A 196      40.788  53.668  50.647  1.00  0.00           H  
ATOM   1752 1HD2 ASN A 196      44.943  56.181  50.282  1.00  0.00           H  
ATOM   1753 2HD2 ASN A 196      45.205  56.884  48.720  1.00  0.00           H  
ATOM   1754  N   LEU A 197      43.071  51.935  48.516  1.00  0.00           N  
ATOM   1755  CA  LEU A 197      43.854  50.936  47.789  1.00  0.00           C  
ATOM   1756  C   LEU A 197      43.078  50.164  46.718  1.00  0.00           C  
ATOM   1757  O   LEU A 197      43.432  50.316  45.546  1.00  0.00           O  
ATOM   1758  CB  LEU A 197      44.371  49.797  48.677  1.00  0.00           C  
ATOM   1759  CG  LEU A 197      45.480  49.053  47.938  1.00  0.00           C  
ATOM   1760  CD1 LEU A 197      46.775  49.836  47.675  1.00  0.00           C  
ATOM   1761  CD2 LEU A 197      45.868  47.764  48.668  1.00  0.00           C  
ATOM   1762  H   LEU A 197      42.989  51.782  49.503  1.00  0.00           H  
ATOM   1763  N   MET A 198      41.798  49.904  46.983  1.00  0.00           N  
ATOM   1764  CA  MET A 198      40.873  49.416  45.950  1.00  0.00           C  
ATOM   1765  C   MET A 198      40.561  50.331  44.766  1.00  0.00           C  
ATOM   1766  O   MET A 198      40.471  49.937  43.598  1.00  0.00           O  
ATOM   1767  CB  MET A 198      39.584  48.910  46.600  1.00  0.00           C  
ATOM   1768  CG  MET A 198      39.882  47.700  47.473  1.00  0.00           C  
ATOM   1769  SD  MET A 198      40.404  46.241  46.512  1.00  0.00           S  
ATOM   1770  CE  MET A 198      40.824  45.058  47.768  1.00  0.00           C  
ATOM   1771  H   MET A 198      41.356  50.123  47.848  1.00  0.00           H  
ATOM   1772  N   GLU A 199      40.237  51.540  45.210  1.00  0.00           N  
ATOM   1773  CA  GLU A 199      39.738  52.600  44.317  1.00  0.00           C  
ATOM   1774  C   GLU A 199      40.857  53.018  43.366  1.00  0.00           C  
ATOM   1775  O   GLU A 199      40.624  52.822  42.173  1.00  0.00           O  
ATOM   1776  CB  GLU A 199      39.294  53.831  45.105  1.00  0.00           C  
ATOM   1777  CG  GLU A 199      38.392  54.766  44.297  1.00  0.00           C  
ATOM   1778  CD  GLU A 199      38.148  56.161  44.864  1.00  0.00           C  
ATOM   1779  OE1 GLU A 199      37.035  56.716  44.978  1.00  0.00           O  
ATOM   1780  OE2 GLU A 199      39.200  56.779  45.150  1.00  0.00           O1-
ATOM   1781  H   GLU A 199      40.260  51.758  46.188  1.00  0.00           H  
ATOM   1782  N   LYS A 200      42.048  53.236  43.920  1.00  0.00           N  
ATOM   1783  CA  LYS A 200      43.190  53.498  43.035  1.00  0.00           C  
ATOM   1784  C   LYS A 200      43.486  52.466  41.945  1.00  0.00           C  
ATOM   1785  O   LYS A 200      43.418  52.857  40.775  1.00  0.00           O  
ATOM   1786  CB  LYS A 200      44.419  53.594  43.948  1.00  0.00           C  
ATOM   1787  CG  LYS A 200      44.383  54.782  44.918  1.00  0.00           C  
ATOM   1788  CD  LYS A 200      44.432  56.093  44.131  1.00  0.00           C  
ATOM   1789  CE  LYS A 200      44.537  57.287  45.079  1.00  0.00           C  
ATOM   1790  NZ  LYS A 200      44.052  58.408  44.259  1.00  0.00           N1+
ATOM   1791  H   LYS A 200      42.199  53.435  44.883  1.00  0.00           H  
ATOM   1792  HZ1 LYS A 200      43.084  58.197  44.129  1.00  0.00           H  
ATOM   1793  HZ2 LYS A 200      44.202  59.234  44.801  1.00  0.00           H  
ATOM   1794  HZ3 LYS A 200      44.596  58.407  43.426  1.00  0.00           H  
ATOM   1795  N   LEU A 201      43.249  51.185  42.234  1.00  0.00           N  
ATOM   1796  CA  LEU A 201      43.322  50.139  41.217  1.00  0.00           C  
ATOM   1797  C   LEU A 201      42.167  50.006  40.220  1.00  0.00           C  
ATOM   1798  O   LEU A 201      42.463  49.902  39.022  1.00  0.00           O  
ATOM   1799  CB  LEU A 201      43.621  48.790  41.870  1.00  0.00           C  
ATOM   1800  CG  LEU A 201      45.040  48.451  42.343  1.00  0.00           C  
ATOM   1801  CD1 LEU A 201      45.983  48.131  41.173  1.00  0.00           C  
ATOM   1802  CD2 LEU A 201      45.648  49.548  43.203  1.00  0.00           C  
ATOM   1803  H   LEU A 201      43.256  50.909  43.197  1.00  0.00           H  
ATOM   1804  N   ASN A 202      40.981  50.318  40.721  1.00  0.00           N  
ATOM   1805  CA  ASN A 202      39.758  50.480  39.919  1.00  0.00           C  
ATOM   1806  C   ASN A 202      39.895  51.589  38.859  1.00  0.00           C  
ATOM   1807  O   ASN A 202      39.665  51.220  37.708  1.00  0.00           O  
ATOM   1808  CB  ASN A 202      38.585  50.548  40.893  1.00  0.00           C  
ATOM   1809  CG  ASN A 202      37.326  49.924  40.291  1.00  0.00           C  
ATOM   1810  ND2 ASN A 202      37.208  48.601  40.250  1.00  0.00           N  
ATOM   1811  OD1 ASN A 202      36.328  50.644  40.224  1.00  0.00           O  
ATOM   1812  H   ASN A 202      40.906  50.509  41.705  1.00  0.00           H  
ATOM   1813 1HD2 ASN A 202      37.933  47.978  40.551  1.00  0.00           H  
ATOM   1814 2HD2 ASN A 202      36.325  48.182  40.076  1.00  0.00           H  
ATOM   1815  N   GLU A 203      40.391  52.741  39.293  1.00  0.00           N  
ATOM   1816  CA  GLU A 203      40.788  53.883  38.450  1.00  0.00           C  
ATOM   1817  C   GLU A 203      41.643  53.434  37.265  1.00  0.00           C  
ATOM   1818  O   GLU A 203      41.315  53.545  36.085  1.00  0.00           O  
ATOM   1819  CB  GLU A 203      41.410  55.039  39.217  1.00  0.00           C  
ATOM   1820  CG  GLU A 203      40.477  55.655  40.263  1.00  0.00           C  
ATOM   1821  CD  GLU A 203      40.990  57.021  40.728  1.00  0.00           C  
ATOM   1822  OE1 GLU A 203      42.069  57.473  40.286  1.00  0.00           O  
ATOM   1823  OE2 GLU A 203      40.156  57.794  41.237  1.00  0.00           O1-
ATOM   1824  H   GLU A 203      40.498  52.991  40.259  1.00  0.00           H  
ATOM   1825  N   ASN A 204      42.792  52.845  37.592  1.00  0.00           N  
ATOM   1826  CA  ASN A 204      43.831  52.410  36.643  1.00  0.00           C  
ATOM   1827  C   ASN A 204      43.434  51.252  35.713  1.00  0.00           C  
ATOM   1828  O   ASN A 204      43.647  51.532  34.535  1.00  0.00           O  
ATOM   1829  CB  ASN A 204      45.187  52.235  37.325  1.00  0.00           C  
ATOM   1830  CG  ASN A 204      45.662  53.610  37.776  1.00  0.00           C  
ATOM   1831  ND2 ASN A 204      46.559  54.284  37.047  1.00  0.00           N  
ATOM   1832  OD1 ASN A 204      45.244  54.087  38.830  1.00  0.00           O  
ATOM   1833  H   ASN A 204      43.070  52.829  38.544  1.00  0.00           H  
ATOM   1834 1HD2 ASN A 204      46.951  53.878  36.218  1.00  0.00           H  
ATOM   1835 2HD2 ASN A 204      46.557  55.270  37.200  1.00  0.00           H  
ATOM   1836  N   ILE A 205      42.684  50.245  36.142  1.00  0.00           N  
ATOM   1837  CA  ILE A 205      42.059  49.266  35.250  1.00  0.00           C  
ATOM   1838  C   ILE A 205      41.094  50.022  34.345  1.00  0.00           C  
ATOM   1839  O   ILE A 205      40.963  49.658  33.172  1.00  0.00           O  
ATOM   1840  CB  ILE A 205      41.575  47.975  35.935  1.00  0.00           C  
ATOM   1841  CG1 ILE A 205      41.032  46.892  35.007  1.00  0.00           C  
ATOM   1842  CG2 ILE A 205      40.646  48.217  37.122  1.00  0.00           C  
ATOM   1843  CD  ILE A 205      41.449  45.473  35.386  1.00  0.00           C  
ATOM   1844  H   ILE A 205      42.673  49.954  37.100  1.00  0.00           H  
ATOM   1845  N   LYS A 206      40.364  51.010  34.855  1.00  0.00           N  
ATOM   1846  CA  LYS A 206      39.369  51.744  34.063  1.00  0.00           C  
ATOM   1847  C   LYS A 206      39.871  52.635  32.919  1.00  0.00           C  
ATOM   1848  O   LYS A 206      39.147  52.945  31.976  1.00  0.00           O  
ATOM   1849  CB  LYS A 206      38.253  52.369  34.901  1.00  0.00           C  
ATOM   1850  CG  LYS A 206      37.356  51.293  35.516  1.00  0.00           C  
ATOM   1851  CD  LYS A 206      36.233  51.806  36.422  1.00  0.00           C  
ATOM   1852  CE  LYS A 206      35.425  50.696  37.104  1.00  0.00           C  
ATOM   1853  NZ  LYS A 206      34.318  51.046  37.996  1.00  0.00           N1+
ATOM   1854  H   LYS A 206      40.149  50.997  35.833  1.00  0.00           H  
ATOM   1855  HZ1 LYS A 206      34.701  51.605  38.727  1.00  0.00           H  
ATOM   1856  HZ2 LYS A 206      33.661  51.589  37.463  1.00  0.00           H  
ATOM   1857  HZ3 LYS A 206      33.950  50.202  38.372  1.00  0.00           H  
ATOM   1858  N   ILE A 207      41.134  53.043  33.072  1.00  0.00           N  
ATOM   1859  CA  ILE A 207      41.997  53.560  32.009  1.00  0.00           C  
ATOM   1860  C   ILE A 207      42.245  52.535  30.909  1.00  0.00           C  
ATOM   1861  O   ILE A 207      41.734  52.632  29.791  1.00  0.00           O  
ATOM   1862  CB  ILE A 207      43.260  54.213  32.575  1.00  0.00           C  
ATOM   1863  CG1 ILE A 207      42.860  55.558  33.193  1.00  0.00           C  
ATOM   1864  CG2 ILE A 207      44.395  54.476  31.577  1.00  0.00           C  
ATOM   1865  CD  ILE A 207      43.875  56.011  34.252  1.00  0.00           C  
ATOM   1866  H   ILE A 207      41.554  52.969  33.979  1.00  0.00           H  
ATOM   1867  N   LEU A 208      42.847  51.404  31.261  1.00  0.00           N  
ATOM   1868  CA  LEU A 208      43.186  50.341  30.310  1.00  0.00           C  
ATOM   1869  C   LEU A 208      42.004  49.526  29.778  1.00  0.00           C  
ATOM   1870  O   LEU A 208      41.793  49.449  28.576  1.00  0.00           O  
ATOM   1871  CB  LEU A 208      44.258  49.619  31.125  1.00  0.00           C  
ATOM   1872  CG  LEU A 208      45.596  50.372  31.166  1.00  0.00           C  
ATOM   1873  CD1 LEU A 208      46.184  50.065  32.541  1.00  0.00           C  
ATOM   1874  CD2 LEU A 208      46.510  49.641  30.179  1.00  0.00           C  
ATOM   1875  H   LEU A 208      43.230  51.374  32.191  1.00  0.00           H  
ATOM   1876  N   SER A 209      41.179  48.987  30.670  1.00  0.00           N  
ATOM   1877  CA  SER A 209      39.987  48.210  30.301  1.00  0.00           C  
ATOM   1878  C   SER A 209      38.721  48.991  29.914  1.00  0.00           C  
ATOM   1879  O   SER A 209      37.618  48.743  30.386  1.00  0.00           O  
ATOM   1880  CB  SER A 209      39.514  47.185  31.342  1.00  0.00           C  
ATOM   1881  OG  SER A 209      40.608  46.274  31.423  1.00  0.00           O  
ATOM   1882  H   SER A 209      41.329  49.227  31.628  1.00  0.00           H  
ATOM   1883  HG  SER A 209      40.964  46.020  30.520  1.00  0.00           H  
ATOM   1884  N   SER A 210      39.021  49.916  29.017  1.00  0.00           N  
ATOM   1885  CA  SER A 210      38.109  51.012  28.624  1.00  0.00           C  
ATOM   1886  C   SER A 210      37.306  50.728  27.352  1.00  0.00           C  
ATOM   1887  O   SER A 210      37.803  50.105  26.424  1.00  0.00           O  
ATOM   1888  CB  SER A 210      38.879  52.326  28.502  1.00  0.00           C  
ATOM   1889  OG  SER A 210      40.002  52.046  27.659  1.00  0.00           O  
ATOM   1890  H   SER A 210      39.872  49.937  28.495  1.00  0.00           H  
ATOM   1891  HG  SER A 210      40.636  52.785  27.889  1.00  0.00           H  
ATOM   1892  N   PRO A 211      36.032  51.130  27.387  1.00  0.00           N  
ATOM   1893  CA  PRO A 211      35.124  50.930  26.251  1.00  0.00           C  
ATOM   1894  C   PRO A 211      35.320  51.935  25.108  1.00  0.00           C  
ATOM   1895  O   PRO A 211      35.420  53.141  25.335  1.00  0.00           O  
ATOM   1896  CB  PRO A 211      33.685  51.111  26.753  1.00  0.00           C  
ATOM   1897  CG  PRO A 211      33.853  52.009  27.984  1.00  0.00           C  
ATOM   1898  CD  PRO A 211      35.206  51.543  28.528  1.00  0.00           C  
ATOM   1899  N   TRP A 212      34.768  51.540  23.960  1.00  0.00           N  
ATOM   1900  CA  TRP A 212      35.101  52.329  22.763  1.00  0.00           C  
ATOM   1901  C   TRP A 212      33.832  53.031  22.284  1.00  0.00           C  
ATOM   1902  O   TRP A 212      32.727  52.499  22.421  1.00  0.00           O  
ATOM   1903  CB  TRP A 212      35.537  51.336  21.679  1.00  0.00           C  
ATOM   1904  CG  TRP A 212      36.463  50.207  22.135  1.00  0.00           C  
ATOM   1905  CD1 TRP A 212      37.783  50.390  22.118  1.00  0.00           C  
ATOM   1906  CD2 TRP A 212      36.235  48.946  22.687  1.00  0.00           C  
ATOM   1907  CE2 TRP A 212      37.475  48.461  23.104  1.00  0.00           C  
ATOM   1908  CE3 TRP A 212      35.077  48.256  23.001  1.00  0.00           C  
ATOM   1909  NE1 TRP A 212      38.371  49.355  22.719  1.00  0.00           N  
ATOM   1910  CZ2 TRP A 212      37.512  47.297  23.875  1.00  0.00           C  
ATOM   1911  CZ3 TRP A 212      35.072  47.055  23.693  1.00  0.00           C  
ATOM   1912  CH2 TRP A 212      36.324  46.627  24.131  1.00  0.00           C  
ATOM   1913  H   TRP A 212      34.324  50.654  23.873  1.00  0.00           H  
ATOM   1914  HD1 TRP A 212      38.288  51.270  21.728  1.00  0.00           H  
ATOM   1915  HE1 TRP A 212      39.351  49.346  22.926  1.00  0.00           H  
ATOM   1916  HE3 TRP A 212      34.185  48.667  22.538  1.00  0.00           H  
ATOM   1917  HZ2 TRP A 212      38.454  46.883  24.235  1.00  0.00           H  
ATOM   1918  HZ3 TRP A 212      34.140  46.662  24.105  1.00  0.00           H  
ATOM   1919  HH2 TRP A 212      36.364  45.836  24.874  1.00  0.00           H  
ATOM   1920  N   ILE A 213      33.972  54.201  21.669  1.00  0.00           N  
ATOM   1921  CA  ILE A 213      32.919  55.159  21.336  1.00  0.00           C  
ATOM   1922  C   ILE A 213      32.680  55.167  19.819  1.00  0.00           C  
ATOM   1923  O   ILE A 213      33.559  55.618  19.092  1.00  0.00           O  
ATOM   1924  CB  ILE A 213      33.231  56.531  21.938  1.00  0.00           C  
ATOM   1925  CG1 ILE A 213      33.664  56.374  23.400  1.00  0.00           C  
ATOM   1926  CG2 ILE A 213      31.933  57.318  21.763  1.00  0.00           C  
ATOM   1927  CD  ILE A 213      33.897  57.712  24.116  1.00  0.00           C  
ATOM   1928  H   ILE A 213      34.873  54.640  21.599  1.00  0.00           H  
ATOM   1929  N   GLN A 214      31.737  54.304  19.467  1.00  0.00           N  
ATOM   1930  CA  GLN A 214      31.387  54.001  18.077  1.00  0.00           C  
ATOM   1931  C   GLN A 214      30.743  55.086  17.224  1.00  0.00           C  
ATOM   1932  O   GLN A 214      31.217  55.380  16.121  1.00  0.00           O  
ATOM   1933  CB  GLN A 214      30.603  52.693  18.191  1.00  0.00           C  
ATOM   1934  CG  GLN A 214      30.198  52.016  16.881  1.00  0.00           C  
ATOM   1935  CD  GLN A 214      29.447  50.705  17.122  1.00  0.00           C  
ATOM   1936  NE2 GLN A 214      28.273  50.892  17.710  1.00  0.00           N  
ATOM   1937  OE1 GLN A 214      29.871  49.656  16.647  1.00  0.00           O  
ATOM   1938  H   GLN A 214      31.056  54.029  20.149  1.00  0.00           H  
ATOM   1939 1HE2 GLN A 214      27.929  51.776  18.044  1.00  0.00           H  
ATOM   1940 2HE2 GLN A 214      27.729  50.083  17.934  1.00  0.00           H  
ATOM   1941  N   ILE A 215      29.496  55.461  17.504  1.00  0.00           N  
ATOM   1942  CA  ILE A 215      28.734  56.401  16.665  1.00  0.00           C  
ATOM   1943  C   ILE A 215      28.376  57.599  17.550  1.00  0.00           C  
ATOM   1944  O   ILE A 215      27.402  57.593  18.314  1.00  0.00           O  
ATOM   1945  CB  ILE A 215      27.503  55.831  15.978  1.00  0.00           C  
ATOM   1946  CG1 ILE A 215      27.753  54.437  15.389  1.00  0.00           C  
ATOM   1947  CG2 ILE A 215      27.122  56.772  14.838  1.00  0.00           C  
ATOM   1948  CD  ILE A 215      26.511  53.592  15.132  1.00  0.00           C  
ATOM   1949  H   ILE A 215      29.209  55.322  18.452  1.00  0.00           H  
ATOM   1950  N   CYS A 216      29.211  58.622  17.472  1.00  0.00           N  
ATOM   1951  CA  CYS A 216      28.904  59.930  18.084  1.00  0.00           C  
ATOM   1952  C   CYS A 216      29.754  60.940  17.302  1.00  0.00           C  
ATOM   1953  O   CYS A 216      30.960  61.053  17.475  1.00  0.00           O  
ATOM   1954  CB  CYS A 216      29.175  59.991  19.586  1.00  0.00           C  
ATOM   1955  SG  CYS A 216      28.227  61.211  20.558  1.00  0.00           S  
ATOM   1956  H   CYS A 216      30.160  58.609  17.139  1.00  0.00           H  
ATOM   1957  HG  CYS A 216      28.467  60.671  21.751  1.00  0.00           H  
ATOM   1958  N   ASN A 217      29.125  61.349  16.202  1.00  0.00           N  
ATOM   1959  CA  ASN A 217      29.605  62.227  15.127  1.00  0.00           C  
ATOM   1960  C   ASN A 217      30.644  61.527  14.243  1.00  0.00           C  
ATOM   1961  O   ASN A 217      30.405  61.289  13.067  1.00  0.00           O  
ATOM   1962  CB  ASN A 217      30.160  63.584  15.583  1.00  0.00           C  
ATOM   1963  CG  ASN A 217      29.210  64.430  16.418  1.00  0.00           C  
ATOM   1964  ND2 ASN A 217      29.436  65.736  16.531  1.00  0.00           N  
ATOM   1965  OD1 ASN A 217      28.065  64.063  16.688  1.00  0.00           O  
ATOM   1966  H   ASN A 217      28.291  60.872  15.911  1.00  0.00           H  
ATOM   1967 1HD2 ASN A 217      30.152  66.175  15.986  1.00  0.00           H  
ATOM   1968 2HD2 ASN A 217      28.766  66.214  17.093  1.00  0.00           H  
ATOM   1969  N   ASN A 218      31.816  61.196  14.758  1.00  0.00           N  
ATOM   1970  CA  ASN A 218      32.836  60.332  14.137  1.00  0.00           C  
ATOM   1971  C   ASN A 218      32.186  58.948  14.118  1.00  0.00           C  
ATOM   1972  O   ASN A 218      31.631  58.512  15.133  1.00  0.00           O  
ATOM   1973  CB  ASN A 218      34.055  60.342  15.053  1.00  0.00           C  
ATOM   1974  CG  ASN A 218      35.237  59.471  14.603  1.00  0.00           C  
ATOM   1975  ND2 ASN A 218      36.468  59.916  14.831  1.00  0.00           N  
ATOM   1976  OD1 ASN A 218      35.114  58.523  13.833  1.00  0.00           O  
ATOM   1977  H   ASN A 218      31.864  61.257  15.762  1.00  0.00           H  
ATOM   1978 1HD2 ASN A 218      36.561  60.804  15.295  1.00  0.00           H  
ATOM   1979 2HD2 ASN A 218      37.264  59.388  14.547  1.00  0.00           H  
ATOM   1980  N   PHE A 219      32.263  58.209  13.008  1.00  0.00           N  
ATOM   1981  CA  PHE A 219      31.876  56.792  12.987  1.00  0.00           C  
ATOM   1982  C   PHE A 219      33.005  55.770  12.971  1.00  0.00           C  
ATOM   1983  O   PHE A 219      33.556  55.505  11.902  1.00  0.00           O  
ATOM   1984  CB  PHE A 219      30.873  56.556  11.856  1.00  0.00           C  
ATOM   1985  CG  PHE A 219      30.493  55.088  11.643  1.00  0.00           C  
ATOM   1986  CD1 PHE A 219      30.023  54.313  12.693  1.00  0.00           C  
ATOM   1987  CD2 PHE A 219      30.479  54.601  10.346  1.00  0.00           C  
ATOM   1988  CE1 PHE A 219      29.403  53.097  12.418  1.00  0.00           C  
ATOM   1989  CE2 PHE A 219      29.813  53.415  10.088  1.00  0.00           C  
ATOM   1990  CZ  PHE A 219      29.244  52.664  11.105  1.00  0.00           C  
ATOM   1991  H   PHE A 219      32.445  58.667  12.135  1.00  0.00           H  
ATOM   1992  HD1 PHE A 219      30.274  54.494  13.739  1.00  0.00           H  
ATOM   1993  HD2 PHE A 219      30.791  55.287   9.549  1.00  0.00           H  
ATOM   1994  HE1 PHE A 219      28.964  52.458  13.186  1.00  0.00           H  
ATOM   1995  HE2 PHE A 219      29.670  53.139   9.040  1.00  0.00           H  
ATOM   1996  HZ  PHE A 219      28.691  51.734  10.965  1.00  0.00           H  
ATOM   1997  N   SER A 220      33.402  55.326  14.168  1.00  0.00           N  
ATOM   1998  CA  SER A 220      34.568  54.455  14.403  1.00  0.00           C  
ATOM   1999  C   SER A 220      34.801  54.246  15.906  1.00  0.00           C  
ATOM   2000  O   SER A 220      34.851  55.280  16.557  1.00  0.00           O  
ATOM   2001  CB  SER A 220      35.855  55.104  13.890  1.00  0.00           C  
ATOM   2002  OG  SER A 220      36.906  54.130  13.823  1.00  0.00           O  
ATOM   2003  H   SER A 220      32.875  55.599  14.962  1.00  0.00           H  
ATOM   2004  HG  SER A 220      37.693  54.576  13.396  1.00  0.00           H  
ATOM   2005  N   PRO A 221      34.934  52.992  16.336  1.00  0.00           N  
ATOM   2006  CA  PRO A 221      35.308  52.711  17.734  1.00  0.00           C  
ATOM   2007  C   PRO A 221      36.589  53.514  17.977  1.00  0.00           C  
ATOM   2008  O   PRO A 221      37.670  53.086  17.576  1.00  0.00           O  
ATOM   2009  CB  PRO A 221      35.606  51.210  17.685  1.00  0.00           C  
ATOM   2010  CG  PRO A 221      34.628  50.695  16.626  1.00  0.00           C  
ATOM   2011  CD  PRO A 221      34.599  51.789  15.563  1.00  0.00           C  
ATOM   2012  N   ILE A 222      36.454  54.560  18.792  1.00  0.00           N  
ATOM   2013  CA  ILE A 222      37.566  55.411  19.211  1.00  0.00           C  
ATOM   2014  C   ILE A 222      37.697  55.540  20.734  1.00  0.00           C  
ATOM   2015  O   ILE A 222      36.708  55.516  21.462  1.00  0.00           O  
ATOM   2016  CB  ILE A 222      37.588  56.834  18.642  1.00  0.00           C  
ATOM   2017  CG1 ILE A 222      36.445  57.784  19.032  1.00  0.00           C  
ATOM   2018  CG2 ILE A 222      37.733  56.678  17.133  1.00  0.00           C  
ATOM   2019  CD  ILE A 222      36.465  59.098  18.260  1.00  0.00           C  
ATOM   2020  H   ILE A 222      35.617  55.101  18.805  1.00  0.00           H  
ATOM   2021  N   ILE A 223      38.907  55.800  21.238  1.00  0.00           N  
ATOM   2022  CA  ILE A 223      39.254  55.773  22.661  1.00  0.00           C  
ATOM   2023  C   ILE A 223      39.714  57.138  23.169  1.00  0.00           C  
ATOM   2024  O   ILE A 223      40.870  57.424  23.485  1.00  0.00           O  
ATOM   2025  CB  ILE A 223      40.145  54.614  23.118  1.00  0.00           C  
ATOM   2026  CG1 ILE A 223      41.048  54.150  21.976  1.00  0.00           C  
ATOM   2027  CG2 ILE A 223      39.387  53.454  23.775  1.00  0.00           C  
ATOM   2028  CD  ILE A 223      42.187  55.154  21.781  1.00  0.00           C  
ATOM   2029  H   ILE A 223      39.432  56.470  20.716  1.00  0.00           H  
ATOM   2030  N   ASP A 224      38.775  58.051  23.405  1.00  0.00           N  
ATOM   2031  CA  ASP A 224      39.000  59.405  23.935  1.00  0.00           C  
ATOM   2032  C   ASP A 224      38.589  59.558  25.400  1.00  0.00           C  
ATOM   2033  O   ASP A 224      37.404  59.751  25.659  1.00  0.00           O  
ATOM   2034  CB  ASP A 224      38.267  60.411  23.029  1.00  0.00           C  
ATOM   2035  CG  ASP A 224      38.841  60.296  21.616  1.00  0.00           C  
ATOM   2036  OD1 ASP A 224      39.884  60.925  21.335  1.00  0.00           O  
ATOM   2037  OD2 ASP A 224      38.181  59.664  20.770  1.00  0.00           O1-
ATOM   2038  H   ASP A 224      37.849  57.992  23.050  1.00  0.00           H  
ATOM   2039  N   TYR A 225      39.639  59.516  26.226  1.00  0.00           N  
ATOM   2040  CA  TYR A 225      39.568  59.502  27.688  1.00  0.00           C  
ATOM   2041  C   TYR A 225      40.641  60.351  28.374  1.00  0.00           C  
ATOM   2042  O   TYR A 225      40.443  60.769  29.520  1.00  0.00           O  
ATOM   2043  CB  TYR A 225      39.727  58.050  28.149  1.00  0.00           C  
ATOM   2044  CG  TYR A 225      38.488  57.187  27.925  1.00  0.00           C  
ATOM   2045  CD1 TYR A 225      37.287  57.434  28.593  1.00  0.00           C  
ATOM   2046  CD2 TYR A 225      38.532  56.247  26.900  1.00  0.00           C  
ATOM   2047  CE1 TYR A 225      36.117  56.835  28.155  1.00  0.00           C  
ATOM   2048  CE2 TYR A 225      37.369  55.600  26.487  1.00  0.00           C  
ATOM   2049  CZ  TYR A 225      36.177  55.910  27.124  1.00  0.00           C  
ATOM   2050  OH  TYR A 225      35.030  55.252  26.802  1.00  0.00           O  
ATOM   2051  H   TYR A 225      40.480  59.120  25.873  1.00  0.00           H  
ATOM   2052  HD1 TYR A 225      37.356  58.054  29.489  1.00  0.00           H  
ATOM   2053  HD2 TYR A 225      39.445  55.703  26.685  1.00  0.00           H  
ATOM   2054  HE1 TYR A 225      35.164  57.254  28.508  1.00  0.00           H  
ATOM   2055  HE2 TYR A 225      37.526  54.823  25.736  1.00  0.00           H  
ATOM   2056  HH  TYR A 225      35.216  54.512  26.164  1.00  0.00           H  
ATOM   2057  N   PHE A 226      41.823  60.321  27.765  1.00  0.00           N  
ATOM   2058  CA  PHE A 226      43.070  60.959  28.171  1.00  0.00           C  
ATOM   2059  C   PHE A 226      43.359  61.425  29.606  1.00  0.00           C  
ATOM   2060  O   PHE A 226      43.214  62.603  29.931  1.00  0.00           O  
ATOM   2061  CB  PHE A 226      43.656  62.011  27.225  1.00  0.00           C  
ATOM   2062  CG  PHE A 226      42.535  62.905  26.688  1.00  0.00           C  
ATOM   2063  CD1 PHE A 226      41.895  62.566  25.500  1.00  0.00           C  
ATOM   2064  CD2 PHE A 226      42.671  64.234  27.055  1.00  0.00           C  
ATOM   2065  CE1 PHE A 226      41.362  63.550  24.687  1.00  0.00           C  
ATOM   2066  CE2 PHE A 226      42.275  65.251  26.187  1.00  0.00           C  
ATOM   2067  CZ  PHE A 226      41.618  64.879  25.028  1.00  0.00           C  
ATOM   2068  H   PHE A 226      41.805  59.871  26.867  1.00  0.00           H  
ATOM   2069  HD1 PHE A 226      41.993  61.557  25.081  1.00  0.00           H  
ATOM   2070  HD2 PHE A 226      43.312  64.446  27.908  1.00  0.00           H  
ATOM   2071  HE1 PHE A 226      40.770  63.462  23.777  1.00  0.00           H  
ATOM   2072  HE2 PHE A 226      42.704  66.256  26.252  1.00  0.00           H  
ATOM   2073  HZ  PHE A 226      41.228  65.652  24.355  1.00  0.00           H  
ATOM   2074  N   PRO A 227      43.901  60.527  30.416  1.00  0.00           N  
ATOM   2075  CA  PRO A 227      44.079  60.725  31.858  1.00  0.00           C  
ATOM   2076  C   PRO A 227      45.090  61.806  32.239  1.00  0.00           C  
ATOM   2077  O   PRO A 227      45.985  62.218  31.492  1.00  0.00           O  
ATOM   2078  CB  PRO A 227      44.391  59.330  32.391  1.00  0.00           C  
ATOM   2079  CG  PRO A 227      45.311  58.820  31.272  1.00  0.00           C  
ATOM   2080  CD  PRO A 227      44.610  59.301  30.003  1.00  0.00           C  
ATOM   2081  N   GLY A 228      44.821  62.363  33.414  1.00  0.00           N  
ATOM   2082  CA  GLY A 228      45.745  63.149  34.244  1.00  0.00           C  
ATOM   2083  C   GLY A 228      47.031  62.496  34.755  1.00  0.00           C  
ATOM   2084  O   GLY A 228      47.080  61.689  35.684  1.00  0.00           O  
ATOM   2085  H   GLY A 228      43.949  62.144  33.863  1.00  0.00           H  
ATOM   2086  N   THR A 229      48.116  62.883  34.104  1.00  0.00           N  
ATOM   2087  CA  THR A 229      49.544  62.570  34.303  1.00  0.00           C  
ATOM   2088  C   THR A 229      50.105  62.664  35.725  1.00  0.00           C  
ATOM   2089  O   THR A 229      50.830  61.730  36.045  1.00  0.00           O  
ATOM   2090  CB  THR A 229      50.570  63.095  33.306  1.00  0.00           C  
ATOM   2091  CG2 THR A 229      50.236  62.750  31.855  1.00  0.00           C  
ATOM   2092  OG1 THR A 229      50.664  64.497  33.539  1.00  0.00           O  
ATOM   2093  H   THR A 229      48.091  63.455  33.283  1.00  0.00           H  
ATOM   2094  HG1 THR A 229      50.791  65.036  32.699  1.00  0.00           H  
ATOM   2095  N   HIS A 230      49.569  63.569  36.533  1.00  0.00           N  
ATOM   2096  CA  HIS A 230      49.965  63.854  37.916  1.00  0.00           C  
ATOM   2097  C   HIS A 230      49.119  62.991  38.864  1.00  0.00           C  
ATOM   2098  O   HIS A 230      49.693  62.017  39.347  1.00  0.00           O  
ATOM   2099  CB  HIS A 230      49.788  65.342  38.218  1.00  0.00           C  
ATOM   2100  CG  HIS A 230      48.484  65.961  37.726  1.00  0.00           C  
ATOM   2101  CD2 HIS A 230      47.635  66.740  38.393  1.00  0.00           C  
ATOM   2102  ND1 HIS A 230      47.826  65.602  36.617  1.00  0.00           N  
ATOM   2103  CE1 HIS A 230      46.550  65.965  36.689  1.00  0.00           C  
ATOM   2104  NE2 HIS A 230      46.444  66.716  37.782  1.00  0.00           N  
ATOM   2105  H   HIS A 230      48.925  64.253  36.196  1.00  0.00           H  
ATOM   2106  HD2 HIS A 230      47.875  67.262  39.315  1.00  0.00           H  
ATOM   2107  HE1 HIS A 230      45.670  65.546  36.194  1.00  0.00           H  
ATOM   2108  HE2 HIS A 230      45.658  67.105  38.258  1.00  0.00           H  
ATOM   2109  N   ASN A 231      47.798  63.170  38.866  1.00  0.00           N  
ATOM   2110  CA  ASN A 231      46.923  62.443  39.793  1.00  0.00           C  
ATOM   2111  C   ASN A 231      46.653  60.985  39.440  1.00  0.00           C  
ATOM   2112  O   ASN A 231      47.089  60.083  40.161  1.00  0.00           O  
ATOM   2113  CB  ASN A 231      45.595  63.150  40.089  1.00  0.00           C  
ATOM   2114  CG  ASN A 231      44.839  63.554  38.822  1.00  0.00           C  
ATOM   2115  ND2 ASN A 231      43.781  64.333  38.956  1.00  0.00           N  
ATOM   2116  OD1 ASN A 231      45.206  63.337  37.664  1.00  0.00           O  
ATOM   2117  H   ASN A 231      47.423  63.902  38.297  1.00  0.00           H  
ATOM   2118 1HD2 ASN A 231      43.405  64.632  39.827  1.00  0.00           H  
ATOM   2119 2HD2 ASN A 231      43.271  64.479  38.101  1.00  0.00           H  
ATOM   2120  N   LYS A 232      46.001  60.751  38.314  1.00  0.00           N  
ATOM   2121  CA  LYS A 232      45.570  59.392  37.923  1.00  0.00           C  
ATOM   2122  C   LYS A 232      46.640  58.434  37.406  1.00  0.00           C  
ATOM   2123  O   LYS A 232      46.381  57.251  37.244  1.00  0.00           O  
ATOM   2124  CB  LYS A 232      44.652  59.432  36.697  1.00  0.00           C  
ATOM   2125  CG  LYS A 232      43.304  60.132  36.823  1.00  0.00           C  
ATOM   2126  CD  LYS A 232      42.356  59.321  37.715  1.00  0.00           C  
ATOM   2127  CE  LYS A 232      41.122  60.219  37.863  1.00  0.00           C  
ATOM   2128  NZ  LYS A 232      40.012  59.580  38.583  1.00  0.00           N1+
ATOM   2129  H   LYS A 232      45.720  61.474  37.685  1.00  0.00           H  
ATOM   2130  HZ1 LYS A 232      39.193  60.159  38.619  1.00  0.00           H  
ATOM   2131  HZ2 LYS A 232      39.712  58.695  38.226  1.00  0.00           H  
ATOM   2132  HZ3 LYS A 232      40.382  59.358  39.480  1.00  0.00           H  
ATOM   2133  N   LEU A 233      47.810  58.969  37.068  1.00  0.00           N  
ATOM   2134  CA  LEU A 233      48.853  58.104  36.494  1.00  0.00           C  
ATOM   2135  C   LEU A 233      49.957  57.988  37.544  1.00  0.00           C  
ATOM   2136  O   LEU A 233      49.910  57.075  38.363  1.00  0.00           O  
ATOM   2137  CB  LEU A 233      49.331  58.631  35.143  1.00  0.00           C  
ATOM   2138  CG  LEU A 233      48.316  58.270  34.052  1.00  0.00           C  
ATOM   2139  CD1 LEU A 233      48.624  59.025  32.762  1.00  0.00           C  
ATOM   2140  CD2 LEU A 233      48.156  56.773  33.753  1.00  0.00           C  
ATOM   2141  H   LEU A 233      47.963  59.962  37.000  1.00  0.00           H  
ATOM   2142  N   LEU A 234      50.839  58.974  37.656  1.00  0.00           N  
ATOM   2143  CA  LEU A 234      51.969  59.013  38.587  1.00  0.00           C  
ATOM   2144  C   LEU A 234      51.676  58.857  40.076  1.00  0.00           C  
ATOM   2145  O   LEU A 234      52.241  57.951  40.676  1.00  0.00           O  
ATOM   2146  CB  LEU A 234      52.830  60.248  38.321  1.00  0.00           C  
ATOM   2147  CG  LEU A 234      54.312  59.848  38.395  1.00  0.00           C  
ATOM   2148  CD1 LEU A 234      54.835  58.716  37.515  1.00  0.00           C  
ATOM   2149  CD2 LEU A 234      55.137  61.126  38.286  1.00  0.00           C  
ATOM   2150  H   LEU A 234      50.855  59.769  37.055  1.00  0.00           H  
ATOM   2151  N   LYS A 235      50.940  59.806  40.644  1.00  0.00           N  
ATOM   2152  CA  LYS A 235      50.573  59.615  42.061  1.00  0.00           C  
ATOM   2153  C   LYS A 235      49.826  58.306  42.322  1.00  0.00           C  
ATOM   2154  O   LYS A 235      50.264  57.659  43.267  1.00  0.00           O  
ATOM   2155  CB  LYS A 235      49.785  60.771  42.676  1.00  0.00           C  
ATOM   2156  CG  LYS A 235      50.586  62.080  42.671  1.00  0.00           C  
ATOM   2157  CD  LYS A 235      49.610  63.153  43.132  1.00  0.00           C  
ATOM   2158  CE  LYS A 235      50.171  64.577  43.176  1.00  0.00           C  
ATOM   2159  NZ  LYS A 235      49.251  65.699  43.360  1.00  0.00           N1+
ATOM   2160  H   LYS A 235      50.594  60.579  40.105  1.00  0.00           H  
ATOM   2161  HZ1 LYS A 235      49.514  66.562  42.923  1.00  0.00           H  
ATOM   2162  HZ2 LYS A 235      48.411  65.408  42.902  1.00  0.00           H  
ATOM   2163  HZ3 LYS A 235      49.063  65.859  44.331  1.00  0.00           H  
ATOM   2164  N   ASN A 236      48.863  57.864  41.518  1.00  0.00           N  
ATOM   2165  CA  ASN A 236      48.199  56.557  41.605  1.00  0.00           C  
ATOM   2166  C   ASN A 236      49.237  55.428  41.623  1.00  0.00           C  
ATOM   2167  O   ASN A 236      49.275  54.663  42.590  1.00  0.00           O  
ATOM   2168  CB  ASN A 236      47.067  56.173  40.656  1.00  0.00           C  
ATOM   2169  CG  ASN A 236      45.759  56.880  41.031  1.00  0.00           C  
ATOM   2170  ND2 ASN A 236      44.727  56.248  40.474  1.00  0.00           N  
ATOM   2171  OD1 ASN A 236      45.698  57.952  41.620  1.00  0.00           O  
ATOM   2172  H   ASN A 236      48.534  58.496  40.818  1.00  0.00           H  
ATOM   2173 1HD2 ASN A 236      44.777  55.360  40.029  1.00  0.00           H  
ATOM   2174 2HD2 ASN A 236      43.796  56.638  40.465  1.00  0.00           H  
ATOM   2175  N   VAL A 237      50.009  55.256  40.556  1.00  0.00           N  
ATOM   2176  CA  VAL A 237      51.158  54.338  40.470  1.00  0.00           C  
ATOM   2177  C   VAL A 237      52.237  54.435  41.550  1.00  0.00           C  
ATOM   2178  O   VAL A 237      52.742  53.446  42.081  1.00  0.00           O  
ATOM   2179  CB  VAL A 237      51.675  54.382  39.039  1.00  0.00           C  
ATOM   2180  CG1 VAL A 237      53.140  53.963  38.902  1.00  0.00           C  
ATOM   2181  CG2 VAL A 237      50.752  53.629  38.081  1.00  0.00           C  
ATOM   2182  H   VAL A 237      49.967  55.977  39.864  1.00  0.00           H  
ATOM   2183  N   ALA A 238      52.566  55.655  41.982  1.00  0.00           N  
ATOM   2184  CA  ALA A 238      53.530  55.878  43.071  1.00  0.00           C  
ATOM   2185  C   ALA A 238      53.022  55.331  44.410  1.00  0.00           C  
ATOM   2186  O   ALA A 238      53.801  54.643  45.068  1.00  0.00           O  
ATOM   2187  CB  ALA A 238      53.657  57.390  43.252  1.00  0.00           C  
ATOM   2188  H   ALA A 238      52.411  56.503  41.474  1.00  0.00           H  
ATOM   2189  N   PHE A 239      51.767  55.632  44.711  1.00  0.00           N  
ATOM   2190  CA  PHE A 239      51.103  54.923  45.816  1.00  0.00           C  
ATOM   2191  C   PHE A 239      51.214  53.402  45.770  1.00  0.00           C  
ATOM   2192  O   PHE A 239      51.603  52.797  46.773  1.00  0.00           O  
ATOM   2193  CB  PHE A 239      49.626  55.330  45.813  1.00  0.00           C  
ATOM   2194  CG  PHE A 239      48.844  54.802  47.014  1.00  0.00           C  
ATOM   2195  CD1 PHE A 239      49.200  54.699  48.352  1.00  0.00           C  
ATOM   2196  CD2 PHE A 239      47.677  54.156  46.622  1.00  0.00           C  
ATOM   2197  CE1 PHE A 239      48.408  53.993  49.248  1.00  0.00           C  
ATOM   2198  CE2 PHE A 239      46.768  53.626  47.531  1.00  0.00           C  
ATOM   2199  CZ  PHE A 239      47.190  53.446  48.844  1.00  0.00           C  
ATOM   2200  H   PHE A 239      51.298  56.460  44.410  1.00  0.00           H  
ATOM   2201  HD1 PHE A 239      49.861  55.441  48.812  1.00  0.00           H  
ATOM   2202  HD2 PHE A 239      47.395  54.049  45.573  1.00  0.00           H  
ATOM   2203  HE1 PHE A 239      48.855  53.616  50.167  1.00  0.00           H  
ATOM   2204  HE2 PHE A 239      45.784  53.303  47.182  1.00  0.00           H  
ATOM   2205  HZ  PHE A 239      46.592  52.795  49.473  1.00  0.00           H  
ATOM   2206  N   MET A 240      50.979  52.822  44.596  1.00  0.00           N  
ATOM   2207  CA  MET A 240      50.984  51.351  44.473  1.00  0.00           C  
ATOM   2208  C   MET A 240      52.376  50.819  44.811  1.00  0.00           C  
ATOM   2209  O   MET A 240      52.432  50.080  45.791  1.00  0.00           O  
ATOM   2210  CB  MET A 240      50.764  50.994  42.999  1.00  0.00           C  
ATOM   2211  CG  MET A 240      49.384  51.493  42.590  1.00  0.00           C  
ATOM   2212  SD  MET A 240      48.940  50.956  40.889  1.00  0.00           S  
ATOM   2213  CE  MET A 240      47.600  52.073  40.547  1.00  0.00           C  
ATOM   2214  H   MET A 240      50.882  53.407  43.799  1.00  0.00           H  
ATOM   2215  N   LYS A 241      53.392  51.451  44.216  1.00  0.00           N  
ATOM   2216  CA  LYS A 241      54.774  51.116  44.592  1.00  0.00           C  
ATOM   2217  C   LYS A 241      55.018  51.212  46.105  1.00  0.00           C  
ATOM   2218  O   LYS A 241      55.248  50.126  46.627  1.00  0.00           O  
ATOM   2219  CB  LYS A 241      55.801  51.947  43.825  1.00  0.00           C  
ATOM   2220  CG  LYS A 241      55.701  51.642  42.328  1.00  0.00           C  
ATOM   2221  CD  LYS A 241      56.364  52.665  41.410  1.00  0.00           C  
ATOM   2222  CE  LYS A 241      57.885  52.777  41.523  1.00  0.00           C  
ATOM   2223  NZ  LYS A 241      58.440  51.504  41.047  1.00  0.00           N1+
ATOM   2224  H   LYS A 241      53.261  52.237  43.618  1.00  0.00           H  
ATOM   2225  HZ1 LYS A 241      58.077  51.343  40.126  1.00  0.00           H  
ATOM   2226  HZ2 LYS A 241      59.430  51.637  41.017  1.00  0.00           H  
ATOM   2227  HZ3 LYS A 241      58.162  50.739  41.609  1.00  0.00           H  
ATOM   2228  N   SER A 242      54.627  52.349  46.676  1.00  0.00           N  
ATOM   2229  CA  SER A 242      54.790  52.492  48.129  1.00  0.00           C  
ATOM   2230  C   SER A 242      54.104  51.462  49.032  1.00  0.00           C  
ATOM   2231  O   SER A 242      54.790  50.918  49.889  1.00  0.00           O  
ATOM   2232  CB  SER A 242      54.511  53.931  48.564  1.00  0.00           C  
ATOM   2233  OG  SER A 242      54.645  54.145  49.972  1.00  0.00           O  
ATOM   2234  H   SER A 242      54.262  53.084  46.105  1.00  0.00           H  
ATOM   2235  HG  SER A 242      54.181  53.397  50.450  1.00  0.00           H  
ATOM   2236  N   TYR A 243      52.812  51.249  48.798  1.00  0.00           N  
ATOM   2237  CA  TYR A 243      51.951  50.282  49.495  1.00  0.00           C  
ATOM   2238  C   TYR A 243      52.374  48.815  49.600  1.00  0.00           C  
ATOM   2239  O   TYR A 243      52.600  48.242  50.665  1.00  0.00           O  
ATOM   2240  CB  TYR A 243      50.464  50.543  49.223  1.00  0.00           C  
ATOM   2241  CG  TYR A 243      49.756  49.857  50.387  1.00  0.00           C  
ATOM   2242  CD1 TYR A 243      49.219  48.587  50.214  1.00  0.00           C  
ATOM   2243  CD2 TYR A 243      49.387  50.560  51.524  1.00  0.00           C  
ATOM   2244  CE1 TYR A 243      48.258  48.028  51.056  1.00  0.00           C  
ATOM   2245  CE2 TYR A 243      48.531  49.974  52.460  1.00  0.00           C  
ATOM   2246  CZ  TYR A 243      47.954  48.740  52.209  1.00  0.00           C  
ATOM   2247  OH  TYR A 243      47.411  47.983  53.201  1.00  0.00           O  
ATOM   2248  H   TYR A 243      52.372  51.689  48.014  1.00  0.00           H  
ATOM   2249  HD1 TYR A 243      49.445  48.036  49.296  1.00  0.00           H  
ATOM   2250  HD2 TYR A 243      49.509  51.641  51.503  1.00  0.00           H  
ATOM   2251  HE1 TYR A 243      47.686  47.208  50.617  1.00  0.00           H  
ATOM   2252  HE2 TYR A 243      48.289  50.529  53.361  1.00  0.00           H  
ATOM   2253  HH  TYR A 243      47.469  48.563  54.012  1.00  0.00           H  
ATOM   2254  N   ILE A 244      53.016  48.448  48.493  1.00  0.00           N  
ATOM   2255  CA  ILE A 244      53.714  47.162  48.317  1.00  0.00           C  
ATOM   2256  C   ILE A 244      55.127  47.150  48.883  1.00  0.00           C  
ATOM   2257  O   ILE A 244      55.473  46.179  49.560  1.00  0.00           O  
ATOM   2258  CB  ILE A 244      53.630  46.586  46.902  1.00  0.00           C  
ATOM   2259  CG1 ILE A 244      52.208  46.058  46.676  1.00  0.00           C  
ATOM   2260  CG2 ILE A 244      54.544  45.462  46.400  1.00  0.00           C  
ATOM   2261  CD  ILE A 244      51.559  46.798  45.497  1.00  0.00           C  
ATOM   2262  H   ILE A 244      53.181  49.109  47.762  1.00  0.00           H  
ATOM   2263  N   LEU A 245      55.851  48.263  48.755  1.00  0.00           N  
ATOM   2264  CA  LEU A 245      57.183  48.387  49.353  1.00  0.00           C  
ATOM   2265  C   LEU A 245      57.162  48.329  50.882  1.00  0.00           C  
ATOM   2266  O   LEU A 245      57.821  47.502  51.513  1.00  0.00           O  
ATOM   2267  CB  LEU A 245      57.888  49.660  48.889  1.00  0.00           C  
ATOM   2268  CG  LEU A 245      59.045  49.280  47.959  1.00  0.00           C  
ATOM   2269  CD1 LEU A 245      60.113  48.457  48.694  1.00  0.00           C  
ATOM   2270  CD2 LEU A 245      58.489  48.597  46.714  1.00  0.00           C  
ATOM   2271  H   LEU A 245      55.450  49.081  48.337  1.00  0.00           H  
ATOM   2272  N   GLU A 246      56.118  48.895  51.485  1.00  0.00           N  
ATOM   2273  CA  GLU A 246      55.723  48.851  52.899  1.00  0.00           C  
ATOM   2274  C   GLU A 246      55.192  47.517  53.436  1.00  0.00           C  
ATOM   2275  O   GLU A 246      55.673  47.096  54.487  1.00  0.00           O  
ATOM   2276  CB  GLU A 246      54.709  49.947  53.231  1.00  0.00           C  
ATOM   2277  CG  GLU A 246      55.383  51.256  52.811  1.00  0.00           C  
ATOM   2278  CD  GLU A 246      54.343  52.373  52.940  1.00  0.00           C  
ATOM   2279  OE1 GLU A 246      53.683  52.695  51.920  1.00  0.00           O  
ATOM   2280  OE2 GLU A 246      54.118  52.651  54.131  1.00  0.00           O1-
ATOM   2281  H   GLU A 246      55.754  49.652  50.942  1.00  0.00           H  
ATOM   2282  N   LYS A 247      54.525  46.736  52.579  1.00  0.00           N  
ATOM   2283  CA  LYS A 247      54.110  45.354  52.858  1.00  0.00           C  
ATOM   2284  C   LYS A 247      55.255  44.338  52.869  1.00  0.00           C  
ATOM   2285  O   LYS A 247      55.302  43.530  53.788  1.00  0.00           O  
ATOM   2286  CB  LYS A 247      52.885  44.754  52.164  1.00  0.00           C  
ATOM   2287  CG  LYS A 247      51.577  45.395  52.640  1.00  0.00           C  
ATOM   2288  CD  LYS A 247      51.111  44.796  53.966  1.00  0.00           C  
ATOM   2289  CE  LYS A 247      49.936  45.622  54.482  1.00  0.00           C  
ATOM   2290  NZ  LYS A 247      50.507  46.772  55.209  1.00  0.00           N1+
ATOM   2291  H   LYS A 247      54.045  47.232  51.858  1.00  0.00           H  
ATOM   2292  HZ1 LYS A 247      51.078  46.513  55.983  1.00  0.00           H  
ATOM   2293  HZ2 LYS A 247      50.838  47.508  54.618  1.00  0.00           H  
ATOM   2294  HZ3 LYS A 247      49.890  47.258  55.820  1.00  0.00           H  
ATOM   2295  N   VAL A 248      56.103  44.501  51.855  1.00  0.00           N  
ATOM   2296  CA  VAL A 248      57.373  43.755  51.834  1.00  0.00           C  
ATOM   2297  C   VAL A 248      58.178  43.927  53.120  1.00  0.00           C  
ATOM   2298  O   VAL A 248      58.218  43.051  53.987  1.00  0.00           O  
ATOM   2299  CB  VAL A 248      58.166  43.989  50.545  1.00  0.00           C  
ATOM   2300  CG1 VAL A 248      59.469  43.193  50.564  1.00  0.00           C  
ATOM   2301  CG2 VAL A 248      57.271  43.643  49.352  1.00  0.00           C  
ATOM   2302  H   VAL A 248      56.024  45.123  51.080  1.00  0.00           H  
ATOM   2303  N   LYS A 249      58.505  45.171  53.446  1.00  0.00           N  
ATOM   2304  CA  LYS A 249      59.100  45.667  54.695  1.00  0.00           C  
ATOM   2305  C   LYS A 249      58.424  45.302  56.017  1.00  0.00           C  
ATOM   2306  O   LYS A 249      59.108  45.014  56.996  1.00  0.00           O  
ATOM   2307  CB  LYS A 249      59.457  47.149  54.581  1.00  0.00           C  
ATOM   2308  CG  LYS A 249      60.432  47.295  53.418  1.00  0.00           C  
ATOM   2309  CD  LYS A 249      60.920  48.704  53.077  1.00  0.00           C  
ATOM   2310  CE  LYS A 249      61.954  48.869  51.960  1.00  0.00           C  
ATOM   2311  NZ  LYS A 249      62.588  50.192  52.063  1.00  0.00           N1+
ATOM   2312  H   LYS A 249      58.249  45.957  52.896  1.00  0.00           H  
ATOM   2313  HZ1 LYS A 249      61.823  50.830  51.996  1.00  0.00           H  
ATOM   2314  HZ2 LYS A 249      63.091  50.356  52.911  1.00  0.00           H  
ATOM   2315  HZ3 LYS A 249      63.306  50.268  51.368  1.00  0.00           H  
ATOM   2316  N   GLU A 250      57.096  45.275  56.077  1.00  0.00           N  
ATOM   2317  CA  GLU A 250      56.321  44.735  57.206  1.00  0.00           C  
ATOM   2318  C   GLU A 250      56.510  43.231  57.398  1.00  0.00           C  
ATOM   2319  O   GLU A 250      56.941  42.893  58.502  1.00  0.00           O  
ATOM   2320  CB  GLU A 250      54.850  45.032  56.947  1.00  0.00           C  
ATOM   2321  CG  GLU A 250      53.929  44.800  58.151  1.00  0.00           C  
ATOM   2322  CD  GLU A 250      52.517  45.259  57.744  1.00  0.00           C  
ATOM   2323  OE1 GLU A 250      52.320  46.494  57.754  1.00  0.00           O  
ATOM   2324  OE2 GLU A 250      51.664  44.429  57.358  1.00  0.00           O1-
ATOM   2325  H   GLU A 250      56.582  45.730  55.349  1.00  0.00           H  
ATOM   2326  N   HIS A 251      56.506  42.510  56.283  1.00  0.00           N  
ATOM   2327  CA  HIS A 251      56.702  41.050  56.334  1.00  0.00           C  
ATOM   2328  C   HIS A 251      58.082  40.577  56.812  1.00  0.00           C  
ATOM   2329  O   HIS A 251      58.129  39.758  57.722  1.00  0.00           O  
ATOM   2330  CB  HIS A 251      56.337  40.374  55.015  1.00  0.00           C  
ATOM   2331  CG  HIS A 251      54.820  40.250  54.862  1.00  0.00           C  
ATOM   2332  CD2 HIS A 251      54.294  39.491  53.909  1.00  0.00           C  
ATOM   2333  ND1 HIS A 251      53.817  40.682  55.617  1.00  0.00           N  
ATOM   2334  CE1 HIS A 251      52.664  40.299  55.085  1.00  0.00           C  
ATOM   2335  NE2 HIS A 251      52.982  39.477  54.088  1.00  0.00           N  
ATOM   2336  H   HIS A 251      56.404  42.867  55.362  1.00  0.00           H  
ATOM   2337  HD1 HIS A 251      53.836  41.182  56.488  1.00  0.00           H  
ATOM   2338  HD2 HIS A 251      54.945  38.889  53.274  1.00  0.00           H  
ATOM   2339  HE1 HIS A 251      51.703  40.506  55.571  1.00  0.00           H  
ATOM   2340  HE2 HIS A 251      52.326  38.902  53.605  1.00  0.00           H  
ATOM   2341  N   GLN A 252      59.104  41.157  56.191  1.00  0.00           N  
ATOM   2342  CA  GLN A 252      60.508  40.747  56.283  1.00  0.00           C  
ATOM   2343  C   GLN A 252      61.162  41.027  57.630  1.00  0.00           C  
ATOM   2344  O   GLN A 252      62.209  41.655  57.782  1.00  0.00           O  
ATOM   2345  CB  GLN A 252      61.310  41.485  55.206  1.00  0.00           C  
ATOM   2346  CG  GLN A 252      61.660  40.439  54.148  1.00  0.00           C  
ATOM   2347  CD  GLN A 252      62.244  40.956  52.827  1.00  0.00           C  
ATOM   2348  NE2 GLN A 252      62.936  40.041  52.161  1.00  0.00           N  
ATOM   2349  OE1 GLN A 252      61.922  41.957  52.192  1.00  0.00           O  
ATOM   2350  H   GLN A 252      58.958  41.847  55.474  1.00  0.00           H  
ATOM   2351 1HE2 GLN A 252      63.120  39.189  52.653  1.00  0.00           H  
ATOM   2352 2HE2 GLN A 252      63.433  40.191  51.299  1.00  0.00           H  
ATOM   2353  N   GLU A 253      60.580  40.321  58.603  1.00  0.00           N  
ATOM   2354  CA  GLU A 253      61.025  40.391  60.003  1.00  0.00           C  
ATOM   2355  C   GLU A 253      60.998  38.981  60.612  1.00  0.00           C  
ATOM   2356  O   GLU A 253      62.060  38.362  60.694  1.00  0.00           O  
ATOM   2357  CB  GLU A 253      60.094  41.388  60.690  1.00  0.00           C  
ATOM   2358  CG  GLU A 253      60.524  41.748  62.118  1.00  0.00           C  
ATOM   2359  CD  GLU A 253      60.236  40.747  63.239  1.00  0.00           C  
ATOM   2360  OE1 GLU A 253      61.036  39.805  63.430  1.00  0.00           O  
ATOM   2361  OE2 GLU A 253      59.085  40.777  63.717  1.00  0.00           O1-
ATOM   2362  H   GLU A 253      59.720  39.817  58.476  1.00  0.00           H  
ATOM   2363  N   SER A 254      59.790  38.479  60.831  1.00  0.00           N  
ATOM   2364  CA  SER A 254      59.614  37.076  61.235  1.00  0.00           C  
ATOM   2365  C   SER A 254      59.033  36.179  60.137  1.00  0.00           C  
ATOM   2366  O   SER A 254      57.839  36.208  59.861  1.00  0.00           O  
ATOM   2367  CB  SER A 254      58.898  36.930  62.579  1.00  0.00           C  
ATOM   2368  OG  SER A 254      59.797  37.319  63.620  1.00  0.00           O  
ATOM   2369  H   SER A 254      59.004  39.098  60.874  1.00  0.00           H  
ATOM   2370  HG  SER A 254      60.257  38.113  63.220  1.00  0.00           H  
ATOM   2371  N   MET A 255      59.884  35.324  59.573  1.00  0.00           N  
ATOM   2372  CA  MET A 255      59.493  34.475  58.437  1.00  0.00           C  
ATOM   2373  C   MET A 255      59.771  33.015  58.769  1.00  0.00           C  
ATOM   2374  O   MET A 255      60.927  32.708  59.078  1.00  0.00           O  
ATOM   2375  CB  MET A 255      60.267  34.915  57.197  1.00  0.00           C  
ATOM   2376  CG  MET A 255      59.694  36.179  56.553  1.00  0.00           C  
ATOM   2377  SD  MET A 255      60.756  36.771  55.179  1.00  0.00           S  
ATOM   2378  CE  MET A 255      60.930  35.288  54.205  1.00  0.00           C  
ATOM   2379  H   MET A 255      60.876  35.384  59.686  1.00  0.00           H  
ATOM   2380  N   ASP A 256      58.833  32.172  58.372  1.00  0.00           N  
ATOM   2381  CA  ASP A 256      59.003  30.712  58.532  1.00  0.00           C  
ATOM   2382  C   ASP A 256      58.946  30.033  57.166  1.00  0.00           C  
ATOM   2383  O   ASP A 256      58.018  30.161  56.364  1.00  0.00           O  
ATOM   2384  CB  ASP A 256      57.736  30.216  59.237  1.00  0.00           C  
ATOM   2385  CG  ASP A 256      58.113  28.913  59.950  1.00  0.00           C  
ATOM   2386  OD1 ASP A 256      57.853  27.846  59.360  1.00  0.00           O  
ATOM   2387  OD2 ASP A 256      58.789  28.940  61.005  1.00  0.00           O1-
ATOM   2388  H   ASP A 256      57.913  32.496  58.132  1.00  0.00           H  
ATOM   2389  N   MET A 257      60.076  29.397  56.873  1.00  0.00           N  
ATOM   2390  CA  MET A 257      60.328  28.535  55.699  1.00  0.00           C  
ATOM   2391  C   MET A 257      59.312  27.397  55.574  1.00  0.00           C  
ATOM   2392  O   MET A 257      59.095  26.839  54.496  1.00  0.00           O  
ATOM   2393  CB  MET A 257      61.735  28.002  55.972  1.00  0.00           C  
ATOM   2394  CG  MET A 257      62.784  28.899  55.315  1.00  0.00           C  
ATOM   2395  SD  MET A 257      63.074  30.545  56.061  1.00  0.00           S  
ATOM   2396  CE  MET A 257      63.750  30.152  57.655  1.00  0.00           C  
ATOM   2397  H   MET A 257      60.882  29.673  57.392  1.00  0.00           H  
ATOM   2398  N   ASN A 258      58.890  26.838  56.699  1.00  0.00           N  
ATOM   2399  CA  ASN A 258      57.995  25.671  56.727  1.00  0.00           C  
ATOM   2400  C   ASN A 258      56.535  26.083  56.585  1.00  0.00           C  
ATOM   2401  O   ASN A 258      55.713  25.336  56.068  1.00  0.00           O  
ATOM   2402  CB  ASN A 258      58.244  25.011  58.088  1.00  0.00           C  
ATOM   2403  CG  ASN A 258      57.839  23.532  58.140  1.00  0.00           C  
ATOM   2404  ND2 ASN A 258      58.266  22.804  59.171  1.00  0.00           N  
ATOM   2405  OD1 ASN A 258      57.201  23.006  57.234  1.00  0.00           O  
ATOM   2406  H   ASN A 258      59.309  27.074  57.578  1.00  0.00           H  
ATOM   2407 1HD2 ASN A 258      58.921  23.252  59.774  1.00  0.00           H  
ATOM   2408 2HD2 ASN A 258      57.814  21.963  59.472  1.00  0.00           H  
ATOM   2409  N   ASN A 259      56.229  27.225  57.198  1.00  0.00           N  
ATOM   2410  CA  ASN A 259      54.867  27.756  57.019  1.00  0.00           C  
ATOM   2411  C   ASN A 259      54.830  29.122  56.326  1.00  0.00           C  
ATOM   2412  O   ASN A 259      54.708  30.142  56.997  1.00  0.00           O  
ATOM   2413  CB  ASN A 259      54.082  27.681  58.328  1.00  0.00           C  
ATOM   2414  CG  ASN A 259      53.403  26.353  58.628  1.00  0.00           C  
ATOM   2415  ND2 ASN A 259      53.940  25.499  59.506  1.00  0.00           N  
ATOM   2416  OD1 ASN A 259      52.275  26.079  58.221  1.00  0.00           O  
ATOM   2417  H   ASN A 259      56.780  27.703  57.882  1.00  0.00           H  
ATOM   2418 1HD2 ASN A 259      54.878  25.681  59.780  1.00  0.00           H  
ATOM   2419 2HD2 ASN A 259      53.388  24.820  59.994  1.00  0.00           H  
ATOM   2420  N   PRO A 260      54.655  29.162  55.007  1.00  0.00           N  
ATOM   2421  CA  PRO A 260      54.382  30.397  54.259  1.00  0.00           C  
ATOM   2422  C   PRO A 260      52.930  30.832  54.422  1.00  0.00           C  
ATOM   2423  O   PRO A 260      52.089  30.016  54.806  1.00  0.00           O  
ATOM   2424  CB  PRO A 260      54.627  30.125  52.774  1.00  0.00           C  
ATOM   2425  CG  PRO A 260      55.671  29.000  52.821  1.00  0.00           C  
ATOM   2426  CD  PRO A 260      55.161  28.205  54.027  1.00  0.00           C  
ATOM   2427  N   GLN A 261      52.647  32.127  54.278  1.00  0.00           N  
ATOM   2428  CA  GLN A 261      51.336  32.697  54.629  1.00  0.00           C  
ATOM   2429  C   GLN A 261      50.557  33.288  53.457  1.00  0.00           C  
ATOM   2430  O   GLN A 261      49.410  32.916  53.211  1.00  0.00           O  
ATOM   2431  CB  GLN A 261      51.701  33.798  55.625  1.00  0.00           C  
ATOM   2432  CG  GLN A 261      50.535  34.376  56.429  1.00  0.00           C  
ATOM   2433  CD  GLN A 261      51.083  35.509  57.298  1.00  0.00           C  
ATOM   2434  NE2 GLN A 261      51.154  36.742  56.815  1.00  0.00           N  
ATOM   2435  OE1 GLN A 261      51.345  35.328  58.481  1.00  0.00           O  
ATOM   2436  H   GLN A 261      53.316  32.864  54.180  1.00  0.00           H  
ATOM   2437 1HE2 GLN A 261      50.908  37.027  55.883  1.00  0.00           H  
ATOM   2438 2HE2 GLN A 261      51.526  37.466  57.414  1.00  0.00           H  
ATOM   2439  N   ASP A 262      51.120  34.279  52.782  1.00  0.00           N  
ATOM   2440  CA  ASP A 262      50.569  34.973  51.607  1.00  0.00           C  
ATOM   2441  C   ASP A 262      51.418  34.964  50.336  1.00  0.00           C  
ATOM   2442  O   ASP A 262      52.560  34.519  50.367  1.00  0.00           O  
ATOM   2443  CB  ASP A 262      50.205  36.414  51.958  1.00  0.00           C  
ATOM   2444  CG  ASP A 262      51.213  37.076  52.909  1.00  0.00           C  
ATOM   2445  OD1 ASP A 262      50.802  37.556  53.991  1.00  0.00           O  
ATOM   2446  OD2 ASP A 262      52.257  37.502  52.385  1.00  0.00           O1-
ATOM   2447  H   ASP A 262      52.059  34.541  53.015  1.00  0.00           H  
ATOM   2448  N   PHE A 263      50.948  35.518  49.214  1.00  0.00           N  
ATOM   2449  CA  PHE A 263      51.757  35.625  47.988  1.00  0.00           C  
ATOM   2450  C   PHE A 263      53.014  36.461  48.212  1.00  0.00           C  
ATOM   2451  O   PHE A 263      54.097  36.015  47.843  1.00  0.00           O  
ATOM   2452  CB  PHE A 263      50.846  36.185  46.890  1.00  0.00           C  
ATOM   2453  CG  PHE A 263      51.605  36.366  45.584  1.00  0.00           C  
ATOM   2454  CD1 PHE A 263      52.213  37.567  45.213  1.00  0.00           C  
ATOM   2455  CD2 PHE A 263      51.676  35.278  44.727  1.00  0.00           C  
ATOM   2456  CE1 PHE A 263      52.846  37.635  43.970  1.00  0.00           C  
ATOM   2457  CE2 PHE A 263      52.213  35.349  43.443  1.00  0.00           C  
ATOM   2458  CZ  PHE A 263      52.845  36.538  43.109  1.00  0.00           C  
ATOM   2459  H   PHE A 263      49.970  35.692  49.139  1.00  0.00           H  
ATOM   2460  HD1 PHE A 263      52.270  38.397  45.899  1.00  0.00           H  
ATOM   2461  HD2 PHE A 263      51.388  34.302  45.122  1.00  0.00           H  
ATOM   2462  HE1 PHE A 263      53.444  38.495  43.675  1.00  0.00           H  
ATOM   2463  HE2 PHE A 263      52.404  34.475  42.811  1.00  0.00           H  
ATOM   2464  HZ  PHE A 263      53.374  36.597  42.158  1.00  0.00           H  
ATOM   2465  N   ILE A 264      52.947  37.553  48.964  1.00  0.00           N  
ATOM   2466  CA  ILE A 264      54.244  38.223  49.179  1.00  0.00           C  
ATOM   2467  C   ILE A 264      55.316  37.467  49.957  1.00  0.00           C  
ATOM   2468  O   ILE A 264      56.418  37.452  49.426  1.00  0.00           O  
ATOM   2469  CB  ILE A 264      54.048  39.691  49.551  1.00  0.00           C  
ATOM   2470  CG1 ILE A 264      53.347  40.430  48.414  1.00  0.00           C  
ATOM   2471  CG2 ILE A 264      55.292  40.408  50.061  1.00  0.00           C  
ATOM   2472  CD  ILE A 264      52.813  41.797  48.822  1.00  0.00           C  
ATOM   2473  H   ILE A 264      52.161  37.782  49.532  1.00  0.00           H  
ATOM   2474  N   ASP A 265      55.049  36.978  51.173  1.00  0.00           N  
ATOM   2475  CA  ASP A 265      56.135  36.171  51.748  1.00  0.00           C  
ATOM   2476  C   ASP A 265      56.500  34.845  51.094  1.00  0.00           C  
ATOM   2477  O   ASP A 265      57.673  34.519  50.907  1.00  0.00           O  
ATOM   2478  CB  ASP A 265      55.901  35.864  53.233  1.00  0.00           C  
ATOM   2479  CG  ASP A 265      54.936  34.744  53.621  1.00  0.00           C  
ATOM   2480  OD1 ASP A 265      54.032  34.351  52.850  1.00  0.00           O  
ATOM   2481  OD2 ASP A 265      55.162  34.291  54.765  1.00  0.00           O1-
ATOM   2482  H   ASP A 265      54.205  36.886  51.692  1.00  0.00           H  
ATOM   2483  N   CYS A 266      55.579  34.144  50.448  1.00  0.00           N  
ATOM   2484  CA  CYS A 266      55.728  33.030  49.495  1.00  0.00           C  
ATOM   2485  C   CYS A 266      56.742  33.464  48.441  1.00  0.00           C  
ATOM   2486  O   CYS A 266      57.699  32.722  48.199  1.00  0.00           O  
ATOM   2487  CB  CYS A 266      54.412  32.676  48.810  1.00  0.00           C  
ATOM   2488  SG  CYS A 266      53.207  31.773  49.853  1.00  0.00           S  
ATOM   2489  H   CYS A 266      54.615  34.292  50.695  1.00  0.00           H  
ATOM   2490  HG  CYS A 266      53.175  32.827  50.665  1.00  0.00           H  
ATOM   2491  N   PHE A 267      56.567  34.597  47.766  1.00  0.00           N  
ATOM   2492  CA  PHE A 267      57.521  35.037  46.735  1.00  0.00           C  
ATOM   2493  C   PHE A 267      58.905  35.330  47.330  1.00  0.00           C  
ATOM   2494  O   PHE A 267      59.930  35.009  46.731  1.00  0.00           O  
ATOM   2495  CB  PHE A 267      56.954  36.291  46.060  1.00  0.00           C  
ATOM   2496  CG  PHE A 267      57.560  36.592  44.690  1.00  0.00           C  
ATOM   2497  CD1 PHE A 267      58.735  37.333  44.747  1.00  0.00           C  
ATOM   2498  CD2 PHE A 267      56.871  36.468  43.485  1.00  0.00           C  
ATOM   2499  CE1 PHE A 267      59.321  37.777  43.570  1.00  0.00           C  
ATOM   2500  CE2 PHE A 267      57.471  36.970  42.338  1.00  0.00           C  
ATOM   2501  CZ  PHE A 267      58.748  37.506  42.338  1.00  0.00           C  
ATOM   2502  H   PHE A 267      55.895  35.318  47.937  1.00  0.00           H  
ATOM   2503  HD1 PHE A 267      59.293  37.527  45.672  1.00  0.00           H  
ATOM   2504  HD2 PHE A 267      55.800  36.282  43.519  1.00  0.00           H  
ATOM   2505  HE1 PHE A 267      60.364  38.098  43.648  1.00  0.00           H  
ATOM   2506  HE2 PHE A 267      56.918  36.953  41.400  1.00  0.00           H  
ATOM   2507  HZ  PHE A 267      59.359  37.220  41.486  1.00  0.00           H  
ATOM   2508  N   LEU A 268      58.902  36.119  48.406  1.00  0.00           N  
ATOM   2509  CA  LEU A 268      60.184  36.390  49.078  1.00  0.00           C  
ATOM   2510  C   LEU A 268      60.963  35.135  49.500  1.00  0.00           C  
ATOM   2511  O   LEU A 268      62.177  35.176  49.339  1.00  0.00           O  
ATOM   2512  CB  LEU A 268      59.952  37.172  50.372  1.00  0.00           C  
ATOM   2513  CG  LEU A 268      59.454  38.617  50.245  1.00  0.00           C  
ATOM   2514  CD1 LEU A 268      59.330  39.056  51.703  1.00  0.00           C  
ATOM   2515  CD2 LEU A 268      60.496  39.476  49.522  1.00  0.00           C  
ATOM   2516  H   LEU A 268      58.066  36.518  48.778  1.00  0.00           H  
ATOM   2517  N   MET A 269      60.283  34.036  49.812  1.00  0.00           N  
ATOM   2518  CA  MET A 269      60.997  32.772  50.053  1.00  0.00           C  
ATOM   2519  C   MET A 269      61.588  32.121  48.798  1.00  0.00           C  
ATOM   2520  O   MET A 269      62.579  31.428  48.987  1.00  0.00           O  
ATOM   2521  CB  MET A 269      60.008  31.820  50.725  1.00  0.00           C  
ATOM   2522  CG  MET A 269      59.800  32.317  52.163  1.00  0.00           C  
ATOM   2523  SD  MET A 269      58.701  31.276  53.190  1.00  0.00           S  
ATOM   2524  CE  MET A 269      57.901  32.574  54.109  1.00  0.00           C  
ATOM   2525  H   MET A 269      59.338  34.101  50.137  1.00  0.00           H  
ATOM   2526  N   LYS A 270      60.936  32.239  47.647  1.00  0.00           N  
ATOM   2527  CA  LYS A 270      61.611  31.851  46.402  1.00  0.00           C  
ATOM   2528  C   LYS A 270      62.875  32.712  46.342  1.00  0.00           C  
ATOM   2529  O   LYS A 270      63.952  32.127  46.395  1.00  0.00           O  
ATOM   2530  CB  LYS A 270      60.804  32.169  45.136  1.00  0.00           C  
ATOM   2531  CG  LYS A 270      59.479  31.398  45.085  1.00  0.00           C  
ATOM   2532  CD  LYS A 270      59.653  29.976  44.547  1.00  0.00           C  
ATOM   2533  CE  LYS A 270      60.208  29.928  43.129  1.00  0.00           C  
ATOM   2534  NZ  LYS A 270      60.202  28.550  42.595  1.00  0.00           N1+
ATOM   2535  H   LYS A 270      59.996  32.579  47.554  1.00  0.00           H  
ATOM   2536  HZ1 LYS A 270      60.421  28.596  41.622  1.00  0.00           H  
ATOM   2537  HZ2 LYS A 270      60.863  28.018  43.115  1.00  0.00           H  
ATOM   2538  HZ3 LYS A 270      59.276  28.192  42.733  1.00  0.00           H  
ATOM   2539  N   MET A 271      62.757  33.993  46.710  1.00  0.00           N  
ATOM   2540  CA  MET A 271      63.911  34.878  46.537  1.00  0.00           C  
ATOM   2541  C   MET A 271      65.129  34.553  47.403  1.00  0.00           C  
ATOM   2542  O   MET A 271      66.196  34.712  46.826  1.00  0.00           O  
ATOM   2543  CB  MET A 271      63.536  36.340  46.783  1.00  0.00           C  
ATOM   2544  CG  MET A 271      62.774  36.924  45.587  1.00  0.00           C  
ATOM   2545  SD  MET A 271      62.166  38.610  45.939  1.00  0.00           S  
ATOM   2546  CE  MET A 271      63.709  39.487  46.074  1.00  0.00           C  
ATOM   2547  H   MET A 271      61.855  34.407  46.795  1.00  0.00           H  
ATOM   2548  N   GLU A 272      64.939  34.233  48.673  1.00  0.00           N  
ATOM   2549  CA  GLU A 272      65.933  33.696  49.616  1.00  0.00           C  
ATOM   2550  C   GLU A 272      66.785  32.507  49.176  1.00  0.00           C  
ATOM   2551  O   GLU A 272      67.990  32.489  49.428  1.00  0.00           O  
ATOM   2552  CB  GLU A 272      65.121  33.266  50.841  1.00  0.00           C  
ATOM   2553  CG  GLU A 272      64.854  34.267  51.970  1.00  0.00           C  
ATOM   2554  CD  GLU A 272      66.141  34.787  52.619  1.00  0.00           C  
ATOM   2555  OE1 GLU A 272      67.111  34.015  52.813  1.00  0.00           O  
ATOM   2556  OE2 GLU A 272      66.127  35.964  53.039  1.00  0.00           O1-
ATOM   2557  H   GLU A 272      64.022  34.372  49.054  1.00  0.00           H  
ATOM   2558  N   LYS A 273      66.071  31.621  48.488  1.00  0.00           N  
ATOM   2559  CA  LYS A 273      66.624  30.375  47.947  1.00  0.00           C  
ATOM   2560  C   LYS A 273      67.063  30.531  46.488  1.00  0.00           C  
ATOM   2561  O   LYS A 273      68.258  30.413  46.218  1.00  0.00           O  
ATOM   2562  CB  LYS A 273      65.454  29.394  48.002  1.00  0.00           C  
ATOM   2563  CG  LYS A 273      65.132  28.945  49.421  1.00  0.00           C  
ATOM   2564  CD  LYS A 273      63.877  28.072  49.418  1.00  0.00           C  
ATOM   2565  CE  LYS A 273      63.624  27.356  50.753  1.00  0.00           C  
ATOM   2566  NZ  LYS A 273      62.416  26.523  50.849  1.00  0.00           N1+
ATOM   2567  H   LYS A 273      65.078  31.721  48.448  1.00  0.00           H  
ATOM   2568  HZ1 LYS A 273      62.258  25.850  50.134  1.00  0.00           H  
ATOM   2569  HZ2 LYS A 273      62.458  26.000  51.701  1.00  0.00           H  
ATOM   2570  HZ3 LYS A 273      61.649  27.167  50.864  1.00  0.00           H  
ATOM   2571  N   GLU A 274      66.355  31.235  45.625  1.00  0.00           N  
ATOM   2572  CA  GLU A 274      66.728  31.461  44.224  1.00  0.00           C  
ATOM   2573  C   GLU A 274      67.839  32.485  43.981  1.00  0.00           C  
ATOM   2574  O   GLU A 274      67.639  33.686  44.109  1.00  0.00           O  
ATOM   2575  CB  GLU A 274      65.458  31.766  43.424  1.00  0.00           C  
ATOM   2576  CG  GLU A 274      64.402  30.681  43.156  1.00  0.00           C  
ATOM   2577  CD  GLU A 274      64.925  29.354  42.622  1.00  0.00           C  
ATOM   2578  OE1 GLU A 274      65.415  29.504  41.483  1.00  0.00           O  
ATOM   2579  OE2 GLU A 274      64.656  28.270  43.192  1.00  0.00           O1-
ATOM   2580  H   GLU A 274      65.516  31.746  45.808  1.00  0.00           H  
ATOM   2581  N   LYS A 275      68.992  31.961  43.555  1.00  0.00           N  
ATOM   2582  CA  LYS A 275      70.097  32.790  43.049  1.00  0.00           C  
ATOM   2583  C   LYS A 275      69.839  33.298  41.627  1.00  0.00           C  
ATOM   2584  O   LYS A 275      70.000  32.639  40.592  1.00  0.00           O  
ATOM   2585  CB  LYS A 275      71.433  32.048  43.126  1.00  0.00           C  
ATOM   2586  CG  LYS A 275      72.101  32.137  44.505  1.00  0.00           C  
ATOM   2587  CD  LYS A 275      73.440  31.405  44.560  1.00  0.00           C  
ATOM   2588  CE  LYS A 275      73.329  29.881  44.429  1.00  0.00           C  
ATOM   2589  NZ  LYS A 275      74.624  29.199  44.488  1.00  0.00           N1+
ATOM   2590  H   LYS A 275      69.030  31.005  43.245  1.00  0.00           H  
ATOM   2591  HZ1 LYS A 275      75.257  29.459  43.767  1.00  0.00           H  
ATOM   2592  HZ2 LYS A 275      75.043  29.333  45.389  1.00  0.00           H  
ATOM   2593  HZ3 LYS A 275      74.417  28.218  44.484  1.00  0.00           H  
ATOM   2594  N   HIS A 276      69.265  34.497  41.539  1.00  0.00           N  
ATOM   2595  CA  HIS A 276      68.750  35.233  40.381  1.00  0.00           C  
ATOM   2596  C   HIS A 276      69.501  36.414  39.754  1.00  0.00           C  
ATOM   2597  O   HIS A 276      69.515  37.533  40.268  1.00  0.00           O  
ATOM   2598  CB  HIS A 276      67.245  35.525  40.482  1.00  0.00           C  
ATOM   2599  CG  HIS A 276      66.459  34.294  40.039  1.00  0.00           C  
ATOM   2600  CD2 HIS A 276      66.626  33.051  40.492  1.00  0.00           C  
ATOM   2601  ND1 HIS A 276      65.397  34.240  39.239  1.00  0.00           N  
ATOM   2602  CE1 HIS A 276      64.928  33.003  39.119  1.00  0.00           C  
ATOM   2603  NE2 HIS A 276      65.701  32.282  39.928  1.00  0.00           N  
ATOM   2604  H   HIS A 276      69.224  35.091  42.349  1.00  0.00           H  
ATOM   2605  HD2 HIS A 276      67.382  32.724  41.213  1.00  0.00           H  
ATOM   2606  HE1 HIS A 276      64.113  32.625  38.502  1.00  0.00           H  
ATOM   2607  HE2 HIS A 276      65.318  31.528  40.461  1.00  0.00           H  
ATOM   2608  N   ASN A 277      70.341  36.099  38.772  1.00  0.00           N  
ATOM   2609  CA  ASN A 277      70.933  37.161  37.948  1.00  0.00           C  
ATOM   2610  C   ASN A 277      70.480  37.105  36.486  1.00  0.00           C  
ATOM   2611  O   ASN A 277      69.934  38.097  36.005  1.00  0.00           O  
ATOM   2612  CB  ASN A 277      72.447  37.206  38.174  1.00  0.00           C  
ATOM   2613  CG  ASN A 277      73.205  38.402  37.595  1.00  0.00           C  
ATOM   2614  ND2 ASN A 277      73.278  39.406  38.472  1.00  0.00           N  
ATOM   2615  OD1 ASN A 277      73.890  38.447  36.570  1.00  0.00           O  
ATOM   2616  H   ASN A 277      70.615  35.155  38.605  1.00  0.00           H  
ATOM   2617 1HD2 ASN A 277      72.885  39.360  39.391  1.00  0.00           H  
ATOM   2618 2HD2 ASN A 277      73.650  40.263  38.125  1.00  0.00           H  
ATOM   2619  N   GLN A 278      70.885  36.094  35.721  1.00  0.00           N  
ATOM   2620  CA  GLN A 278      70.642  36.023  34.277  1.00  0.00           C  
ATOM   2621  C   GLN A 278      69.890  34.720  34.022  1.00  0.00           C  
ATOM   2622  O   GLN A 278      70.455  33.707  34.429  1.00  0.00           O  
ATOM   2623  CB  GLN A 278      71.984  36.070  33.540  1.00  0.00           C  
ATOM   2624  CG  GLN A 278      71.823  35.892  32.019  1.00  0.00           C  
ATOM   2625  CD  GLN A 278      73.195  35.765  31.349  1.00  0.00           C  
ATOM   2626  NE2 GLN A 278      73.574  36.887  30.750  1.00  0.00           N  
ATOM   2627  OE1 GLN A 278      73.850  34.740  31.222  1.00  0.00           O  
ATOM   2628  H   GLN A 278      71.310  35.281  36.113  1.00  0.00           H  
ATOM   2629 1HE2 GLN A 278      72.925  37.636  30.623  1.00  0.00           H  
ATOM   2630 2HE2 GLN A 278      74.444  36.946  30.261  1.00  0.00           H  
ATOM   2631  N   PRO A 279      68.630  34.660  33.607  1.00  0.00           N  
ATOM   2632  CA  PRO A 279      67.643  35.739  33.739  1.00  0.00           C  
ATOM   2633  C   PRO A 279      66.935  35.824  35.093  1.00  0.00           C  
ATOM   2634  O   PRO A 279      66.403  34.830  35.596  1.00  0.00           O  
ATOM   2635  CB  PRO A 279      66.660  35.558  32.576  1.00  0.00           C  
ATOM   2636  CG  PRO A 279      67.272  34.423  31.750  1.00  0.00           C  
ATOM   2637  CD  PRO A 279      68.095  33.603  32.736  1.00  0.00           C  
ATOM   2638  N   SER A 280      66.892  37.034  35.639  1.00  0.00           N  
ATOM   2639  CA  SER A 280      66.381  37.297  36.988  1.00  0.00           C  
ATOM   2640  C   SER A 280      64.864  37.408  37.073  1.00  0.00           C  
ATOM   2641  O   SER A 280      64.157  38.379  36.775  1.00  0.00           O  
ATOM   2642  CB  SER A 280      66.940  38.527  37.708  1.00  0.00           C  
ATOM   2643  OG  SER A 280      66.804  39.760  36.992  1.00  0.00           O  
ATOM   2644  H   SER A 280      67.433  37.790  35.267  1.00  0.00           H  
ATOM   2645  HG  SER A 280      67.683  40.232  37.036  1.00  0.00           H  
ATOM   2646  N   GLU A 281      64.188  36.310  37.404  1.00  0.00           N  
ATOM   2647  CA  GLU A 281      62.734  36.367  37.513  1.00  0.00           C  
ATOM   2648  C   GLU A 281      62.267  36.791  38.904  1.00  0.00           C  
ATOM   2649  O   GLU A 281      61.591  37.801  39.059  1.00  0.00           O  
ATOM   2650  CB  GLU A 281      62.168  35.000  37.091  1.00  0.00           C  
ATOM   2651  CG  GLU A 281      62.219  35.025  35.559  1.00  0.00           C  
ATOM   2652  CD  GLU A 281      61.826  33.691  34.929  1.00  0.00           C  
ATOM   2653  OE1 GLU A 281      62.681  32.962  34.379  1.00  0.00           O  
ATOM   2654  OE2 GLU A 281      60.591  33.527  34.883  1.00  0.00           O1-
ATOM   2655  H   GLU A 281      64.724  35.469  37.538  1.00  0.00           H  
ATOM   2656  N   PHE A 282      62.944  36.234  39.919  1.00  0.00           N  
ATOM   2657  CA  PHE A 282      62.515  36.501  41.301  1.00  0.00           C  
ATOM   2658  C   PHE A 282      63.187  37.696  41.970  1.00  0.00           C  
ATOM   2659  O   PHE A 282      64.210  37.563  42.638  1.00  0.00           O  
ATOM   2660  CB  PHE A 282      62.416  35.291  42.242  1.00  0.00           C  
ATOM   2661  CG  PHE A 282      61.305  34.299  41.893  1.00  0.00           C  
ATOM   2662  CD1 PHE A 282      60.092  34.387  42.563  1.00  0.00           C  
ATOM   2663  CD2 PHE A 282      61.457  33.339  40.898  1.00  0.00           C  
ATOM   2664  CE1 PHE A 282      59.018  33.582  42.213  1.00  0.00           C  
ATOM   2665  CE2 PHE A 282      60.354  32.559  40.582  1.00  0.00           C  
ATOM   2666  CZ  PHE A 282      59.105  32.643  41.189  1.00  0.00           C  
ATOM   2667  H   PHE A 282      63.779  35.709  39.832  1.00  0.00           H  
ATOM   2668  HD1 PHE A 282      60.065  35.012  43.460  1.00  0.00           H  
ATOM   2669  HD2 PHE A 282      62.378  33.168  40.334  1.00  0.00           H  
ATOM   2670  HE1 PHE A 282      58.051  33.815  42.655  1.00  0.00           H  
ATOM   2671  HE2 PHE A 282      60.430  31.978  39.669  1.00  0.00           H  
ATOM   2672  HZ  PHE A 282      58.222  32.344  40.638  1.00  0.00           H  
ATOM   2673  N   THR A 283      62.549  38.853  41.839  1.00  0.00           N  
ATOM   2674  CA  THR A 283      63.199  40.098  42.258  1.00  0.00           C  
ATOM   2675  C   THR A 283      62.131  41.038  42.808  1.00  0.00           C  
ATOM   2676  O   THR A 283      60.930  40.776  42.715  1.00  0.00           O  
ATOM   2677  CB  THR A 283      63.946  40.861  41.159  1.00  0.00           C  
ATOM   2678  CG2 THR A 283      65.106  40.019  40.607  1.00  0.00           C  
ATOM   2679  OG1 THR A 283      63.071  41.450  40.193  1.00  0.00           O  
ATOM   2680  H   THR A 283      61.582  39.010  41.620  1.00  0.00           H  
ATOM   2681  HG1 THR A 283      63.543  41.978  39.484  1.00  0.00           H  
ATOM   2682  N   ILE A 284      62.571  41.973  43.643  1.00  0.00           N  
ATOM   2683  CA  ILE A 284      61.561  42.952  44.083  1.00  0.00           C  
ATOM   2684  C   ILE A 284      60.788  43.675  42.985  1.00  0.00           C  
ATOM   2685  O   ILE A 284      59.649  44.114  43.170  1.00  0.00           O  
ATOM   2686  CB  ILE A 284      62.300  44.000  44.910  1.00  0.00           C  
ATOM   2687  CG1 ILE A 284      63.057  43.361  46.073  1.00  0.00           C  
ATOM   2688  CG2 ILE A 284      61.291  44.943  45.570  1.00  0.00           C  
ATOM   2689  CD  ILE A 284      64.128  44.265  46.680  1.00  0.00           C  
ATOM   2690  H   ILE A 284      63.486  42.062  44.028  1.00  0.00           H  
ATOM   2691  N   GLU A 285      61.451  43.904  41.848  1.00  0.00           N  
ATOM   2692  CA  GLU A 285      60.844  44.360  40.593  1.00  0.00           C  
ATOM   2693  C   GLU A 285      59.626  43.607  40.061  1.00  0.00           C  
ATOM   2694  O   GLU A 285      58.510  44.114  39.944  1.00  0.00           O  
ATOM   2695  CB  GLU A 285      61.928  44.334  39.520  1.00  0.00           C  
ATOM   2696  CG  GLU A 285      63.159  45.238  39.627  1.00  0.00           C  
ATOM   2697  CD  GLU A 285      64.357  44.693  40.401  1.00  0.00           C  
ATOM   2698  OE1 GLU A 285      64.182  44.604  41.629  1.00  0.00           O  
ATOM   2699  OE2 GLU A 285      65.359  44.411  39.710  1.00  0.00           O1-
ATOM   2700  H   GLU A 285      62.447  43.966  41.816  1.00  0.00           H  
ATOM   2701  N   SER A 286      59.839  42.305  39.923  1.00  0.00           N  
ATOM   2702  CA  SER A 286      58.725  41.397  39.604  1.00  0.00           C  
ATOM   2703  C   SER A 286      57.638  41.150  40.641  1.00  0.00           C  
ATOM   2704  O   SER A 286      56.475  41.004  40.267  1.00  0.00           O  
ATOM   2705  CB  SER A 286      59.330  40.074  39.103  1.00  0.00           C  
ATOM   2706  OG  SER A 286      60.108  39.560  40.184  1.00  0.00           O  
ATOM   2707  H   SER A 286      60.792  42.011  39.863  1.00  0.00           H  
ATOM   2708  HG  SER A 286      60.691  38.906  39.684  1.00  0.00           H  
ATOM   2709  N   LEU A 287      57.976  41.308  41.919  1.00  0.00           N  
ATOM   2710  CA  LEU A 287      57.078  41.287  43.091  1.00  0.00           C  
ATOM   2711  C   LEU A 287      56.021  42.387  43.050  1.00  0.00           C  
ATOM   2712  O   LEU A 287      54.810  42.164  42.954  1.00  0.00           O  
ATOM   2713  CB  LEU A 287      57.876  41.114  44.381  1.00  0.00           C  
ATOM   2714  CG  LEU A 287      57.159  41.020  45.729  1.00  0.00           C  
ATOM   2715  CD1 LEU A 287      56.417  39.677  45.766  1.00  0.00           C  
ATOM   2716  CD2 LEU A 287      58.266  41.061  46.779  1.00  0.00           C  
ATOM   2717  H   LEU A 287      58.900  41.005  42.155  1.00  0.00           H  
ATOM   2718  N   GLU A 288      56.502  43.625  42.970  1.00  0.00           N  
ATOM   2719  CA  GLU A 288      55.742  44.855  42.723  1.00  0.00           C  
ATOM   2720  C   GLU A 288      54.735  44.669  41.587  1.00  0.00           C  
ATOM   2721  O   GLU A 288      53.523  44.797  41.757  1.00  0.00           O  
ATOM   2722  CB  GLU A 288      56.715  46.008  42.484  1.00  0.00           C  
ATOM   2723  CG  GLU A 288      55.945  47.325  42.331  1.00  0.00           C  
ATOM   2724  CD  GLU A 288      56.962  48.411  41.987  1.00  0.00           C  
ATOM   2725  OE1 GLU A 288      57.002  48.756  40.778  1.00  0.00           O  
ATOM   2726  OE2 GLU A 288      57.700  48.920  42.852  1.00  0.00           O1-
ATOM   2727  H   GLU A 288      57.491  43.750  42.973  1.00  0.00           H  
ATOM   2728  N   ASN A 289      55.209  44.171  40.441  1.00  0.00           N  
ATOM   2729  CA  ASN A 289      54.382  44.009  39.241  1.00  0.00           C  
ATOM   2730  C   ASN A 289      53.371  42.874  39.435  1.00  0.00           C  
ATOM   2731  O   ASN A 289      52.178  43.157  39.374  1.00  0.00           O  
ATOM   2732  CB  ASN A 289      55.328  43.854  38.040  1.00  0.00           C  
ATOM   2733  CG  ASN A 289      54.884  44.680  36.835  1.00  0.00           C  
ATOM   2734  ND2 ASN A 289      53.792  44.306  36.176  1.00  0.00           N  
ATOM   2735  OD1 ASN A 289      55.471  45.711  36.501  1.00  0.00           O  
ATOM   2736  H   ASN A 289      56.177  43.932  40.371  1.00  0.00           H  
ATOM   2737 1HD2 ASN A 289      53.342  43.438  36.376  1.00  0.00           H  
ATOM   2738 2HD2 ASN A 289      53.215  45.039  35.817  1.00  0.00           H  
ATOM   2739  N   THR A 290      53.824  41.640  39.638  1.00  0.00           N  
ATOM   2740  CA  THR A 290      52.918  40.484  39.718  1.00  0.00           C  
ATOM   2741  C   THR A 290      51.787  40.597  40.738  1.00  0.00           C  
ATOM   2742  O   THR A 290      50.646  40.372  40.329  1.00  0.00           O  
ATOM   2743  CB  THR A 290      53.549  39.102  39.931  1.00  0.00           C  
ATOM   2744  CG2 THR A 290      54.345  38.695  38.681  1.00  0.00           C  
ATOM   2745  OG1 THR A 290      54.433  39.128  41.053  1.00  0.00           O  
ATOM   2746  H   THR A 290      54.812  41.502  39.746  1.00  0.00           H  
ATOM   2747  HG1 THR A 290      55.361  39.417  40.810  1.00  0.00           H  
ATOM   2748  N   ALA A 291      52.119  41.211  41.866  1.00  0.00           N  
ATOM   2749  CA  ALA A 291      51.127  41.630  42.858  1.00  0.00           C  
ATOM   2750  C   ALA A 291      50.047  42.577  42.326  1.00  0.00           C  
ATOM   2751  O   ALA A 291      48.922  42.094  42.348  1.00  0.00           O  
ATOM   2752  CB  ALA A 291      51.671  42.220  44.169  1.00  0.00           C  
ATOM   2753  H   ALA A 291      53.068  41.434  42.102  1.00  0.00           H  
ATOM   2754  N   VAL A 292      50.409  43.777  41.865  1.00  0.00           N  
ATOM   2755  CA  VAL A 292      49.561  44.756  41.184  1.00  0.00           C  
ATOM   2756  C   VAL A 292      48.854  44.099  40.001  1.00  0.00           C  
ATOM   2757  O   VAL A 292      47.656  44.368  39.912  1.00  0.00           O  
ATOM   2758  CB  VAL A 292      50.413  45.984  40.838  1.00  0.00           C  
ATOM   2759  CG1 VAL A 292      49.787  46.840  39.742  1.00  0.00           C  
ATOM   2760  CG2 VAL A 292      50.751  46.933  41.994  1.00  0.00           C  
ATOM   2761  H   VAL A 292      51.358  44.085  41.976  1.00  0.00           H  
ATOM   2762  N   ASP A 293      49.530  43.362  39.119  1.00  0.00           N  
ATOM   2763  CA  ASP A 293      48.849  42.655  38.029  1.00  0.00           C  
ATOM   2764  C   ASP A 293      47.652  41.817  38.454  1.00  0.00           C  
ATOM   2765  O   ASP A 293      46.522  42.061  38.022  1.00  0.00           O  
ATOM   2766  CB  ASP A 293      49.867  41.792  37.274  1.00  0.00           C  
ATOM   2767  CG  ASP A 293      50.774  42.339  36.167  1.00  0.00           C  
ATOM   2768  OD1 ASP A 293      51.909  41.886  35.953  1.00  0.00           O  
ATOM   2769  OD2 ASP A 293      50.221  43.120  35.364  1.00  0.00           O1-
ATOM   2770  H   ASP A 293      50.520  43.254  39.058  1.00  0.00           H  
ATOM   2771  N   LEU A 294      47.817  40.997  39.492  1.00  0.00           N  
ATOM   2772  CA  LEU A 294      46.754  40.142  40.054  1.00  0.00           C  
ATOM   2773  C   LEU A 294      45.723  41.020  40.769  1.00  0.00           C  
ATOM   2774  O   LEU A 294      44.532  40.759  40.632  1.00  0.00           O  
ATOM   2775  CB  LEU A 294      47.329  39.186  41.102  1.00  0.00           C  
ATOM   2776  CG  LEU A 294      48.047  37.917  40.641  1.00  0.00           C  
ATOM   2777  CD1 LEU A 294      48.846  37.320  41.800  1.00  0.00           C  
ATOM   2778  CD2 LEU A 294      47.064  37.015  39.880  1.00  0.00           C  
ATOM   2779  H   LEU A 294      48.688  41.071  39.981  1.00  0.00           H  
ATOM   2780  N   PHE A 295      46.172  42.035  41.510  1.00  0.00           N  
ATOM   2781  CA  PHE A 295      45.331  42.988  42.255  1.00  0.00           C  
ATOM   2782  C   PHE A 295      44.455  43.795  41.293  1.00  0.00           C  
ATOM   2783  O   PHE A 295      43.249  43.796  41.570  1.00  0.00           O  
ATOM   2784  CB  PHE A 295      46.068  44.110  42.980  1.00  0.00           C  
ATOM   2785  CG  PHE A 295      45.427  44.493  44.312  1.00  0.00           C  
ATOM   2786  CD1 PHE A 295      46.008  43.917  45.434  1.00  0.00           C  
ATOM   2787  CD2 PHE A 295      44.249  45.212  44.502  1.00  0.00           C  
ATOM   2788  CE1 PHE A 295      45.371  43.899  46.671  1.00  0.00           C  
ATOM   2789  CE2 PHE A 295      43.653  45.301  45.758  1.00  0.00           C  
ATOM   2790  CZ  PHE A 295      44.239  44.683  46.853  1.00  0.00           C  
ATOM   2791  H   PHE A 295      47.149  42.206  41.633  1.00  0.00           H  
ATOM   2792  HD1 PHE A 295      47.049  43.596  45.399  1.00  0.00           H  
ATOM   2793  HD2 PHE A 295      43.604  45.650  43.742  1.00  0.00           H  
ATOM   2794  HE1 PHE A 295      45.637  43.094  47.366  1.00  0.00           H  
ATOM   2795  HE2 PHE A 295      43.031  46.175  45.990  1.00  0.00           H  
ATOM   2796  HZ  PHE A 295      43.892  44.772  47.878  1.00  0.00           H  
ATOM   2797  N   GLY A 296      44.891  44.411  40.199  1.00  0.00           N  
ATOM   2798  CA  GLY A 296      44.005  44.983  39.176  1.00  0.00           C  
ATOM   2799  C   GLY A 296      42.959  44.007  38.635  1.00  0.00           C  
ATOM   2800  O   GLY A 296      41.761  44.296  38.688  1.00  0.00           O  
ATOM   2801  H   GLY A 296      45.877  44.503  40.031  1.00  0.00           H  
ATOM   2802  N   ALA A 297      43.489  42.892  38.134  1.00  0.00           N  
ATOM   2803  CA  ALA A 297      42.725  41.763  37.591  1.00  0.00           C  
ATOM   2804  C   ALA A 297      41.619  41.285  38.527  1.00  0.00           C  
ATOM   2805  O   ALA A 297      40.710  40.640  38.026  1.00  0.00           O  
ATOM   2806  CB  ALA A 297      43.607  40.558  37.251  1.00  0.00           C  
ATOM   2807  H   ALA A 297      44.471  42.898  37.946  1.00  0.00           H  
ATOM   2808  N   GLY A 298      41.846  41.405  39.834  1.00  0.00           N  
ATOM   2809  CA  GLY A 298      40.938  41.001  40.913  1.00  0.00           C  
ATOM   2810  C   GLY A 298      40.145  42.034  41.720  1.00  0.00           C  
ATOM   2811  O   GLY A 298      39.368  41.576  42.550  1.00  0.00           O  
ATOM   2812  H   GLY A 298      42.691  41.815  40.183  1.00  0.00           H  
ATOM   2813  N   THR A 299      39.983  43.240  41.168  1.00  0.00           N  
ATOM   2814  CA  THR A 299      39.195  44.313  41.783  1.00  0.00           C  
ATOM   2815  C   THR A 299      37.707  44.434  41.447  1.00  0.00           C  
ATOM   2816  O   THR A 299      36.900  44.922  42.234  1.00  0.00           O  
ATOM   2817  CB  THR A 299      39.758  45.723  41.612  1.00  0.00           C  
ATOM   2818  CG2 THR A 299      41.030  45.909  42.452  1.00  0.00           C  
ATOM   2819  OG1 THR A 299      39.976  46.043  40.243  1.00  0.00           O  
ATOM   2820  H   THR A 299      40.592  43.533  40.428  1.00  0.00           H  
ATOM   2821  HG1 THR A 299      40.939  45.936  39.991  1.00  0.00           H  
ATOM   2822  N   GLU A 300      37.462  44.269  40.150  1.00  0.00           N  
ATOM   2823  CA  GLU A 300      36.093  44.317  39.621  1.00  0.00           C  
ATOM   2824  C   GLU A 300      35.651  42.893  39.251  1.00  0.00           C  
ATOM   2825  O   GLU A 300      34.515  42.520  39.551  1.00  0.00           O  
ATOM   2826  CB  GLU A 300      35.832  45.202  38.399  1.00  0.00           C  
ATOM   2827  CG  GLU A 300      34.414  45.745  38.179  1.00  0.00           C  
ATOM   2828  CD  GLU A 300      34.104  47.159  38.676  1.00  0.00           C  
ATOM   2829  OE1 GLU A 300      33.420  48.047  38.135  1.00  0.00           O  
ATOM   2830  OE2 GLU A 300      34.716  47.439  39.733  1.00  0.00           O1-
ATOM   2831  H   GLU A 300      38.078  44.239  39.367  1.00  0.00           H  
ATOM   2832  N   THR A 301      36.472  42.038  38.652  1.00  0.00           N  
ATOM   2833  CA  THR A 301      36.063  40.792  38.004  1.00  0.00           C  
ATOM   2834  C   THR A 301      35.352  39.787  38.920  1.00  0.00           C  
ATOM   2835  O   THR A 301      34.129  39.688  38.863  1.00  0.00           O  
ATOM   2836  CB  THR A 301      37.221  40.114  37.277  1.00  0.00           C  
ATOM   2837  CG2 THR A 301      37.767  40.899  36.075  1.00  0.00           C  
ATOM   2838  OG1 THR A 301      38.243  39.931  38.272  1.00  0.00           O  
ATOM   2839  H   THR A 301      37.440  42.206  38.447  1.00  0.00           H  
ATOM   2840  HG1 THR A 301      39.140  40.149  37.880  1.00  0.00           H  
ATOM   2841  N   THR A 302      36.005  39.711  40.076  1.00  0.00           N  
ATOM   2842  CA  THR A 302      35.654  39.068  41.351  1.00  0.00           C  
ATOM   2843  C   THR A 302      34.160  39.231  41.661  1.00  0.00           C  
ATOM   2844  O   THR A 302      33.392  38.270  41.603  1.00  0.00           O  
ATOM   2845  CB  THR A 302      36.602  39.506  42.468  1.00  0.00           C  
ATOM   2846  CG2 THR A 302      37.707  38.525  42.854  1.00  0.00           C  
ATOM   2847  OG1 THR A 302      36.888  40.907  42.369  1.00  0.00           O  
ATOM   2848  H   THR A 302      36.911  40.122  40.039  1.00  0.00           H  
ATOM   2849  HG1 THR A 302      37.850  41.029  42.595  1.00  0.00           H  
ATOM   2850  N   SER A 303      33.736  40.421  42.067  1.00  0.00           N  
ATOM   2851  CA  SER A 303      32.392  40.751  42.549  1.00  0.00           C  
ATOM   2852  C   SER A 303      31.196  40.446  41.636  1.00  0.00           C  
ATOM   2853  O   SER A 303      30.049  40.294  42.033  1.00  0.00           O  
ATOM   2854  CB  SER A 303      32.249  42.207  42.993  1.00  0.00           C  
ATOM   2855  OG  SER A 303      32.599  42.972  41.837  1.00  0.00           O  
ATOM   2856  H   SER A 303      34.413  41.152  42.164  1.00  0.00           H  
ATOM   2857  HG  SER A 303      33.284  43.646  42.115  1.00  0.00           H  
ATOM   2858  N   THR A 304      31.492  40.408  40.336  1.00  0.00           N  
ATOM   2859  CA  THR A 304      30.452  40.293  39.311  1.00  0.00           C  
ATOM   2860  C   THR A 304      29.592  39.024  39.376  1.00  0.00           C  
ATOM   2861  O   THR A 304      28.395  39.129  39.163  1.00  0.00           O  
ATOM   2862  CB  THR A 304      30.962  40.450  37.878  1.00  0.00           C  
ATOM   2863  CG2 THR A 304      31.585  41.852  37.808  1.00  0.00           C  
ATOM   2864  OG1 THR A 304      31.844  39.389  37.519  1.00  0.00           O  
ATOM   2865  H   THR A 304      32.353  40.809  40.032  1.00  0.00           H  
ATOM   2866  HG1 THR A 304      32.745  39.639  37.886  1.00  0.00           H  
ATOM   2867  N   THR A 305      30.177  37.939  39.870  1.00  0.00           N  
ATOM   2868  CA  THR A 305      29.426  36.690  40.093  1.00  0.00           C  
ATOM   2869  C   THR A 305      28.312  36.881  41.131  1.00  0.00           C  
ATOM   2870  O   THR A 305      27.119  36.787  40.860  1.00  0.00           O  
ATOM   2871  CB  THR A 305      30.242  35.539  40.679  1.00  0.00           C  
ATOM   2872  CG2 THR A 305      31.183  34.967  39.625  1.00  0.00           C  
ATOM   2873  OG1 THR A 305      30.750  35.736  41.997  1.00  0.00           O  
ATOM   2874  H   THR A 305      31.127  37.981  40.181  1.00  0.00           H  
ATOM   2875  HG1 THR A 305      31.337  34.956  42.225  1.00  0.00           H  
ATOM   2876  N   LEU A 306      28.673  37.472  42.266  1.00  0.00           N  
ATOM   2877  CA  LEU A 306      27.782  37.885  43.360  1.00  0.00           C  
ATOM   2878  C   LEU A 306      26.764  38.938  42.924  1.00  0.00           C  
ATOM   2879  O   LEU A 306      25.538  38.805  42.986  1.00  0.00           O  
ATOM   2880  CB  LEU A 306      28.449  38.321  44.663  1.00  0.00           C  
ATOM   2881  CG  LEU A 306      27.725  37.737  45.869  1.00  0.00           C  
ATOM   2882  CD1 LEU A 306      27.810  36.202  45.871  1.00  0.00           C  
ATOM   2883  CD2 LEU A 306      28.401  38.286  47.115  1.00  0.00           C  
ATOM   2884  H   LEU A 306      29.646  37.606  42.466  1.00  0.00           H  
ATOM   2885  N   ARG A 307      27.230  39.975  42.244  1.00  0.00           N  
ATOM   2886  CA  ARG A 307      26.481  41.090  41.638  1.00  0.00           C  
ATOM   2887  C   ARG A 307      25.371  40.600  40.708  1.00  0.00           C  
ATOM   2888  O   ARG A 307      24.389  41.314  40.493  1.00  0.00           O  
ATOM   2889  CB  ARG A 307      27.266  42.156  40.863  1.00  0.00           C  
ATOM   2890  CG  ARG A 307      28.331  42.906  41.666  1.00  0.00           C  
ATOM   2891  CD  ARG A 307      28.891  43.983  40.733  1.00  0.00           C  
ATOM   2892  NE  ARG A 307      30.101  44.602  41.305  1.00  0.00           N  
ATOM   2893  CZ  ARG A 307      30.297  45.905  41.507  1.00  0.00           C  
ATOM   2894  NH1 ARG A 307      29.322  46.783  41.229  1.00  0.00           N1+
ATOM   2895  NH2 ARG A 307      31.514  46.373  41.828  1.00  0.00           N  
ATOM   2896  H   ARG A 307      28.210  40.097  42.084  1.00  0.00           H  
ATOM   2897  HE  ARG A 307      30.708  44.003  41.835  1.00  0.00           H  
ATOM   2898 1HH1 ARG A 307      28.555  46.484  40.673  1.00  0.00           H  
ATOM   2899 2HH1 ARG A 307      29.373  47.733  41.550  1.00  0.00           H  
ATOM   2900 1HH2 ARG A 307      32.178  45.627  41.931  1.00  0.00           H  
ATOM   2901 2HH2 ARG A 307      31.753  47.337  41.899  1.00  0.00           H  
ATOM   2902  N   TYR A 308      25.649  39.563  39.922  1.00  0.00           N  
ATOM   2903  CA  TYR A 308      24.698  38.801  39.095  1.00  0.00           C  
ATOM   2904  C   TYR A 308      23.649  37.960  39.807  1.00  0.00           C  
ATOM   2905  O   TYR A 308      22.455  38.251  39.879  1.00  0.00           O  
ATOM   2906  CB  TYR A 308      25.451  37.999  38.030  1.00  0.00           C  
ATOM   2907  CG  TYR A 308      25.772  38.845  36.797  1.00  0.00           C  
ATOM   2908  CD1 TYR A 308      24.660  39.469  36.231  1.00  0.00           C  
ATOM   2909  CD2 TYR A 308      26.982  38.933  36.126  1.00  0.00           C  
ATOM   2910  CE1 TYR A 308      24.755  40.238  35.079  1.00  0.00           C  
ATOM   2911  CE2 TYR A 308      27.147  39.776  35.032  1.00  0.00           C  
ATOM   2912  CZ  TYR A 308      26.027  40.436  34.555  1.00  0.00           C  
ATOM   2913  OH  TYR A 308      26.220  41.379  33.587  1.00  0.00           O  
ATOM   2914  H   TYR A 308      26.544  39.284  39.564  1.00  0.00           H  
ATOM   2915  HD1 TYR A 308      23.620  39.287  36.516  1.00  0.00           H  
ATOM   2916  HD2 TYR A 308      27.846  38.451  36.574  1.00  0.00           H  
ATOM   2917  HE1 TYR A 308      23.881  40.717  34.633  1.00  0.00           H  
ATOM   2918  HE2 TYR A 308      28.162  40.011  34.704  1.00  0.00           H  
ATOM   2919  HH  TYR A 308      27.179  41.477  33.320  1.00  0.00           H  
ATOM   2920  N   ALA A 309      24.156  36.916  40.458  1.00  0.00           N  
ATOM   2921  CA  ALA A 309      23.380  35.902  41.193  1.00  0.00           C  
ATOM   2922  C   ALA A 309      22.280  36.403  42.137  1.00  0.00           C  
ATOM   2923  O   ALA A 309      21.129  35.959  42.056  1.00  0.00           O  
ATOM   2924  CB  ALA A 309      24.229  34.966  42.044  1.00  0.00           C  
ATOM   2925  H   ALA A 309      25.093  36.629  40.256  1.00  0.00           H  
ATOM   2926  N   LEU A 310      22.556  37.474  42.878  1.00  0.00           N  
ATOM   2927  CA  LEU A 310      21.580  38.128  43.753  1.00  0.00           C  
ATOM   2928  C   LEU A 310      20.370  38.770  43.072  1.00  0.00           C  
ATOM   2929  O   LEU A 310      19.258  38.538  43.524  1.00  0.00           O  
ATOM   2930  CB  LEU A 310      22.248  39.142  44.683  1.00  0.00           C  
ATOM   2931  CG  LEU A 310      23.029  38.433  45.788  1.00  0.00           C  
ATOM   2932  CD1 LEU A 310      23.721  39.529  46.599  1.00  0.00           C  
ATOM   2933  CD2 LEU A 310      22.169  37.576  46.728  1.00  0.00           C  
ATOM   2934  H   LEU A 310      23.457  37.902  42.964  1.00  0.00           H  
ATOM   2935  N   LEU A 311      20.678  39.379  41.925  1.00  0.00           N  
ATOM   2936  CA  LEU A 311      19.642  39.919  41.032  1.00  0.00           C  
ATOM   2937  C   LEU A 311      18.797  38.795  40.424  1.00  0.00           C  
ATOM   2938  O   LEU A 311      17.610  38.740  40.715  1.00  0.00           O  
ATOM   2939  CB  LEU A 311      20.330  40.674  39.896  1.00  0.00           C  
ATOM   2940  CG  LEU A 311      20.136  42.193  39.785  1.00  0.00           C  
ATOM   2941  CD1 LEU A 311      20.449  42.745  38.396  1.00  0.00           C  
ATOM   2942  CD2 LEU A 311      18.771  42.664  40.285  1.00  0.00           C  
ATOM   2943  H   LEU A 311      21.612  39.661  41.702  1.00  0.00           H  
ATOM   2944  N   LEU A 312      19.441  37.798  39.821  1.00  0.00           N  
ATOM   2945  CA  LEU A 312      18.754  36.610  39.310  1.00  0.00           C  
ATOM   2946  C   LEU A 312      17.872  35.888  40.341  1.00  0.00           C  
ATOM   2947  O   LEU A 312      16.866  35.278  39.992  1.00  0.00           O  
ATOM   2948  CB  LEU A 312      19.600  35.499  38.676  1.00  0.00           C  
ATOM   2949  CG  LEU A 312      20.045  35.784  37.241  1.00  0.00           C  
ATOM   2950  CD1 LEU A 312      21.023  34.692  36.813  1.00  0.00           C  
ATOM   2951  CD2 LEU A 312      18.817  36.043  36.354  1.00  0.00           C  
ATOM   2952  H   LEU A 312      20.437  37.754  39.761  1.00  0.00           H  
ATOM   2953  N   LEU A 313      18.370  35.785  41.565  1.00  0.00           N  
ATOM   2954  CA  LEU A 313      17.576  35.281  42.703  1.00  0.00           C  
ATOM   2955  C   LEU A 313      16.383  36.173  43.050  1.00  0.00           C  
ATOM   2956  O   LEU A 313      15.229  35.750  43.143  1.00  0.00           O  
ATOM   2957  CB  LEU A 313      18.381  35.256  44.004  1.00  0.00           C  
ATOM   2958  CG  LEU A 313      19.492  34.202  44.048  1.00  0.00           C  
ATOM   2959  CD1 LEU A 313      20.345  34.323  45.309  1.00  0.00           C  
ATOM   2960  CD2 LEU A 313      18.838  32.824  43.977  1.00  0.00           C  
ATOM   2961  H   LEU A 313      19.322  36.034  41.714  1.00  0.00           H  
ATOM   2962  N   LEU A 314      16.545  37.477  43.239  1.00  0.00           N  
ATOM   2963  CA  LEU A 314      15.530  38.498  43.540  1.00  0.00           C  
ATOM   2964  C   LEU A 314      14.362  38.589  42.548  1.00  0.00           C  
ATOM   2965  O   LEU A 314      13.274  39.005  42.953  1.00  0.00           O  
ATOM   2966  CB  LEU A 314      16.103  39.887  43.802  1.00  0.00           C  
ATOM   2967  CG  LEU A 314      16.592  39.828  45.250  1.00  0.00           C  
ATOM   2968  CD1 LEU A 314      17.518  41.030  45.459  1.00  0.00           C  
ATOM   2969  CD2 LEU A 314      15.397  40.033  46.190  1.00  0.00           C  
ATOM   2970  H   LEU A 314      17.471  37.743  42.969  1.00  0.00           H  
ATOM   2971  N   LYS A 315      14.599  38.380  41.263  1.00  0.00           N  
ATOM   2972  CA  LYS A 315      13.589  38.313  40.195  1.00  0.00           C  
ATOM   2973  C   LYS A 315      12.624  37.116  40.211  1.00  0.00           C  
ATOM   2974  O   LYS A 315      11.422  37.240  39.997  1.00  0.00           O  
ATOM   2975  CB  LYS A 315      14.295  38.404  38.840  1.00  0.00           C  
ATOM   2976  CG  LYS A 315      14.756  39.803  38.465  1.00  0.00           C  
ATOM   2977  CD  LYS A 315      15.974  39.700  37.548  1.00  0.00           C  
ATOM   2978  CE  LYS A 315      16.369  41.056  36.956  1.00  0.00           C  
ATOM   2979  NZ  LYS A 315      15.241  41.731  36.294  1.00  0.00           N1+
ATOM   2980  H   LYS A 315      15.513  38.270  40.858  1.00  0.00           H  
ATOM   2981  HZ1 LYS A 315      15.331  42.726  36.353  1.00  0.00           H  
ATOM   2982  HZ2 LYS A 315      15.370  41.454  35.351  1.00  0.00           H  
ATOM   2983  HZ3 LYS A 315      14.315  41.455  36.555  1.00  0.00           H  
ATOM   2984  N   HIS A 316      13.219  35.925  40.180  1.00  0.00           N  
ATOM   2985  CA  HIS A 316      12.518  34.667  39.919  1.00  0.00           C  
ATOM   2986  C   HIS A 316      12.475  33.642  41.061  1.00  0.00           C  
ATOM   2987  O   HIS A 316      13.511  33.458  41.690  1.00  0.00           O  
ATOM   2988  CB  HIS A 316      13.263  34.113  38.699  1.00  0.00           C  
ATOM   2989  CG  HIS A 316      12.713  32.811  38.110  1.00  0.00           C  
ATOM   2990  CD2 HIS A 316      13.088  31.574  38.423  1.00  0.00           C  
ATOM   2991  ND1 HIS A 316      11.550  32.731  37.470  1.00  0.00           N  
ATOM   2992  CE1 HIS A 316      11.268  31.447  37.284  1.00  0.00           C  
ATOM   2993  NE2 HIS A 316      12.200  30.726  37.923  1.00  0.00           N  
ATOM   2994  H   HIS A 316      14.183  35.799  40.416  1.00  0.00           H  
ATOM   2995  HD2 HIS A 316      14.101  31.398  38.799  1.00  0.00           H  
ATOM   2996  HE1 HIS A 316      10.384  30.998  36.825  1.00  0.00           H  
ATOM   2997  HE2 HIS A 316      12.090  29.749  38.052  1.00  0.00           H  
ATOM   2998  N   PRO A 317      11.323  33.043  41.320  1.00  0.00           N  
ATOM   2999  CA  PRO A 317      11.123  32.261  42.549  1.00  0.00           C  
ATOM   3000  C   PRO A 317      11.624  30.827  42.363  1.00  0.00           C  
ATOM   3001  O   PRO A 317      12.499  30.605  41.527  1.00  0.00           O  
ATOM   3002  CB  PRO A 317       9.617  32.426  42.768  1.00  0.00           C  
ATOM   3003  CG  PRO A 317       9.099  32.240  41.338  1.00  0.00           C  
ATOM   3004  CD  PRO A 317      10.065  33.126  40.556  1.00  0.00           C  
ATOM   3005  N   GLU A 318      11.132  29.940  43.215  1.00  0.00           N  
ATOM   3006  CA  GLU A 318      11.592  28.550  43.374  1.00  0.00           C  
ATOM   3007  C   GLU A 318      13.059  28.533  43.815  1.00  0.00           C  
ATOM   3008  O   GLU A 318      13.285  27.886  44.849  1.00  0.00           O  
ATOM   3009  CB  GLU A 318      11.409  27.531  42.255  1.00  0.00           C  
ATOM   3010  CG  GLU A 318       9.967  27.107  41.968  1.00  0.00           C  
ATOM   3011  CD  GLU A 318       9.851  26.006  40.907  1.00  0.00           C  
ATOM   3012  OE1 GLU A 318       9.644  24.845  41.308  1.00  0.00           O  
ATOM   3013  OE2 GLU A 318      10.045  26.248  39.697  1.00  0.00           O1-
ATOM   3014  H   GLU A 318      10.237  30.119  43.639  1.00  0.00           H  
ATOM   3015  N   VAL A 319      13.951  29.196  43.099  1.00  0.00           N  
ATOM   3016  CA  VAL A 319      15.412  29.053  43.227  1.00  0.00           C  
ATOM   3017  C   VAL A 319      15.854  29.261  44.671  1.00  0.00           C  
ATOM   3018  O   VAL A 319      16.427  28.311  45.213  1.00  0.00           O  
ATOM   3019  CB  VAL A 319      16.181  30.024  42.334  1.00  0.00           C  
ATOM   3020  CG1 VAL A 319      17.634  29.583  42.089  1.00  0.00           C  
ATOM   3021  CG2 VAL A 319      15.438  30.105  41.001  1.00  0.00           C  
ATOM   3022  H   VAL A 319      13.564  29.790  42.386  1.00  0.00           H  
ATOM   3023  N   THR A 320      15.387  30.301  45.344  1.00  0.00           N  
ATOM   3024  CA  THR A 320      15.819  30.575  46.730  1.00  0.00           C  
ATOM   3025  C   THR A 320      15.508  29.512  47.782  1.00  0.00           C  
ATOM   3026  O   THR A 320      16.405  28.880  48.335  1.00  0.00           O  
ATOM   3027  CB  THR A 320      15.106  31.871  47.115  1.00  0.00           C  
ATOM   3028  CG2 THR A 320      15.682  33.010  46.263  1.00  0.00           C  
ATOM   3029  OG1 THR A 320      13.689  31.897  46.919  1.00  0.00           O  
ATOM   3030  H   THR A 320      14.610  30.882  45.090  1.00  0.00           H  
ATOM   3031  HG1 THR A 320      13.346  32.754  47.309  1.00  0.00           H  
ATOM   3032  N   ALA A 321      14.249  29.265  48.144  1.00  0.00           N  
ATOM   3033  CA  ALA A 321      13.710  28.119  48.885  1.00  0.00           C  
ATOM   3034  C   ALA A 321      14.201  26.712  48.523  1.00  0.00           C  
ATOM   3035  O   ALA A 321      14.539  25.872  49.340  1.00  0.00           O  
ATOM   3036  CB  ALA A 321      12.180  28.197  48.842  1.00  0.00           C  
ATOM   3037  H   ALA A 321      13.535  29.928  47.928  1.00  0.00           H  
ATOM   3038  N   LYS A 322      14.344  26.415  47.239  1.00  0.00           N  
ATOM   3039  CA  LYS A 322      14.988  25.186  46.738  1.00  0.00           C  
ATOM   3040  C   LYS A 322      16.417  24.913  47.230  1.00  0.00           C  
ATOM   3041  O   LYS A 322      16.717  23.821  47.686  1.00  0.00           O  
ATOM   3042  CB  LYS A 322      15.013  24.955  45.224  1.00  0.00           C  
ATOM   3043  CG  LYS A 322      13.632  24.465  44.777  1.00  0.00           C  
ATOM   3044  CD  LYS A 322      13.101  23.262  45.575  1.00  0.00           C  
ATOM   3045  CE  LYS A 322      11.630  23.055  45.226  1.00  0.00           C  
ATOM   3046  NZ  LYS A 322      10.987  21.880  45.818  1.00  0.00           N1+
ATOM   3047  H   LYS A 322      13.708  26.874  46.619  1.00  0.00           H  
ATOM   3048  HZ1 LYS A 322      10.165  21.692  45.281  1.00  0.00           H  
ATOM   3049  HZ2 LYS A 322      11.612  21.092  45.770  1.00  0.00           H  
ATOM   3050  HZ3 LYS A 322      10.639  22.076  46.737  1.00  0.00           H  
ATOM   3051  N   VAL A 323      17.131  26.023  47.394  1.00  0.00           N  
ATOM   3052  CA  VAL A 323      18.500  26.059  47.922  1.00  0.00           C  
ATOM   3053  C   VAL A 323      18.394  26.081  49.450  1.00  0.00           C  
ATOM   3054  O   VAL A 323      19.086  25.262  50.052  1.00  0.00           O  
ATOM   3055  CB  VAL A 323      19.458  27.150  47.436  1.00  0.00           C  
ATOM   3056  CG1 VAL A 323      20.912  26.985  47.889  1.00  0.00           C  
ATOM   3057  CG2 VAL A 323      19.593  27.482  45.960  1.00  0.00           C  
ATOM   3058  H   VAL A 323      16.819  26.876  46.983  1.00  0.00           H  
ATOM   3059  N   GLN A 324      17.424  26.875  49.904  1.00  0.00           N  
ATOM   3060  CA  GLN A 324      17.145  27.062  51.335  1.00  0.00           C  
ATOM   3061  C   GLN A 324      16.884  25.753  52.087  1.00  0.00           C  
ATOM   3062  O   GLN A 324      17.555  25.559  53.109  1.00  0.00           O  
ATOM   3063  CB  GLN A 324      16.040  28.085  51.573  1.00  0.00           C  
ATOM   3064  CG  GLN A 324      16.039  28.312  53.093  1.00  0.00           C  
ATOM   3065  CD  GLN A 324      14.604  28.504  53.582  1.00  0.00           C  
ATOM   3066  NE2 GLN A 324      14.414  28.237  54.866  1.00  0.00           N  
ATOM   3067  OE1 GLN A 324      13.639  28.870  52.913  1.00  0.00           O  
ATOM   3068  H   GLN A 324      16.993  27.503  49.258  1.00  0.00           H  
ATOM   3069 1HE2 GLN A 324      15.169  27.834  55.380  1.00  0.00           H  
ATOM   3070 2HE2 GLN A 324      13.546  28.486  55.295  1.00  0.00           H  
ATOM   3071  N   GLU A 325      16.064  24.906  51.479  1.00  0.00           N  
ATOM   3072  CA  GLU A 325      15.797  23.506  51.821  1.00  0.00           C  
ATOM   3073  C   GLU A 325      17.025  22.593  51.800  1.00  0.00           C  
ATOM   3074  O   GLU A 325      17.421  22.109  52.869  1.00  0.00           O  
ATOM   3075  CB  GLU A 325      14.773  22.921  50.843  1.00  0.00           C  
ATOM   3076  CG  GLU A 325      13.315  23.321  51.115  1.00  0.00           C  
ATOM   3077  CD  GLU A 325      12.253  22.839  50.132  1.00  0.00           C  
ATOM   3078  OE1 GLU A 325      12.556  22.460  48.978  1.00  0.00           O  
ATOM   3079  OE2 GLU A 325      11.070  22.710  50.534  1.00  0.00           O1-
ATOM   3080  H   GLU A 325      15.345  25.371  50.960  1.00  0.00           H  
ATOM   3081  N   GLU A 326      17.792  22.595  50.722  1.00  0.00           N  
ATOM   3082  CA  GLU A 326      19.016  21.796  50.553  1.00  0.00           C  
ATOM   3083  C   GLU A 326      20.098  22.252  51.545  1.00  0.00           C  
ATOM   3084  O   GLU A 326      20.416  21.474  52.431  1.00  0.00           O  
ATOM   3085  CB  GLU A 326      19.654  21.824  49.159  1.00  0.00           C  
ATOM   3086  CG  GLU A 326      20.701  20.719  49.027  1.00  0.00           C  
ATOM   3087  CD  GLU A 326      21.067  20.564  47.552  1.00  0.00           C  
ATOM   3088  OE1 GLU A 326      22.087  21.169  47.155  1.00  0.00           O  
ATOM   3089  OE2 GLU A 326      20.190  20.037  46.833  1.00  0.00           O1-
ATOM   3090  H   GLU A 326      17.607  23.343  50.078  1.00  0.00           H  
ATOM   3091  N   ILE A 327      20.444  23.535  51.603  1.00  0.00           N  
ATOM   3092  CA  ILE A 327      21.484  24.025  52.507  1.00  0.00           C  
ATOM   3093  C   ILE A 327      21.234  23.683  53.980  1.00  0.00           C  
ATOM   3094  O   ILE A 327      22.104  23.069  54.609  1.00  0.00           O  
ATOM   3095  CB  ILE A 327      21.803  25.500  52.279  1.00  0.00           C  
ATOM   3096  CG1 ILE A 327      23.188  25.771  52.856  1.00  0.00           C  
ATOM   3097  CG2 ILE A 327      20.785  26.514  52.808  1.00  0.00           C  
ATOM   3098  CD  ILE A 327      24.392  25.580  51.922  1.00  0.00           C  
ATOM   3099  H   ILE A 327      20.048  24.272  51.039  1.00  0.00           H  
ATOM   3100  N   GLU A 328      20.008  23.776  54.477  1.00  0.00           N  
ATOM   3101  CA  GLU A 328      19.662  23.316  55.830  1.00  0.00           C  
ATOM   3102  C   GLU A 328      19.591  21.807  56.081  1.00  0.00           C  
ATOM   3103  O   GLU A 328      19.944  21.396  57.180  1.00  0.00           O  
ATOM   3104  CB  GLU A 328      18.342  24.000  56.221  1.00  0.00           C  
ATOM   3105  CG  GLU A 328      18.418  25.503  56.486  1.00  0.00           C  
ATOM   3106  CD  GLU A 328      17.046  26.020  56.920  1.00  0.00           C  
ATOM   3107  OE1 GLU A 328      16.517  27.013  56.384  1.00  0.00           O  
ATOM   3108  OE2 GLU A 328      16.321  25.334  57.685  1.00  0.00           O1-
ATOM   3109  H   GLU A 328      19.343  24.318  53.956  1.00  0.00           H  
ATOM   3110  N   ARG A 329      19.174  21.004  55.099  1.00  0.00           N  
ATOM   3111  CA  ARG A 329      19.277  19.543  55.201  1.00  0.00           C  
ATOM   3112  C   ARG A 329      20.743  19.098  55.295  1.00  0.00           C  
ATOM   3113  O   ARG A 329      21.140  18.353  56.190  1.00  0.00           O  
ATOM   3114  CB  ARG A 329      18.492  18.948  54.027  1.00  0.00           C  
ATOM   3115  CG  ARG A 329      17.011  18.764  54.369  1.00  0.00           C  
ATOM   3116  CD  ARG A 329      16.105  18.456  53.174  1.00  0.00           C  
ATOM   3117  NE  ARG A 329      14.746  18.169  53.646  1.00  0.00           N  
ATOM   3118  CZ  ARG A 329      13.738  19.042  53.737  1.00  0.00           C  
ATOM   3119  NH1 ARG A 329      13.774  20.261  53.181  1.00  0.00           N1+
ATOM   3120  NH2 ARG A 329      12.683  18.745  54.514  1.00  0.00           N  
ATOM   3121  H   ARG A 329      19.057  21.377  54.179  1.00  0.00           H  
ATOM   3122  HE  ARG A 329      14.598  17.193  53.793  1.00  0.00           H  
ATOM   3123 1HH1 ARG A 329      14.562  20.555  52.648  1.00  0.00           H  
ATOM   3124 2HH1 ARG A 329      13.024  20.915  53.273  1.00  0.00           H  
ATOM   3125 1HH2 ARG A 329      12.714  17.872  55.012  1.00  0.00           H  
ATOM   3126 2HH2 ARG A 329      11.907  19.377  54.564  1.00  0.00           H  
ATOM   3127  N   VAL A 330      21.436  19.316  54.184  1.00  0.00           N  
ATOM   3128  CA  VAL A 330      22.713  18.604  54.013  1.00  0.00           C  
ATOM   3129  C   VAL A 330      23.911  19.140  54.794  1.00  0.00           C  
ATOM   3130  O   VAL A 330      24.901  18.435  54.964  1.00  0.00           O  
ATOM   3131  CB  VAL A 330      22.990  18.443  52.517  1.00  0.00           C  
ATOM   3132  CG1 VAL A 330      22.175  17.251  52.004  1.00  0.00           C  
ATOM   3133  CG2 VAL A 330      22.996  19.671  51.605  1.00  0.00           C  
ATOM   3134  H   VAL A 330      21.107  19.783  53.361  1.00  0.00           H  
ATOM   3135  N   ILE A 331      24.047  20.464  54.780  1.00  0.00           N  
ATOM   3136  CA  ILE A 331      25.096  21.155  55.543  1.00  0.00           C  
ATOM   3137  C   ILE A 331      24.551  21.688  56.865  1.00  0.00           C  
ATOM   3138  O   ILE A 331      24.806  21.123  57.924  1.00  0.00           O  
ATOM   3139  CB  ILE A 331      25.803  22.273  54.768  1.00  0.00           C  
ATOM   3140  CG1 ILE A 331      26.201  21.687  53.403  1.00  0.00           C  
ATOM   3141  CG2 ILE A 331      26.963  23.065  55.359  1.00  0.00           C  
ATOM   3142  CD  ILE A 331      27.525  20.938  53.422  1.00  0.00           C  
ATOM   3143  H   ILE A 331      23.315  21.060  54.422  1.00  0.00           H  
ATOM   3144  N   GLY A 332      23.628  22.649  56.833  1.00  0.00           N  
ATOM   3145  CA  GLY A 332      23.119  23.218  58.081  1.00  0.00           C  
ATOM   3146  C   GLY A 332      23.357  24.727  58.237  1.00  0.00           C  
ATOM   3147  O   GLY A 332      23.474  25.331  57.174  1.00  0.00           O  
ATOM   3148  H   GLY A 332      23.099  22.854  56.005  1.00  0.00           H  
ATOM   3149  N   ARG A 333      23.714  25.185  59.431  1.00  0.00           N  
ATOM   3150  CA  ARG A 333      23.885  26.587  59.802  1.00  0.00           C  
ATOM   3151  C   ARG A 333      25.230  26.956  60.447  1.00  0.00           C  
ATOM   3152  O   ARG A 333      25.815  27.924  59.956  1.00  0.00           O  
ATOM   3153  CB  ARG A 333      22.676  27.110  60.591  1.00  0.00           C  
ATOM   3154  CG  ARG A 333      21.388  27.170  59.764  1.00  0.00           C  
ATOM   3155  CD  ARG A 333      20.209  27.552  60.658  1.00  0.00           C  
ATOM   3156  NE  ARG A 333      19.262  28.176  59.735  1.00  0.00           N  
ATOM   3157  CZ  ARG A 333      18.077  28.746  60.038  1.00  0.00           C  
ATOM   3158  NH1 ARG A 333      17.793  28.943  61.335  1.00  0.00           N1+
ATOM   3159  NH2 ARG A 333      17.576  29.631  59.169  1.00  0.00           N  
ATOM   3160  H   ARG A 333      23.946  24.539  60.154  1.00  0.00           H  
ATOM   3161  HE  ARG A 333      19.777  28.492  58.941  1.00  0.00           H  
ATOM   3162 1HH1 ARG A 333      18.393  28.680  62.093  1.00  0.00           H  
ATOM   3163 2HH1 ARG A 333      17.190  29.673  61.664  1.00  0.00           H  
ATOM   3164 1HH2 ARG A 333      18.156  29.935  58.413  1.00  0.00           H  
ATOM   3165 2HH2 ARG A 333      16.639  29.942  59.264  1.00  0.00           H  
ATOM   3166  N   ASN A 334      25.683  26.245  61.470  1.00  0.00           N  
ATOM   3167  CA  ASN A 334      26.928  26.632  62.156  1.00  0.00           C  
ATOM   3168  C   ASN A 334      28.184  26.287  61.355  1.00  0.00           C  
ATOM   3169  O   ASN A 334      29.197  26.988  61.484  1.00  0.00           O  
ATOM   3170  CB  ASN A 334      26.897  25.849  63.461  1.00  0.00           C  
ATOM   3171  CG  ASN A 334      25.645  26.135  64.301  1.00  0.00           C  
ATOM   3172  ND2 ASN A 334      25.888  27.103  65.186  1.00  0.00           N  
ATOM   3173  OD1 ASN A 334      24.653  25.413  64.231  1.00  0.00           O  
ATOM   3174  H   ASN A 334      25.205  25.454  61.843  1.00  0.00           H  
ATOM   3175 1HD2 ASN A 334      26.740  27.610  65.242  1.00  0.00           H  
ATOM   3176 2HD2 ASN A 334      25.088  27.338  65.746  1.00  0.00           H  
ATOM   3177  N   ARG A 335      28.220  25.131  60.710  1.00  0.00           N  
ATOM   3178  CA  ARG A 335      29.183  24.803  59.651  1.00  0.00           C  
ATOM   3179  C   ARG A 335      28.982  25.488  58.297  1.00  0.00           C  
ATOM   3180  O   ARG A 335      27.999  25.440  57.561  1.00  0.00           O  
ATOM   3181  CB  ARG A 335      29.462  23.324  59.386  1.00  0.00           C  
ATOM   3182  CG  ARG A 335      28.195  22.459  59.386  1.00  0.00           C  
ATOM   3183  CD  ARG A 335      28.299  21.020  58.887  1.00  0.00           C  
ATOM   3184  NE  ARG A 335      27.124  20.263  59.357  1.00  0.00           N  
ATOM   3185  CZ  ARG A 335      27.114  19.112  60.044  1.00  0.00           C  
ATOM   3186  NH1 ARG A 335      28.153  18.273  60.189  1.00  0.00           N1+
ATOM   3187  NH2 ARG A 335      25.912  18.605  60.323  1.00  0.00           N  
ATOM   3188  H   ARG A 335      27.513  24.426  60.813  1.00  0.00           H  
ATOM   3189  HE  ARG A 335      26.244  20.696  59.177  1.00  0.00           H  
ATOM   3190 1HH1 ARG A 335      29.019  18.394  59.703  1.00  0.00           H  
ATOM   3191 2HH1 ARG A 335      28.086  17.609  60.929  1.00  0.00           H  
ATOM   3192 1HH2 ARG A 335      25.127  19.126  59.976  1.00  0.00           H  
ATOM   3193 2HH2 ARG A 335      25.683  17.790  60.860  1.00  0.00           H  
ATOM   3194  N   SER A 336      30.043  26.210  57.928  1.00  0.00           N  
ATOM   3195  CA  SER A 336      30.093  26.861  56.605  1.00  0.00           C  
ATOM   3196  C   SER A 336      30.694  25.877  55.597  1.00  0.00           C  
ATOM   3197  O   SER A 336      31.702  25.224  55.850  1.00  0.00           O  
ATOM   3198  CB  SER A 336      31.128  27.986  56.459  1.00  0.00           C  
ATOM   3199  OG  SER A 336      30.792  28.959  57.452  1.00  0.00           O  
ATOM   3200  H   SER A 336      30.834  26.218  58.536  1.00  0.00           H  
ATOM   3201  HG  SER A 336      29.998  29.455  57.089  1.00  0.00           H  
ATOM   3202  N   PRO A 337      30.049  25.675  54.445  1.00  0.00           N  
ATOM   3203  CA  PRO A 337      30.508  24.753  53.398  1.00  0.00           C  
ATOM   3204  C   PRO A 337      31.908  24.658  52.790  1.00  0.00           C  
ATOM   3205  O   PRO A 337      32.517  25.716  52.612  1.00  0.00           O  
ATOM   3206  CB  PRO A 337      29.500  24.900  52.260  1.00  0.00           C  
ATOM   3207  CG  PRO A 337      28.869  26.270  52.493  1.00  0.00           C  
ATOM   3208  CD  PRO A 337      28.757  26.228  54.020  1.00  0.00           C  
ATOM   3209  N   CYS A 338      32.317  23.490  52.302  1.00  0.00           N  
ATOM   3210  CA  CYS A 338      33.708  23.242  51.922  1.00  0.00           C  
ATOM   3211  C   CYS A 338      33.951  23.207  50.417  1.00  0.00           C  
ATOM   3212  O   CYS A 338      33.027  22.853  49.687  1.00  0.00           O  
ATOM   3213  CB  CYS A 338      34.161  21.911  52.529  1.00  0.00           C  
ATOM   3214  SG  CYS A 338      35.975  21.723  52.409  1.00  0.00           S  
ATOM   3215  H   CYS A 338      31.686  22.851  51.853  1.00  0.00           H  
ATOM   3216  HG  CYS A 338      36.264  22.992  52.647  1.00  0.00           H  
ATOM   3217  N   MET A 339      35.130  23.589  49.921  1.00  0.00           N  
ATOM   3218  CA  MET A 339      35.467  23.440  48.503  1.00  0.00           C  
ATOM   3219  C   MET A 339      36.345  22.208  48.250  1.00  0.00           C  
ATOM   3220  O   MET A 339      36.068  21.595  47.213  1.00  0.00           O  
ATOM   3221  CB  MET A 339      35.821  24.781  47.861  1.00  0.00           C  
ATOM   3222  CG  MET A 339      34.588  25.664  47.618  1.00  0.00           C  
ATOM   3223  SD  MET A 339      33.638  25.098  46.157  1.00  0.00           S  
ATOM   3224  CE  MET A 339      34.849  25.619  44.965  1.00  0.00           C  
ATOM   3225  H   MET A 339      35.930  23.731  50.490  1.00  0.00           H  
ATOM   3226  N   GLN A 340      37.396  21.997  49.035  1.00  0.00           N  
ATOM   3227  CA  GLN A 340      38.261  20.810  49.026  1.00  0.00           C  
ATOM   3228  C   GLN A 340      37.589  19.474  49.346  1.00  0.00           C  
ATOM   3229  O   GLN A 340      38.192  18.469  48.949  1.00  0.00           O  
ATOM   3230  CB  GLN A 340      39.346  21.033  50.089  1.00  0.00           C  
ATOM   3231  CG  GLN A 340      40.415  22.101  49.891  1.00  0.00           C  
ATOM   3232  CD  GLN A 340      41.078  22.281  51.259  1.00  0.00           C  
ATOM   3233  NE2 GLN A 340      40.485  23.072  52.145  1.00  0.00           N  
ATOM   3234  OE1 GLN A 340      42.162  21.728  51.451  1.00  0.00           O  
ATOM   3235  H   GLN A 340      37.541  22.608  49.802  1.00  0.00           H  
ATOM   3236 1HE2 GLN A 340      39.608  23.568  52.121  1.00  0.00           H  
ATOM   3237 2HE2 GLN A 340      41.114  23.525  52.774  1.00  0.00           H  
ATOM   3238  N   ASP A 341      36.514  19.473  50.132  1.00  0.00           N  
ATOM   3239  CA  ASP A 341      35.593  18.333  50.213  1.00  0.00           C  
ATOM   3240  C   ASP A 341      34.173  18.786  49.892  1.00  0.00           C  
ATOM   3241  O   ASP A 341      33.508  19.418  50.712  1.00  0.00           O  
ATOM   3242  CB  ASP A 341      35.702  17.709  51.601  1.00  0.00           C  
ATOM   3243  CG  ASP A 341      34.893  16.415  51.718  1.00  0.00           C  
ATOM   3244  OD1 ASP A 341      33.807  16.286  51.119  1.00  0.00           O  
ATOM   3245  OD2 ASP A 341      35.280  15.636  52.620  1.00  0.00           O1-
ATOM   3246  H   ASP A 341      36.367  20.185  50.816  1.00  0.00           H  
ATOM   3247  N   ARG A 342      33.789  18.688  48.617  1.00  0.00           N  
ATOM   3248  CA  ARG A 342      32.484  19.162  48.143  1.00  0.00           C  
ATOM   3249  C   ARG A 342      31.703  18.079  47.412  1.00  0.00           C  
ATOM   3250  O   ARG A 342      32.006  17.782  46.258  1.00  0.00           O  
ATOM   3251  CB  ARG A 342      32.534  20.496  47.383  1.00  0.00           C  
ATOM   3252  CG  ARG A 342      31.190  21.182  47.139  1.00  0.00           C  
ATOM   3253  CD  ARG A 342      31.342  22.229  46.032  1.00  0.00           C  
ATOM   3254  NE  ARG A 342      30.092  22.788  45.525  1.00  0.00           N  
ATOM   3255  CZ  ARG A 342      29.939  23.698  44.544  1.00  0.00           C  
ATOM   3256  NH1 ARG A 342      30.882  24.020  43.644  1.00  0.00           N1+
ATOM   3257  NH2 ARG A 342      28.763  24.297  44.326  1.00  0.00           N  
ATOM   3258  H   ARG A 342      34.254  18.234  47.859  1.00  0.00           H  
ATOM   3259  HE  ARG A 342      29.252  22.582  46.026  1.00  0.00           H  
ATOM   3260 1HH1 ARG A 342      31.819  23.701  43.745  1.00  0.00           H  
ATOM   3261 2HH1 ARG A 342      30.681  24.499  42.791  1.00  0.00           H  
ATOM   3262 1HH2 ARG A 342      27.991  23.999  44.876  1.00  0.00           H  
ATOM   3263 2HH2 ARG A 342      28.715  25.096  43.728  1.00  0.00           H  
ATOM   3264  N   SER A 343      30.789  17.387  48.096  1.00  0.00           N  
ATOM   3265  CA  SER A 343      29.971  16.388  47.383  1.00  0.00           C  
ATOM   3266  C   SER A 343      28.987  16.997  46.388  1.00  0.00           C  
ATOM   3267  O   SER A 343      28.701  18.179  46.578  1.00  0.00           O  
ATOM   3268  CB  SER A 343      29.090  15.644  48.396  1.00  0.00           C  
ATOM   3269  OG  SER A 343      30.002  15.020  49.306  1.00  0.00           O  
ATOM   3270  H   SER A 343      30.435  17.457  49.032  1.00  0.00           H  
ATOM   3271  HG  SER A 343      30.689  14.480  48.831  1.00  0.00           H  
ATOM   3272  N   HIS A 344      28.557  16.181  45.421  1.00  0.00           N  
ATOM   3273  CA  HIS A 344      27.610  16.622  44.398  1.00  0.00           C  
ATOM   3274  C   HIS A 344      26.141  16.728  44.833  1.00  0.00           C  
ATOM   3275  O   HIS A 344      25.499  15.842  45.388  1.00  0.00           O  
ATOM   3276  CB  HIS A 344      27.622  15.790  43.108  1.00  0.00           C  
ATOM   3277  CG  HIS A 344      28.316  16.385  41.877  1.00  0.00           C  
ATOM   3278  CD2 HIS A 344      28.398  17.661  41.520  1.00  0.00           C  
ATOM   3279  ND1 HIS A 344      28.926  15.727  40.897  1.00  0.00           N  
ATOM   3280  CE1 HIS A 344      29.441  16.566  40.004  1.00  0.00           C  
ATOM   3281  NE2 HIS A 344      29.101  17.787  40.398  1.00  0.00           N  
ATOM   3282  H   HIS A 344      28.776  15.205  45.467  1.00  0.00           H  
ATOM   3283  HD2 HIS A 344      27.713  18.451  41.839  1.00  0.00           H  
ATOM   3284  HE1 HIS A 344      30.229  16.450  39.267  1.00  0.00           H  
ATOM   3285  HE2 HIS A 344      29.139  18.611  39.830  1.00  0.00           H  
ATOM   3286  N   MET A 345      25.932  17.978  45.267  1.00  0.00           N  
ATOM   3287  CA  MET A 345      24.658  18.279  45.954  1.00  0.00           C  
ATOM   3288  C   MET A 345      23.732  19.165  45.127  1.00  0.00           C  
ATOM   3289  O   MET A 345      24.075  20.294  44.772  1.00  0.00           O  
ATOM   3290  CB  MET A 345      24.842  18.951  47.314  1.00  0.00           C  
ATOM   3291  CG  MET A 345      25.519  18.020  48.326  1.00  0.00           C  
ATOM   3292  SD  MET A 345      26.019  18.682  49.957  1.00  0.00           S  
ATOM   3293  CE  MET A 345      26.470  17.261  50.927  1.00  0.00           C  
ATOM   3294  H   MET A 345      26.443  18.760  44.930  1.00  0.00           H  
ATOM   3295  N   PRO A 346      22.520  18.672  44.881  1.00  0.00           N  
ATOM   3296  CA  PRO A 346      21.597  19.170  43.845  1.00  0.00           C  
ATOM   3297  C   PRO A 346      21.400  20.673  43.665  1.00  0.00           C  
ATOM   3298  O   PRO A 346      22.116  21.174  42.802  1.00  0.00           O  
ATOM   3299  CB  PRO A 346      20.335  18.331  44.057  1.00  0.00           C  
ATOM   3300  CG  PRO A 346      20.766  17.030  44.737  1.00  0.00           C  
ATOM   3301  CD  PRO A 346      21.892  17.573  45.615  1.00  0.00           C  
ATOM   3302  N   TYR A 347      20.581  21.325  44.486  1.00  0.00           N  
ATOM   3303  CA  TYR A 347      20.452  22.785  44.317  1.00  0.00           C  
ATOM   3304  C   TYR A 347      21.573  23.785  44.591  1.00  0.00           C  
ATOM   3305  O   TYR A 347      21.889  24.580  43.707  1.00  0.00           O  
ATOM   3306  CB  TYR A 347      19.112  23.337  44.832  1.00  0.00           C  
ATOM   3307  CG  TYR A 347      17.817  22.625  44.457  1.00  0.00           C  
ATOM   3308  CD1 TYR A 347      17.303  22.783  43.178  1.00  0.00           C  
ATOM   3309  CD2 TYR A 347      17.205  21.783  45.382  1.00  0.00           C  
ATOM   3310  CE1 TYR A 347      16.160  22.053  42.843  1.00  0.00           C  
ATOM   3311  CE2 TYR A 347      16.079  21.038  45.055  1.00  0.00           C  
ATOM   3312  CZ  TYR A 347      15.569  21.206  43.764  1.00  0.00           C  
ATOM   3313  OH  TYR A 347      14.462  20.488  43.451  1.00  0.00           O  
ATOM   3314  H   TYR A 347      20.217  21.047  45.366  1.00  0.00           H  
ATOM   3315  HD1 TYR A 347      17.575  23.695  42.660  1.00  0.00           H  
ATOM   3316  HD2 TYR A 347      17.484  21.899  46.430  1.00  0.00           H  
ATOM   3317  HE1 TYR A 347      15.450  22.552  42.183  1.00  0.00           H  
ATOM   3318  HE2 TYR A 347      15.472  20.538  45.801  1.00  0.00           H  
ATOM   3319  HH  TYR A 347      14.278  20.611  42.475  1.00  0.00           H  
ATOM   3320  N   THR A 348      22.395  23.527  45.598  1.00  0.00           N  
ATOM   3321  CA  THR A 348      23.659  24.188  45.966  1.00  0.00           C  
ATOM   3322  C   THR A 348      24.693  24.134  44.835  1.00  0.00           C  
ATOM   3323  O   THR A 348      25.512  25.046  44.713  1.00  0.00           O  
ATOM   3324  CB  THR A 348      24.240  23.677  47.276  1.00  0.00           C  
ATOM   3325  CG2 THR A 348      23.207  23.875  48.388  1.00  0.00           C  
ATOM   3326  OG1 THR A 348      24.519  22.277  47.259  1.00  0.00           O  
ATOM   3327  H   THR A 348      22.236  22.722  46.170  1.00  0.00           H  
ATOM   3328  HG1 THR A 348      23.644  21.793  47.174  1.00  0.00           H  
ATOM   3329  N   ASP A 349      24.771  22.980  44.192  1.00  0.00           N  
ATOM   3330  CA  ASP A 349      25.523  22.902  42.931  1.00  0.00           C  
ATOM   3331  C   ASP A 349      24.930  23.668  41.746  1.00  0.00           C  
ATOM   3332  O   ASP A 349      25.616  24.411  41.055  1.00  0.00           O  
ATOM   3333  CB  ASP A 349      25.903  21.449  42.630  1.00  0.00           C  
ATOM   3334  CG  ASP A 349      27.304  21.247  43.212  1.00  0.00           C  
ATOM   3335  OD1 ASP A 349      28.264  21.682  42.531  1.00  0.00           O  
ATOM   3336  OD2 ASP A 349      27.484  20.599  44.267  1.00  0.00           O1-
ATOM   3337  H   ASP A 349      24.502  22.102  44.591  1.00  0.00           H  
ATOM   3338  N   ALA A 350      23.630  23.457  41.565  1.00  0.00           N  
ATOM   3339  CA  ALA A 350      22.842  23.943  40.419  1.00  0.00           C  
ATOM   3340  C   ALA A 350      22.632  25.458  40.323  1.00  0.00           C  
ATOM   3341  O   ALA A 350      22.344  25.972  39.247  1.00  0.00           O  
ATOM   3342  CB  ALA A 350      21.504  23.218  40.323  1.00  0.00           C  
ATOM   3343  H   ALA A 350      23.215  22.679  42.036  1.00  0.00           H  
ATOM   3344  N   VAL A 351      22.489  26.200  41.426  1.00  0.00           N  
ATOM   3345  CA  VAL A 351      22.452  27.668  41.463  1.00  0.00           C  
ATOM   3346  C   VAL A 351      23.636  28.284  40.719  1.00  0.00           C  
ATOM   3347  O   VAL A 351      23.490  28.965  39.704  1.00  0.00           O  
ATOM   3348  CB  VAL A 351      22.202  28.274  42.844  1.00  0.00           C  
ATOM   3349  CG1 VAL A 351      23.356  27.959  43.806  1.00  0.00           C  
ATOM   3350  CG2 VAL A 351      22.037  29.790  42.718  1.00  0.00           C  
ATOM   3351  H   VAL A 351      22.171  25.808  42.290  1.00  0.00           H  
ATOM   3352  N   VAL A 352      24.834  27.970  41.226  1.00  0.00           N  
ATOM   3353  CA  VAL A 352      26.106  28.392  40.633  1.00  0.00           C  
ATOM   3354  C   VAL A 352      26.164  28.047  39.136  1.00  0.00           C  
ATOM   3355  O   VAL A 352      26.157  28.921  38.272  1.00  0.00           O  
ATOM   3356  CB  VAL A 352      27.241  27.726  41.416  1.00  0.00           C  
ATOM   3357  CG1 VAL A 352      28.617  27.978  40.810  1.00  0.00           C  
ATOM   3358  CG2 VAL A 352      27.362  28.067  42.904  1.00  0.00           C  
ATOM   3359  H   VAL A 352      24.883  27.470  42.085  1.00  0.00           H  
ATOM   3360  N   HIS A 353      25.988  26.754  38.856  1.00  0.00           N  
ATOM   3361  CA  HIS A 353      25.943  26.325  37.455  1.00  0.00           C  
ATOM   3362  C   HIS A 353      24.880  26.949  36.537  1.00  0.00           C  
ATOM   3363  O   HIS A 353      25.257  27.331  35.434  1.00  0.00           O  
ATOM   3364  CB  HIS A 353      25.896  24.818  37.173  1.00  0.00           C  
ATOM   3365  CG  HIS A 353      27.251  24.227  37.558  1.00  0.00           C  
ATOM   3366  CD2 HIS A 353      27.460  23.032  38.098  1.00  0.00           C  
ATOM   3367  ND1 HIS A 353      28.411  24.768  37.190  1.00  0.00           N  
ATOM   3368  CE1 HIS A 353      29.361  23.859  37.416  1.00  0.00           C  
ATOM   3369  NE2 HIS A 353      28.775  22.813  37.989  1.00  0.00           N  
ATOM   3370  H   HIS A 353      26.171  26.094  39.581  1.00  0.00           H  
ATOM   3371  HD1 HIS A 353      28.500  25.744  36.973  1.00  0.00           H  
ATOM   3372  HD2 HIS A 353      26.772  22.526  38.769  1.00  0.00           H  
ATOM   3373  HE1 HIS A 353      30.440  23.877  37.329  1.00  0.00           H  
ATOM   3374  N   GLU A 354      23.718  27.322  37.066  1.00  0.00           N  
ATOM   3375  CA  GLU A 354      22.727  28.014  36.248  1.00  0.00           C  
ATOM   3376  C   GLU A 354      23.092  29.494  36.080  1.00  0.00           C  
ATOM   3377  O   GLU A 354      22.598  30.117  35.140  1.00  0.00           O  
ATOM   3378  CB  GLU A 354      21.410  28.123  37.031  1.00  0.00           C  
ATOM   3379  CG  GLU A 354      20.502  26.905  36.831  1.00  0.00           C  
ATOM   3380  CD  GLU A 354      19.913  26.930  35.421  1.00  0.00           C  
ATOM   3381  OE1 GLU A 354      19.194  27.919  35.133  1.00  0.00           O  
ATOM   3382  OE2 GLU A 354      20.178  26.033  34.599  1.00  0.00           O1-
ATOM   3383  H   GLU A 354      23.355  26.830  37.860  1.00  0.00           H  
ATOM   3384  N   VAL A 355      23.789  30.092  37.037  1.00  0.00           N  
ATOM   3385  CA  VAL A 355      24.263  31.477  36.868  1.00  0.00           C  
ATOM   3386  C   VAL A 355      25.260  31.484  35.696  1.00  0.00           C  
ATOM   3387  O   VAL A 355      25.026  32.141  34.683  1.00  0.00           O  
ATOM   3388  CB  VAL A 355      24.927  31.893  38.185  1.00  0.00           C  
ATOM   3389  CG1 VAL A 355      25.897  33.073  38.046  1.00  0.00           C  
ATOM   3390  CG2 VAL A 355      24.080  31.934  39.451  1.00  0.00           C  
ATOM   3391  H   VAL A 355      23.918  29.626  37.914  1.00  0.00           H  
ATOM   3392  N   GLN A 356      26.264  30.623  35.811  1.00  0.00           N  
ATOM   3393  CA  GLN A 356      27.366  30.475  34.853  1.00  0.00           C  
ATOM   3394  C   GLN A 356      26.844  30.093  33.459  1.00  0.00           C  
ATOM   3395  O   GLN A 356      27.326  30.474  32.395  1.00  0.00           O  
ATOM   3396  CB  GLN A 356      28.307  29.337  35.275  1.00  0.00           C  
ATOM   3397  CG  GLN A 356      29.245  29.518  36.469  1.00  0.00           C  
ATOM   3398  CD  GLN A 356      29.690  28.186  37.088  1.00  0.00           C  
ATOM   3399  NE2 GLN A 356      30.970  28.208  37.462  1.00  0.00           N  
ATOM   3400  OE1 GLN A 356      29.272  27.118  36.667  1.00  0.00           O  
ATOM   3401  H   GLN A 356      26.400  30.265  36.735  1.00  0.00           H  
ATOM   3402 1HE2 GLN A 356      31.523  29.036  37.502  1.00  0.00           H  
ATOM   3403 2HE2 GLN A 356      31.453  27.353  37.620  1.00  0.00           H  
ATOM   3404  N   ARG A 357      25.841  29.226  33.452  1.00  0.00           N  
ATOM   3405  CA  ARG A 357      25.143  28.756  32.242  1.00  0.00           C  
ATOM   3406  C   ARG A 357      24.183  29.819  31.710  1.00  0.00           C  
ATOM   3407  O   ARG A 357      23.911  29.861  30.515  1.00  0.00           O  
ATOM   3408  CB  ARG A 357      24.408  27.443  32.542  1.00  0.00           C  
ATOM   3409  CG  ARG A 357      23.899  26.762  31.276  1.00  0.00           C  
ATOM   3410  CD  ARG A 357      22.511  26.135  31.458  1.00  0.00           C  
ATOM   3411  NE  ARG A 357      21.496  26.980  32.080  1.00  0.00           N  
ATOM   3412  CZ  ARG A 357      20.933  28.116  31.636  1.00  0.00           C  
ATOM   3413  NH1 ARG A 357      21.092  28.649  30.418  1.00  0.00           N1+
ATOM   3414  NH2 ARG A 357      19.912  28.593  32.369  1.00  0.00           N  
ATOM   3415  H   ARG A 357      25.612  28.775  34.314  1.00  0.00           H  
ATOM   3416  HE  ARG A 357      21.245  26.673  33.001  1.00  0.00           H  
ATOM   3417 1HH1 ARG A 357      21.735  28.290  29.743  1.00  0.00           H  
ATOM   3418 2HH1 ARG A 357      20.304  29.170  30.102  1.00  0.00           H  
ATOM   3419 1HH2 ARG A 357      19.897  28.438  33.363  1.00  0.00           H  
ATOM   3420 2HH2 ARG A 357      19.196  29.093  31.896  1.00  0.00           H  
ATOM   3421  N   TYR A 358      23.462  30.562  32.548  1.00  0.00           N  
ATOM   3422  CA  TYR A 358      22.624  31.637  32.008  1.00  0.00           C  
ATOM   3423  C   TYR A 358      23.244  33.016  31.777  1.00  0.00           C  
ATOM   3424  O   TYR A 358      23.205  33.362  30.595  1.00  0.00           O  
ATOM   3425  CB  TYR A 358      21.296  31.678  32.762  1.00  0.00           C  
ATOM   3426  CG  TYR A 358      20.378  32.834  32.363  1.00  0.00           C  
ATOM   3427  CD1 TYR A 358      20.211  33.781  33.372  1.00  0.00           C  
ATOM   3428  CD2 TYR A 358      19.693  32.814  31.155  1.00  0.00           C  
ATOM   3429  CE1 TYR A 358      19.379  34.826  32.990  1.00  0.00           C  
ATOM   3430  CE2 TYR A 358      18.802  33.839  30.859  1.00  0.00           C  
ATOM   3431  CZ  TYR A 358      18.710  34.893  31.767  1.00  0.00           C  
ATOM   3432  OH  TYR A 358      18.003  35.958  31.312  1.00  0.00           O  
ATOM   3433  H   TYR A 358      23.293  30.352  33.511  1.00  0.00           H  
ATOM   3434  HD1 TYR A 358      20.933  33.846  34.185  1.00  0.00           H  
ATOM   3435  HD2 TYR A 358      19.933  32.119  30.354  1.00  0.00           H  
ATOM   3436  HE1 TYR A 358      19.242  35.686  33.653  1.00  0.00           H  
ATOM   3437  HE2 TYR A 358      18.341  33.834  29.878  1.00  0.00           H  
ATOM   3438  HH  TYR A 358      18.165  36.049  30.325  1.00  0.00           H  
ATOM   3439  N   ILE A 359      24.033  33.604  32.672  1.00  0.00           N  
ATOM   3440  CA  ILE A 359      24.545  34.980  32.517  1.00  0.00           C  
ATOM   3441  C   ILE A 359      26.042  35.109  32.220  1.00  0.00           C  
ATOM   3442  O   ILE A 359      26.809  34.350  32.798  1.00  0.00           O  
ATOM   3443  CB  ILE A 359      23.997  35.693  33.755  1.00  0.00           C  
ATOM   3444  CG1 ILE A 359      24.083  37.210  33.572  1.00  0.00           C  
ATOM   3445  CG2 ILE A 359      24.751  35.340  35.026  1.00  0.00           C  
ATOM   3446  CD  ILE A 359      23.293  37.734  32.369  1.00  0.00           C  
ATOM   3447  H   ILE A 359      24.394  33.112  33.471  1.00  0.00           H  
ATOM   3448  N   ASP A 360      26.427  36.128  31.457  1.00  0.00           N  
ATOM   3449  CA  ASP A 360      27.809  36.493  31.114  1.00  0.00           C  
ATOM   3450  C   ASP A 360      28.628  37.146  32.233  1.00  0.00           C  
ATOM   3451  O   ASP A 360      28.349  38.236  32.733  1.00  0.00           O  
ATOM   3452  CB  ASP A 360      27.844  37.483  29.948  1.00  0.00           C  
ATOM   3453  CG  ASP A 360      27.658  36.761  28.616  1.00  0.00           C  
ATOM   3454  OD1 ASP A 360      26.538  36.244  28.414  1.00  0.00           O  
ATOM   3455  OD2 ASP A 360      28.609  36.758  27.796  1.00  0.00           O1-
ATOM   3456  H   ASP A 360      25.781  36.522  30.817  1.00  0.00           H  
ATOM   3457  N   LEU A 361      29.606  36.350  32.644  1.00  0.00           N  
ATOM   3458  CA  LEU A 361      30.508  36.804  33.718  1.00  0.00           C  
ATOM   3459  C   LEU A 361      31.773  37.388  33.094  1.00  0.00           C  
ATOM   3460  O   LEU A 361      32.211  38.504  33.391  1.00  0.00           O  
ATOM   3461  CB  LEU A 361      30.884  35.673  34.688  1.00  0.00           C  
ATOM   3462  CG  LEU A 361      29.680  34.867  35.161  1.00  0.00           C  
ATOM   3463  CD1 LEU A 361      30.233  33.726  36.021  1.00  0.00           C  
ATOM   3464  CD2 LEU A 361      28.798  35.727  36.072  1.00  0.00           C  
ATOM   3465  H   LEU A 361      30.001  35.573  32.161  1.00  0.00           H  
ATOM   3466  N   LEU A 362      32.514  36.450  32.514  1.00  0.00           N  
ATOM   3467  CA  LEU A 362      33.746  36.768  31.787  1.00  0.00           C  
ATOM   3468  C   LEU A 362      33.751  36.176  30.375  1.00  0.00           C  
ATOM   3469  O   LEU A 362      33.954  34.968  30.289  1.00  0.00           O  
ATOM   3470  CB  LEU A 362      34.937  36.256  32.610  1.00  0.00           C  
ATOM   3471  CG  LEU A 362      36.093  37.236  32.456  1.00  0.00           C  
ATOM   3472  CD1 LEU A 362      35.860  38.580  33.141  1.00  0.00           C  
ATOM   3473  CD2 LEU A 362      37.435  36.600  32.828  1.00  0.00           C  
ATOM   3474  H   LEU A 362      32.221  35.498  32.535  1.00  0.00           H  
ATOM   3475  N   PRO A 363      33.267  36.956  29.423  1.00  0.00           N  
ATOM   3476  CA  PRO A 363      33.114  36.600  28.005  1.00  0.00           C  
ATOM   3477  C   PRO A 363      34.326  36.723  27.081  1.00  0.00           C  
ATOM   3478  O   PRO A 363      34.314  35.968  26.107  1.00  0.00           O  
ATOM   3479  CB  PRO A 363      31.974  37.513  27.532  1.00  0.00           C  
ATOM   3480  CG  PRO A 363      32.209  38.795  28.327  1.00  0.00           C  
ATOM   3481  CD  PRO A 363      32.548  38.212  29.700  1.00  0.00           C  
ATOM   3482  N   THR A 364      35.296  37.614  27.278  1.00  0.00           N  
ATOM   3483  CA  THR A 364      36.501  37.721  26.440  1.00  0.00           C  
ATOM   3484  C   THR A 364      37.804  37.463  27.207  1.00  0.00           C  
ATOM   3485  O   THR A 364      37.795  37.346  28.431  1.00  0.00           O  
ATOM   3486  CB  THR A 364      36.497  39.086  25.750  1.00  0.00           C  
ATOM   3487  CG2 THR A 364      35.161  39.402  25.077  1.00  0.00           C  
ATOM   3488  OG1 THR A 364      36.823  40.072  26.728  1.00  0.00           O  
ATOM   3489  H   THR A 364      35.294  38.108  28.145  1.00  0.00           H  
ATOM   3490  HG1 THR A 364      36.447  39.811  27.619  1.00  0.00           H  
ATOM   3491  N   SER A 365      38.812  36.993  26.476  1.00  0.00           N  
ATOM   3492  CA  SER A 365      40.156  36.763  27.013  1.00  0.00           C  
ATOM   3493  C   SER A 365      41.008  38.032  27.126  1.00  0.00           C  
ATOM   3494  O   SER A 365      40.554  39.109  26.758  1.00  0.00           O  
ATOM   3495  CB  SER A 365      40.870  35.706  26.164  1.00  0.00           C  
ATOM   3496  OG  SER A 365      40.630  35.973  24.779  1.00  0.00           O  
ATOM   3497  H   SER A 365      38.677  36.474  25.633  1.00  0.00           H  
ATOM   3498  HG  SER A 365      41.369  36.592  24.505  1.00  0.00           H  
ATOM   3499  N   LEU A 366      42.205  37.887  27.674  1.00  0.00           N  
ATOM   3500  CA  LEU A 366      42.989  39.089  27.996  1.00  0.00           C  
ATOM   3501  C   LEU A 366      43.896  39.444  26.821  1.00  0.00           C  
ATOM   3502  O   LEU A 366      44.956  38.815  26.759  1.00  0.00           O  
ATOM   3503  CB  LEU A 366      43.791  38.949  29.292  1.00  0.00           C  
ATOM   3504  CG  LEU A 366      42.952  39.014  30.574  1.00  0.00           C  
ATOM   3505  CD1 LEU A 366      42.409  37.647  30.993  1.00  0.00           C  
ATOM   3506  CD2 LEU A 366      43.838  39.700  31.611  1.00  0.00           C  
ATOM   3507  H   LEU A 366      42.766  37.057  27.583  1.00  0.00           H  
ATOM   3508  N   PRO A 367      43.569  40.420  25.974  1.00  0.00           N  
ATOM   3509  CA  PRO A 367      44.163  40.818  24.697  1.00  0.00           C  
ATOM   3510  C   PRO A 367      45.538  40.217  24.397  1.00  0.00           C  
ATOM   3511  O   PRO A 367      46.605  40.670  24.784  1.00  0.00           O  
ATOM   3512  CB  PRO A 367      44.148  42.355  24.761  1.00  0.00           C  
ATOM   3513  CG  PRO A 367      42.899  42.693  25.583  1.00  0.00           C  
ATOM   3514  CD  PRO A 367      42.754  41.502  26.532  1.00  0.00           C  
ATOM   3515  N   HIS A 368      45.487  39.038  23.764  1.00  0.00           N  
ATOM   3516  CA  HIS A 368      46.724  38.334  23.405  1.00  0.00           C  
ATOM   3517  C   HIS A 368      46.945  38.334  21.890  1.00  0.00           C  
ATOM   3518  O   HIS A 368      46.053  38.127  21.061  1.00  0.00           O  
ATOM   3519  CB  HIS A 368      46.606  36.878  23.855  1.00  0.00           C  
ATOM   3520  CG  HIS A 368      47.327  36.571  25.169  1.00  0.00           C  
ATOM   3521  CD2 HIS A 368      48.616  36.250  25.193  1.00  0.00           C  
ATOM   3522  ND1 HIS A 368      46.766  36.163  26.316  1.00  0.00           N  
ATOM   3523  CE1 HIS A 368      47.693  35.551  27.046  1.00  0.00           C  
ATOM   3524  NE2 HIS A 368      48.818  35.592  26.327  1.00  0.00           N  
ATOM   3525  H   HIS A 368      44.625  38.627  23.471  1.00  0.00           H  
ATOM   3526  HD1 HIS A 368      45.834  36.415  26.583  1.00  0.00           H  
ATOM   3527  HD2 HIS A 368      49.370  36.573  24.469  1.00  0.00           H  
ATOM   3528  HE1 HIS A 368      47.468  34.892  27.882  1.00  0.00           H  
ATOM   3529  N   ALA A 369      48.225  38.484  21.556  1.00  0.00           N  
ATOM   3530  CA  ALA A 369      48.518  38.613  20.123  1.00  0.00           C  
ATOM   3531  C   ALA A 369      49.274  37.400  19.574  1.00  0.00           C  
ATOM   3532  O   ALA A 369      50.226  36.846  20.125  1.00  0.00           O  
ATOM   3533  CB  ALA A 369      49.325  39.905  19.995  1.00  0.00           C  
ATOM   3534  H   ALA A 369      48.981  38.453  22.198  1.00  0.00           H  
ATOM   3535  N   VAL A 370      48.978  37.099  18.315  1.00  0.00           N  
ATOM   3536  CA  VAL A 370      49.624  35.926  17.713  1.00  0.00           C  
ATOM   3537  C   VAL A 370      51.069  36.231  17.303  1.00  0.00           C  
ATOM   3538  O   VAL A 370      51.337  37.144  16.517  1.00  0.00           O  
ATOM   3539  CB  VAL A 370      48.789  35.461  16.513  1.00  0.00           C  
ATOM   3540  CG1 VAL A 370      49.461  34.373  15.677  1.00  0.00           C  
ATOM   3541  CG2 VAL A 370      47.498  34.799  16.997  1.00  0.00           C  
ATOM   3542  H   VAL A 370      48.527  37.778  17.730  1.00  0.00           H  
ATOM   3543  N   THR A 371      51.992  35.759  18.118  1.00  0.00           N  
ATOM   3544  CA  THR A 371      53.453  35.889  17.974  1.00  0.00           C  
ATOM   3545  C   THR A 371      54.132  34.851  17.090  1.00  0.00           C  
ATOM   3546  O   THR A 371      55.245  35.050  16.611  1.00  0.00           O  
ATOM   3547  CB  THR A 371      54.186  35.899  19.318  1.00  0.00           C  
ATOM   3548  CG2 THR A 371      54.145  37.274  19.997  1.00  0.00           C  
ATOM   3549  OG1 THR A 371      53.593  35.001  20.266  1.00  0.00           O  
ATOM   3550  H   THR A 371      51.784  35.314  18.985  1.00  0.00           H  
ATOM   3551  HG1 THR A 371      54.214  34.922  21.037  1.00  0.00           H  
ATOM   3552  N   CYS A 372      53.456  33.709  16.921  1.00  0.00           N  
ATOM   3553  CA  CYS A 372      54.108  32.621  16.173  1.00  0.00           C  
ATOM   3554  C   CYS A 372      53.143  31.939  15.204  1.00  0.00           C  
ATOM   3555  O   CYS A 372      52.194  31.223  15.517  1.00  0.00           O  
ATOM   3556  CB  CYS A 372      54.617  31.648  17.238  1.00  0.00           C  
ATOM   3557  SG  CYS A 372      55.599  32.392  18.587  1.00  0.00           S  
ATOM   3558  H   CYS A 372      52.604  33.455  17.370  1.00  0.00           H  
ATOM   3559  HG  CYS A 372      54.473  32.567  19.268  1.00  0.00           H  
ATOM   3560  N   ASP A 373      53.332  32.438  13.984  1.00  0.00           N  
ATOM   3561  CA  ASP A 373      52.454  32.122  12.846  1.00  0.00           C  
ATOM   3562  C   ASP A 373      51.686  30.800  12.845  1.00  0.00           C  
ATOM   3563  O   ASP A 373      52.262  29.754  12.552  1.00  0.00           O  
ATOM   3564  CB  ASP A 373      53.174  32.289  11.499  1.00  0.00           C  
ATOM   3565  CG  ASP A 373      54.039  33.533  11.344  1.00  0.00           C  
ATOM   3566  OD1 ASP A 373      55.225  33.603  11.733  1.00  0.00           O  
ATOM   3567  OD2 ASP A 373      53.492  34.382  10.592  1.00  0.00           O1-
ATOM   3568  H   ASP A 373      54.111  33.022  13.788  1.00  0.00           H  
ATOM   3569  N   ILE A 374      50.368  30.900  13.031  1.00  0.00           N  
ATOM   3570  CA  ILE A 374      49.456  29.757  13.184  1.00  0.00           C  
ATOM   3571  C   ILE A 374      48.503  29.604  12.000  1.00  0.00           C  
ATOM   3572  O   ILE A 374      48.084  30.591  11.389  1.00  0.00           O  
ATOM   3573  CB  ILE A 374      48.670  29.600  14.493  1.00  0.00           C  
ATOM   3574  CG1 ILE A 374      47.872  30.859  14.838  1.00  0.00           C  
ATOM   3575  CG2 ILE A 374      49.732  29.136  15.483  1.00  0.00           C  
ATOM   3576  CD  ILE A 374      47.270  30.737  16.236  1.00  0.00           C  
ATOM   3577  H   ILE A 374      49.865  31.751  12.910  1.00  0.00           H  
ATOM   3578  N   LYS A 375      48.481  28.326  11.632  1.00  0.00           N  
ATOM   3579  CA  LYS A 375      47.497  27.706  10.732  1.00  0.00           C  
ATOM   3580  C   LYS A 375      46.439  26.930  11.520  1.00  0.00           C  
ATOM   3581  O   LYS A 375      46.673  25.759  11.845  1.00  0.00           O  
ATOM   3582  CB  LYS A 375      48.096  26.731   9.723  1.00  0.00           C  
ATOM   3583  CG  LYS A 375      47.020  26.409   8.681  1.00  0.00           C  
ATOM   3584  CD  LYS A 375      47.229  24.986   8.157  1.00  0.00           C  
ATOM   3585  CE  LYS A 375      46.247  24.571   7.054  1.00  0.00           C  
ATOM   3586  NZ  LYS A 375      46.503  23.180   6.660  1.00  0.00           N1+
ATOM   3587  H   LYS A 375      49.263  27.720  11.795  1.00  0.00           H  
ATOM   3588  HZ1 LYS A 375      47.471  23.220   6.409  1.00  0.00           H  
ATOM   3589  HZ2 LYS A 375      46.499  22.378   7.259  1.00  0.00           H  
ATOM   3590  HZ3 LYS A 375      46.009  22.947   5.819  1.00  0.00           H  
ATOM   3591  N   PHE A 376      45.221  27.419  11.696  1.00  0.00           N  
ATOM   3592  CA  PHE A 376      44.147  26.926  12.576  1.00  0.00           C  
ATOM   3593  C   PHE A 376      42.949  26.440  11.768  1.00  0.00           C  
ATOM   3594  O   PHE A 376      42.164  27.039  11.039  1.00  0.00           O  
ATOM   3595  CB  PHE A 376      43.647  27.969  13.585  1.00  0.00           C  
ATOM   3596  CG  PHE A 376      42.609  27.515  14.606  1.00  0.00           C  
ATOM   3597  CD1 PHE A 376      41.296  27.979  14.631  1.00  0.00           C  
ATOM   3598  CD2 PHE A 376      43.027  26.747  15.685  1.00  0.00           C  
ATOM   3599  CE1 PHE A 376      40.524  27.762  15.769  1.00  0.00           C  
ATOM   3600  CE2 PHE A 376      42.271  26.513  16.822  1.00  0.00           C  
ATOM   3601  CZ  PHE A 376      40.962  26.987  16.835  1.00  0.00           C  
ATOM   3602  H   PHE A 376      45.000  28.191  11.099  1.00  0.00           H  
ATOM   3603  HD1 PHE A 376      40.925  28.289  13.652  1.00  0.00           H  
ATOM   3604  HD2 PHE A 376      44.045  26.344  15.604  1.00  0.00           H  
ATOM   3605  HE1 PHE A 376      39.566  28.240  15.951  1.00  0.00           H  
ATOM   3606  HE2 PHE A 376      42.667  25.774  17.510  1.00  0.00           H  
ATOM   3607  HZ  PHE A 376      40.383  26.934  17.765  1.00  0.00           H  
ATOM   3608  N   ARG A 377      42.890  25.120  11.836  1.00  0.00           N  
ATOM   3609  CA  ARG A 377      41.964  24.255  11.089  1.00  0.00           C  
ATOM   3610  C   ARG A 377      42.255  24.285   9.586  1.00  0.00           C  
ATOM   3611  O   ARG A 377      42.842  23.359   9.038  1.00  0.00           O  
ATOM   3612  CB  ARG A 377      40.448  24.373  11.265  1.00  0.00           C  
ATOM   3613  CG  ARG A 377      39.976  23.557  12.476  1.00  0.00           C  
ATOM   3614  CD  ARG A 377      38.448  23.528  12.539  1.00  0.00           C  
ATOM   3615  NE  ARG A 377      38.041  22.770  13.728  1.00  0.00           N  
ATOM   3616  CZ  ARG A 377      37.312  21.647  13.744  1.00  0.00           C  
ATOM   3617  NH1 ARG A 377      36.623  21.180  12.697  1.00  0.00           N1+
ATOM   3618  NH2 ARG A 377      37.483  20.753  14.729  1.00  0.00           N  
ATOM   3619  H   ARG A 377      43.554  24.600  12.375  1.00  0.00           H  
ATOM   3620  HE  ARG A 377      38.354  23.214  14.572  1.00  0.00           H  
ATOM   3621 1HH1 ARG A 377      36.712  21.818  11.935  1.00  0.00           H  
ATOM   3622 2HH1 ARG A 377      36.033  20.374  12.828  1.00  0.00           H  
ATOM   3623 1HH2 ARG A 377      38.220  20.781  15.399  1.00  0.00           H  
ATOM   3624 2HH2 ARG A 377      36.696  20.179  14.946  1.00  0.00           H  
ATOM   3625  N   ASN A 378      41.934  25.331   8.832  1.00  0.00           N  
ATOM   3626  CA  ASN A 378      42.408  25.670   7.486  1.00  0.00           C  
ATOM   3627  C   ASN A 378      42.789  27.140   7.244  1.00  0.00           C  
ATOM   3628  O   ASN A 378      43.506  27.352   6.263  1.00  0.00           O  
ATOM   3629  CB  ASN A 378      41.540  25.069   6.393  1.00  0.00           C  
ATOM   3630  CG  ASN A 378      40.049  25.399   6.547  1.00  0.00           C  
ATOM   3631  ND2 ASN A 378      39.445  26.018   5.548  1.00  0.00           N  
ATOM   3632  OD1 ASN A 378      39.456  25.247   7.616  1.00  0.00           O  
ATOM   3633  H   ASN A 378      41.134  25.916   9.037  1.00  0.00           H  
ATOM   3634 1HD2 ASN A 378      39.951  26.373   4.761  1.00  0.00           H  
ATOM   3635 2HD2 ASN A 378      38.451  25.966   5.558  1.00  0.00           H  
ATOM   3636  N   TYR A 379      42.555  27.994   8.229  1.00  0.00           N  
ATOM   3637  CA  TYR A 379      42.808  29.401   7.879  1.00  0.00           C  
ATOM   3638  C   TYR A 379      44.205  29.803   8.344  1.00  0.00           C  
ATOM   3639  O   TYR A 379      44.536  29.536   9.502  1.00  0.00           O  
ATOM   3640  CB  TYR A 379      41.682  30.246   8.485  1.00  0.00           C  
ATOM   3641  CG  TYR A 379      40.362  29.840   7.818  1.00  0.00           C  
ATOM   3642  CD1 TYR A 379      39.791  30.516   6.753  1.00  0.00           C  
ATOM   3643  CD2 TYR A 379      39.550  28.903   8.448  1.00  0.00           C  
ATOM   3644  CE1 TYR A 379      38.472  30.295   6.362  1.00  0.00           C  
ATOM   3645  CE2 TYR A 379      38.252  28.643   8.015  1.00  0.00           C  
ATOM   3646  CZ  TYR A 379      37.656  29.345   6.963  1.00  0.00           C  
ATOM   3647  OH  TYR A 379      36.437  29.009   6.471  1.00  0.00           O  
ATOM   3648  H   TYR A 379      42.320  27.776   9.176  1.00  0.00           H  
ATOM   3649  HD1 TYR A 379      40.503  30.944   6.056  1.00  0.00           H  
ATOM   3650  HD2 TYR A 379      39.763  28.583   9.464  1.00  0.00           H  
ATOM   3651  HE1 TYR A 379      38.095  30.928   5.559  1.00  0.00           H  
ATOM   3652  HE2 TYR A 379      37.608  27.986   8.583  1.00  0.00           H  
ATOM   3653  HH  TYR A 379      36.025  28.303   7.066  1.00  0.00           H  
ATOM   3654  N   LEU A 380      44.873  30.742   7.694  1.00  0.00           N  
ATOM   3655  CA  LEU A 380      46.203  31.253   8.046  1.00  0.00           C  
ATOM   3656  C   LEU A 380      46.252  32.622   8.737  1.00  0.00           C  
ATOM   3657  O   LEU A 380      45.659  33.581   8.250  1.00  0.00           O  
ATOM   3658  CB  LEU A 380      46.992  31.307   6.729  1.00  0.00           C  
ATOM   3659  CG  LEU A 380      48.442  31.760   6.948  1.00  0.00           C  
ATOM   3660  CD1 LEU A 380      49.307  30.631   7.500  1.00  0.00           C  
ATOM   3661  CD2 LEU A 380      48.926  32.385   5.636  1.00  0.00           C  
ATOM   3662  H   LEU A 380      44.491  31.283   6.945  1.00  0.00           H  
ATOM   3663  N   ILE A 381      46.658  32.538  10.000  1.00  0.00           N  
ATOM   3664  CA  ILE A 381      46.726  33.659  10.935  1.00  0.00           C  
ATOM   3665  C   ILE A 381      48.177  34.051  11.183  1.00  0.00           C  
ATOM   3666  O   ILE A 381      48.926  33.346  11.871  1.00  0.00           O  
ATOM   3667  CB  ILE A 381      46.045  33.324  12.265  1.00  0.00           C  
ATOM   3668  CG1 ILE A 381      44.586  32.922  12.061  1.00  0.00           C  
ATOM   3669  CG2 ILE A 381      46.030  34.564  13.162  1.00  0.00           C  
ATOM   3670  CD  ILE A 381      43.881  32.388  13.308  1.00  0.00           C  
ATOM   3671  H   ILE A 381      47.071  31.688  10.347  1.00  0.00           H  
ATOM   3672  N   PRO A 382      48.667  35.107  10.536  1.00  0.00           N  
ATOM   3673  CA  PRO A 382      50.076  35.530  10.480  1.00  0.00           C  
ATOM   3674  C   PRO A 382      50.427  36.274  11.772  1.00  0.00           C  
ATOM   3675  O   PRO A 382      49.587  36.477  12.645  1.00  0.00           O  
ATOM   3676  CB  PRO A 382      50.188  36.511   9.318  1.00  0.00           C  
ATOM   3677  CG  PRO A 382      48.780  37.031   9.026  1.00  0.00           C  
ATOM   3678  CD  PRO A 382      47.864  36.005   9.701  1.00  0.00           C  
ATOM   3679  N   LYS A 383      51.709  36.457  12.064  1.00  0.00           N  
ATOM   3680  CA  LYS A 383      52.174  37.401  13.089  1.00  0.00           C  
ATOM   3681  C   LYS A 383      51.450  38.742  13.263  1.00  0.00           C  
ATOM   3682  O   LYS A 383      50.811  39.340  12.399  1.00  0.00           O  
ATOM   3683  CB  LYS A 383      53.679  37.692  13.152  1.00  0.00           C  
ATOM   3684  CG  LYS A 383      54.461  36.498  13.689  1.00  0.00           C  
ATOM   3685  CD  LYS A 383      55.864  36.989  14.058  1.00  0.00           C  
ATOM   3686  CE  LYS A 383      56.727  35.737  14.182  1.00  0.00           C  
ATOM   3687  NZ  LYS A 383      58.083  36.095  14.610  1.00  0.00           N1+
ATOM   3688  H   LYS A 383      52.337  35.848  11.579  1.00  0.00           H  
ATOM   3689  HZ1 LYS A 383      58.348  36.936  14.154  1.00  0.00           H  
ATOM   3690  HZ2 LYS A 383      58.071  36.210  15.599  1.00  0.00           H  
ATOM   3691  HZ3 LYS A 383      58.743  35.394  14.326  1.00  0.00           H  
ATOM   3692  N   GLY A 384      51.429  39.165  14.525  1.00  0.00           N  
ATOM   3693  CA  GLY A 384      50.958  40.489  14.965  1.00  0.00           C  
ATOM   3694  C   GLY A 384      49.517  40.566  15.481  1.00  0.00           C  
ATOM   3695  O   GLY A 384      49.251  41.066  16.570  1.00  0.00           O  
ATOM   3696  H   GLY A 384      51.678  38.522  15.233  1.00  0.00           H  
ATOM   3697  N   THR A 385      48.625  40.028  14.653  1.00  0.00           N  
ATOM   3698  CA  THR A 385      47.167  39.933  14.844  1.00  0.00           C  
ATOM   3699  C   THR A 385      46.667  39.632  16.253  1.00  0.00           C  
ATOM   3700  O   THR A 385      46.825  38.489  16.684  1.00  0.00           O  
ATOM   3701  CB  THR A 385      46.660  38.790  13.957  1.00  0.00           C  
ATOM   3702  CG2 THR A 385      45.304  39.213  13.398  1.00  0.00           C  
ATOM   3703  OG1 THR A 385      47.464  38.567  12.796  1.00  0.00           O  
ATOM   3704  H   THR A 385      48.876  39.784  13.721  1.00  0.00           H  
ATOM   3705  HG1 THR A 385      47.508  37.577  12.727  1.00  0.00           H  
ATOM   3706  N   THR A 386      45.924  40.522  16.902  1.00  0.00           N  
ATOM   3707  CA  THR A 386      45.263  40.368  18.204  1.00  0.00           C  
ATOM   3708  C   THR A 386      44.197  39.277  18.053  1.00  0.00           C  
ATOM   3709  O   THR A 386      43.180  39.379  17.378  1.00  0.00           O  
ATOM   3710  CB  THR A 386      44.720  41.744  18.623  1.00  0.00           C  
ATOM   3711  CG2 THR A 386      43.648  41.607  19.704  1.00  0.00           C  
ATOM   3712  OG1 THR A 386      45.826  42.468  19.183  1.00  0.00           O  
ATOM   3713  H   THR A 386      45.668  41.401  16.485  1.00  0.00           H  
ATOM   3714  HG1 THR A 386      46.517  42.779  18.536  1.00  0.00           H  
ATOM   3715  N   ILE A 387      44.429  38.137  18.695  1.00  0.00           N  
ATOM   3716  CA  ILE A 387      43.436  37.049  18.755  1.00  0.00           C  
ATOM   3717  C   ILE A 387      42.687  36.987  20.095  1.00  0.00           C  
ATOM   3718  O   ILE A 387      43.275  36.877  21.166  1.00  0.00           O  
ATOM   3719  CB  ILE A 387      43.975  35.726  18.206  1.00  0.00           C  
ATOM   3720  CG1 ILE A 387      42.937  34.612  18.063  1.00  0.00           C  
ATOM   3721  CG2 ILE A 387      45.074  35.302  19.173  1.00  0.00           C  
ATOM   3722  CD  ILE A 387      43.428  33.528  17.102  1.00  0.00           C  
ATOM   3723  H   ILE A 387      45.229  38.136  19.292  1.00  0.00           H  
ATOM   3724  N   LEU A 388      41.389  36.788  19.934  1.00  0.00           N  
ATOM   3725  CA  LEU A 388      40.514  36.638  21.107  1.00  0.00           C  
ATOM   3726  C   LEU A 388      39.734  35.324  21.107  1.00  0.00           C  
ATOM   3727  O   LEU A 388      39.108  35.023  20.097  1.00  0.00           O  
ATOM   3728  CB  LEU A 388      39.527  37.811  21.082  1.00  0.00           C  
ATOM   3729  CG  LEU A 388      39.195  38.395  22.454  1.00  0.00           C  
ATOM   3730  CD1 LEU A 388      40.303  39.248  23.069  1.00  0.00           C  
ATOM   3731  CD2 LEU A 388      37.875  39.170  22.348  1.00  0.00           C  
ATOM   3732  H   LEU A 388      40.898  36.515  19.107  1.00  0.00           H  
ATOM   3733  N   ILE A 389      39.542  34.835  22.327  1.00  0.00           N  
ATOM   3734  CA  ILE A 389      38.658  33.697  22.596  1.00  0.00           C  
ATOM   3735  C   ILE A 389      37.365  34.217  23.219  1.00  0.00           C  
ATOM   3736  O   ILE A 389      37.315  35.054  24.114  1.00  0.00           O  
ATOM   3737  CB  ILE A 389      39.404  32.726  23.505  1.00  0.00           C  
ATOM   3738  CG1 ILE A 389      40.751  32.267  22.946  1.00  0.00           C  
ATOM   3739  CG2 ILE A 389      38.443  31.608  23.913  1.00  0.00           C  
ATOM   3740  CD  ILE A 389      41.365  31.332  24.003  1.00  0.00           C  
ATOM   3741  H   ILE A 389      39.842  35.285  23.163  1.00  0.00           H  
ATOM   3742  N   SER A 390      36.293  33.998  22.463  1.00  0.00           N  
ATOM   3743  CA  SER A 390      34.925  34.199  22.967  1.00  0.00           C  
ATOM   3744  C   SER A 390      34.533  33.199  24.059  1.00  0.00           C  
ATOM   3745  O   SER A 390      33.971  32.134  23.784  1.00  0.00           O  
ATOM   3746  CB  SER A 390      33.933  34.140  21.811  1.00  0.00           C  
ATOM   3747  OG  SER A 390      32.586  34.421  22.187  1.00  0.00           O  
ATOM   3748  H   SER A 390      36.306  33.557  21.567  1.00  0.00           H  
ATOM   3749  HG  SER A 390      32.092  33.906  21.485  1.00  0.00           H  
ATOM   3750  N   LEU A 391      34.963  33.584  25.257  1.00  0.00           N  
ATOM   3751  CA  LEU A 391      34.912  32.727  26.451  1.00  0.00           C  
ATOM   3752  C   LEU A 391      33.586  32.091  26.868  1.00  0.00           C  
ATOM   3753  O   LEU A 391      33.531  30.858  26.832  1.00  0.00           O  
ATOM   3754  CB  LEU A 391      35.555  33.379  27.671  1.00  0.00           C  
ATOM   3755  CG  LEU A 391      37.082  33.284  27.768  1.00  0.00           C  
ATOM   3756  CD1 LEU A 391      37.431  34.245  28.899  1.00  0.00           C  
ATOM   3757  CD2 LEU A 391      37.748  31.936  28.030  1.00  0.00           C  
ATOM   3758  H   LEU A 391      35.057  34.533  25.538  1.00  0.00           H  
ATOM   3759  N   THR A 392      32.489  32.838  26.819  1.00  0.00           N  
ATOM   3760  CA  THR A 392      31.170  32.351  27.246  1.00  0.00           C  
ATOM   3761  C   THR A 392      30.683  31.107  26.502  1.00  0.00           C  
ATOM   3762  O   THR A 392      30.089  30.263  27.165  1.00  0.00           O  
ATOM   3763  CB  THR A 392      30.141  33.486  27.308  1.00  0.00           C  
ATOM   3764  CG2 THR A 392      28.734  33.000  27.641  1.00  0.00           C  
ATOM   3765  OG1 THR A 392      30.591  34.433  28.274  1.00  0.00           O  
ATOM   3766  H   THR A 392      32.434  33.727  26.367  1.00  0.00           H  
ATOM   3767  HG1 THR A 392      29.923  35.166  28.143  1.00  0.00           H  
ATOM   3768  N   SER A 393      30.818  31.097  25.183  1.00  0.00           N  
ATOM   3769  CA  SER A 393      30.435  29.977  24.307  1.00  0.00           C  
ATOM   3770  C   SER A 393      30.680  28.525  24.728  1.00  0.00           C  
ATOM   3771  O   SER A 393      29.942  27.631  24.314  1.00  0.00           O  
ATOM   3772  CB  SER A 393      31.032  30.265  22.930  1.00  0.00           C  
ATOM   3773  OG  SER A 393      32.422  29.982  22.803  1.00  0.00           O  
ATOM   3774  H   SER A 393      31.078  31.936  24.708  1.00  0.00           H  
ATOM   3775  HG  SER A 393      32.932  30.732  23.223  1.00  0.00           H  
ATOM   3776  N   VAL A 394      31.719  28.302  25.537  1.00  0.00           N  
ATOM   3777  CA  VAL A 394      32.159  26.980  26.022  1.00  0.00           C  
ATOM   3778  C   VAL A 394      31.159  26.389  27.011  1.00  0.00           C  
ATOM   3779  O   VAL A 394      31.172  25.199  27.326  1.00  0.00           O  
ATOM   3780  CB  VAL A 394      33.643  26.976  26.416  1.00  0.00           C  
ATOM   3781  CG1 VAL A 394      33.883  27.582  27.803  1.00  0.00           C  
ATOM   3782  CG2 VAL A 394      34.142  25.557  26.157  1.00  0.00           C  
ATOM   3783  H   VAL A 394      32.496  28.926  25.626  1.00  0.00           H  
ATOM   3784  N   LEU A 395      30.745  27.214  27.967  1.00  0.00           N  
ATOM   3785  CA  LEU A 395      29.818  26.911  29.079  1.00  0.00           C  
ATOM   3786  C   LEU A 395      28.368  27.317  28.801  1.00  0.00           C  
ATOM   3787  O   LEU A 395      27.489  26.855  29.519  1.00  0.00           O  
ATOM   3788  CB  LEU A 395      30.281  27.227  30.505  1.00  0.00           C  
ATOM   3789  CG  LEU A 395      30.395  28.729  30.751  1.00  0.00           C  
ATOM   3790  CD1 LEU A 395      30.280  28.894  32.263  1.00  0.00           C  
ATOM   3791  CD2 LEU A 395      31.774  29.300  30.393  1.00  0.00           C  
ATOM   3792  H   LEU A 395      31.155  28.121  27.905  1.00  0.00           H  
ATOM   3793  N   HIS A 396      28.142  28.309  27.950  1.00  0.00           N  
ATOM   3794  CA  HIS A 396      26.720  28.575  27.642  1.00  0.00           C  
ATOM   3795  C   HIS A 396      26.162  27.517  26.683  1.00  0.00           C  
ATOM   3796  O   HIS A 396      26.356  27.550  25.470  1.00  0.00           O  
ATOM   3797  CB  HIS A 396      26.608  30.046  27.262  1.00  0.00           C  
ATOM   3798  CG  HIS A 396      25.134  30.420  27.066  1.00  0.00           C  
ATOM   3799  CD2 HIS A 396      24.266  30.118  26.110  1.00  0.00           C  
ATOM   3800  ND1 HIS A 396      24.411  30.974  28.043  1.00  0.00           N  
ATOM   3801  CE1 HIS A 396      23.165  31.134  27.607  1.00  0.00           C  
ATOM   3802  NE2 HIS A 396      23.043  30.522  26.432  1.00  0.00           N  
ATOM   3803  H   HIS A 396      28.830  28.978  27.691  1.00  0.00           H  
ATOM   3804  HD1 HIS A 396      24.760  31.152  28.965  1.00  0.00           H  
ATOM   3805  HD2 HIS A 396      24.594  29.656  25.178  1.00  0.00           H  
ATOM   3806  HE1 HIS A 396      22.419  31.714  28.142  1.00  0.00           H  
ATOM   3807  N   ASP A 397      25.453  26.574  27.292  1.00  0.00           N  
ATOM   3808  CA  ASP A 397      24.749  25.484  26.607  1.00  0.00           C  
ATOM   3809  C   ASP A 397      23.542  25.790  25.720  1.00  0.00           C  
ATOM   3810  O   ASP A 397      22.462  26.131  26.205  1.00  0.00           O  
ATOM   3811  CB  ASP A 397      24.528  24.359  27.615  1.00  0.00           C  
ATOM   3812  CG  ASP A 397      23.844  23.098  27.082  1.00  0.00           C  
ATOM   3813  OD1 ASP A 397      24.458  22.050  26.770  1.00  0.00           O  
ATOM   3814  OD2 ASP A 397      22.612  23.228  26.925  1.00  0.00           O1-
ATOM   3815  H   ASP A 397      25.332  26.619  28.283  1.00  0.00           H  
ATOM   3816  N   ASN A 398      23.663  25.324  24.473  1.00  0.00           N  
ATOM   3817  CA  ASN A 398      22.595  25.296  23.464  1.00  0.00           C  
ATOM   3818  C   ASN A 398      22.516  23.859  22.964  1.00  0.00           C  
ATOM   3819  O   ASN A 398      22.155  23.733  21.790  1.00  0.00           O  
ATOM   3820  CB  ASN A 398      22.905  26.325  22.376  1.00  0.00           C  
ATOM   3821  CG  ASN A 398      22.923  27.800  22.761  1.00  0.00           C  
ATOM   3822  ND2 ASN A 398      24.122  28.373  22.701  1.00  0.00           N  
ATOM   3823  OD1 ASN A 398      21.934  28.483  23.027  1.00  0.00           O  
ATOM   3824  H   ASN A 398      24.493  24.893  24.127  1.00  0.00           H  
ATOM   3825 1HD2 ASN A 398      24.896  27.834  22.361  1.00  0.00           H  
ATOM   3826 2HD2 ASN A 398      24.188  29.373  22.630  1.00  0.00           H  
ATOM   3827  N   LYS A 399      22.743  22.912  23.861  1.00  0.00           N  
ATOM   3828  CA  LYS A 399      22.937  21.496  23.493  1.00  0.00           C  
ATOM   3829  C   LYS A 399      22.072  20.569  24.340  1.00  0.00           C  
ATOM   3830  O   LYS A 399      20.915  20.444  23.932  1.00  0.00           O  
ATOM   3831  CB  LYS A 399      24.411  21.105  23.588  1.00  0.00           C  
ATOM   3832  CG  LYS A 399      25.372  21.585  22.498  1.00  0.00           C  
ATOM   3833  CD  LYS A 399      25.056  21.092  21.094  1.00  0.00           C  
ATOM   3834  CE  LYS A 399      26.074  21.709  20.118  1.00  0.00           C  
ATOM   3835  NZ  LYS A 399      26.070  20.968  18.851  1.00  0.00           N1+
ATOM   3836  H   LYS A 399      22.656  23.069  24.851  1.00  0.00           H  
ATOM   3837  HZ1 LYS A 399      26.270  20.022  19.104  1.00  0.00           H  
ATOM   3838  HZ2 LYS A 399      25.168  21.088  18.437  1.00  0.00           H  
ATOM   3839  HZ3 LYS A 399      26.748  21.361  18.238  1.00  0.00           H  
ATOM   3840  N   GLU A 400      22.545  20.397  25.569  1.00  0.00           N  
ATOM   3841  CA  GLU A 400      22.130  19.213  26.339  1.00  0.00           C  
ATOM   3842  C   GLU A 400      20.992  19.530  27.324  1.00  0.00           C  
ATOM   3843  O   GLU A 400      20.022  18.825  27.568  1.00  0.00           O  
ATOM   3844  CB  GLU A 400      23.186  18.511  27.196  1.00  0.00           C  
ATOM   3845  CG  GLU A 400      24.400  18.211  26.315  1.00  0.00           C  
ATOM   3846  CD  GLU A 400      25.598  17.775  27.158  1.00  0.00           C  
ATOM   3847  OE1 GLU A 400      25.838  16.582  27.444  1.00  0.00           O  
ATOM   3848  OE2 GLU A 400      26.394  18.703  27.379  1.00  0.00           O1-
ATOM   3849  H   GLU A 400      23.041  21.106  26.059  1.00  0.00           H  
ATOM   3850  N   PHE A 401      21.013  20.763  27.812  1.00  0.00           N  
ATOM   3851  CA  PHE A 401      20.040  21.108  28.850  1.00  0.00           C  
ATOM   3852  C   PHE A 401      18.725  21.623  28.250  1.00  0.00           C  
ATOM   3853  O   PHE A 401      18.726  22.118  27.123  1.00  0.00           O  
ATOM   3854  CB  PHE A 401      20.649  22.109  29.826  1.00  0.00           C  
ATOM   3855  CG  PHE A 401      21.552  21.472  30.895  1.00  0.00           C  
ATOM   3856  CD1 PHE A 401      22.850  21.858  31.208  1.00  0.00           C  
ATOM   3857  CD2 PHE A 401      21.090  20.366  31.603  1.00  0.00           C  
ATOM   3858  CE1 PHE A 401      23.626  21.056  32.027  1.00  0.00           C  
ATOM   3859  CE2 PHE A 401      21.846  19.558  32.427  1.00  0.00           C  
ATOM   3860  CZ  PHE A 401      23.177  19.894  32.646  1.00  0.00           C  
ATOM   3861  H   PHE A 401      21.600  21.541  27.562  1.00  0.00           H  
ATOM   3862  HD1 PHE A 401      23.251  22.733  30.697  1.00  0.00           H  
ATOM   3863  HD2 PHE A 401      19.999  20.273  31.568  1.00  0.00           H  
ATOM   3864  HE1 PHE A 401      24.669  21.360  32.004  1.00  0.00           H  
ATOM   3865  HE2 PHE A 401      21.395  18.958  33.223  1.00  0.00           H  
ATOM   3866  HZ  PHE A 401      23.946  19.249  33.054  1.00  0.00           H  
ATOM   3867  N   PRO A 402      17.623  21.559  28.998  1.00  0.00           N  
ATOM   3868  CA  PRO A 402      16.359  22.172  28.570  1.00  0.00           C  
ATOM   3869  C   PRO A 402      16.446  23.702  28.572  1.00  0.00           C  
ATOM   3870  O   PRO A 402      16.793  24.251  29.611  1.00  0.00           O  
ATOM   3871  CB  PRO A 402      15.312  21.694  29.575  1.00  0.00           C  
ATOM   3872  CG  PRO A 402      15.966  20.471  30.206  1.00  0.00           C  
ATOM   3873  CD  PRO A 402      17.434  20.867  30.274  1.00  0.00           C  
ATOM   3874  N   ASN A 403      15.912  24.230  27.466  1.00  0.00           N  
ATOM   3875  CA  ASN A 403      15.701  25.666  27.288  1.00  0.00           C  
ATOM   3876  C   ASN A 403      16.755  26.644  27.817  1.00  0.00           C  
ATOM   3877  O   ASN A 403      16.620  27.180  28.913  1.00  0.00           O  
ATOM   3878  CB  ASN A 403      14.285  26.106  27.679  1.00  0.00           C  
ATOM   3879  CG  ASN A 403      13.354  25.671  26.548  1.00  0.00           C  
ATOM   3880  ND2 ASN A 403      13.239  26.527  25.535  1.00  0.00           N  
ATOM   3881  OD1 ASN A 403      12.760  24.595  26.559  1.00  0.00           O  
ATOM   3882  H   ASN A 403      15.691  23.649  26.681  1.00  0.00           H  
ATOM   3883 1HD2 ASN A 403      13.773  27.359  25.382  1.00  0.00           H  
ATOM   3884 2HD2 ASN A 403      13.104  26.118  24.636  1.00  0.00           H  
ATOM   3885  N   PRO A 404      17.629  27.071  26.918  1.00  0.00           N  
ATOM   3886  CA  PRO A 404      18.752  27.943  27.280  1.00  0.00           C  
ATOM   3887  C   PRO A 404      18.421  29.342  27.804  1.00  0.00           C  
ATOM   3888  O   PRO A 404      18.912  29.725  28.864  1.00  0.00           O  
ATOM   3889  CB  PRO A 404      19.669  28.007  26.057  1.00  0.00           C  
ATOM   3890  CG  PRO A 404      18.623  27.844  24.957  1.00  0.00           C  
ATOM   3891  CD  PRO A 404      17.680  26.770  25.479  1.00  0.00           C  
ATOM   3892  N   GLU A 405      17.244  29.771  27.370  1.00  0.00           N  
ATOM   3893  CA  GLU A 405      16.843  31.163  27.610  1.00  0.00           C  
ATOM   3894  C   GLU A 405      16.178  31.476  28.946  1.00  0.00           C  
ATOM   3895  O   GLU A 405      15.744  32.610  29.176  1.00  0.00           O  
ATOM   3896  CB  GLU A 405      15.994  31.704  26.449  1.00  0.00           C  
ATOM   3897  CG  GLU A 405      14.644  30.970  26.419  1.00  0.00           C  
ATOM   3898  CD  GLU A 405      14.622  29.874  25.357  1.00  0.00           C  
ATOM   3899  OE1 GLU A 405      14.346  30.144  24.165  1.00  0.00           O  
ATOM   3900  OE2 GLU A 405      15.122  28.761  25.616  1.00  0.00           O1-
ATOM   3901  H   GLU A 405      16.767  29.430  26.569  1.00  0.00           H  
ATOM   3902  N   MET A 406      16.012  30.481  29.802  1.00  0.00           N  
ATOM   3903  CA  MET A 406      15.427  30.610  31.143  1.00  0.00           C  
ATOM   3904  C   MET A 406      16.460  30.269  32.228  1.00  0.00           C  
ATOM   3905  O   MET A 406      17.411  29.545  31.976  1.00  0.00           O  
ATOM   3906  CB  MET A 406      14.225  29.689  31.300  1.00  0.00           C  
ATOM   3907  CG  MET A 406      13.222  29.952  30.168  1.00  0.00           C  
ATOM   3908  SD  MET A 406      12.052  28.597  29.765  1.00  0.00           S  
ATOM   3909  CE  MET A 406      11.687  29.059  28.083  1.00  0.00           C  
ATOM   3910  H   MET A 406      16.354  29.564  29.596  1.00  0.00           H  
ATOM   3911  N   PHE A 407      16.244  30.891  33.383  1.00  0.00           N  
ATOM   3912  CA  PHE A 407      16.988  30.521  34.597  1.00  0.00           C  
ATOM   3913  C   PHE A 407      16.105  29.732  35.555  1.00  0.00           C  
ATOM   3914  O   PHE A 407      15.152  30.259  36.142  1.00  0.00           O  
ATOM   3915  CB  PHE A 407      17.378  31.865  35.226  1.00  0.00           C  
ATOM   3916  CG  PHE A 407      18.168  31.951  36.537  1.00  0.00           C  
ATOM   3917  CD1 PHE A 407      17.402  32.100  37.689  1.00  0.00           C  
ATOM   3918  CD2 PHE A 407      19.468  31.481  36.619  1.00  0.00           C  
ATOM   3919  CE1 PHE A 407      17.970  31.914  38.939  1.00  0.00           C  
ATOM   3920  CE2 PHE A 407      20.040  31.222  37.857  1.00  0.00           C  
ATOM   3921  CZ  PHE A 407      19.284  31.446  38.997  1.00  0.00           C  
ATOM   3922  H   PHE A 407      15.610  31.665  33.424  1.00  0.00           H  
ATOM   3923  HD1 PHE A 407      16.327  31.920  37.671  1.00  0.00           H  
ATOM   3924  HD2 PHE A 407      20.066  31.437  35.708  1.00  0.00           H  
ATOM   3925  HE1 PHE A 407      17.359  31.995  39.838  1.00  0.00           H  
ATOM   3926  HE2 PHE A 407      21.115  30.998  37.885  1.00  0.00           H  
ATOM   3927  HZ  PHE A 407      19.697  31.325  39.995  1.00  0.00           H  
ATOM   3928  N   ASP A 408      16.578  28.521  35.863  1.00  0.00           N  
ATOM   3929  CA  ASP A 408      15.851  27.420  36.495  1.00  0.00           C  
ATOM   3930  C   ASP A 408      16.713  26.241  36.941  1.00  0.00           C  
ATOM   3931  O   ASP A 408      17.104  25.380  36.149  1.00  0.00           O  
ATOM   3932  CB  ASP A 408      14.819  27.005  35.446  1.00  0.00           C  
ATOM   3933  CG  ASP A 408      13.591  26.258  35.968  1.00  0.00           C  
ATOM   3934  OD1 ASP A 408      12.804  25.788  35.119  1.00  0.00           O  
ATOM   3935  OD2 ASP A 408      13.512  26.144  37.218  1.00  0.00           O1-
ATOM   3936  H   ASP A 408      17.536  28.273  35.703  1.00  0.00           H  
ATOM   3937  N   PRO A 409      16.929  26.014  38.233  1.00  0.00           N  
ATOM   3938  CA  PRO A 409      17.909  25.154  38.920  1.00  0.00           C  
ATOM   3939  C   PRO A 409      17.773  23.678  38.531  1.00  0.00           C  
ATOM   3940  O   PRO A 409      18.776  23.047  38.203  1.00  0.00           O  
ATOM   3941  CB  PRO A 409      17.702  25.334  40.419  1.00  0.00           C  
ATOM   3942  CG  PRO A 409      16.282  25.900  40.548  1.00  0.00           C  
ATOM   3943  CD  PRO A 409      16.083  26.672  39.244  1.00  0.00           C  
ATOM   3944  N   HIS A 410      16.525  23.427  38.179  1.00  0.00           N  
ATOM   3945  CA  HIS A 410      15.875  22.147  37.847  1.00  0.00           C  
ATOM   3946  C   HIS A 410      16.510  21.570  36.583  1.00  0.00           C  
ATOM   3947  O   HIS A 410      16.631  20.343  36.537  1.00  0.00           O  
ATOM   3948  CB  HIS A 410      14.415  22.434  37.535  1.00  0.00           C  
ATOM   3949  CG  HIS A 410      13.673  22.918  38.783  1.00  0.00           C  
ATOM   3950  CD2 HIS A 410      12.552  23.626  38.724  1.00  0.00           C  
ATOM   3951  ND1 HIS A 410      14.089  22.753  40.043  1.00  0.00           N  
ATOM   3952  CE1 HIS A 410      13.245  23.524  40.720  1.00  0.00           C  
ATOM   3953  NE2 HIS A 410      12.334  24.105  39.939  1.00  0.00           N  
ATOM   3954  H   HIS A 410      15.889  24.200  38.045  1.00  0.00           H  
ATOM   3955  HD2 HIS A 410      12.146  23.970  37.768  1.00  0.00           H  
ATOM   3956  HE1 HIS A 410      13.150  23.436  41.805  1.00  0.00           H  
ATOM   3957  HE2 HIS A 410      11.547  24.683  40.143  1.00  0.00           H  
ATOM   3958  N   HIS A 411      17.025  22.409  35.690  1.00  0.00           N  
ATOM   3959  CA  HIS A 411      17.790  22.079  34.479  1.00  0.00           C  
ATOM   3960  C   HIS A 411      18.896  21.039  34.604  1.00  0.00           C  
ATOM   3961  O   HIS A 411      18.687  19.885  34.210  1.00  0.00           O  
ATOM   3962  CB  HIS A 411      18.412  23.305  33.812  1.00  0.00           C  
ATOM   3963  CG  HIS A 411      17.418  24.360  33.309  1.00  0.00           C  
ATOM   3964  CD2 HIS A 411      16.157  24.158  32.954  1.00  0.00           C  
ATOM   3965  ND1 HIS A 411      17.809  25.602  33.043  1.00  0.00           N  
ATOM   3966  CE1 HIS A 411      16.752  26.201  32.498  1.00  0.00           C  
ATOM   3967  NE2 HIS A 411      15.752  25.333  32.459  1.00  0.00           N  
ATOM   3968  H   HIS A 411      17.018  23.379  35.929  1.00  0.00           H  
ATOM   3969  HD1 HIS A 411      18.659  26.059  33.291  1.00  0.00           H  
ATOM   3970  HD2 HIS A 411      15.587  23.228  32.869  1.00  0.00           H  
ATOM   3971  HE1 HIS A 411      16.693  27.273  32.302  1.00  0.00           H  
ATOM   3972  HE2 HIS A 411      14.922  25.359  31.897  1.00  0.00           H  
ATOM   3973  N   PHE A 412      19.801  21.369  35.528  1.00  0.00           N  
ATOM   3974  CA  PHE A 412      20.970  20.621  36.026  1.00  0.00           C  
ATOM   3975  C   PHE A 412      20.764  19.366  36.882  1.00  0.00           C  
ATOM   3976  O   PHE A 412      21.743  18.697  37.174  1.00  0.00           O  
ATOM   3977  CB  PHE A 412      21.994  21.528  36.704  1.00  0.00           C  
ATOM   3978  CG  PHE A 412      22.714  22.349  35.635  1.00  0.00           C  
ATOM   3979  CD1 PHE A 412      24.009  21.992  35.269  1.00  0.00           C  
ATOM   3980  CD2 PHE A 412      22.179  23.581  35.275  1.00  0.00           C  
ATOM   3981  CE1 PHE A 412      24.788  22.794  34.457  1.00  0.00           C  
ATOM   3982  CE2 PHE A 412      23.009  24.400  34.512  1.00  0.00           C  
ATOM   3983  CZ  PHE A 412      24.295  24.049  34.117  1.00  0.00           C  
ATOM   3984  H   PHE A 412      19.525  22.085  36.168  1.00  0.00           H  
ATOM   3985  HD1 PHE A 412      24.286  20.949  35.476  1.00  0.00           H  
ATOM   3986  HD2 PHE A 412      21.166  23.909  35.468  1.00  0.00           H  
ATOM   3987  HE1 PHE A 412      25.763  22.513  34.040  1.00  0.00           H  
ATOM   3988  HE2 PHE A 412      22.703  25.438  34.354  1.00  0.00           H  
ATOM   3989  HZ  PHE A 412      24.984  24.723  33.619  1.00  0.00           H  
ATOM   3990  N   LEU A 413      19.560  18.808  36.725  1.00  0.00           N  
ATOM   3991  CA  LEU A 413      19.022  17.777  37.627  1.00  0.00           C  
ATOM   3992  C   LEU A 413      18.373  16.652  36.830  1.00  0.00           C  
ATOM   3993  O   LEU A 413      17.885  16.922  35.727  1.00  0.00           O  
ATOM   3994  CB  LEU A 413      17.934  18.381  38.513  1.00  0.00           C  
ATOM   3995  CG  LEU A 413      18.234  18.491  40.012  1.00  0.00           C  
ATOM   3996  CD1 LEU A 413      19.284  19.587  40.144  1.00  0.00           C  
ATOM   3997  CD2 LEU A 413      16.919  19.043  40.583  1.00  0.00           C  
ATOM   3998  H   LEU A 413      19.087  18.963  35.860  1.00  0.00           H  
ATOM   3999  N   ASP A 414      18.799  15.469  37.270  1.00  0.00           N  
ATOM   4000  CA  ASP A 414      18.426  14.247  36.538  1.00  0.00           C  
ATOM   4001  C   ASP A 414      17.618  13.138  37.221  1.00  0.00           C  
ATOM   4002  O   ASP A 414      17.600  13.143  38.452  1.00  0.00           O  
ATOM   4003  CB  ASP A 414      19.715  13.686  35.943  1.00  0.00           C  
ATOM   4004  CG  ASP A 414      19.541  12.640  34.835  1.00  0.00           C  
ATOM   4005  OD1 ASP A 414      20.344  11.690  34.903  1.00  0.00           O  
ATOM   4006  OD2 ASP A 414      18.499  12.579  34.145  1.00  0.00           O1-
ATOM   4007  H   ASP A 414      19.615  15.429  37.847  1.00  0.00           H  
ATOM   4008  N   GLU A 415      16.887  12.306  36.478  1.00  0.00           N  
ATOM   4009  CA  GLU A 415      15.846  11.365  36.912  1.00  0.00           C  
ATOM   4010  C   GLU A 415      16.068  10.676  38.262  1.00  0.00           C  
ATOM   4011  O   GLU A 415      17.049   9.947  38.416  1.00  0.00           O  
ATOM   4012  CB  GLU A 415      15.500  10.415  35.768  1.00  0.00           C  
ATOM   4013  CG  GLU A 415      15.052  11.305  34.608  1.00  0.00           C  
ATOM   4014  CD  GLU A 415      14.374  10.495  33.509  1.00  0.00           C  
ATOM   4015  OE1 GLU A 415      14.419  11.087  32.402  1.00  0.00           O  
ATOM   4016  OE2 GLU A 415      13.834   9.412  33.809  1.00  0.00           O1-
ATOM   4017  H   GLU A 415      17.273  12.184  35.572  1.00  0.00           H  
ATOM   4018  N   GLY A 416      15.275  11.036  39.268  1.00  0.00           N  
ATOM   4019  CA  GLY A 416      15.211  10.402  40.592  1.00  0.00           C  
ATOM   4020  C   GLY A 416      15.788  11.397  41.607  1.00  0.00           C  
ATOM   4021  O   GLY A 416      15.080  11.734  42.546  1.00  0.00           O  
ATOM   4022  H   GLY A 416      14.621  11.757  39.053  1.00  0.00           H  
ATOM   4023  N   GLY A 417      16.931  11.976  41.248  1.00  0.00           N  
ATOM   4024  CA  GLY A 417      17.364  13.301  41.736  1.00  0.00           C  
ATOM   4025  C   GLY A 417      18.888  13.464  41.832  1.00  0.00           C  
ATOM   4026  O   GLY A 417      19.330  13.620  42.973  1.00  0.00           O  
ATOM   4027  H   GLY A 417      17.465  11.463  40.576  1.00  0.00           H  
ATOM   4028  N   ASN A 418      19.523  13.445  40.672  1.00  0.00           N  
ATOM   4029  CA  ASN A 418      20.983  13.449  40.523  1.00  0.00           C  
ATOM   4030  C   ASN A 418      21.456  14.762  39.899  1.00  0.00           C  
ATOM   4031  O   ASN A 418      20.636  15.441  39.282  1.00  0.00           O  
ATOM   4032  CB  ASN A 418      21.217  12.226  39.626  1.00  0.00           C  
ATOM   4033  CG  ASN A 418      22.659  11.730  39.825  1.00  0.00           C  
ATOM   4034  ND2 ASN A 418      23.446  11.936  38.777  1.00  0.00           N  
ATOM   4035  OD1 ASN A 418      23.167  11.390  40.891  1.00  0.00           O  
ATOM   4036  H   ASN A 418      18.984  13.181  39.875  1.00  0.00           H  
ATOM   4037 1HD2 ASN A 418      23.060  12.145  37.887  1.00  0.00           H  
ATOM   4038 2HD2 ASN A 418      24.427  11.767  38.912  1.00  0.00           H  
ATOM   4039  N   PHE A 419      22.691  15.179  40.160  1.00  0.00           N  
ATOM   4040  CA  PHE A 419      23.453  16.188  39.408  1.00  0.00           C  
ATOM   4041  C   PHE A 419      24.042  15.548  38.152  1.00  0.00           C  
ATOM   4042  O   PHE A 419      24.875  14.651  38.268  1.00  0.00           O  
ATOM   4043  CB  PHE A 419      24.574  16.800  40.248  1.00  0.00           C  
ATOM   4044  CG  PHE A 419      25.086  18.032  39.491  1.00  0.00           C  
ATOM   4045  CD1 PHE A 419      24.338  19.189  39.344  1.00  0.00           C  
ATOM   4046  CD2 PHE A 419      26.276  17.884  38.793  1.00  0.00           C  
ATOM   4047  CE1 PHE A 419      24.740  20.139  38.410  1.00  0.00           C  
ATOM   4048  CE2 PHE A 419      26.688  18.860  37.885  1.00  0.00           C  
ATOM   4049  CZ  PHE A 419      25.922  20.009  37.701  1.00  0.00           C  
ATOM   4050  H   PHE A 419      23.161  14.714  40.911  1.00  0.00           H  
ATOM   4051  HD1 PHE A 419      23.491  19.376  40.003  1.00  0.00           H  
ATOM   4052  HD2 PHE A 419      26.868  17.001  39.022  1.00  0.00           H  
ATOM   4053  HE1 PHE A 419      24.129  21.017  38.186  1.00  0.00           H  
ATOM   4054  HE2 PHE A 419      27.635  18.720  37.373  1.00  0.00           H  
ATOM   4055  HZ  PHE A 419      26.252  20.613  36.848  1.00  0.00           H  
ATOM   4056  N   LYS A 420      23.836  16.150  36.985  1.00  0.00           N  
ATOM   4057  CA  LYS A 420      24.277  15.652  35.671  1.00  0.00           C  
ATOM   4058  C   LYS A 420      25.511  16.424  35.195  1.00  0.00           C  
ATOM   4059  O   LYS A 420      25.367  17.536  34.703  1.00  0.00           O  
ATOM   4060  CB  LYS A 420      23.156  15.828  34.658  1.00  0.00           C  
ATOM   4061  CG  LYS A 420      23.384  15.195  33.285  1.00  0.00           C  
ATOM   4062  CD  LYS A 420      22.161  15.235  32.364  1.00  0.00           C  
ATOM   4063  CE  LYS A 420      22.282  14.482  31.040  1.00  0.00           C  
ATOM   4064  NZ  LYS A 420      21.065  14.742  30.275  1.00  0.00           N1+
ATOM   4065  H   LYS A 420      23.334  17.020  36.974  1.00  0.00           H  
ATOM   4066  HZ1 LYS A 420      21.076  15.731  30.104  1.00  0.00           H  
ATOM   4067  HZ2 LYS A 420      21.047  14.143  29.478  1.00  0.00           H  
ATOM   4068  HZ3 LYS A 420      20.259  14.464  30.799  1.00  0.00           H  
ATOM   4069  N   LYS A 421      26.520  15.576  35.008  1.00  0.00           N  
ATOM   4070  CA  LYS A 421      27.693  15.966  34.203  1.00  0.00           C  
ATOM   4071  C   LYS A 421      27.459  15.884  32.696  1.00  0.00           C  
ATOM   4072  O   LYS A 421      27.583  14.819  32.114  1.00  0.00           O  
ATOM   4073  CB  LYS A 421      28.978  15.198  34.553  1.00  0.00           C  
ATOM   4074  CG  LYS A 421      29.399  15.483  35.992  1.00  0.00           C  
ATOM   4075  CD  LYS A 421      30.894  15.318  36.271  1.00  0.00           C  
ATOM   4076  CE  LYS A 421      31.768  16.442  35.696  1.00  0.00           C  
ATOM   4077  NZ  LYS A 421      33.192  16.150  35.903  1.00  0.00           N1+
ATOM   4078  H   LYS A 421      26.669  14.760  35.565  1.00  0.00           H  
ATOM   4079  HZ1 LYS A 421      33.408  16.233  36.876  1.00  0.00           H  
ATOM   4080  HZ2 LYS A 421      33.470  15.265  35.521  1.00  0.00           H  
ATOM   4081  HZ3 LYS A 421      33.713  16.827  35.370  1.00  0.00           H  
ATOM   4082  N   SER A 422      26.908  16.976  32.173  1.00  0.00           N  
ATOM   4083  CA  SER A 422      26.730  17.099  30.720  1.00  0.00           C  
ATOM   4084  C   SER A 422      28.099  17.507  30.158  1.00  0.00           C  
ATOM   4085  O   SER A 422      28.855  18.264  30.761  1.00  0.00           O  
ATOM   4086  CB  SER A 422      25.712  18.231  30.532  1.00  0.00           C  
ATOM   4087  OG  SER A 422      26.085  19.520  31.038  1.00  0.00           O  
ATOM   4088  H   SER A 422      26.973  17.856  32.644  1.00  0.00           H  
ATOM   4089  HG  SER A 422      25.812  20.177  30.333  1.00  0.00           H  
ATOM   4090  N   LYS A 423      28.260  17.022  28.925  1.00  0.00           N  
ATOM   4091  CA  LYS A 423      29.499  17.005  28.137  1.00  0.00           C  
ATOM   4092  C   LYS A 423      30.179  18.293  27.677  1.00  0.00           C  
ATOM   4093  O   LYS A 423      31.397  18.485  27.599  1.00  0.00           O  
ATOM   4094  CB  LYS A 423      29.279  16.085  26.931  1.00  0.00           C  
ATOM   4095  CG  LYS A 423      29.653  14.682  27.409  1.00  0.00           C  
ATOM   4096  CD  LYS A 423      29.258  13.582  26.420  1.00  0.00           C  
ATOM   4097  CE  LYS A 423      27.727  13.535  26.373  1.00  0.00           C  
ATOM   4098  NZ  LYS A 423      27.262  12.552  25.394  1.00  0.00           N1+
ATOM   4099  H   LYS A 423      27.430  16.763  28.451  1.00  0.00           H  
ATOM   4100  HZ1 LYS A 423      26.284  12.440  25.532  1.00  0.00           H  
ATOM   4101  HZ2 LYS A 423      27.367  12.924  24.466  1.00  0.00           H  
ATOM   4102  HZ3 LYS A 423      27.709  11.652  25.328  1.00  0.00           H  
ATOM   4103  N   TYR A 424      29.260  19.193  27.352  1.00  0.00           N  
ATOM   4104  CA  TYR A 424      29.617  20.577  27.013  1.00  0.00           C  
ATOM   4105  C   TYR A 424      29.972  21.549  28.131  1.00  0.00           C  
ATOM   4106  O   TYR A 424      31.023  22.156  27.944  1.00  0.00           O  
ATOM   4107  CB  TYR A 424      28.395  21.009  26.196  1.00  0.00           C  
ATOM   4108  CG  TYR A 424      28.615  22.292  25.385  1.00  0.00           C  
ATOM   4109  CD1 TYR A 424      28.689  22.166  24.001  1.00  0.00           C  
ATOM   4110  CD2 TYR A 424      28.669  23.533  26.009  1.00  0.00           C  
ATOM   4111  CE1 TYR A 424      28.662  23.311  23.210  1.00  0.00           C  
ATOM   4112  CE2 TYR A 424      28.653  24.647  25.188  1.00  0.00           C  
ATOM   4113  CZ  TYR A 424      28.640  24.571  23.807  1.00  0.00           C  
ATOM   4114  OH  TYR A 424      28.895  25.635  22.995  1.00  0.00           O  
ATOM   4115  H   TYR A 424      28.289  18.918  27.355  1.00  0.00           H  
ATOM   4116  HD1 TYR A 424      28.333  21.239  23.549  1.00  0.00           H  
ATOM   4117  HD2 TYR A 424      28.776  23.615  27.099  1.00  0.00           H  
ATOM   4118  HE1 TYR A 424      29.000  23.292  22.178  1.00  0.00           H  
ATOM   4119  HE2 TYR A 424      28.388  25.603  25.651  1.00  0.00           H  
ATOM   4120  HH  TYR A 424      29.421  26.283  23.539  1.00  0.00           H  
ATOM   4121  N   PHE A 425      29.390  21.440  29.327  1.00  0.00           N  
ATOM   4122  CA  PHE A 425      29.600  22.333  30.467  1.00  0.00           C  
ATOM   4123  C   PHE A 425      30.967  22.357  31.142  1.00  0.00           C  
ATOM   4124  O   PHE A 425      31.317  21.544  31.994  1.00  0.00           O  
ATOM   4125  CB  PHE A 425      28.455  22.150  31.467  1.00  0.00           C  
ATOM   4126  CG  PHE A 425      28.379  23.365  32.391  1.00  0.00           C  
ATOM   4127  CD1 PHE A 425      29.172  23.513  33.528  1.00  0.00           C  
ATOM   4128  CD2 PHE A 425      27.618  24.436  31.937  1.00  0.00           C  
ATOM   4129  CE1 PHE A 425      29.259  24.753  34.155  1.00  0.00           C  
ATOM   4130  CE2 PHE A 425      27.756  25.679  32.563  1.00  0.00           C  
ATOM   4131  CZ  PHE A 425      28.542  25.845  33.689  1.00  0.00           C  
ATOM   4132  H   PHE A 425      28.811  20.639  29.506  1.00  0.00           H  
ATOM   4133  HD1 PHE A 425      29.800  22.749  33.972  1.00  0.00           H  
ATOM   4134  HD2 PHE A 425      26.906  24.260  31.137  1.00  0.00           H  
ATOM   4135  HE1 PHE A 425      30.062  25.009  34.852  1.00  0.00           H  
ATOM   4136  HE2 PHE A 425      27.257  26.554  32.149  1.00  0.00           H  
ATOM   4137  HZ  PHE A 425      28.549  26.770  34.271  1.00  0.00           H  
ATOM   4138  N   MET A 426      31.764  23.309  30.637  1.00  0.00           N  
ATOM   4139  CA  MET A 426      33.126  23.518  31.144  1.00  0.00           C  
ATOM   4140  C   MET A 426      33.508  24.939  31.569  1.00  0.00           C  
ATOM   4141  O   MET A 426      33.753  25.745  30.668  1.00  0.00           O  
ATOM   4142  CB  MET A 426      34.112  23.020  30.091  1.00  0.00           C  
ATOM   4143  CG  MET A 426      33.850  21.547  29.791  1.00  0.00           C  
ATOM   4144  SD  MET A 426      34.775  20.982  28.306  1.00  0.00           S  
ATOM   4145  CE  MET A 426      34.439  19.238  28.449  1.00  0.00           C  
ATOM   4146  H   MET A 426      31.418  24.048  30.061  1.00  0.00           H  
ATOM   4147  N   PRO A 427      33.496  25.262  32.851  1.00  0.00           N  
ATOM   4148  CA  PRO A 427      33.827  26.575  33.425  1.00  0.00           C  
ATOM   4149  C   PRO A 427      35.217  27.107  33.070  1.00  0.00           C  
ATOM   4150  O   PRO A 427      36.195  26.914  33.797  1.00  0.00           O  
ATOM   4151  CB  PRO A 427      33.487  26.562  34.917  1.00  0.00           C  
ATOM   4152  CG  PRO A 427      33.496  25.056  35.190  1.00  0.00           C  
ATOM   4153  CD  PRO A 427      33.092  24.319  33.908  1.00  0.00           C  
ATOM   4154  N   PHE A 428      35.384  27.869  31.986  1.00  0.00           N  
ATOM   4155  CA  PHE A 428      36.521  28.742  31.694  1.00  0.00           C  
ATOM   4156  C   PHE A 428      37.942  28.165  31.557  1.00  0.00           C  
ATOM   4157  O   PHE A 428      38.291  27.811  30.441  1.00  0.00           O  
ATOM   4158  CB  PHE A 428      36.455  29.902  32.685  1.00  0.00           C  
ATOM   4159  CG  PHE A 428      35.146  30.681  32.587  1.00  0.00           C  
ATOM   4160  CD1 PHE A 428      34.402  30.734  33.767  1.00  0.00           C  
ATOM   4161  CD2 PHE A 428      34.722  31.307  31.424  1.00  0.00           C  
ATOM   4162  CE1 PHE A 428      33.239  31.483  33.712  1.00  0.00           C  
ATOM   4163  CE2 PHE A 428      33.496  31.957  31.395  1.00  0.00           C  
ATOM   4164  CZ  PHE A 428      32.774  32.120  32.567  1.00  0.00           C  
ATOM   4165  H   PHE A 428      34.689  27.880  31.271  1.00  0.00           H  
ATOM   4166  HD1 PHE A 428      34.671  30.226  34.691  1.00  0.00           H  
ATOM   4167  HD2 PHE A 428      35.375  31.532  30.579  1.00  0.00           H  
ATOM   4168  HE1 PHE A 428      32.561  31.490  34.563  1.00  0.00           H  
ATOM   4169  HE2 PHE A 428      33.225  32.562  30.521  1.00  0.00           H  
ATOM   4170  HZ  PHE A 428      31.923  32.805  32.626  1.00  0.00           H  
ATOM   4171  N   SER A 429      38.658  28.145  32.680  1.00  0.00           N  
ATOM   4172  CA  SER A 429      40.071  27.731  32.678  1.00  0.00           C  
ATOM   4173  C   SER A 429      40.290  26.252  32.344  1.00  0.00           C  
ATOM   4174  O   SER A 429      39.686  25.393  32.991  1.00  0.00           O  
ATOM   4175  CB  SER A 429      40.771  27.951  34.023  1.00  0.00           C  
ATOM   4176  OG  SER A 429      40.976  29.286  34.498  1.00  0.00           O  
ATOM   4177  H   SER A 429      38.305  28.349  33.589  1.00  0.00           H  
ATOM   4178  HG  SER A 429      40.250  29.393  35.182  1.00  0.00           H  
ATOM   4179  N   ALA A 430      41.100  25.948  31.337  1.00  0.00           N  
ATOM   4180  CA  ALA A 430      41.397  24.553  31.016  1.00  0.00           C  
ATOM   4181  C   ALA A 430      42.785  24.432  30.373  1.00  0.00           C  
ATOM   4182  O   ALA A 430      43.133  25.072  29.378  1.00  0.00           O  
ATOM   4183  CB  ALA A 430      40.305  24.106  30.035  1.00  0.00           C  
ATOM   4184  H   ALA A 430      41.608  26.599  30.769  1.00  0.00           H  
ATOM   4185  N   GLY A 431      43.550  23.421  30.777  1.00  0.00           N  
ATOM   4186  CA  GLY A 431      44.752  22.914  30.101  1.00  0.00           C  
ATOM   4187  C   GLY A 431      45.985  23.793  30.272  1.00  0.00           C  
ATOM   4188  O   GLY A 431      46.876  23.466  31.066  1.00  0.00           O  
ATOM   4189  H   GLY A 431      43.320  23.056  31.680  1.00  0.00           H  
ATOM   4190  N   LYS A 432      46.105  24.640  29.260  1.00  0.00           N  
ATOM   4191  CA  LYS A 432      47.095  25.729  29.231  1.00  0.00           C  
ATOM   4192  C   LYS A 432      46.607  27.048  29.810  1.00  0.00           C  
ATOM   4193  O   LYS A 432      47.232  27.642  30.690  1.00  0.00           O  
ATOM   4194  CB  LYS A 432      47.661  25.945  27.829  1.00  0.00           C  
ATOM   4195  CG  LYS A 432      48.785  24.954  27.532  1.00  0.00           C  
ATOM   4196  CD  LYS A 432      49.936  24.817  28.533  1.00  0.00           C  
ATOM   4197  CE  LYS A 432      50.950  23.764  28.071  1.00  0.00           C  
ATOM   4198  NZ  LYS A 432      52.318  24.200  28.373  1.00  0.00           N1+
ATOM   4199  H   LYS A 432      45.343  24.731  28.612  1.00  0.00           H  
ATOM   4200  HZ1 LYS A 432      52.927  23.446  28.128  1.00  0.00           H  
ATOM   4201  HZ2 LYS A 432      52.574  25.025  27.870  1.00  0.00           H  
ATOM   4202  HZ3 LYS A 432      52.404  24.269  29.367  1.00  0.00           H  
ATOM   4203  N   ARG A 433      45.458  27.522  29.323  1.00  0.00           N  
ATOM   4204  CA  ARG A 433      44.869  28.800  29.713  1.00  0.00           C  
ATOM   4205  C   ARG A 433      44.044  28.776  31.003  1.00  0.00           C  
ATOM   4206  O   ARG A 433      42.892  28.329  31.037  1.00  0.00           O  
ATOM   4207  CB  ARG A 433      44.399  29.575  28.479  1.00  0.00           C  
ATOM   4208  CG  ARG A 433      45.438  29.513  27.359  1.00  0.00           C  
ATOM   4209  CD  ARG A 433      44.966  30.496  26.285  1.00  0.00           C  
ATOM   4210  NE  ARG A 433      46.014  30.526  25.254  1.00  0.00           N  
ATOM   4211  CZ  ARG A 433      46.829  31.561  24.982  1.00  0.00           C  
ATOM   4212  NH1 ARG A 433      46.754  32.745  25.590  1.00  0.00           N1+
ATOM   4213  NH2 ARG A 433      47.978  31.363  24.330  1.00  0.00           N  
ATOM   4214  H   ARG A 433      44.974  27.029  28.595  1.00  0.00           H  
ATOM   4215  HE  ARG A 433      46.206  29.654  24.797  1.00  0.00           H  
ATOM   4216 1HH1 ARG A 433      46.019  32.881  26.262  1.00  0.00           H  
ATOM   4217 2HH1 ARG A 433      47.448  33.457  25.480  1.00  0.00           H  
ATOM   4218 1HH2 ARG A 433      48.215  30.415  24.099  1.00  0.00           H  
ATOM   4219 2HH2 ARG A 433      48.552  32.121  24.002  1.00  0.00           H  
ATOM   4220  N   ILE A 434      44.783  28.969  32.095  1.00  0.00           N  
ATOM   4221  CA  ILE A 434      44.372  28.858  33.501  1.00  0.00           C  
ATOM   4222  C   ILE A 434      44.848  30.089  34.270  1.00  0.00           C  
ATOM   4223  O   ILE A 434      46.020  30.413  34.485  1.00  0.00           O  
ATOM   4224  CB  ILE A 434      44.955  27.608  34.161  1.00  0.00           C  
ATOM   4225  CG1 ILE A 434      44.448  26.277  33.587  1.00  0.00           C  
ATOM   4226  CG2 ILE A 434      44.615  27.595  35.653  1.00  0.00           C  
ATOM   4227  CD  ILE A 434      45.544  25.241  33.343  1.00  0.00           C  
ATOM   4228  H   ILE A 434      45.775  28.881  32.021  1.00  0.00           H  
ATOM   4229  N   CYS A 435      43.799  30.795  34.660  1.00  0.00           N  
ATOM   4230  CA  CYS A 435      43.753  31.936  35.587  1.00  0.00           C  
ATOM   4231  C   CYS A 435      44.334  31.616  36.965  1.00  0.00           C  
ATOM   4232  O   CYS A 435      44.090  30.607  37.623  1.00  0.00           O  
ATOM   4233  CB  CYS A 435      42.248  32.178  35.724  1.00  0.00           C  
ATOM   4234  SG  CYS A 435      41.747  33.540  36.838  1.00  0.00           S  
ATOM   4235  H   CYS A 435      42.881  30.467  34.441  1.00  0.00           H  
ATOM   4236  N   VAL A 436      45.176  32.552  37.412  1.00  0.00           N  
ATOM   4237  CA  VAL A 436      45.835  32.518  38.715  1.00  0.00           C  
ATOM   4238  C   VAL A 436      44.917  32.775  39.918  1.00  0.00           C  
ATOM   4239  O   VAL A 436      44.176  33.756  39.750  1.00  0.00           O  
ATOM   4240  CB  VAL A 436      47.085  33.393  38.616  1.00  0.00           C  
ATOM   4241  CG1 VAL A 436      47.935  33.452  39.885  1.00  0.00           C  
ATOM   4242  CG2 VAL A 436      48.025  32.900  37.510  1.00  0.00           C  
ATOM   4243  H   VAL A 436      45.411  33.382  36.913  1.00  0.00           H  
ATOM   4244  N   GLY A 437      44.717  31.803  40.789  1.00  0.00           N  
ATOM   4245  CA  GLY A 437      43.748  31.831  41.898  1.00  0.00           C  
ATOM   4246  C   GLY A 437      42.629  30.811  41.781  1.00  0.00           C  
ATOM   4247  O   GLY A 437      41.667  31.018  41.049  1.00  0.00           O  
ATOM   4248  H   GLY A 437      45.123  30.899  40.681  1.00  0.00           H  
ATOM   4249  N   GLU A 438      42.612  29.851  42.713  1.00  0.00           N  
ATOM   4250  CA  GLU A 438      41.785  28.649  42.555  1.00  0.00           C  
ATOM   4251  C   GLU A 438      40.266  28.888  42.551  1.00  0.00           C  
ATOM   4252  O   GLU A 438      39.743  29.632  43.377  1.00  0.00           O  
ATOM   4253  CB  GLU A 438      42.288  27.471  43.389  1.00  0.00           C  
ATOM   4254  CG  GLU A 438      41.829  26.063  43.011  1.00  0.00           C  
ATOM   4255  CD  GLU A 438      42.215  24.969  44.015  1.00  0.00           C  
ATOM   4256  OE1 GLU A 438      43.396  24.839  44.389  1.00  0.00           O  
ATOM   4257  OE2 GLU A 438      41.356  24.072  44.206  1.00  0.00           O1-
ATOM   4258  H   GLU A 438      43.133  29.906  43.561  1.00  0.00           H  
ATOM   4259  N   ALA A 439      39.695  28.218  41.556  1.00  0.00           N  
ATOM   4260  CA  ALA A 439      38.243  28.161  41.348  1.00  0.00           C  
ATOM   4261  C   ALA A 439      37.440  29.445  41.155  1.00  0.00           C  
ATOM   4262  O   ALA A 439      36.297  29.465  41.612  1.00  0.00           O  
ATOM   4263  CB  ALA A 439      37.602  27.067  42.198  1.00  0.00           C  
ATOM   4264  H   ALA A 439      40.310  27.731  40.935  1.00  0.00           H  
ATOM   4265  N   LEU A 440      38.044  30.498  40.618  1.00  0.00           N  
ATOM   4266  CA  LEU A 440      37.370  31.781  40.345  1.00  0.00           C  
ATOM   4267  C   LEU A 440      36.259  31.719  39.299  1.00  0.00           C  
ATOM   4268  O   LEU A 440      36.471  31.073  38.271  1.00  0.00           O  
ATOM   4269  CB  LEU A 440      38.415  32.793  39.870  1.00  0.00           C  
ATOM   4270  CG  LEU A 440      39.071  33.618  40.982  1.00  0.00           C  
ATOM   4271  CD1 LEU A 440      40.503  33.983  40.587  1.00  0.00           C  
ATOM   4272  CD2 LEU A 440      38.122  34.757  41.366  1.00  0.00           C  
ATOM   4273  H   LEU A 440      39.029  30.465  40.445  1.00  0.00           H  
ATOM   4274  N   ALA A 441      35.126  32.298  39.692  1.00  0.00           N  
ATOM   4275  CA  ALA A 441      33.789  32.174  39.117  1.00  0.00           C  
ATOM   4276  C   ALA A 441      33.418  30.722  39.416  1.00  0.00           C  
ATOM   4277  O   ALA A 441      32.903  29.984  38.572  1.00  0.00           O  
ATOM   4278  CB  ALA A 441      33.591  32.572  37.654  1.00  0.00           C  
ATOM   4279  H   ALA A 441      35.166  32.794  40.559  1.00  0.00           H  
ATOM   4280  N   GLY A 442      33.296  30.455  40.716  1.00  0.00           N  
ATOM   4281  CA  GLY A 442      33.088  29.104  41.255  1.00  0.00           C  
ATOM   4282  C   GLY A 442      33.056  29.323  42.772  1.00  0.00           C  
ATOM   4283  O   GLY A 442      31.920  29.336  43.249  1.00  0.00           O  
ATOM   4284  H   GLY A 442      33.340  31.178  41.408  1.00  0.00           H  
ATOM   4285  N   MET A 443      34.201  29.543  43.398  1.00  0.00           N  
ATOM   4286  CA  MET A 443      34.387  29.640  44.852  1.00  0.00           C  
ATOM   4287  C   MET A 443      33.788  30.807  45.640  1.00  0.00           C  
ATOM   4288  O   MET A 443      32.988  30.609  46.555  1.00  0.00           O  
ATOM   4289  CB  MET A 443      35.843  29.313  45.190  1.00  0.00           C  
ATOM   4290  CG  MET A 443      36.072  29.165  46.697  1.00  0.00           C  
ATOM   4291  SD  MET A 443      37.871  29.160  47.032  1.00  0.00           S  
ATOM   4292  CE  MET A 443      38.473  30.654  46.263  1.00  0.00           C  
ATOM   4293  H   MET A 443      35.070  29.718  42.936  1.00  0.00           H  
ATOM   4294  N   GLU A 444      34.164  32.041  45.306  1.00  0.00           N  
ATOM   4295  CA  GLU A 444      33.446  33.254  45.712  1.00  0.00           C  
ATOM   4296  C   GLU A 444      31.916  33.104  45.688  1.00  0.00           C  
ATOM   4297  O   GLU A 444      31.354  33.108  46.783  1.00  0.00           O  
ATOM   4298  CB  GLU A 444      33.957  34.568  45.111  1.00  0.00           C  
ATOM   4299  CG  GLU A 444      33.702  34.834  43.626  1.00  0.00           C  
ATOM   4300  CD  GLU A 444      33.919  33.627  42.721  1.00  0.00           C  
ATOM   4301  OE1 GLU A 444      34.964  32.939  42.753  1.00  0.00           O  
ATOM   4302  OE2 GLU A 444      32.852  33.149  42.265  1.00  0.00           O1-
ATOM   4303  H   GLU A 444      34.966  32.148  44.722  1.00  0.00           H  
ATOM   4304  N   LEU A 445      31.325  32.998  44.512  1.00  0.00           N  
ATOM   4305  CA  LEU A 445      29.870  32.821  44.382  1.00  0.00           C  
ATOM   4306  C   LEU A 445      29.343  31.676  45.254  1.00  0.00           C  
ATOM   4307  O   LEU A 445      28.501  31.970  46.085  1.00  0.00           O  
ATOM   4308  CB  LEU A 445      29.438  32.502  42.949  1.00  0.00           C  
ATOM   4309  CG  LEU A 445      27.942  32.489  42.653  1.00  0.00           C  
ATOM   4310  CD1 LEU A 445      27.372  33.880  42.942  1.00  0.00           C  
ATOM   4311  CD2 LEU A 445      27.664  31.995  41.230  1.00  0.00           C  
ATOM   4312  H   LEU A 445      31.891  32.951  43.680  1.00  0.00           H  
ATOM   4313  N   PHE A 446      29.933  30.475  45.236  1.00  0.00           N  
ATOM   4314  CA  PHE A 446      29.487  29.339  46.059  1.00  0.00           C  
ATOM   4315  C   PHE A 446      29.409  29.709  47.546  1.00  0.00           C  
ATOM   4316  O   PHE A 446      28.331  29.959  48.073  1.00  0.00           O  
ATOM   4317  CB  PHE A 446      30.373  28.102  46.000  1.00  0.00           C  
ATOM   4318  CG  PHE A 446      29.828  26.916  46.799  1.00  0.00           C  
ATOM   4319  CD1 PHE A 446      28.521  26.493  46.586  1.00  0.00           C  
ATOM   4320  CD2 PHE A 446      30.572  26.271  47.780  1.00  0.00           C  
ATOM   4321  CE1 PHE A 446      28.045  25.392  47.286  1.00  0.00           C  
ATOM   4322  CE2 PHE A 446      30.066  25.207  48.524  1.00  0.00           C  
ATOM   4323  CZ  PHE A 446      28.783  24.735  48.270  1.00  0.00           C  
ATOM   4324  H   PHE A 446      30.499  30.162  44.470  1.00  0.00           H  
ATOM   4325  HD1 PHE A 446      27.854  26.871  45.808  1.00  0.00           H  
ATOM   4326  HD2 PHE A 446      31.586  26.633  47.953  1.00  0.00           H  
ATOM   4327  HE1 PHE A 446      27.067  25.011  46.984  1.00  0.00           H  
ATOM   4328  HE2 PHE A 446      30.688  24.743  49.292  1.00  0.00           H  
ATOM   4329  HZ  PHE A 446      28.542  23.698  48.498  1.00  0.00           H  
ATOM   4330  N   LEU A 447      30.546  30.060  48.147  1.00  0.00           N  
ATOM   4331  CA  LEU A 447      30.799  30.349  49.561  1.00  0.00           C  
ATOM   4332  C   LEU A 447      30.012  31.569  50.033  1.00  0.00           C  
ATOM   4333  O   LEU A 447      29.413  31.477  51.097  1.00  0.00           O  
ATOM   4334  CB  LEU A 447      32.307  30.396  49.851  1.00  0.00           C  
ATOM   4335  CG  LEU A 447      32.940  29.019  49.659  1.00  0.00           C  
ATOM   4336  CD1 LEU A 447      34.391  29.124  50.119  1.00  0.00           C  
ATOM   4337  CD2 LEU A 447      32.172  27.993  50.498  1.00  0.00           C  
ATOM   4338  H   LEU A 447      31.364  30.173  47.590  1.00  0.00           H  
ATOM   4339  N   PHE A 448      30.148  32.679  49.304  1.00  0.00           N  
ATOM   4340  CA  PHE A 448      29.462  33.877  49.818  1.00  0.00           C  
ATOM   4341  C   PHE A 448      27.953  33.671  49.653  1.00  0.00           C  
ATOM   4342  O   PHE A 448      27.329  33.707  50.705  1.00  0.00           O  
ATOM   4343  CB  PHE A 448      29.959  35.222  49.278  1.00  0.00           C  
ATOM   4344  CG  PHE A 448      31.340  35.674  49.771  1.00  0.00           C  
ATOM   4345  CD1 PHE A 448      31.568  36.585  50.791  1.00  0.00           C  
ATOM   4346  CD2 PHE A 448      32.424  35.395  48.947  1.00  0.00           C  
ATOM   4347  CE1 PHE A 448      32.783  37.196  51.083  1.00  0.00           C  
ATOM   4348  CE2 PHE A 448      33.632  36.025  49.228  1.00  0.00           C  
ATOM   4349  CZ  PHE A 448      33.870  36.918  50.269  1.00  0.00           C  
ATOM   4350  H   PHE A 448      30.677  32.871  48.481  1.00  0.00           H  
ATOM   4351  HD1 PHE A 448      30.809  36.586  51.568  1.00  0.00           H  
ATOM   4352  HD2 PHE A 448      32.407  34.603  48.206  1.00  0.00           H  
ATOM   4353  HE1 PHE A 448      32.858  37.777  52.004  1.00  0.00           H  
ATOM   4354  HE2 PHE A 448      34.377  35.947  48.444  1.00  0.00           H  
ATOM   4355  HZ  PHE A 448      34.755  37.541  50.365  1.00  0.00           H  
ATOM   4356  N   LEU A 449      27.398  33.165  48.550  1.00  0.00           N  
ATOM   4357  CA  LEU A 449      25.962  32.917  48.384  1.00  0.00           C  
ATOM   4358  C   LEU A 449      25.327  31.938  49.373  1.00  0.00           C  
ATOM   4359  O   LEU A 449      24.172  32.003  49.785  1.00  0.00           O  
ATOM   4360  CB  LEU A 449      25.526  32.485  46.987  1.00  0.00           C  
ATOM   4361  CG  LEU A 449      24.129  32.892  46.502  1.00  0.00           C  
ATOM   4362  CD1 LEU A 449      24.097  34.359  46.053  1.00  0.00           C  
ATOM   4363  CD2 LEU A 449      23.612  31.814  45.557  1.00  0.00           C  
ATOM   4364  H   LEU A 449      27.933  32.965  47.735  1.00  0.00           H  
ATOM   4365  N   THR A 450      26.046  30.840  49.591  1.00  0.00           N  
ATOM   4366  CA  THR A 450      25.582  29.788  50.510  1.00  0.00           C  
ATOM   4367  C   THR A 450      25.447  30.163  51.989  1.00  0.00           C  
ATOM   4368  O   THR A 450      24.410  30.090  52.641  1.00  0.00           O  
ATOM   4369  CB  THR A 450      26.173  28.382  50.374  1.00  0.00           C  
ATOM   4370  CG2 THR A 450      25.764  27.695  49.076  1.00  0.00           C  
ATOM   4371  OG1 THR A 450      27.569  28.674  50.429  1.00  0.00           O  
ATOM   4372  H   THR A 450      26.937  30.742  49.148  1.00  0.00           H  
ATOM   4373  HG1 THR A 450      27.888  28.833  49.502  1.00  0.00           H  
ATOM   4374  N   SER A 451      26.482  30.889  52.399  1.00  0.00           N  
ATOM   4375  CA  SER A 451      26.540  31.585  53.701  1.00  0.00           C  
ATOM   4376  C   SER A 451      25.472  32.616  54.053  1.00  0.00           C  
ATOM   4377  O   SER A 451      25.081  32.722  55.211  1.00  0.00           O  
ATOM   4378  CB  SER A 451      27.900  32.235  53.977  1.00  0.00           C  
ATOM   4379  OG  SER A 451      28.873  31.196  54.039  1.00  0.00           O  
ATOM   4380  H   SER A 451      27.347  30.812  51.918  1.00  0.00           H  
ATOM   4381  HG  SER A 451      29.093  30.841  53.128  1.00  0.00           H  
ATOM   4382  N   ILE A 452      25.012  33.292  53.006  1.00  0.00           N  
ATOM   4383  CA  ILE A 452      23.772  34.090  53.075  1.00  0.00           C  
ATOM   4384  C   ILE A 452      22.601  33.132  53.313  1.00  0.00           C  
ATOM   4385  O   ILE A 452      22.029  33.122  54.401  1.00  0.00           O  
ATOM   4386  CB  ILE A 452      23.681  35.089  51.925  1.00  0.00           C  
ATOM   4387  CG1 ILE A 452      25.012  35.799  51.683  1.00  0.00           C  
ATOM   4388  CG2 ILE A 452      22.468  35.992  52.202  1.00  0.00           C  
ATOM   4389  CD  ILE A 452      24.726  36.799  50.566  1.00  0.00           C  
ATOM   4390  H   ILE A 452      25.672  33.550  52.310  1.00  0.00           H  
ATOM   4391  N   LEU A 453      22.367  32.128  52.471  1.00  0.00           N  
ATOM   4392  CA  LEU A 453      21.229  31.202  52.584  1.00  0.00           C  
ATOM   4393  C   LEU A 453      21.041  30.243  53.760  1.00  0.00           C  
ATOM   4394  O   LEU A 453      19.950  29.694  53.896  1.00  0.00           O  
ATOM   4395  CB  LEU A 453      20.964  30.549  51.219  1.00  0.00           C  
ATOM   4396  CG  LEU A 453      20.781  31.488  50.025  1.00  0.00           C  
ATOM   4397  CD1 LEU A 453      20.789  30.756  48.692  1.00  0.00           C  
ATOM   4398  CD2 LEU A 453      19.659  32.499  50.309  1.00  0.00           C  
ATOM   4399  H   LEU A 453      22.902  31.826  51.679  1.00  0.00           H  
ATOM   4400  N   GLN A 454      22.074  30.197  54.600  1.00  0.00           N  
ATOM   4401  CA  GLN A 454      22.066  29.449  55.864  1.00  0.00           C  
ATOM   4402  C   GLN A 454      21.166  30.026  56.960  1.00  0.00           C  
ATOM   4403  O   GLN A 454      20.314  29.354  57.534  1.00  0.00           O  
ATOM   4404  CB  GLN A 454      23.449  29.139  56.434  1.00  0.00           C  
ATOM   4405  CG  GLN A 454      24.208  28.192  55.499  1.00  0.00           C  
ATOM   4406  CD  GLN A 454      25.628  27.842  55.962  1.00  0.00           C  
ATOM   4407  NE2 GLN A 454      25.609  26.627  56.504  1.00  0.00           N  
ATOM   4408  OE1 GLN A 454      26.541  28.619  56.238  1.00  0.00           O  
ATOM   4409  H   GLN A 454      22.975  30.407  54.219  1.00  0.00           H  
ATOM   4410 1HE2 GLN A 454      24.847  25.991  56.465  1.00  0.00           H  
ATOM   4411 2HE2 GLN A 454      26.479  26.309  56.889  1.00  0.00           H  
ATOM   4412  N   ASN A 455      21.345  31.338  57.062  1.00  0.00           N  
ATOM   4413  CA  ASN A 455      20.418  32.079  57.926  1.00  0.00           C  
ATOM   4414  C   ASN A 455      19.564  33.186  57.313  1.00  0.00           C  
ATOM   4415  O   ASN A 455      18.671  33.713  57.970  1.00  0.00           O  
ATOM   4416  CB  ASN A 455      21.213  32.756  59.057  1.00  0.00           C  
ATOM   4417  CG  ASN A 455      21.730  31.662  59.990  1.00  0.00           C  
ATOM   4418  ND2 ASN A 455      22.949  31.143  59.828  1.00  0.00           N  
ATOM   4419  OD1 ASN A 455      20.974  31.266  60.880  1.00  0.00           O  
ATOM   4420  H   ASN A 455      21.881  31.922  56.456  1.00  0.00           H  
ATOM   4421 1HD2 ASN A 455      23.484  31.411  59.025  1.00  0.00           H  
ATOM   4422 2HD2 ASN A 455      23.277  30.477  60.491  1.00  0.00           H  
ATOM   4423  N   PHE A 456      19.882  33.647  56.100  1.00  0.00           N  
ATOM   4424  CA  PHE A 456      19.208  34.829  55.561  1.00  0.00           C  
ATOM   4425  C   PHE A 456      18.160  34.676  54.460  1.00  0.00           C  
ATOM   4426  O   PHE A 456      18.239  33.798  53.595  1.00  0.00           O  
ATOM   4427  CB  PHE A 456      20.307  35.771  55.062  1.00  0.00           C  
ATOM   4428  CG  PHE A 456      21.313  36.302  56.082  1.00  0.00           C  
ATOM   4429  CD1 PHE A 456      22.554  35.736  56.375  1.00  0.00           C  
ATOM   4430  CD2 PHE A 456      20.905  37.375  56.851  1.00  0.00           C  
ATOM   4431  CE1 PHE A 456      23.264  36.151  57.496  1.00  0.00           C  
ATOM   4432  CE2 PHE A 456      21.613  37.769  57.985  1.00  0.00           C  
ATOM   4433  CZ  PHE A 456      22.751  37.089  58.388  1.00  0.00           C  
ATOM   4434  H   PHE A 456      20.727  33.430  55.610  1.00  0.00           H  
ATOM   4435  HD1 PHE A 456      23.040  35.141  55.601  1.00  0.00           H  
ATOM   4436  HD2 PHE A 456      19.931  37.848  56.717  1.00  0.00           H  
ATOM   4437  HE1 PHE A 456      24.335  35.988  57.363  1.00  0.00           H  
ATOM   4438  HE2 PHE A 456      21.311  38.724  58.425  1.00  0.00           H  
ATOM   4439  HZ  PHE A 456      23.329  37.236  59.304  1.00  0.00           H  
ATOM   4440  N   ASN A 457      17.083  35.432  54.623  1.00  0.00           N  
ATOM   4441  CA  ASN A 457      16.144  35.620  53.506  1.00  0.00           C  
ATOM   4442  C   ASN A 457      16.316  36.994  52.848  1.00  0.00           C  
ATOM   4443  O   ASN A 457      16.508  38.034  53.478  1.00  0.00           O  
ATOM   4444  CB  ASN A 457      14.747  35.445  54.106  1.00  0.00           C  
ATOM   4445  CG  ASN A 457      13.558  35.254  53.166  1.00  0.00           C  
ATOM   4446  ND2 ASN A 457      12.378  35.296  53.794  1.00  0.00           N  
ATOM   4447  OD1 ASN A 457      13.636  34.935  51.982  1.00  0.00           O  
ATOM   4448  H   ASN A 457      16.804  35.901  55.461  1.00  0.00           H  
ATOM   4449 1HD2 ASN A 457      12.221  35.464  54.767  1.00  0.00           H  
ATOM   4450 2HD2 ASN A 457      11.587  35.371  53.185  1.00  0.00           H  
ATOM   4451  N   LEU A 458      16.188  36.973  51.527  1.00  0.00           N  
ATOM   4452  CA  LEU A 458      16.503  38.111  50.651  1.00  0.00           C  
ATOM   4453  C   LEU A 458      15.430  39.096  50.184  1.00  0.00           C  
ATOM   4454  O   LEU A 458      14.454  38.653  49.580  1.00  0.00           O  
ATOM   4455  CB  LEU A 458      17.602  37.762  49.647  1.00  0.00           C  
ATOM   4456  CG  LEU A 458      17.181  36.784  48.554  1.00  0.00           C  
ATOM   4457  CD1 LEU A 458      17.957  37.086  47.270  1.00  0.00           C  
ATOM   4458  CD2 LEU A 458      17.441  35.306  48.841  1.00  0.00           C  
ATOM   4459  H   LEU A 458      16.208  36.048  51.135  1.00  0.00           H  
ATOM   4460  N   LYS A 459      15.435  40.353  50.631  1.00  0.00           N  
ATOM   4461  CA  LYS A 459      14.544  41.382  50.088  1.00  0.00           C  
ATOM   4462  C   LYS A 459      15.374  42.501  49.461  1.00  0.00           C  
ATOM   4463  O   LYS A 459      16.517  42.667  49.899  1.00  0.00           O  
ATOM   4464  CB  LYS A 459      13.712  41.930  51.255  1.00  0.00           C  
ATOM   4465  CG  LYS A 459      12.918  40.906  52.078  1.00  0.00           C  
ATOM   4466  CD  LYS A 459      11.945  40.173  51.149  1.00  0.00           C  
ATOM   4467  CE  LYS A 459      10.953  39.149  51.696  1.00  0.00           C  
ATOM   4468  NZ  LYS A 459       9.923  38.791  50.711  1.00  0.00           N1+
ATOM   4469  H   LYS A 459      15.978  40.638  51.424  1.00  0.00           H  
ATOM   4470  HZ1 LYS A 459       9.441  39.628  50.452  1.00  0.00           H  
ATOM   4471  HZ2 LYS A 459      10.442  38.493  49.901  1.00  0.00           H  
ATOM   4472  HZ3 LYS A 459       9.241  38.125  50.999  1.00  0.00           H  
ATOM   4473  N   SER A 460      14.842  43.127  48.415  1.00  0.00           N  
ATOM   4474  CA  SER A 460      15.521  44.210  47.703  1.00  0.00           C  
ATOM   4475  C   SER A 460      14.747  45.531  47.788  1.00  0.00           C  
ATOM   4476  O   SER A 460      13.648  45.566  47.222  1.00  0.00           O  
ATOM   4477  CB  SER A 460      15.872  44.101  46.215  1.00  0.00           C  
ATOM   4478  OG  SER A 460      16.740  45.188  45.873  1.00  0.00           O  
ATOM   4479  H   SER A 460      14.065  42.756  47.912  1.00  0.00           H  
ATOM   4480  HG  SER A 460      17.236  44.955  45.039  1.00  0.00           H  
ATOM   4481  N   LEU A 461      15.470  46.608  48.037  1.00  0.00           N  
ATOM   4482  CA  LEU A 461      14.930  47.967  48.199  1.00  0.00           C  
ATOM   4483  C   LEU A 461      14.822  48.742  46.885  1.00  0.00           C  
ATOM   4484  O   LEU A 461      14.192  49.799  46.931  1.00  0.00           O  
ATOM   4485  CB  LEU A 461      15.788  48.688  49.248  1.00  0.00           C  
ATOM   4486  CG  LEU A 461      15.526  48.033  50.608  1.00  0.00           C  
ATOM   4487  CD1 LEU A 461      16.655  48.517  51.524  1.00  0.00           C  
ATOM   4488  CD2 LEU A 461      14.223  48.470  51.274  1.00  0.00           C  
ATOM   4489  H   LEU A 461      16.471  46.534  47.969  1.00  0.00           H  
ATOM   4490  N   VAL A 462      15.217  48.211  45.730  1.00  0.00           N  
ATOM   4491  CA  VAL A 462      15.102  48.849  44.414  1.00  0.00           C  
ATOM   4492  C   VAL A 462      14.789  47.847  43.301  1.00  0.00           C  
ATOM   4493  O   VAL A 462      15.552  46.893  43.172  1.00  0.00           O  
ATOM   4494  CB  VAL A 462      16.261  49.738  43.971  1.00  0.00           C  
ATOM   4495  CG1 VAL A 462      16.117  51.141  44.567  1.00  0.00           C  
ATOM   4496  CG2 VAL A 462      17.632  49.089  44.195  1.00  0.00           C  
ATOM   4497  H   VAL A 462      15.687  47.321  45.719  1.00  0.00           H  
ATOM   4498  N   ASP A 463      13.503  47.919  42.958  1.00  0.00           N  
ATOM   4499  CA  ASP A 463      12.821  46.871  42.190  1.00  0.00           C  
ATOM   4500  C   ASP A 463      13.609  45.846  41.373  1.00  0.00           C  
ATOM   4501  O   ASP A 463      14.164  46.219  40.335  1.00  0.00           O  
ATOM   4502  CB  ASP A 463      11.719  47.488  41.323  1.00  0.00           C  
ATOM   4503  CG  ASP A 463      10.886  46.461  40.566  1.00  0.00           C  
ATOM   4504  OD1 ASP A 463      10.559  45.414  41.154  1.00  0.00           O  
ATOM   4505  OD2 ASP A 463      10.548  46.789  39.401  1.00  0.00           O1-
ATOM   4506  H   ASP A 463      12.958  48.711  43.204  1.00  0.00           H  
ATOM   4507  N   PRO A 464      13.470  44.600  41.790  1.00  0.00           N  
ATOM   4508  CA  PRO A 464      13.922  43.416  41.036  1.00  0.00           C  
ATOM   4509  C   PRO A 464      13.560  43.393  39.550  1.00  0.00           C  
ATOM   4510  O   PRO A 464      14.368  42.876  38.777  1.00  0.00           O  
ATOM   4511  CB  PRO A 464      13.498  42.134  41.759  1.00  0.00           C  
ATOM   4512  CG  PRO A 464      13.280  42.689  43.171  1.00  0.00           C  
ATOM   4513  CD  PRO A 464      12.774  44.118  42.997  1.00  0.00           C  
ATOM   4514  N   LYS A 465      12.473  44.035  39.141  1.00  0.00           N  
ATOM   4515  CA  LYS A 465      12.043  44.072  37.735  1.00  0.00           C  
ATOM   4516  C   LYS A 465      12.559  45.283  36.970  1.00  0.00           C  
ATOM   4517  O   LYS A 465      12.992  45.147  35.818  1.00  0.00           O  
ATOM   4518  CB  LYS A 465      10.523  43.984  37.815  1.00  0.00           C  
ATOM   4519  CG  LYS A 465       9.843  43.383  36.587  1.00  0.00           C  
ATOM   4520  CD  LYS A 465       8.349  43.659  36.718  1.00  0.00           C  
ATOM   4521  CE  LYS A 465       7.584  42.624  37.557  1.00  0.00           C  
ATOM   4522  NZ  LYS A 465       6.139  42.878  37.483  1.00  0.00           N1+
ATOM   4523  H   LYS A 465      11.982  44.629  39.773  1.00  0.00           H  
ATOM   4524  HZ1 LYS A 465       5.707  42.309  38.178  1.00  0.00           H  
ATOM   4525  HZ2 LYS A 465       5.998  43.852  37.699  1.00  0.00           H  
ATOM   4526  HZ3 LYS A 465       5.661  42.732  36.627  1.00  0.00           H  
ATOM   4527  N   ASN A 466      12.525  46.467  37.569  1.00  0.00           N  
ATOM   4528  CA  ASN A 466      13.104  47.686  36.975  1.00  0.00           C  
ATOM   4529  C   ASN A 466      14.552  47.450  36.540  1.00  0.00           C  
ATOM   4530  O   ASN A 466      14.864  47.748  35.390  1.00  0.00           O  
ATOM   4531  CB  ASN A 466      13.075  48.837  37.980  1.00  0.00           C  
ATOM   4532  CG  ASN A 466      11.722  49.556  37.940  1.00  0.00           C  
ATOM   4533  ND2 ASN A 466      11.518  50.281  39.038  1.00  0.00           N  
ATOM   4534  OD1 ASN A 466      10.851  49.654  37.078  1.00  0.00           O  
ATOM   4535  H   ASN A 466      11.953  46.666  38.362  1.00  0.00           H  
ATOM   4536 1HD2 ASN A 466      12.226  50.509  39.709  1.00  0.00           H  
ATOM   4537 2HD2 ASN A 466      10.613  50.696  39.155  1.00  0.00           H  
ATOM   4538  N   LEU A 467      15.459  46.922  37.357  1.00  0.00           N  
ATOM   4539  CA  LEU A 467      16.898  46.690  37.181  1.00  0.00           C  
ATOM   4540  C   LEU A 467      17.162  45.363  36.467  1.00  0.00           C  
ATOM   4541  O   LEU A 467      16.499  44.373  36.792  1.00  0.00           O  
ATOM   4542  CB  LEU A 467      17.494  46.501  38.580  1.00  0.00           C  
ATOM   4543  CG  LEU A 467      17.087  47.590  39.584  1.00  0.00           C  
ATOM   4544  CD1 LEU A 467      17.645  47.116  40.924  1.00  0.00           C  
ATOM   4545  CD2 LEU A 467      17.764  48.900  39.173  1.00  0.00           C  
ATOM   4546  H   LEU A 467      15.121  46.641  38.252  1.00  0.00           H  
ATOM   4547  N   ASP A 468      17.488  45.575  35.201  1.00  0.00           N  
ATOM   4548  CA  ASP A 468      17.878  44.516  34.249  1.00  0.00           C  
ATOM   4549  C   ASP A 468      19.356  44.132  34.280  1.00  0.00           C  
ATOM   4550  O   ASP A 468      20.175  44.909  34.773  1.00  0.00           O  
ATOM   4551  CB  ASP A 468      17.363  44.841  32.845  1.00  0.00           C  
ATOM   4552  CG  ASP A 468      17.307  43.669  31.862  1.00  0.00           C  
ATOM   4553  OD1 ASP A 468      17.256  44.052  30.668  1.00  0.00           O  
ATOM   4554  OD2 ASP A 468      17.124  42.503  32.268  1.00  0.00           O1-
ATOM   4555  H   ASP A 468      17.178  46.392  34.721  1.00  0.00           H  
ATOM   4556  N   THR A 469      19.753  42.980  33.762  1.00  0.00           N  
ATOM   4557  CA  THR A 469      21.125  42.465  33.668  1.00  0.00           C  
ATOM   4558  C   THR A 469      22.110  43.158  32.721  1.00  0.00           C  
ATOM   4559  O   THR A 469      23.161  42.576  32.460  1.00  0.00           O  
ATOM   4560  CB  THR A 469      21.101  40.949  33.465  1.00  0.00           C  
ATOM   4561  CG2 THR A 469      20.727  40.185  34.740  1.00  0.00           C  
ATOM   4562  OG1 THR A 469      20.320  40.616  32.318  1.00  0.00           O  
ATOM   4563  H   THR A 469      19.067  42.438  33.281  1.00  0.00           H  
ATOM   4564  HG1 THR A 469      19.733  39.808  32.417  1.00  0.00           H  
ATOM   4565  N   THR A 470      21.648  44.296  32.213  1.00  0.00           N  
ATOM   4566  CA  THR A 470      22.403  45.123  31.248  1.00  0.00           C  
ATOM   4567  C   THR A 470      23.557  45.878  31.908  1.00  0.00           C  
ATOM   4568  O   THR A 470      23.336  46.824  32.661  1.00  0.00           O  
ATOM   4569  CB  THR A 470      21.349  45.995  30.575  1.00  0.00           C  
ATOM   4570  CG2 THR A 470      21.933  46.934  29.510  1.00  0.00           C  
ATOM   4571  OG1 THR A 470      20.512  45.074  29.867  1.00  0.00           O  
ATOM   4572  H   THR A 470      20.711  44.546  32.461  1.00  0.00           H  
ATOM   4573  HG1 THR A 470      20.085  45.474  29.054  1.00  0.00           H  
ATOM   4574  N   PRO A 471      24.784  45.476  31.605  1.00  0.00           N  
ATOM   4575  CA  PRO A 471      26.021  46.059  32.164  1.00  0.00           C  
ATOM   4576  C   PRO A 471      26.525  47.448  31.782  1.00  0.00           C  
ATOM   4577  O   PRO A 471      26.064  48.014  30.789  1.00  0.00           O  
ATOM   4578  CB  PRO A 471      27.007  44.891  32.106  1.00  0.00           C  
ATOM   4579  CG  PRO A 471      26.639  44.394  30.702  1.00  0.00           C  
ATOM   4580  CD  PRO A 471      25.107  44.341  30.729  1.00  0.00           C  
ATOM   4581  N   VAL A 472      27.329  48.019  32.676  1.00  0.00           N  
ATOM   4582  CA  VAL A 472      27.872  49.374  32.537  1.00  0.00           C  
ATOM   4583  C   VAL A 472      29.170  49.279  31.735  1.00  0.00           C  
ATOM   4584  O   VAL A 472      30.181  48.768  32.227  1.00  0.00           O  
ATOM   4585  CB  VAL A 472      27.878  50.100  33.878  1.00  0.00           C  
ATOM   4586  CG1 VAL A 472      26.416  50.240  34.328  1.00  0.00           C  
ATOM   4587  CG2 VAL A 472      28.716  49.360  34.922  1.00  0.00           C  
ATOM   4588  H   VAL A 472      27.598  47.569  33.531  1.00  0.00           H  
ATOM   4589  N   VAL A 473      29.085  49.916  30.578  1.00  0.00           N  
ATOM   4590  CA  VAL A 473      29.999  49.602  29.466  1.00  0.00           C  
ATOM   4591  C   VAL A 473      31.485  49.543  29.816  1.00  0.00           C  
ATOM   4592  O   VAL A 473      31.920  50.400  30.590  1.00  0.00           O  
ATOM   4593  CB  VAL A 473      29.795  50.546  28.276  1.00  0.00           C  
ATOM   4594  CG1 VAL A 473      28.472  50.230  27.567  1.00  0.00           C  
ATOM   4595  CG2 VAL A 473      29.821  51.998  28.755  1.00  0.00           C  
ATOM   4596  H   VAL A 473      28.328  50.499  30.279  1.00  0.00           H  
ATOM   4597  N   ASN A 474      32.045  48.369  29.542  1.00  0.00           N  
ATOM   4598  CA  ASN A 474      33.442  48.030  29.803  1.00  0.00           C  
ATOM   4599  C   ASN A 474      34.150  47.265  28.681  1.00  0.00           C  
ATOM   4600  O   ASN A 474      33.609  46.770  27.687  1.00  0.00           O  
ATOM   4601  CB  ASN A 474      33.439  47.300  31.146  1.00  0.00           C  
ATOM   4602  CG  ASN A 474      34.820  47.326  31.796  1.00  0.00           C  
ATOM   4603  ND2 ASN A 474      35.156  48.429  32.469  1.00  0.00           N  
ATOM   4604  OD1 ASN A 474      35.732  46.512  31.595  1.00  0.00           O  
ATOM   4605  H   ASN A 474      31.569  47.588  29.139  1.00  0.00           H  
ATOM   4606 1HD2 ASN A 474      34.450  49.066  32.760  1.00  0.00           H  
ATOM   4607 2HD2 ASN A 474      36.073  48.425  32.854  1.00  0.00           H  
ATOM   4608  N   GLY A 475      35.447  47.549  28.718  1.00  0.00           N  
ATOM   4609  CA  GLY A 475      36.461  46.857  27.911  1.00  0.00           C  
ATOM   4610  C   GLY A 475      36.754  45.389  28.210  1.00  0.00           C  
ATOM   4611  O   GLY A 475      37.155  44.581  27.388  1.00  0.00           O  
ATOM   4612  H   GLY A 475      35.813  48.173  29.404  1.00  0.00           H  
ATOM   4613  N   PHE A 476      36.481  45.046  29.470  1.00  0.00           N  
ATOM   4614  CA  PHE A 476      36.740  43.671  29.899  1.00  0.00           C  
ATOM   4615  C   PHE A 476      35.664  43.010  30.769  1.00  0.00           C  
ATOM   4616  O   PHE A 476      35.294  41.865  30.543  1.00  0.00           O  
ATOM   4617  CB  PHE A 476      38.146  43.491  30.477  1.00  0.00           C  
ATOM   4618  CG  PHE A 476      38.435  42.024  30.808  1.00  0.00           C  
ATOM   4619  CD1 PHE A 476      38.491  41.683  32.150  1.00  0.00           C  
ATOM   4620  CD2 PHE A 476      38.812  41.096  29.852  1.00  0.00           C  
ATOM   4621  CE1 PHE A 476      38.994  40.420  32.479  1.00  0.00           C  
ATOM   4622  CE2 PHE A 476      39.236  39.808  30.140  1.00  0.00           C  
ATOM   4623  CZ  PHE A 476      39.350  39.505  31.495  1.00  0.00           C  
ATOM   4624  H   PHE A 476      36.208  45.802  30.074  1.00  0.00           H  
ATOM   4625  HD1 PHE A 476      38.114  42.349  32.922  1.00  0.00           H  
ATOM   4626  HD2 PHE A 476      38.466  41.223  28.828  1.00  0.00           H  
ATOM   4627  HE1 PHE A 476      39.069  40.126  33.522  1.00  0.00           H  
ATOM   4628  HE2 PHE A 476      39.511  39.152  29.306  1.00  0.00           H  
ATOM   4629  HZ  PHE A 476      39.639  38.491  31.778  1.00  0.00           H  
ATOM   4630  N   ALA A 477      35.155  43.737  31.759  1.00  0.00           N  
ATOM   4631  CA  ALA A 477      34.182  43.259  32.758  1.00  0.00           C  
ATOM   4632  C   ALA A 477      32.690  43.411  32.440  1.00  0.00           C  
ATOM   4633  O   ALA A 477      32.227  44.511  32.143  1.00  0.00           O  
ATOM   4634  CB  ALA A 477      34.397  43.958  34.097  1.00  0.00           C  
ATOM   4635  H   ALA A 477      35.493  44.662  31.927  1.00  0.00           H  
ATOM   4636  N   SER A 478      32.002  42.383  32.920  1.00  0.00           N  
ATOM   4637  CA  SER A 478      30.526  42.338  32.840  1.00  0.00           C  
ATOM   4638  C   SER A 478      29.945  42.718  34.200  1.00  0.00           C  
ATOM   4639  O   SER A 478      29.822  41.771  34.978  1.00  0.00           O  
ATOM   4640  CB  SER A 478      30.151  40.929  32.412  1.00  0.00           C  
ATOM   4641  OG  SER A 478      28.725  40.848  32.367  1.00  0.00           O  
ATOM   4642  H   SER A 478      32.378  41.775  33.617  1.00  0.00           H  
ATOM   4643  HG  SER A 478      28.634  39.854  32.473  1.00  0.00           H  
ATOM   4644  N   VAL A 479      29.500  43.958  34.367  1.00  0.00           N  
ATOM   4645  CA  VAL A 479      29.128  44.597  35.637  1.00  0.00           C  
ATOM   4646  C   VAL A 479      27.691  45.100  35.674  1.00  0.00           C  
ATOM   4647  O   VAL A 479      27.429  46.166  35.131  1.00  0.00           O  
ATOM   4648  CB  VAL A 479      30.033  45.783  35.997  1.00  0.00           C  
ATOM   4649  CG1 VAL A 479      29.776  46.347  37.396  1.00  0.00           C  
ATOM   4650  CG2 VAL A 479      31.526  45.481  35.797  1.00  0.00           C  
ATOM   4651  H   VAL A 479      29.415  44.502  33.532  1.00  0.00           H  
ATOM   4652  N   PRO A 480      26.862  44.462  36.497  1.00  0.00           N  
ATOM   4653  CA  PRO A 480      25.540  44.990  36.888  1.00  0.00           C  
ATOM   4654  C   PRO A 480      25.759  46.249  37.720  1.00  0.00           C  
ATOM   4655  O   PRO A 480      26.780  46.345  38.401  1.00  0.00           O  
ATOM   4656  CB  PRO A 480      24.861  43.916  37.733  1.00  0.00           C  
ATOM   4657  CG  PRO A 480      25.656  42.638  37.442  1.00  0.00           C  
ATOM   4658  CD  PRO A 480      27.026  43.048  36.889  1.00  0.00           C  
ATOM   4659  N   PRO A 481      24.790  47.155  37.829  1.00  0.00           N  
ATOM   4660  CA  PRO A 481      24.806  48.282  38.776  1.00  0.00           C  
ATOM   4661  C   PRO A 481      24.478  47.863  40.202  1.00  0.00           C  
ATOM   4662  O   PRO A 481      24.018  46.747  40.447  1.00  0.00           O  
ATOM   4663  CB  PRO A 481      23.818  49.316  38.232  1.00  0.00           C  
ATOM   4664  CG  PRO A 481      23.869  49.000  36.734  1.00  0.00           C  
ATOM   4665  CD  PRO A 481      24.042  47.491  36.610  1.00  0.00           C  
ATOM   4666  N   PHE A 482      24.933  48.666  41.165  1.00  0.00           N  
ATOM   4667  CA  PHE A 482      24.794  48.329  42.581  1.00  0.00           C  
ATOM   4668  C   PHE A 482      23.372  48.505  43.101  1.00  0.00           C  
ATOM   4669  O   PHE A 482      22.731  49.501  42.754  1.00  0.00           O  
ATOM   4670  CB  PHE A 482      25.634  49.213  43.510  1.00  0.00           C  
ATOM   4671  CG  PHE A 482      27.137  49.077  43.267  1.00  0.00           C  
ATOM   4672  CD1 PHE A 482      27.852  48.193  44.058  1.00  0.00           C  
ATOM   4673  CD2 PHE A 482      27.813  49.963  42.425  1.00  0.00           C  
ATOM   4674  CE1 PHE A 482      29.242  48.240  44.053  1.00  0.00           C  
ATOM   4675  CE2 PHE A 482      29.205  50.011  42.431  1.00  0.00           C  
ATOM   4676  CZ  PHE A 482      29.930  49.108  43.201  1.00  0.00           C  
ATOM   4677  H   PHE A 482      25.507  49.438  40.898  1.00  0.00           H  
ATOM   4678  HD1 PHE A 482      27.427  47.851  45.011  1.00  0.00           H  
ATOM   4679  HD2 PHE A 482      27.179  50.613  41.843  1.00  0.00           H  
ATOM   4680  HE1 PHE A 482      29.878  47.489  44.504  1.00  0.00           H  
ATOM   4681  HE2 PHE A 482      29.710  50.730  41.793  1.00  0.00           H  
ATOM   4682  HZ  PHE A 482      31.010  49.212  43.289  1.00  0.00           H  
ATOM   4683  N   TYR A 483      22.849  47.495  43.790  1.00  0.00           N  
ATOM   4684  CA  TYR A 483      21.536  47.461  44.446  1.00  0.00           C  
ATOM   4685  C   TYR A 483      21.480  47.319  45.963  1.00  0.00           C  
ATOM   4686  O   TYR A 483      22.212  46.519  46.533  1.00  0.00           O  
ATOM   4687  CB  TYR A 483      20.465  46.537  43.863  1.00  0.00           C  
ATOM   4688  CG  TYR A 483      21.046  45.201  43.420  1.00  0.00           C  
ATOM   4689  CD1 TYR A 483      21.906  45.071  42.327  1.00  0.00           C  
ATOM   4690  CD2 TYR A 483      20.761  44.062  44.166  1.00  0.00           C  
ATOM   4691  CE1 TYR A 483      22.448  43.836  42.004  1.00  0.00           C  
ATOM   4692  CE2 TYR A 483      21.178  42.799  43.781  1.00  0.00           C  
ATOM   4693  CZ  TYR A 483      22.054  42.706  42.701  1.00  0.00           C  
ATOM   4694  OH  TYR A 483      22.574  41.495  42.359  1.00  0.00           O  
ATOM   4695  H   TYR A 483      23.414  46.711  44.054  1.00  0.00           H  
ATOM   4696  HD1 TYR A 483      22.158  45.941  41.727  1.00  0.00           H  
ATOM   4697  HD2 TYR A 483      20.139  44.056  45.058  1.00  0.00           H  
ATOM   4698  HE1 TYR A 483      23.123  43.714  41.148  1.00  0.00           H  
ATOM   4699  HE2 TYR A 483      20.767  41.896  44.225  1.00  0.00           H  
ATOM   4700  HH  TYR A 483      23.180  41.670  41.572  1.00  0.00           H  
ATOM   4701  N   GLN A 484      20.673  48.122  46.649  1.00  0.00           N  
ATOM   4702  CA  GLN A 484      20.531  48.046  48.104  1.00  0.00           C  
ATOM   4703  C   GLN A 484      19.604  46.880  48.428  1.00  0.00           C  
ATOM   4704  O   GLN A 484      18.441  46.796  48.035  1.00  0.00           O  
ATOM   4705  CB  GLN A 484      19.996  49.353  48.695  1.00  0.00           C  
ATOM   4706  CG  GLN A 484      20.194  49.643  50.183  1.00  0.00           C  
ATOM   4707  CD  GLN A 484      19.754  51.064  50.553  1.00  0.00           C  
ATOM   4708  NE2 GLN A 484      20.550  52.083  50.277  1.00  0.00           N  
ATOM   4709  OE1 GLN A 484      18.592  51.228  50.913  1.00  0.00           O  
ATOM   4710  H   GLN A 484      20.324  48.941  46.187  1.00  0.00           H  
ATOM   4711 1HE2 GLN A 484      21.510  52.096  49.969  1.00  0.00           H  
ATOM   4712 2HE2 GLN A 484      20.178  52.998  50.407  1.00  0.00           H  
ATOM   4713  N   LEU A 485      20.101  46.082  49.369  1.00  0.00           N  
ATOM   4714  CA  LEU A 485      19.426  44.884  49.899  1.00  0.00           C  
ATOM   4715  C   LEU A 485      19.046  44.933  51.381  1.00  0.00           C  
ATOM   4716  O   LEU A 485      19.316  45.867  52.131  1.00  0.00           O  
ATOM   4717  CB  LEU A 485      20.133  43.552  49.624  1.00  0.00           C  
ATOM   4718  CG  LEU A 485      20.358  43.009  48.209  1.00  0.00           C  
ATOM   4719  CD1 LEU A 485      21.693  43.524  47.662  1.00  0.00           C  
ATOM   4720  CD2 LEU A 485      20.259  41.486  48.209  1.00  0.00           C  
ATOM   4721  H   LEU A 485      20.930  46.382  49.839  1.00  0.00           H  
ATOM   4722  N   CYS A 486      18.004  44.171  51.699  1.00  0.00           N  
ATOM   4723  CA  CYS A 486      17.505  43.845  53.049  1.00  0.00           C  
ATOM   4724  C   CYS A 486      17.676  42.354  53.347  1.00  0.00           C  
ATOM   4725  O   CYS A 486      17.024  41.627  52.604  1.00  0.00           O  
ATOM   4726  CB  CYS A 486      16.073  44.347  53.189  1.00  0.00           C  
ATOM   4727  SG  CYS A 486      15.099  43.709  54.611  1.00  0.00           S  
ATOM   4728  H   CYS A 486      17.351  43.964  50.973  1.00  0.00           H  
ATOM   4729  HG  CYS A 486      13.935  44.083  54.088  1.00  0.00           H  
ATOM   4730  N   PHE A 487      18.549  42.002  54.293  1.00  0.00           N  
ATOM   4731  CA  PHE A 487      18.821  40.606  54.669  1.00  0.00           C  
ATOM   4732  C   PHE A 487      18.249  40.367  56.065  1.00  0.00           C  
ATOM   4733  O   PHE A 487      18.801  40.855  57.057  1.00  0.00           O  
ATOM   4734  CB  PHE A 487      20.303  40.254  54.541  1.00  0.00           C  
ATOM   4735  CG  PHE A 487      20.895  40.237  53.132  1.00  0.00           C  
ATOM   4736  CD1 PHE A 487      20.827  39.191  52.228  1.00  0.00           C  
ATOM   4737  CD2 PHE A 487      21.750  41.306  52.888  1.00  0.00           C  
ATOM   4738  CE1 PHE A 487      21.549  39.256  51.038  1.00  0.00           C  
ATOM   4739  CE2 PHE A 487      22.513  41.333  51.735  1.00  0.00           C  
ATOM   4740  CZ  PHE A 487      22.419  40.308  50.793  1.00  0.00           C  
ATOM   4741  H   PHE A 487      19.414  42.486  54.421  1.00  0.00           H  
ATOM   4742  HD1 PHE A 487      20.166  38.349  52.420  1.00  0.00           H  
ATOM   4743  HD2 PHE A 487      21.713  42.200  53.514  1.00  0.00           H  
ATOM   4744  HE1 PHE A 487      21.584  38.399  50.355  1.00  0.00           H  
ATOM   4745  HE2 PHE A 487      23.215  42.134  51.538  1.00  0.00           H  
ATOM   4746  HZ  PHE A 487      23.115  40.328  49.955  1.00  0.00           H  
ATOM   4747  N   ILE A 488      17.009  39.879  56.010  1.00  0.00           N  
ATOM   4748  CA  ILE A 488      16.334  39.477  57.254  1.00  0.00           C  
ATOM   4749  C   ILE A 488      16.849  38.111  57.697  1.00  0.00           C  
ATOM   4750  O   ILE A 488      16.620  37.118  57.007  1.00  0.00           O  
ATOM   4751  CB  ILE A 488      14.834  39.393  56.998  1.00  0.00           C  
ATOM   4752  CG1 ILE A 488      14.285  40.688  56.396  1.00  0.00           C  
ATOM   4753  CG2 ILE A 488      14.083  39.036  58.284  1.00  0.00           C  
ATOM   4754  CD  ILE A 488      12.852  40.686  55.858  1.00  0.00           C  
ATOM   4755  H   ILE A 488      16.604  39.485  55.190  1.00  0.00           H  
ATOM   4756  N   PRO A 489      17.594  37.941  58.782  1.00  0.00           N  
ATOM   4757  CA  PRO A 489      17.843  36.638  59.409  1.00  0.00           C  
ATOM   4758  C   PRO A 489      16.601  36.032  60.062  1.00  0.00           C  
ATOM   4759  O   PRO A 489      15.709  36.706  60.576  1.00  0.00           O  
ATOM   4760  CB  PRO A 489      19.015  36.826  60.364  1.00  0.00           C  
ATOM   4761  CG  PRO A 489      18.849  38.277  60.835  1.00  0.00           C  
ATOM   4762  CD  PRO A 489      18.302  38.957  59.578  1.00  0.00           C  
ATOM   4763  N   ILE A 490      16.531  34.745  59.746  1.00  0.00           N  
ATOM   4764  CA  ILE A 490      15.375  33.912  60.089  1.00  0.00           C  
ATOM   4765  C   ILE A 490      15.654  32.844  61.155  1.00  0.00           C  
ATOM   4766  O   ILE A 490      16.335  31.875  60.808  1.00  0.00           O  
ATOM   4767  CB  ILE A 490      14.797  33.374  58.779  1.00  0.00           C  
ATOM   4768  CG1 ILE A 490      15.763  32.811  57.749  1.00  0.00           C  
ATOM   4769  CG2 ILE A 490      13.749  34.361  58.244  1.00  0.00           C  
ATOM   4770  CD  ILE A 490      15.096  32.092  56.575  1.00  0.00           C  
ATOM   4771  H   ILE A 490      17.234  34.257  59.220  1.00  0.00           H  
ATOM   4772  N   HIS A 491      14.788  32.863  62.159  1.00  0.00           N  
ATOM   4773  CA  HIS A 491      14.762  31.969  63.333  1.00  0.00           C  
ATOM   4774  C   HIS A 491      13.715  30.853  63.357  1.00  0.00           C  
ATOM   4775  O   HIS A 491      12.545  31.035  63.706  1.00  0.00           O  
ATOM   4776  CB  HIS A 491      14.841  32.884  64.561  1.00  0.00           C  
ATOM   4777  CG  HIS A 491      16.159  33.634  64.647  1.00  0.00           C  
ATOM   4778  CD2 HIS A 491      16.333  34.916  64.321  1.00  0.00           C  
ATOM   4779  ND1 HIS A 491      17.271  33.176  65.213  1.00  0.00           N  
ATOM   4780  CE1 HIS A 491      18.163  34.153  65.148  1.00  0.00           C  
ATOM   4781  NE2 HIS A 491      17.607  35.219  64.578  1.00  0.00           N  
ATOM   4782  H   HIS A 491      14.159  33.617  62.326  1.00  0.00           H  
ATOM   4783  HD2 HIS A 491      15.660  35.625  63.852  1.00  0.00           H  
ATOM   4784  HE1 HIS A 491      19.085  34.205  65.732  1.00  0.00           H  
ATOM   4785  HE2 HIS A 491      17.884  36.182  64.630  1.00  0.00           H  
ATOM   4786  N   HIS A 492      14.030  29.752  62.695  1.00  0.00           N  
ATOM   4787  CA  HIS A 492      13.286  28.483  62.754  1.00  0.00           C  
ATOM   4788  C   HIS A 492      14.064  27.239  63.185  1.00  0.00           C  
ATOM   4789  CB  HIS A 492      12.483  28.168  61.496  1.00  0.00           C  
ATOM   4790  CG  HIS A 492      13.337  28.222  60.227  1.00  0.00           C  
ATOM   4791  CD2 HIS A 492      13.990  27.219  59.653  1.00  0.00           C  
ATOM   4792  ND1 HIS A 492      13.345  29.213  59.334  1.00  0.00           N  
ATOM   4793  CE1 HIS A 492      14.035  28.790  58.275  1.00  0.00           C  
ATOM   4794  NE2 HIS A 492      14.397  27.517  58.420  1.00  0.00           N  
ATOM   4795  O1  HIS A 492      15.294  27.177  62.982  1.00  0.00           O  
ATOM   4796  O2  HIS A 492      13.553  26.580  64.105  1.00  0.00           O  
ATOM   4797  H   HIS A 492      14.885  29.639  62.179  1.00  0.00           H  
ATOM   4798  HD2 HIS A 492      14.346  26.299  60.125  1.00  0.00           H  
ATOM   4799  HE1 HIS A 492      14.342  29.431  57.454  1.00  0.00           H  
ATOM   4800  HE2 HIS A 492      15.014  26.904  57.928  1.00  0.00           H  
TER   
ATOM   4801  CAA HEM A 500      43.078  33.350  30.343  1.00  0.00           C  
ATOM   4802  CAB HEM A 500      36.123  35.682  36.860  1.00  0.00           C  
ATOM   4803  CAC HEM A 500      42.950  37.728  40.308  1.00  0.00           C  
ATOM   4804  CAD HEM A 500      46.898  35.851  33.460  1.00  0.00           C  
ATOM   4805  NA  HEM A 500      41.630  34.473  33.596  1.00  0.00           N  
ATOM   4806  CBA HEM A 500      42.906  34.293  29.155  1.00  0.00           C  
ATOM   4807  CBB HEM A 500      35.117  36.424  36.368  1.00  0.00           C  
ATOM   4808  CBC HEM A 500      43.154  36.799  41.259  1.00  0.00           C  
ATOM   4809  CBD HEM A 500      47.414  34.415  33.498  1.00  0.00           C  
ATOM   4810  NB  HEM A 500      39.614  35.122  35.518  1.00  0.00           N  
ATOM   4811  CGA HEM A 500      44.095  34.609  28.253  1.00  0.00           C  
ATOM   4812  CGD HEM A 500      48.268  34.026  32.285  1.00  0.00           C  
ATOM   4813  ND  HEM A 500      43.565  35.664  35.254  1.00  0.00           N  
ATOM   4814  CHA HEM A 500      43.883  35.103  32.892  1.00  0.00           C  
ATOM   4815  CHB HEM A 500      39.367  33.504  33.633  1.00  0.00           C  
ATOM   4816  CHC HEM A 500      39.143  36.723  37.286  1.00  0.00           C  
ATOM   4817  CHD HEM A 500      44.018  36.667  37.503  1.00  0.00           C  
ATOM   4818  CMA HEM A 500      40.160  32.132  31.021  1.00  0.00           C  
ATOM   4819  CMB HEM A 500      36.482  33.323  34.770  1.00  0.00           C  
ATOM   4820  CMC HEM A 500      39.835  37.761  40.003  1.00  0.00           C  
ATOM   4821  CMD HEM A 500      46.783  37.059  36.437  1.00  0.00           C  
ATOM   4822  C1A HEM A 500      42.631  34.527  32.655  1.00  0.00           C  
ATOM   4823  C1B HEM A 500      38.926  34.198  34.767  1.00  0.00           C  
ATOM   4824  C1C HEM A 500      40.470  37.025  37.624  1.00  0.00           C  
ATOM   4825  C1D HEM A 500      44.377  36.121  36.275  1.00  0.00           C  
ATOM   4826  O1A HEM A 500      44.816  33.686  27.819  1.00  0.00           O  
ATOM   4827  O1D HEM A 500      48.020  34.304  31.087  1.00  0.00           O  
ATOM   4828  C2A HEM A 500      42.282  33.655  31.616  1.00  0.00           C  
ATOM   4829  C2B HEM A 500      37.602  34.262  35.228  1.00  0.00           C  
ATOM   4830  C2C HEM A 500      40.830  37.591  38.855  1.00  0.00           C  
ATOM   4831  C2D HEM A 500      45.660  36.300  35.731  1.00  0.00           C  
ATOM   4832  O2A HEM A 500      44.089  35.758  27.756  1.00  0.00           O  
ATOM   4833  O2D HEM A 500      49.335  33.457  32.607  1.00  0.00           O  
ATOM   4834  C3A HEM A 500      41.037  33.072  31.863  1.00  0.00           C  
ATOM   4835  C3B HEM A 500      37.430  35.267  36.190  1.00  0.00           C  
ATOM   4836  C3C HEM A 500      42.210  37.417  39.005  1.00  0.00           C  
ATOM   4837  C3D HEM A 500      45.668  35.991  34.365  1.00  0.00           C  
ATOM   4838  C4A HEM A 500      40.645  33.649  33.073  1.00  0.00           C  
ATOM   4839  C4B HEM A 500      38.726  35.786  36.332  1.00  0.00           C  
ATOM   4840  C4C HEM A 500      42.666  36.718  37.879  1.00  0.00           C  
ATOM   4841  C4D HEM A 500      44.365  35.537  34.134  1.00  0.00           C  
ATOM   4842  NC  HEM A 500      41.583  36.420  37.083  1.00  0.00           N  
ATOM   4843 FE   HEM A 500      41.588  35.371  35.379  1.00  0.00          FE  
ATOM   4844  HHA HEM A 500      44.305  35.639  32.038  1.00  0.00           H  
ATOM   4845  HHB HEM A 500      38.776  32.655  33.295  1.00  0.00           H  
ATOM   4846  HHC HEM A 500      38.378  37.365  37.724  1.00  0.00           H  
ATOM   4847  HHD HEM A 500      44.747  37.129  38.160  1.00  0.00           H  
ATOM   4848  C1  _NBYB 501      47.421  47.902  36.734  1.00  0.00           C  
ATOM   4849  O1  _NBYB 501      43.422  42.870  32.247  1.00  0.00           O  
ATOM   4850  C2  _NBYB 501      46.821  46.694  36.041  1.00  0.00           C  
ATOM   4851  O2  _NBYB 501      48.761  49.796  36.133  1.00  0.00           O  
ATOM   4852  C3  _NBYB 501      45.256  45.942  34.317  1.00  0.00           C  
ATOM   4853  O3  _NBYB 501      49.644  47.848  35.722  1.00  0.00           O  
ATOM   4854  C4  _NBYB 501      45.341  44.596  34.801  1.00  0.00           C  
ATOM   4855  C5  _NBYB 501      46.021  46.983  34.943  1.00  0.00           C  
ATOM   4856  C6  _NBYB 501      46.943  45.359  36.557  1.00  0.00           C  
ATOM   4857  C7  _NBYB 501      46.140  44.384  35.972  1.00  0.00           C  
ATOM   4858  C8  _NBYB 501      46.397  48.904  37.266  1.00  0.00           C  
ATOM   4859  C9  _NBYB 501      44.630  46.215  33.048  1.00  0.00           C  
ATOM   4860  C10 _NBYB 501      44.711  43.581  34.017  1.00  0.00           C  
ATOM   4861  C11 _NBYB 501      44.028  43.929  32.854  1.00  0.00           C  
ATOM   4862  C12 _NBYB 501      48.644  48.534  36.073  1.00  0.00           C  
ATOM   4863  C13 _NBYB 501      44.022  45.238  32.265  1.00  0.00           C  
ATOM   4864  C14 _NBYB 501      42.027  42.927  31.961  1.00  0.00           C  
ATOM   4865  H2  _NBYB 501      46.212  47.936  34.438  1.00  0.00           H  
ATOM   4866  H3  _NBYB 501      47.682  45.093  37.315  1.00  0.00           H  
ATOM   4867  H4  _NBYB 501      46.212  43.345  36.296  1.00  0.00           H  
ATOM   4868  H8  _NBYB 501      44.531  47.208  32.612  1.00  0.00           H  
ATOM   4869  H9  _NBYB 501      44.757  42.533  34.317  1.00  0.00           H  
ATOM   4870  H10 _NBYB 501      43.475  45.473  31.355  1.00  0.00           H  
END
