# Supplementary material for: The molecular basis of dapsone activation of CYP2C9-catalyzed nonsteroidal anti-inflammatory drug oxidation
Source: J Biol Chem. 2023 Oct 20;299(12):105368. doi: 10.1016/j.jbc.2023.105368 (PMC10696402; doi:10.1016/j.jbc.2023.105368)
Supplement: CYP2C9-Naproxen-dapsone.pdb [file mmc11.zip › jbc_105368_CYP2C9-Naproxen-dapsone_mmc11.pdb]

CRYST1   74.870   74.870   74.870  90.00  90.00  90.00 P 1           1
ATOM      1  N   ARG A  26      37.316  59.610   7.602  1.00  0.00           N  
ATOM      2  CA  ARG A  26      36.473  59.192   8.780  1.00  0.00           C  
ATOM      3  C   ARG A  26      35.457  58.121   8.388  1.00  0.00           C  
ATOM      4  O   ARG A  26      35.001  58.192   7.237  1.00  0.00           O  
ATOM      5  CB  ARG A  26      35.690  60.349   9.409  1.00  0.00           C  
ATOM      6  CG  ARG A  26      35.059  59.969  10.747  1.00  0.00           C  
ATOM      7  CD  ARG A  26      33.731  60.700  10.959  1.00  0.00           C  
ATOM      8  NE  ARG A  26      33.466  60.714  12.399  1.00  0.00           N  
ATOM      9  CZ  ARG A  26      32.236  60.672  12.972  1.00  0.00           C  
ATOM     10  NH1 ARG A  26      31.196  60.446  12.180  1.00  0.00           N1+
ATOM     11  NH2 ARG A  26      32.103  60.603  14.296  1.00  0.00           N  
ATOM     12  N   GLY A  27      35.272  57.136   9.199  1.00  0.00           N  
ATOM     13  CA  GLY A  27      34.132  56.230   8.921  1.00  0.00           C  
ATOM     14  C   GLY A  27      32.714  56.960   9.080  1.00  0.00           C  
ATOM     15  O   GLY A  27      32.571  57.748  10.006  1.00  0.00           O  
ATOM     16  N   LYS A  28      31.841  56.860   8.081  1.00  0.00           N  
ATOM     17  CA  LYS A  28      30.514  57.574   8.126  1.00  0.00           C  
ATOM     18  C   LYS A  28      29.633  56.845   9.116  1.00  0.00           C  
ATOM     19  O   LYS A  28      29.960  55.786   9.713  1.00  0.00           O  
ATOM     20  CB  LYS A  28      29.831  57.496   6.742  1.00  0.00           C  
ATOM     21  CG  LYS A  28      30.535  58.319   5.690  1.00  0.00           C  
ATOM     22  CD  LYS A  28      29.858  57.993   4.341  1.00  0.00           C  
ATOM     23  CE  LYS A  28      30.734  58.706   3.314  1.00  0.00           C  
ATOM     24  NZ  LYS A  28      30.363  58.545   1.931  1.00  0.00           N1+
ATOM     25  N   LEU A  29      28.530  57.574   9.418  1.00  0.00           N  
ATOM     26  CA  LEU A  29      27.441  57.068  10.342  1.00  0.00           C  
ATOM     27  C   LEU A  29      26.257  56.199   9.775  1.00  0.00           C  
ATOM     28  O   LEU A  29      25.426  56.807   9.108  1.00  0.00           O  
ATOM     29  CB  LEU A  29      26.956  58.046  11.423  1.00  0.00           C  
ATOM     30  CG  LEU A  29      27.982  58.614  12.372  1.00  0.00           C  
ATOM     31  CD1 LEU A  29      27.396  59.227  13.598  1.00  0.00           C  
ATOM     32  CD2 LEU A  29      29.096  57.635  12.763  1.00  0.00           C  
ATOM     33  N   PRO A  30      26.350  54.833   9.887  1.00  0.00           N  
ATOM     34  CA  PRO A  30      25.457  53.777   9.393  1.00  0.00           C  
ATOM     35  C   PRO A  30      24.074  54.255   8.995  1.00  0.00           C  
ATOM     36  O   PRO A  30      23.359  55.029   9.648  1.00  0.00           O  
ATOM     37  CB  PRO A  30      25.417  52.849  10.608  1.00  0.00           C  
ATOM     38  CG  PRO A  30      26.862  52.782  11.081  1.00  0.00           C  
ATOM     39  CD  PRO A  30      27.239  54.254  10.888  1.00  0.00           C  
ATOM     40  N   PRO A  31      23.572  53.688   7.879  1.00  0.00           N  
ATOM     41  CA  PRO A  31      22.274  54.016   7.240  1.00  0.00           C  
ATOM     42  C   PRO A  31      21.043  53.897   8.210  1.00  0.00           C  
ATOM     43  O   PRO A  31      20.999  53.058   9.088  1.00  0.00           O  
ATOM     44  CB  PRO A  31      22.086  52.938   6.144  1.00  0.00           C  
ATOM     45  CG  PRO A  31      23.053  51.789   6.500  1.00  0.00           C  
ATOM     46  CD  PRO A  31      24.188  52.519   7.160  1.00  0.00           C  
ATOM     47  N   GLY A  32      20.059  54.672   7.835  1.00  0.00           N  
ATOM     48  CA  GLY A  32      18.774  54.612   8.570  1.00  0.00           C  
ATOM     49  C   GLY A  32      17.534  53.931   7.929  1.00  0.00           C  
ATOM     50  O   GLY A  32      16.877  54.649   7.089  1.00  0.00           O  
ATOM     51  N   PRO A  33      17.136  52.698   8.349  1.00  0.00           N  
ATOM     52  CA  PRO A  33      15.827  52.183   7.852  1.00  0.00           C  
ATOM     53  C   PRO A  33      14.858  51.922   8.993  1.00  0.00           C  
ATOM     54  O   PRO A  33      15.200  51.846  10.169  1.00  0.00           O  
ATOM     55  CB  PRO A  33      16.154  50.770   7.298  1.00  0.00           C  
ATOM     56  CG  PRO A  33      17.494  50.378   7.921  1.00  0.00           C  
ATOM     57  CD  PRO A  33      18.035  51.586   8.759  1.00  0.00           C  
ATOM     58  N   THR A  34      13.580  52.086   8.588  1.00  0.00           N  
ATOM     59  CA  THR A  34      12.418  51.801   9.414  1.00  0.00           C  
ATOM     60  C   THR A  34      11.952  50.346   9.071  1.00  0.00           C  
ATOM     61  O   THR A  34      11.783  49.981   7.900  1.00  0.00           O  
ATOM     62  CB  THR A  34      11.316  52.742   9.146  1.00  0.00           C  
ATOM     63  CG2 THR A  34      11.643  54.177   9.676  1.00  0.00           C  
ATOM     64  OG1 THR A  34      11.112  52.719   7.752  1.00  0.00           O  
ATOM     65  N   PRO A  35      11.597  49.517  10.108  1.00  0.00           N  
ATOM     66  CA  PRO A  35      10.981  48.201  10.054  1.00  0.00           C  
ATOM     67  C   PRO A  35       9.628  48.294   9.315  1.00  0.00           C  
ATOM     68  O   PRO A  35       8.939  49.334   9.186  1.00  0.00           O  
ATOM     69  CB  PRO A  35      10.771  47.740  11.512  1.00  0.00           C  
ATOM     70  CG  PRO A  35      12.095  48.203  12.102  1.00  0.00           C  
ATOM     71  CD  PRO A  35      12.239  49.611  11.423  1.00  0.00           C  
ATOM     72  N   LEU A  36       9.327  47.144   8.792  1.00  0.00           N  
ATOM     73  CA  LEU A  36       8.156  46.824   7.940  1.00  0.00           C  
ATOM     74  C   LEU A  36       6.799  46.789   8.662  1.00  0.00           C  
ATOM     75  O   LEU A  36       6.585  46.190   9.743  1.00  0.00           O  
ATOM     76  CB  LEU A  36       8.400  45.512   7.263  1.00  0.00           C  
ATOM     77  CG  LEU A  36       9.655  45.382   6.422  1.00  0.00           C  
ATOM     78  CD1 LEU A  36       9.682  43.923   5.790  1.00  0.00           C  
ATOM     79  CD2 LEU A  36       9.719  46.428   5.245  1.00  0.00           C  
ATOM     80  N   PRO A  37       5.834  47.409   8.108  1.00  0.00           N  
ATOM     81  CA  PRO A  37       4.461  47.328   8.580  1.00  0.00           C  
ATOM     82  C   PRO A  37       3.707  45.951   8.364  1.00  0.00           C  
ATOM     83  O   PRO A  37       4.140  45.261   7.431  1.00  0.00           O  
ATOM     84  CB  PRO A  37       3.720  48.467   7.871  1.00  0.00           C  
ATOM     85  CG  PRO A  37       4.800  49.462   7.632  1.00  0.00           C  
ATOM     86  CD  PRO A  37       6.018  48.617   7.365  1.00  0.00           C  
ATOM     87  N   VAL A  38       2.765  45.566   9.252  1.00  0.00           N  
ATOM     88  CA  VAL A  38       1.915  44.332   9.176  1.00  0.00           C  
ATOM     89  C   VAL A  38       2.432  43.115   8.368  1.00  0.00           C  
ATOM     90  O   VAL A  38       2.100  42.998   7.200  1.00  0.00           O  
ATOM     91  CB  VAL A  38       0.427  44.669   9.063  1.00  0.00           C  
ATOM     92  CG1 VAL A  38      -0.030  45.113   7.644  1.00  0.00           C  
ATOM     93  CG2 VAL A  38      -0.421  43.448   9.539  1.00  0.00           C  
ATOM     94  N   ILE A  39       3.305  42.261   8.872  1.00  0.00           N  
ATOM     95  CA  ILE A  39       3.966  41.206   8.019  1.00  0.00           C  
ATOM     96  C   ILE A  39       3.570  39.848   8.472  1.00  0.00           C  
ATOM     97  O   ILE A  39       3.174  39.047   7.575  1.00  0.00           O  
ATOM     98  CB  ILE A  39       5.516  41.219   7.928  1.00  0.00           C  
ATOM     99  CG1 ILE A  39       6.233  41.899   9.093  1.00  0.00           C  
ATOM    100  CG2 ILE A  39       5.950  42.061   6.637  1.00  0.00           C  
ATOM    101  CD  ILE A  39       7.755  41.921   8.987  1.00  0.00           C  
ATOM    102  N   GLY A  40       3.560  39.613   9.752  1.00  0.00           N  
ATOM    103  CA  GLY A  40       2.741  38.454  10.245  1.00  0.00           C  
ATOM    104  C   GLY A  40       1.576  38.907  11.156  1.00  0.00           C  
ATOM    105  O   GLY A  40       0.535  39.415  10.628  1.00  0.00           O  
ATOM    106  N   ASN A  41       2.009  39.170  12.362  1.00  0.00           N  
ATOM    107  CA  ASN A  41       1.124  39.482  13.523  1.00  0.00           C  
ATOM    108  C   ASN A  41       0.611  40.937  13.444  1.00  0.00           C  
ATOM    109  O   ASN A  41       1.391  41.898  13.321  1.00  0.00           O  
ATOM    110  CB  ASN A  41       1.908  39.242  14.850  1.00  0.00           C  
ATOM    111  CG  ASN A  41       2.275  37.750  15.164  1.00  0.00           C  
ATOM    112  ND2 ASN A  41       3.575  37.440  14.905  1.00  0.00           N  
ATOM    113  OD1 ASN A  41       1.502  36.876  15.463  1.00  0.00           O  
ATOM    114  N   ILE A  42      -0.630  41.102  13.983  1.00  0.00           N  
ATOM    115  CA  ILE A  42      -1.359  42.394  13.767  1.00  0.00           C  
ATOM    116  C   ILE A  42      -1.075  43.306  14.956  1.00  0.00           C  
ATOM    117  O   ILE A  42      -0.634  44.430  14.821  1.00  0.00           O  
ATOM    118  CB  ILE A  42      -2.901  42.069  13.778  1.00  0.00           C  
ATOM    119  CG1 ILE A  42      -3.305  41.020  12.696  1.00  0.00           C  
ATOM    120  CG2 ILE A  42      -3.842  43.262  13.773  1.00  0.00           C  
ATOM    121  CD  ILE A  42      -3.103  41.630  11.323  1.00  0.00           C  
ATOM    122  N   LEU A  43      -1.057  42.731  16.081  1.00  0.00           N  
ATOM    123  CA  LEU A  43      -1.090  43.486  17.383  1.00  0.00           C  
ATOM    124  C   LEU A  43       0.360  43.675  17.907  1.00  0.00           C  
ATOM    125  O   LEU A  43       0.978  44.665  17.693  1.00  0.00           O  
ATOM    126  CB  LEU A  43      -1.890  42.707  18.417  1.00  0.00           C  
ATOM    127  CG  LEU A  43      -2.511  43.636  19.474  1.00  0.00           C  
ATOM    128  CD1 LEU A  43      -3.600  44.504  18.803  1.00  0.00           C  
ATOM    129  CD2 LEU A  43      -3.120  42.831  20.601  1.00  0.00           C  
ATOM    130  N   GLN A  44       0.934  42.632  18.477  1.00  0.00           N  
ATOM    131  CA  GLN A  44       2.311  42.655  19.062  1.00  0.00           C  
ATOM    132  C   GLN A  44       3.224  41.820  18.175  1.00  0.00           C  
ATOM    133  O   GLN A  44       2.978  40.640  17.970  1.00  0.00           O  
ATOM    134  CB  GLN A  44       2.261  42.082  20.485  1.00  0.00           C  
ATOM    135  CG  GLN A  44       1.839  43.189  21.486  1.00  0.00           C  
ATOM    136  CD  GLN A  44       1.525  42.781  22.935  1.00  0.00           C  
ATOM    137  NE2 GLN A  44       2.503  42.870  23.792  1.00  0.00           N  
ATOM    138  OE1 GLN A  44       0.401  42.402  23.306  1.00  0.00           O  
ATOM    139  N   ILE A  45       4.156  42.524  17.605  1.00  0.00           N  
ATOM    140  CA  ILE A  45       5.164  41.760  16.852  1.00  0.00           C  
ATOM    141  C   ILE A  45       6.232  41.135  17.722  1.00  0.00           C  
ATOM    142  O   ILE A  45       6.692  41.834  18.663  1.00  0.00           O  
ATOM    143  CB  ILE A  45       5.919  42.594  15.754  1.00  0.00           C  
ATOM    144  CG1 ILE A  45       6.495  43.898  16.370  1.00  0.00           C  
ATOM    145  CG2 ILE A  45       4.920  42.857  14.619  1.00  0.00           C  
ATOM    146  CD  ILE A  45       7.574  44.546  15.573  1.00  0.00           C  
ATOM    147  N   GLY A  46       6.718  39.949  17.319  1.00  0.00           N  
ATOM    148  CA  GLY A  46       7.793  39.249  18.149  1.00  0.00           C  
ATOM    149  C   GLY A  46       9.042  38.934  17.317  1.00  0.00           C  
ATOM    150  O   GLY A  46       9.114  39.373  16.210  1.00  0.00           O  
ATOM    151  N   ILE A  47       9.830  38.053  17.886  1.00  0.00           N  
ATOM    152  CA  ILE A  47      10.927  37.292  17.243  1.00  0.00           C  
ATOM    153  C   ILE A  47      10.918  37.130  15.669  1.00  0.00           C  
ATOM    154  O   ILE A  47      11.637  37.817  14.941  1.00  0.00           O  
ATOM    155  CB  ILE A  47      11.170  35.877  17.859  1.00  0.00           C  
ATOM    156  CG1 ILE A  47       9.956  34.936  18.131  1.00  0.00           C  
ATOM    157  CG2 ILE A  47      12.025  36.071  19.114  1.00  0.00           C  
ATOM    158  CD  ILE A  47      10.464  33.471  18.202  1.00  0.00           C  
ATOM    159  N   LYS A  48       9.916  36.445  15.133  1.00  0.00           N  
ATOM    160  CA  LYS A  48       9.847  36.009  13.739  1.00  0.00           C  
ATOM    161  C   LYS A  48       9.594  37.202  12.748  1.00  0.00           C  
ATOM    162  O   LYS A  48      10.167  37.327  11.671  1.00  0.00           O  
ATOM    163  CB  LYS A  48       8.911  34.850  13.514  1.00  0.00           C  
ATOM    164  CG  LYS A  48       9.344  33.503  14.201  1.00  0.00           C  
ATOM    165  CD  LYS A  48      10.767  33.142  13.809  1.00  0.00           C  
ATOM    166  CE  LYS A  48      11.357  32.037  14.678  1.00  0.00           C  
ATOM    167  NZ  LYS A  48      12.702  31.633  14.178  1.00  0.00           N1+
ATOM    168  N   ASP A  49       8.780  38.108  13.268  1.00  0.00           N  
ATOM    169  CA  ASP A  49       8.430  39.359  12.455  1.00  0.00           C  
ATOM    170  C   ASP A  49       9.657  40.310  12.406  1.00  0.00           C  
ATOM    171  O   ASP A  49      10.091  40.672  11.282  1.00  0.00           O  
ATOM    172  CB  ASP A  49       7.258  40.109  13.059  1.00  0.00           C  
ATOM    173  CG  ASP A  49       6.024  39.288  13.398  1.00  0.00           C  
ATOM    174  OD1 ASP A  49       6.144  38.556  14.417  1.00  0.00           O  
ATOM    175  OD2 ASP A  49       4.966  39.629  12.959  1.00  0.00           O1-
ATOM    176  N   ILE A  50      10.211  40.568  13.578  1.00  0.00           N  
ATOM    177  CA  ILE A  50      11.485  41.308  13.692  1.00  0.00           C  
ATOM    178  C   ILE A  50      12.594  40.753  12.815  1.00  0.00           C  
ATOM    179  O   ILE A  50      13.160  41.558  12.086  1.00  0.00           O  
ATOM    180  CB  ILE A  50      11.843  41.672  15.139  1.00  0.00           C  
ATOM    181  CG1 ILE A  50      10.961  42.853  15.533  1.00  0.00           C  
ATOM    182  CG2 ILE A  50      13.313  41.999  15.348  1.00  0.00           C  
ATOM    183  CD  ILE A  50      10.787  43.100  17.037  1.00  0.00           C  
ATOM    184  N   SER A  51      12.770  39.448  12.837  1.00  0.00           N  
ATOM    185  CA  SER A  51      13.824  38.841  12.008  1.00  0.00           C  
ATOM    186  C   SER A  51      13.609  38.907  10.477  1.00  0.00           C  
ATOM    187  O   SER A  51      14.510  39.360   9.798  1.00  0.00           O  
ATOM    188  CB  SER A  51      13.988  37.340  12.252  1.00  0.00           C  
ATOM    189  OG  SER A  51      14.471  37.122  13.590  1.00  0.00           O  
ATOM    190  N   LYS A  52      12.342  38.905   9.969  1.00  0.00           N  
ATOM    191  CA  LYS A  52      11.943  39.212   8.625  1.00  0.00           C  
ATOM    192  C   LYS A  52      12.110  40.707   8.274  1.00  0.00           C  
ATOM    193  O   LYS A  52      12.480  40.995   7.137  1.00  0.00           O  
ATOM    194  CB  LYS A  52      10.490  38.727   8.322  1.00  0.00           C  
ATOM    195  CG  LYS A  52      10.033  38.610   6.859  1.00  0.00           C  
ATOM    196  CD  LYS A  52       8.675  37.888   6.852  1.00  0.00           C  
ATOM    197  CE  LYS A  52       8.070  37.916   5.413  1.00  0.00           C  
ATOM    198  NZ  LYS A  52       6.807  37.130   5.493  1.00  0.00           N1+
ATOM    199  N   SER A  53      11.920  41.622   9.209  1.00  0.00           N  
ATOM    200  CA  SER A  53      12.112  43.079   9.067  1.00  0.00           C  
ATOM    201  C   SER A  53      13.624  43.403   8.905  1.00  0.00           C  
ATOM    202  O   SER A  53      14.059  43.875   7.868  1.00  0.00           O  
ATOM    203  CB  SER A  53      11.576  43.861  10.283  1.00  0.00           C  
ATOM    204  OG  SER A  53      10.647  44.800   9.933  1.00  0.00           O  
ATOM    205  N   LEU A  54      14.394  42.694   9.749  1.00  0.00           N  
ATOM    206  CA  LEU A  54      15.855  42.793   9.774  1.00  0.00           C  
ATOM    207  C   LEU A  54      16.629  42.286   8.568  1.00  0.00           C  
ATOM    208  O   LEU A  54      17.496  43.050   8.105  1.00  0.00           O  
ATOM    209  CB  LEU A  54      16.490  42.154  11.040  1.00  0.00           C  
ATOM    210  CG  LEU A  54      16.379  43.005  12.325  1.00  0.00           C  
ATOM    211  CD1 LEU A  54      17.216  42.377  13.497  1.00  0.00           C  
ATOM    212  CD2 LEU A  54      16.897  44.458  11.997  1.00  0.00           C  
ATOM    213  N   THR A  55      16.302  41.118   8.013  1.00  0.00           N  
ATOM    214  CA  THR A  55      16.817  40.717   6.673  1.00  0.00           C  
ATOM    215  C   THR A  55      16.603  41.681   5.535  1.00  0.00           C  
ATOM    216  O   THR A  55      17.595  42.250   5.026  1.00  0.00           O  
ATOM    217  CB  THR A  55      16.539  39.295   6.154  1.00  0.00           C  
ATOM    218  CG2 THR A  55      17.421  38.309   6.946  1.00  0.00           C  
ATOM    219  OG1 THR A  55      15.144  39.020   6.333  1.00  0.00           O  
ATOM    220  N   ASN A  56      15.330  41.978   5.271  1.00  0.00           N  
ATOM    221  CA  ASN A  56      14.900  43.054   4.345  1.00  0.00           C  
ATOM    222  C   ASN A  56      15.431  44.443   4.622  1.00  0.00           C  
ATOM    223  O   ASN A  56      15.450  45.256   3.697  1.00  0.00           O  
ATOM    224  CB  ASN A  56      13.307  43.017   4.297  1.00  0.00           C  
ATOM    225  CG  ASN A  56      12.763  41.838   3.464  1.00  0.00           C  
ATOM    226  ND2 ASN A  56      12.110  40.963   4.201  1.00  0.00           N  
ATOM    227  OD1 ASN A  56      13.006  41.641   2.297  1.00  0.00           O  
ATOM    228  N   LEU A  57      15.886  44.753   5.864  1.00  0.00           N  
ATOM    229  CA  LEU A  57      16.536  46.069   6.161  1.00  0.00           C  
ATOM    230  C   LEU A  57      18.022  46.017   5.630  1.00  0.00           C  
ATOM    231  O   LEU A  57      18.297  46.693   4.619  1.00  0.00           O  
ATOM    232  CB  LEU A  57      16.532  46.511   7.612  1.00  0.00           C  
ATOM    233  CG  LEU A  57      15.075  46.831   8.061  1.00  0.00           C  
ATOM    234  CD1 LEU A  57      15.012  47.321   9.489  1.00  0.00           C  
ATOM    235  CD2 LEU A  57      14.299  47.838   7.253  1.00  0.00           C  
ATOM    236  N   SER A  58      18.664  44.859   5.977  1.00  0.00           N  
ATOM    237  CA  SER A  58      20.054  44.609   5.636  1.00  0.00           C  
ATOM    238  C   SER A  58      20.369  44.335   4.203  1.00  0.00           C  
ATOM    239  O   SER A  58      21.417  44.782   3.591  1.00  0.00           O  
ATOM    240  CB  SER A  58      20.555  43.414   6.447  1.00  0.00           C  
ATOM    241  OG  SER A  58      22.002  43.242   6.304  1.00  0.00           O  
ATOM    242  N   LYS A  59      19.394  43.847   3.446  1.00  0.00           N  
ATOM    243  CA  LYS A  59      19.451  43.693   2.003  1.00  0.00           C  
ATOM    244  C   LYS A  59      19.780  44.911   1.136  1.00  0.00           C  
ATOM    245  O   LYS A  59      20.961  45.334   0.852  1.00  0.00           O  
ATOM    246  CB  LYS A  59      18.155  42.978   1.634  1.00  0.00           C  
ATOM    247  CG  LYS A  59      18.525  41.477   1.654  1.00  0.00           C  
ATOM    248  CD  LYS A  59      17.289  40.714   1.309  1.00  0.00           C  
ATOM    249  CE  LYS A  59      17.620  39.271   0.900  1.00  0.00           C  
ATOM    250  NZ  LYS A  59      16.419  38.628   0.294  1.00  0.00           N1+
ATOM    251  N   VAL A  60      18.756  45.779   1.081  1.00  0.00           N  
ATOM    252  CA  VAL A  60      18.796  47.131   0.442  1.00  0.00           C  
ATOM    253  C   VAL A  60      19.697  48.103   1.103  1.00  0.00           C  
ATOM    254  O   VAL A  60      20.539  48.676   0.404  1.00  0.00           O  
ATOM    255  CB  VAL A  60      17.353  47.715   0.258  1.00  0.00           C  
ATOM    256  CG1 VAL A  60      16.669  47.828   1.660  1.00  0.00           C  
ATOM    257  CG2 VAL A  60      17.327  48.945  -0.630  1.00  0.00           C  
ATOM    258  N   TYR A  61      19.596  48.239   2.435  1.00  0.00           N  
ATOM    259  CA  TYR A  61      20.432  49.222   3.118  1.00  0.00           C  
ATOM    260  C   TYR A  61      21.929  48.949   3.434  1.00  0.00           C  
ATOM    261  O   TYR A  61      22.718  49.804   3.132  1.00  0.00           O  
ATOM    262  CB  TYR A  61      19.702  49.670   4.417  1.00  0.00           C  
ATOM    263  CG  TYR A  61      18.445  50.600   4.130  1.00  0.00           C  
ATOM    264  CD1 TYR A  61      17.176  50.169   3.918  1.00  0.00           C  
ATOM    265  CD2 TYR A  61      18.741  51.995   3.995  1.00  0.00           C  
ATOM    266  CE1 TYR A  61      16.209  51.032   3.435  1.00  0.00           C  
ATOM    267  CE2 TYR A  61      17.702  52.900   3.667  1.00  0.00           C  
ATOM    268  CZ  TYR A  61      16.477  52.407   3.354  1.00  0.00           C  
ATOM    269  OH  TYR A  61      15.710  53.077   2.504  1.00  0.00           O  
ATOM    270  N   GLY A  62      22.302  47.742   3.882  1.00  0.00           N  
ATOM    271  CA  GLY A  62      23.711  47.573   4.411  1.00  0.00           C  
ATOM    272  C   GLY A  62      23.694  46.775   5.653  1.00  0.00           C  
ATOM    273  O   GLY A  62      22.790  46.964   6.453  1.00  0.00           O  
ATOM    274  N   PRO A  63      24.858  46.094   5.916  1.00  0.00           N  
ATOM    275  CA  PRO A  63      24.932  45.200   7.039  1.00  0.00           C  
ATOM    276  C   PRO A  63      24.923  45.924   8.359  1.00  0.00           C  
ATOM    277  O   PRO A  63      24.430  45.392   9.350  1.00  0.00           O  
ATOM    278  CB  PRO A  63      26.147  44.270   6.868  1.00  0.00           C  
ATOM    279  CG  PRO A  63      26.308  44.341   5.338  1.00  0.00           C  
ATOM    280  CD  PRO A  63      25.812  45.668   4.890  1.00  0.00           C  
ATOM    281  N   VAL A  64      25.402  47.165   8.428  1.00  0.00           N  
ATOM    282  CA  VAL A  64      25.508  47.885   9.706  1.00  0.00           C  
ATOM    283  C   VAL A  64      24.697  49.176   9.803  1.00  0.00           C  
ATOM    284  O   VAL A  64      24.997  50.171   9.132  1.00  0.00           O  
ATOM    285  CB  VAL A  64      26.974  48.202  10.057  1.00  0.00           C  
ATOM    286  CG1 VAL A  64      27.152  48.983  11.381  1.00  0.00           C  
ATOM    287  CG2 VAL A  64      27.875  46.951   9.946  1.00  0.00           C  
ATOM    288  N   PHE A  65      23.517  49.063  10.339  1.00  0.00           N  
ATOM    289  CA  PHE A  65      22.428  50.065  10.367  1.00  0.00           C  
ATOM    290  C   PHE A  65      21.896  50.669  11.693  1.00  0.00           C  
ATOM    291  O   PHE A  65      21.700  50.061  12.701  1.00  0.00           O  
ATOM    292  CB  PHE A  65      21.317  49.555   9.460  1.00  0.00           C  
ATOM    293  CG  PHE A  65      20.747  48.138   9.786  1.00  0.00           C  
ATOM    294  CD1 PHE A  65      19.478  48.091  10.437  1.00  0.00           C  
ATOM    295  CD2 PHE A  65      21.347  46.954   9.371  1.00  0.00           C  
ATOM    296  CE1 PHE A  65      18.856  46.877  10.518  1.00  0.00           C  
ATOM    297  CE2 PHE A  65      20.785  45.729   9.560  1.00  0.00           C  
ATOM    298  CZ  PHE A  65      19.457  45.671  10.114  1.00  0.00           C  
ATOM    299  N   THR A  66      21.422  51.936  11.537  1.00  0.00           N  
ATOM    300  CA  THR A  66      21.034  52.761  12.684  1.00  0.00           C  
ATOM    301  C   THR A  66      19.488  52.715  12.728  1.00  0.00           C  
ATOM    302  O   THR A  66      18.723  52.924  11.769  1.00  0.00           O  
ATOM    303  CB  THR A  66      21.480  54.234  12.742  1.00  0.00           C  
ATOM    304  CG2 THR A  66      23.010  54.287  12.920  1.00  0.00           C  
ATOM    305  OG1 THR A  66      20.929  54.901  11.619  1.00  0.00           O  
ATOM    306  N   LEU A  67      19.007  52.314  13.881  1.00  0.00           N  
ATOM    307  CA  LEU A  67      17.570  52.256  14.291  1.00  0.00           C  
ATOM    308  C   LEU A  67      17.446  53.242  15.402  1.00  0.00           C  
ATOM    309  O   LEU A  67      18.043  53.054  16.468  1.00  0.00           O  
ATOM    310  CB  LEU A  67      17.115  50.805  14.642  1.00  0.00           C  
ATOM    311  CG  LEU A  67      17.231  49.713  13.629  1.00  0.00           C  
ATOM    312  CD1 LEU A  67      16.716  48.400  14.114  1.00  0.00           C  
ATOM    313  CD2 LEU A  67      16.412  50.226  12.420  1.00  0.00           C  
ATOM    314  N   TYR A  68      16.546  54.151  15.135  1.00  0.00           N  
ATOM    315  CA  TYR A  68      16.347  55.357  16.012  1.00  0.00           C  
ATOM    316  C   TYR A  68      15.175  55.250  17.078  1.00  0.00           C  
ATOM    317  O   TYR A  68      14.171  55.903  16.978  1.00  0.00           O  
ATOM    318  CB  TYR A  68      16.228  56.664  15.162  1.00  0.00           C  
ATOM    319  CG  TYR A  68      17.537  57.301  14.948  1.00  0.00           C  
ATOM    320  CD1 TYR A  68      17.787  58.512  15.579  1.00  0.00           C  
ATOM    321  CD2 TYR A  68      18.359  56.944  13.857  1.00  0.00           C  
ATOM    322  CE1 TYR A  68      18.722  59.449  15.157  1.00  0.00           C  
ATOM    323  CE2 TYR A  68      19.291  57.846  13.394  1.00  0.00           C  
ATOM    324  CZ  TYR A  68      19.517  59.081  14.050  1.00  0.00           C  
ATOM    325  OH  TYR A  68      20.455  59.942  13.523  1.00  0.00           O  
ATOM    326  N   PHE A  69      15.530  54.569  18.167  1.00  0.00           N  
ATOM    327  CA  PHE A  69      14.531  54.277  19.224  1.00  0.00           C  
ATOM    328  C   PHE A  69      15.061  54.657  20.592  1.00  0.00           C  
ATOM    329  O   PHE A  69      16.139  54.355  20.987  1.00  0.00           O  
ATOM    330  CB  PHE A  69      14.043  52.819  19.317  1.00  0.00           C  
ATOM    331  CG  PHE A  69      13.171  52.397  18.092  1.00  0.00           C  
ATOM    332  CD1 PHE A  69      13.724  51.702  16.990  1.00  0.00           C  
ATOM    333  CD2 PHE A  69      11.807  52.762  18.000  1.00  0.00           C  
ATOM    334  CE1 PHE A  69      12.981  51.468  15.874  1.00  0.00           C  
ATOM    335  CE2 PHE A  69      11.071  52.544  16.852  1.00  0.00           C  
ATOM    336  CZ  PHE A  69      11.695  51.942  15.714  1.00  0.00           C  
ATOM    337  N   GLY A  70      14.190  55.216  21.382  1.00  0.00           N  
ATOM    338  CA  GLY A  70      14.517  55.749  22.688  1.00  0.00           C  
ATOM    339  C   GLY A  70      15.551  56.831  22.732  1.00  0.00           C  
ATOM    340  O   GLY A  70      15.469  57.819  22.009  1.00  0.00           O  
ATOM    341  N   LEU A  71      16.485  56.743  23.662  1.00  0.00           N  
ATOM    342  CA  LEU A  71      17.508  57.814  23.855  1.00  0.00           C  
ATOM    343  C   LEU A  71      18.696  57.538  22.848  1.00  0.00           C  
ATOM    344  O   LEU A  71      19.122  58.529  22.222  1.00  0.00           O  
ATOM    345  CB  LEU A  71      18.158  57.925  25.272  1.00  0.00           C  
ATOM    346  CG  LEU A  71      17.077  58.249  26.359  1.00  0.00           C  
ATOM    347  CD1 LEU A  71      17.454  58.068  27.799  1.00  0.00           C  
ATOM    348  CD2 LEU A  71      16.435  59.581  25.994  1.00  0.00           C  
ATOM    349  N   LYS A  72      19.251  56.323  22.764  1.00  0.00           N  
ATOM    350  CA  LYS A  72      20.483  56.083  22.035  1.00  0.00           C  
ATOM    351  C   LYS A  72      20.322  55.032  20.914  1.00  0.00           C  
ATOM    352  O   LYS A  72      19.650  54.005  21.137  1.00  0.00           O  
ATOM    353  CB  LYS A  72      21.701  55.839  22.963  1.00  0.00           C  
ATOM    354  CG  LYS A  72      22.007  56.982  23.964  1.00  0.00           C  
ATOM    355  CD  LYS A  72      22.693  58.198  23.491  1.00  0.00           C  
ATOM    356  CE  LYS A  72      23.409  59.146  24.409  1.00  0.00           C  
ATOM    357  NZ  LYS A  72      24.833  58.828  24.709  1.00  0.00           N1+
ATOM    358  N   PRO A  73      20.541  55.461  19.681  1.00  0.00           N  
ATOM    359  CA  PRO A  73      20.268  54.564  18.537  1.00  0.00           C  
ATOM    360  C   PRO A  73      20.916  53.183  18.466  1.00  0.00           C  
ATOM    361  O   PRO A  73      22.094  53.033  18.857  1.00  0.00           O  
ATOM    362  CB  PRO A  73      20.722  55.464  17.355  1.00  0.00           C  
ATOM    363  CG  PRO A  73      20.337  56.867  17.800  1.00  0.00           C  
ATOM    364  CD  PRO A  73      20.672  56.898  19.291  1.00  0.00           C  
ATOM    365  N   ILE A  74      20.200  52.260  17.866  1.00  0.00           N  
ATOM    366  CA  ILE A  74      20.508  50.813  18.114  1.00  0.00           C  
ATOM    367  C   ILE A  74      20.973  50.246  16.771  1.00  0.00           C  
ATOM    368  O   ILE A  74      20.207  50.225  15.786  1.00  0.00           O  
ATOM    369  CB  ILE A  74      19.267  50.021  18.601  1.00  0.00           C  
ATOM    370  CG1 ILE A  74      18.674  50.633  19.834  1.00  0.00           C  
ATOM    371  CG2 ILE A  74      19.521  48.565  18.803  1.00  0.00           C  
ATOM    372  CD  ILE A  74      17.234  50.900  19.740  1.00  0.00           C  
ATOM    373  N   VAL A  75      22.313  50.230  16.670  1.00  0.00           N  
ATOM    374  CA  VAL A  75      23.104  49.769  15.506  1.00  0.00           C  
ATOM    375  C   VAL A  75      23.117  48.249  15.436  1.00  0.00           C  
ATOM    376  O   VAL A  75      23.520  47.484  16.364  1.00  0.00           O  
ATOM    377  CB  VAL A  75      24.534  50.282  15.598  1.00  0.00           C  
ATOM    378  CG1 VAL A  75      25.132  50.202  14.128  1.00  0.00           C  
ATOM    379  CG2 VAL A  75      24.543  51.707  16.069  1.00  0.00           C  
ATOM    380  N   VAL A  76      22.152  47.815  14.659  1.00  0.00           N  
ATOM    381  CA  VAL A  76      21.986  46.333  14.348  1.00  0.00           C  
ATOM    382  C   VAL A  76      23.066  45.709  13.439  1.00  0.00           C  
ATOM    383  O   VAL A  76      23.135  46.124  12.278  1.00  0.00           O  
ATOM    384  CB  VAL A  76      20.557  45.869  13.913  1.00  0.00           C  
ATOM    385  CG1 VAL A  76      20.448  44.415  13.507  1.00  0.00           C  
ATOM    386  CG2 VAL A  76      19.511  46.213  14.954  1.00  0.00           C  
ATOM    387  N   LEU A  77      23.994  44.870  13.946  1.00  0.00           N  
ATOM    388  CA  LEU A  77      24.995  44.176  13.053  1.00  0.00           C  
ATOM    389  C   LEU A  77      24.297  42.801  12.645  1.00  0.00           C  
ATOM    390  O   LEU A  77      24.076  41.907  13.440  1.00  0.00           O  
ATOM    391  CB  LEU A  77      26.231  43.970  13.937  1.00  0.00           C  
ATOM    392  CG  LEU A  77      27.033  45.305  14.120  1.00  0.00           C  
ATOM    393  CD1 LEU A  77      27.722  45.314  15.494  1.00  0.00           C  
ATOM    394  CD2 LEU A  77      28.042  45.317  13.051  1.00  0.00           C  
ATOM    395  N   HIS A  78      24.125  42.687  11.339  1.00  0.00           N  
ATOM    396  CA  HIS A  78      23.461  41.512  10.689  1.00  0.00           C  
ATOM    397  C   HIS A  78      24.364  40.974   9.567  1.00  0.00           C  
ATOM    398  O   HIS A  78      25.086  41.732   8.978  1.00  0.00           O  
ATOM    399  CB  HIS A  78      22.111  42.092  10.100  1.00  0.00           C  
ATOM    400  CG  HIS A  78      21.149  40.962   9.722  1.00  0.00           C  
ATOM    401  CD2 HIS A  78      20.171  40.534  10.531  1.00  0.00           C  
ATOM    402  ND1 HIS A  78      21.148  40.187   8.616  1.00  0.00           N  
ATOM    403  CE1 HIS A  78      20.074  39.355   8.707  1.00  0.00           C  
ATOM    404  NE2 HIS A  78      19.456  39.619   9.875  1.00  0.00           N  
ATOM    405  N   GLY A  79      24.417  39.667   9.236  1.00  0.00           N  
ATOM    406  CA  GLY A  79      25.182  39.073   8.131  1.00  0.00           C  
ATOM    407  C   GLY A  79      26.144  37.921   8.644  1.00  0.00           C  
ATOM    408  O   GLY A  79      25.774  37.245   9.524  1.00  0.00           O  
ATOM    409  N   TYR A  80      27.385  37.968   8.185  1.00  0.00           N  
ATOM    410  CA  TYR A  80      28.486  37.157   8.750  1.00  0.00           C  
ATOM    411  C   TYR A  80      29.663  38.001   9.349  1.00  0.00           C  
ATOM    412  O   TYR A  80      29.897  38.105  10.541  1.00  0.00           O  
ATOM    413  CB  TYR A  80      28.948  36.089   7.713  1.00  0.00           C  
ATOM    414  CG  TYR A  80      29.499  34.802   8.347  1.00  0.00           C  
ATOM    415  CD1 TYR A  80      28.549  33.905   8.689  1.00  0.00           C  
ATOM    416  CD2 TYR A  80      30.841  34.533   8.602  1.00  0.00           C  
ATOM    417  CE1 TYR A  80      28.870  32.682   9.226  1.00  0.00           C  
ATOM    418  CE2 TYR A  80      31.197  33.319   9.164  1.00  0.00           C  
ATOM    419  CZ  TYR A  80      30.190  32.353   9.459  1.00  0.00           C  
ATOM    420  OH  TYR A  80      30.566  31.053   9.858  1.00  0.00           O  
ATOM    421  N   GLU A  81      30.366  38.570   8.368  1.00  0.00           N  
ATOM    422  CA  GLU A  81      31.629  39.345   8.509  1.00  0.00           C  
ATOM    423  C   GLU A  81      31.759  40.087   9.862  1.00  0.00           C  
ATOM    424  O   GLU A  81      32.718  39.736  10.519  1.00  0.00           O  
ATOM    425  CB  GLU A  81      31.803  40.283   7.305  1.00  0.00           C  
ATOM    426  CG  GLU A  81      31.933  39.464   6.017  1.00  0.00           C  
ATOM    427  CD  GLU A  81      32.145  40.310   4.772  1.00  0.00           C  
ATOM    428  OE1 GLU A  81      31.155  40.751   4.178  1.00  0.00           O  
ATOM    429  OE2 GLU A  81      33.302  40.452   4.233  1.00  0.00           O1-
ATOM    430  N   ALA A  82      30.975  41.099  10.084  1.00  0.00           N  
ATOM    431  CA  ALA A  82      30.897  41.911  11.307  1.00  0.00           C  
ATOM    432  C   ALA A  82      30.453  41.139  12.529  1.00  0.00           C  
ATOM    433  O   ALA A  82      30.999  41.275  13.633  1.00  0.00           O  
ATOM    434  CB  ALA A  82      30.201  43.270  11.009  1.00  0.00           C  
ATOM    435  N   VAL A  83      29.267  40.532  12.393  1.00  0.00           N  
ATOM    436  CA  VAL A  83      28.700  39.669  13.463  1.00  0.00           C  
ATOM    437  C   VAL A  83      29.835  38.730  14.018  1.00  0.00           C  
ATOM    438  O   VAL A  83      29.929  38.549  15.202  1.00  0.00           O  
ATOM    439  CB  VAL A  83      27.434  38.905  13.174  1.00  0.00           C  
ATOM    440  CG1 VAL A  83      26.926  38.190  14.446  1.00  0.00           C  
ATOM    441  CG2 VAL A  83      26.316  39.774  12.546  1.00  0.00           C  
ATOM    442  N   LYS A  84      30.538  37.892  13.233  1.00  0.00           N  
ATOM    443  CA  LYS A  84      31.664  36.970  13.590  1.00  0.00           C  
ATOM    444  C   LYS A  84      32.830  37.735  14.098  1.00  0.00           C  
ATOM    445  O   LYS A  84      33.383  37.548  15.192  1.00  0.00           O  
ATOM    446  CB  LYS A  84      32.158  36.155  12.440  1.00  0.00           C  
ATOM    447  CG  LYS A  84      33.036  34.951  12.628  1.00  0.00           C  
ATOM    448  CD  LYS A  84      32.555  33.824  13.534  1.00  0.00           C  
ATOM    449  CE  LYS A  84      33.569  32.670  13.390  1.00  0.00           C  
ATOM    450  NZ  LYS A  84      32.934  31.399  13.785  1.00  0.00           N1+
ATOM    451  N   GLU A  85      33.244  38.849  13.519  1.00  0.00           N  
ATOM    452  CA  GLU A  85      34.217  39.822  13.931  1.00  0.00           C  
ATOM    453  C   GLU A  85      33.986  40.359  15.355  1.00  0.00           C  
ATOM    454  O   GLU A  85      34.744  40.190  16.241  1.00  0.00           O  
ATOM    455  CB  GLU A  85      34.507  40.973  12.947  1.00  0.00           C  
ATOM    456  CG  GLU A  85      35.378  42.194  13.264  1.00  0.00           C  
ATOM    457  CD  GLU A  85      35.653  43.059  12.002  1.00  0.00           C  
ATOM    458  OE1 GLU A  85      36.158  42.550  10.982  1.00  0.00           O  
ATOM    459  OE2 GLU A  85      35.604  44.286  12.186  1.00  0.00           O1-
ATOM    460  N   ALA A  86      32.744  40.814  15.635  1.00  0.00           N  
ATOM    461  CA  ALA A  86      32.165  41.170  16.896  1.00  0.00           C  
ATOM    462  C   ALA A  86      32.241  40.023  17.947  1.00  0.00           C  
ATOM    463  O   ALA A  86      32.567  40.235  19.085  1.00  0.00           O  
ATOM    464  CB  ALA A  86      30.680  41.628  16.786  1.00  0.00           C  
ATOM    465  N   LEU A  87      31.922  38.797  17.519  1.00  0.00           N  
ATOM    466  CA  LEU A  87      31.988  37.653  18.470  1.00  0.00           C  
ATOM    467  C   LEU A  87      33.406  37.154  18.751  1.00  0.00           C  
ATOM    468  O   LEU A  87      33.466  36.343  19.643  1.00  0.00           O  
ATOM    469  CB  LEU A  87      31.129  36.531  17.967  1.00  0.00           C  
ATOM    470  CG  LEU A  87      29.634  36.866  18.067  1.00  0.00           C  
ATOM    471  CD1 LEU A  87      28.849  35.656  17.517  1.00  0.00           C  
ATOM    472  CD2 LEU A  87      29.187  37.287  19.454  1.00  0.00           C  
ATOM    473  N   ILE A  88      34.354  37.466  17.882  1.00  0.00           N  
ATOM    474  CA  ILE A  88      35.817  37.058  18.056  1.00  0.00           C  
ATOM    475  C   ILE A  88      36.976  38.140  18.395  1.00  0.00           C  
ATOM    476  O   ILE A  88      37.848  37.895  19.251  1.00  0.00           O  
ATOM    477  CB  ILE A  88      36.283  36.091  16.883  1.00  0.00           C  
ATOM    478  CG1 ILE A  88      36.220  36.799  15.505  1.00  0.00           C  
ATOM    479  CG2 ILE A  88      35.415  34.810  16.849  1.00  0.00           C  
ATOM    480  CD  ILE A  88      36.573  35.947  14.239  1.00  0.00           C  
ATOM    481  N   ASP A  89      36.826  39.349  17.859  1.00  0.00           N  
ATOM    482  CA  ASP A  89      37.781  40.478  18.023  1.00  0.00           C  
ATOM    483  C   ASP A  89      37.334  41.551  19.033  1.00  0.00           C  
ATOM    484  O   ASP A  89      38.017  41.782  20.053  1.00  0.00           O  
ATOM    485  CB  ASP A  89      38.011  41.104  16.625  1.00  0.00           C  
ATOM    486  CG  ASP A  89      38.947  40.240  15.742  1.00  0.00           C  
ATOM    487  OD1 ASP A  89      38.456  39.256  15.146  1.00  0.00           O  
ATOM    488  OD2 ASP A  89      40.201  40.447  15.736  1.00  0.00           O1-
ATOM    489  N   LEU A  90      36.084  42.014  18.893  1.00  0.00           N  
ATOM    490  CA  LEU A  90      35.503  43.046  19.751  1.00  0.00           C  
ATOM    491  C   LEU A  90      35.288  42.777  21.279  1.00  0.00           C  
ATOM    492  O   LEU A  90      34.852  41.662  21.494  1.00  0.00           O  
ATOM    493  CB  LEU A  90      34.240  43.603  19.160  1.00  0.00           C  
ATOM    494  CG  LEU A  90      34.376  44.795  18.213  1.00  0.00           C  
ATOM    495  CD1 LEU A  90      35.153  45.999  18.798  1.00  0.00           C  
ATOM    496  CD2 LEU A  90      34.972  44.445  16.854  1.00  0.00           C  
ATOM    497  N   GLY A  91      35.909  43.527  22.181  1.00  0.00           N  
ATOM    498  CA  GLY A  91      36.030  43.124  23.590  1.00  0.00           C  
ATOM    499  C   GLY A  91      35.361  44.044  24.609  1.00  0.00           C  
ATOM    500  O   GLY A  91      34.129  44.216  24.463  1.00  0.00           O  
ATOM    501  N   GLU A  92      35.998  44.552  25.647  1.00  0.00           N  
ATOM    502  CA  GLU A  92      35.474  45.689  26.443  1.00  0.00           C  
ATOM    503  C   GLU A  92      34.720  46.839  25.649  1.00  0.00           C  
ATOM    504  O   GLU A  92      33.820  47.560  26.062  1.00  0.00           O  
ATOM    505  CB  GLU A  92      36.593  46.275  27.317  1.00  0.00           C  
ATOM    506  CG  GLU A  92      36.079  47.164  28.435  1.00  0.00           C  
ATOM    507  CD  GLU A  92      37.192  47.617  29.390  1.00  0.00           C  
ATOM    508  OE1 GLU A  92      38.252  46.930  29.408  1.00  0.00           O  
ATOM    509  OE2 GLU A  92      36.838  48.373  30.335  1.00  0.00           O1-
ATOM    510  N   GLU A  93      35.129  46.978  24.370  1.00  0.00           N  
ATOM    511  CA  GLU A  93      34.518  47.887  23.359  1.00  0.00           C  
ATOM    512  C   GLU A  93      33.009  47.672  23.194  1.00  0.00           C  
ATOM    513  O   GLU A  93      32.248  48.599  22.961  1.00  0.00           O  
ATOM    514  CB  GLU A  93      35.278  47.690  22.033  1.00  0.00           C  
ATOM    515  CG  GLU A  93      36.792  47.857  21.969  1.00  0.00           C  
ATOM    516  CD  GLU A  93      37.512  46.613  22.334  1.00  0.00           C  
ATOM    517  OE1 GLU A  93      37.730  45.754  21.458  1.00  0.00           O  
ATOM    518  OE2 GLU A  93      37.878  46.419  23.508  1.00  0.00           O1-
ATOM    519  N   PHE A  94      32.521  46.481  23.618  1.00  0.00           N  
ATOM    520  CA  PHE A  94      31.093  46.272  23.956  1.00  0.00           C  
ATOM    521  C   PHE A  94      30.996  45.955  25.480  1.00  0.00           C  
ATOM    522  O   PHE A  94      31.507  44.937  25.973  1.00  0.00           O  
ATOM    523  CB  PHE A  94      30.395  45.151  23.120  1.00  0.00           C  
ATOM    524  CG  PHE A  94      30.674  45.246  21.633  1.00  0.00           C  
ATOM    525  CD1 PHE A  94      30.733  44.040  20.888  1.00  0.00           C  
ATOM    526  CD2 PHE A  94      30.405  46.445  20.878  1.00  0.00           C  
ATOM    527  CE1 PHE A  94      30.600  44.080  19.526  1.00  0.00           C  
ATOM    528  CE2 PHE A  94      30.301  46.403  19.469  1.00  0.00           C  
ATOM    529  CZ  PHE A  94      30.343  45.203  18.810  1.00  0.00           C  
ATOM    530  N   SER A  95      30.475  46.883  26.317  1.00  0.00           N  
ATOM    531  CA  SER A  95      30.384  46.740  27.831  1.00  0.00           C  
ATOM    532  C   SER A  95      29.400  47.796  28.397  1.00  0.00           C  
ATOM    533  O   SER A  95      29.214  48.868  27.805  1.00  0.00           O  
ATOM    534  CB  SER A  95      31.744  46.890  28.576  1.00  0.00           C  
ATOM    535  OG  SER A  95      32.523  45.681  28.376  1.00  0.00           O  
ATOM    536  N   GLY A  96      28.567  47.285  29.312  1.00  0.00           N  
ATOM    537  CA  GLY A  96      27.432  47.941  29.889  1.00  0.00           C  
ATOM    538  C   GLY A  96      26.164  47.563  29.098  1.00  0.00           C  
ATOM    539  O   GLY A  96      26.318  47.494  27.899  1.00  0.00           O  
ATOM    540  N   ARG A  97      25.056  47.213  29.773  1.00  0.00           N  
ATOM    541  CA  ARG A  97      23.783  46.768  29.094  1.00  0.00           C  
ATOM    542  C   ARG A  97      22.872  47.872  28.447  1.00  0.00           C  
ATOM    543  O   ARG A  97      22.467  48.850  29.080  1.00  0.00           O  
ATOM    544  CB  ARG A  97      22.838  45.929  29.959  1.00  0.00           C  
ATOM    545  CG  ARG A  97      23.355  44.536  30.384  1.00  0.00           C  
ATOM    546  CD  ARG A  97      23.973  43.679  29.252  1.00  0.00           C  
ATOM    547  NE  ARG A  97      24.732  42.513  29.736  1.00  0.00           N  
ATOM    548  CZ  ARG A  97      25.145  41.395  29.019  1.00  0.00           C  
ATOM    549  NH1 ARG A  97      24.851  41.226  27.673  1.00  0.00           N1+
ATOM    550  NH2 ARG A  97      26.061  40.584  29.609  1.00  0.00           N  
ATOM    551  N   GLY A  98      22.753  47.708  27.170  1.00  0.00           N  
ATOM    552  CA  GLY A  98      21.896  48.536  26.292  1.00  0.00           C  
ATOM    553  C   GLY A  98      20.438  48.795  26.532  1.00  0.00           C  
ATOM    554  O   GLY A  98      19.545  47.939  26.767  1.00  0.00           O  
ATOM    555  N   ILE A  99      20.237  50.107  26.589  1.00  0.00           N  
ATOM    556  CA  ILE A  99      18.900  50.738  26.500  1.00  0.00           C  
ATOM    557  C   ILE A  99      18.053  50.508  25.290  1.00  0.00           C  
ATOM    558  O   ILE A  99      18.136  51.203  24.242  1.00  0.00           O  
ATOM    559  CB  ILE A  99      18.847  52.257  26.911  1.00  0.00           C  
ATOM    560  CG1 ILE A  99      19.890  53.003  26.114  1.00  0.00           C  
ATOM    561  CG2 ILE A  99      18.919  52.360  28.436  1.00  0.00           C  
ATOM    562  CD  ILE A  99      19.791  54.492  26.277  1.00  0.00           C  
ATOM    563  N   PHE A 100      17.577  49.263  25.328  1.00  0.00           N  
ATOM    564  CA  PHE A 100      16.585  48.705  24.403  1.00  0.00           C  
ATOM    565  C   PHE A 100      15.180  48.869  24.988  1.00  0.00           C  
ATOM    566  O   PHE A 100      14.901  48.437  26.127  1.00  0.00           O  
ATOM    567  CB  PHE A 100      16.833  47.188  24.318  1.00  0.00           C  
ATOM    568  CG  PHE A 100      16.407  46.566  23.003  1.00  0.00           C  
ATOM    569  CD1 PHE A 100      15.090  46.010  22.857  1.00  0.00           C  
ATOM    570  CD2 PHE A 100      17.289  46.480  21.967  1.00  0.00           C  
ATOM    571  CE1 PHE A 100      14.681  45.364  21.719  1.00  0.00           C  
ATOM    572  CE2 PHE A 100      16.794  45.955  20.780  1.00  0.00           C  
ATOM    573  CZ  PHE A 100      15.529  45.361  20.651  1.00  0.00           C  
ATOM    574  N   PRO A 101      14.292  49.761  24.418  1.00  0.00           N  
ATOM    575  CA  PRO A 101      12.977  50.055  25.146  1.00  0.00           C  
ATOM    576  C   PRO A 101      12.179  48.766  25.349  1.00  0.00           C  
ATOM    577  O   PRO A 101      11.755  48.077  24.361  1.00  0.00           O  
ATOM    578  CB  PRO A 101      12.255  51.050  24.245  1.00  0.00           C  
ATOM    579  CG  PRO A 101      13.121  51.012  22.936  1.00  0.00           C  
ATOM    580  CD  PRO A 101      14.545  50.730  23.335  1.00  0.00           C  
ATOM    581  N   LEU A 102      12.120  48.527  26.635  1.00  0.00           N  
ATOM    582  CA  LEU A 102      11.429  47.419  27.202  1.00  0.00           C  
ATOM    583  C   LEU A 102      10.538  47.669  28.505  1.00  0.00           C  
ATOM    584  O   LEU A 102       9.322  47.484  28.379  1.00  0.00           O  
ATOM    585  CB  LEU A 102      12.482  46.299  27.479  1.00  0.00           C  
ATOM    586  CG  LEU A 102      12.532  45.201  26.320  1.00  0.00           C  
ATOM    587  CD1 LEU A 102      13.908  44.490  26.284  1.00  0.00           C  
ATOM    588  CD2 LEU A 102      11.332  44.289  26.540  1.00  0.00           C  
ATOM    589  N   ALA A 103      11.115  48.009  29.618  1.00  0.00           N  
ATOM    590  CA  ALA A 103      10.331  48.115  30.866  1.00  0.00           C  
ATOM    591  C   ALA A 103      10.524  49.494  31.491  1.00  0.00           C  
ATOM    592  O   ALA A 103      11.503  50.143  31.121  1.00  0.00           O  
ATOM    593  CB  ALA A 103      10.591  47.002  31.868  1.00  0.00           C  
ATOM    594  N   GLU A 104       9.748  49.829  32.551  1.00  0.00           N  
ATOM    595  CA  GLU A 104       9.952  51.000  33.361  1.00  0.00           C  
ATOM    596  C   GLU A 104      11.113  50.931  34.450  1.00  0.00           C  
ATOM    597  O   GLU A 104      11.324  49.829  34.988  1.00  0.00           O  
ATOM    598  CB  GLU A 104       8.694  51.514  34.144  1.00  0.00           C  
ATOM    599  CG  GLU A 104       7.544  51.971  33.190  1.00  0.00           C  
ATOM    600  CD  GLU A 104       6.192  52.167  33.796  1.00  0.00           C  
ATOM    601  OE1 GLU A 104       5.807  51.348  34.669  1.00  0.00           O  
ATOM    602  OE2 GLU A 104       5.565  53.261  33.611  1.00  0.00           O1-
ATOM    603  N   ARG A 105      11.755  51.999  34.769  1.00  0.00           N  
ATOM    604  CA  ARG A 105      12.813  52.071  35.796  1.00  0.00           C  
ATOM    605  C   ARG A 105      12.306  51.701  37.211  1.00  0.00           C  
ATOM    606  O   ARG A 105      11.357  52.312  37.649  1.00  0.00           O  
ATOM    607  CB  ARG A 105      13.248  53.543  35.783  1.00  0.00           C  
ATOM    608  CG  ARG A 105      14.260  53.637  34.633  1.00  0.00           C  
ATOM    609  CD  ARG A 105      14.766  55.007  34.242  1.00  0.00           C  
ATOM    610  NE  ARG A 105      15.799  55.387  35.228  1.00  0.00           N  
ATOM    611  CZ  ARG A 105      15.739  56.539  35.929  1.00  0.00           C  
ATOM    612  NH1 ARG A 105      14.812  57.420  35.700  1.00  0.00           N1+
ATOM    613  NH2 ARG A 105      16.858  57.011  36.466  1.00  0.00           N  
ATOM    614  N   ALA A 106      12.497  50.388  37.439  1.00  0.00           N  
ATOM    615  CA  ALA A 106      12.462  49.746  38.789  1.00  0.00           C  
ATOM    616  C   ALA A 106      13.825  49.185  39.189  1.00  0.00           C  
ATOM    617  O   ALA A 106      14.503  48.570  38.386  1.00  0.00           O  
ATOM    618  CB  ALA A 106      11.534  48.595  38.723  1.00  0.00           C  
ATOM    619  N   ASN A 107      14.275  49.394  40.430  1.00  0.00           N  
ATOM    620  CA  ASN A 107      15.501  48.889  41.128  1.00  0.00           C  
ATOM    621  C   ASN A 107      15.611  47.367  41.132  1.00  0.00           C  
ATOM    622  O   ASN A 107      15.045  46.665  41.989  1.00  0.00           O  
ATOM    623  CB  ASN A 107      15.577  49.484  42.552  1.00  0.00           C  
ATOM    624  CG  ASN A 107      17.040  49.574  43.141  1.00  0.00           C  
ATOM    625  ND2 ASN A 107      17.282  49.093  44.320  1.00  0.00           N  
ATOM    626  OD1 ASN A 107      17.931  50.235  42.635  1.00  0.00           O  
ATOM    627  N   ARG A 108      16.033  46.887  40.000  1.00  0.00           N  
ATOM    628  CA  ARG A 108      16.227  45.441  39.666  1.00  0.00           C  
ATOM    629  C   ARG A 108      17.465  44.793  40.386  1.00  0.00           C  
ATOM    630  O   ARG A 108      18.094  45.531  41.086  1.00  0.00           O  
ATOM    631  CB  ARG A 108      16.264  45.363  38.177  1.00  0.00           C  
ATOM    632  CG  ARG A 108      14.876  45.278  37.669  1.00  0.00           C  
ATOM    633  CD  ARG A 108      15.000  44.739  36.264  1.00  0.00           C  
ATOM    634  NE  ARG A 108      15.567  43.424  36.108  1.00  0.00           N  
ATOM    635  CZ  ARG A 108      16.639  43.037  35.454  1.00  0.00           C  
ATOM    636  NH1 ARG A 108      17.349  43.942  34.829  1.00  0.00           N1+
ATOM    637  NH2 ARG A 108      16.921  41.761  35.198  1.00  0.00           N  
ATOM    638  N   GLY A 109      17.579  43.473  40.398  1.00  0.00           N  
ATOM    639  CA  GLY A 109      18.679  42.720  41.050  1.00  0.00           C  
ATOM    640  C   GLY A 109      20.079  43.279  40.870  1.00  0.00           C  
ATOM    641  O   GLY A 109      20.669  43.704  41.823  1.00  0.00           O  
ATOM    642  N   PHE A 110      20.547  43.365  39.642  1.00  0.00           N  
ATOM    643  CA  PHE A 110      21.784  44.027  39.208  1.00  0.00           C  
ATOM    644  C   PHE A 110      23.170  43.499  39.670  1.00  0.00           C  
ATOM    645  O   PHE A 110      24.027  44.185  40.246  1.00  0.00           O  
ATOM    646  CB  PHE A 110      21.812  45.534  39.541  1.00  0.00           C  
ATOM    647  CG  PHE A 110      21.093  46.453  38.536  1.00  0.00           C  
ATOM    648  CD1 PHE A 110      21.911  46.777  37.501  1.00  0.00           C  
ATOM    649  CD2 PHE A 110      19.877  47.137  38.722  1.00  0.00           C  
ATOM    650  CE1 PHE A 110      21.634  47.871  36.623  1.00  0.00           C  
ATOM    651  CE2 PHE A 110      19.608  48.223  37.836  1.00  0.00           C  
ATOM    652  CZ  PHE A 110      20.452  48.565  36.833  1.00  0.00           C  
ATOM    653  N   GLY A 111      23.210  42.200  39.490  1.00  0.00           N  
ATOM    654  CA  GLY A 111      24.307  41.323  39.946  1.00  0.00           C  
ATOM    655  C   GLY A 111      25.356  40.933  38.941  1.00  0.00           C  
ATOM    656  O   GLY A 111      26.370  41.638  38.844  1.00  0.00           O  
ATOM    657  N   ILE A 112      25.075  39.986  38.147  1.00  0.00           N  
ATOM    658  CA  ILE A 112      26.085  39.264  37.244  1.00  0.00           C  
ATOM    659  C   ILE A 112      25.922  39.322  35.662  1.00  0.00           C  
ATOM    660  O   ILE A 112      26.861  39.295  34.893  1.00  0.00           O  
ATOM    661  CB  ILE A 112      26.204  37.792  37.684  1.00  0.00           C  
ATOM    662  CG1 ILE A 112      27.494  37.200  37.184  1.00  0.00           C  
ATOM    663  CG2 ILE A 112      25.010  36.851  37.399  1.00  0.00           C  
ATOM    664  CD  ILE A 112      27.813  35.715  37.420  1.00  0.00           C  
ATOM    665  N   VAL A 113      24.694  39.719  35.292  1.00  0.00           N  
ATOM    666  CA  VAL A 113      24.305  39.852  33.901  1.00  0.00           C  
ATOM    667  C   VAL A 113      23.865  41.289  33.570  1.00  0.00           C  
ATOM    668  O   VAL A 113      24.266  41.756  32.539  1.00  0.00           O  
ATOM    669  CB  VAL A 113      23.139  38.995  33.401  1.00  0.00           C  
ATOM    670  CG1 VAL A 113      23.271  38.735  31.894  1.00  0.00           C  
ATOM    671  CG2 VAL A 113      22.976  37.625  34.157  1.00  0.00           C  
ATOM    672  N   PHE A 114      23.331  42.052  34.562  1.00  0.00           N  
ATOM    673  CA  PHE A 114      22.869  43.442  34.403  1.00  0.00           C  
ATOM    674  C   PHE A 114      23.783  44.490  35.111  1.00  0.00           C  
ATOM    675  O   PHE A 114      23.329  45.633  35.123  1.00  0.00           O  
ATOM    676  CB  PHE A 114      21.434  43.546  34.957  1.00  0.00           C  
ATOM    677  CG  PHE A 114      20.453  42.887  33.975  1.00  0.00           C  
ATOM    678  CD1 PHE A 114      20.106  41.601  34.303  1.00  0.00           C  
ATOM    679  CD2 PHE A 114      20.131  43.484  32.782  1.00  0.00           C  
ATOM    680  CE1 PHE A 114      19.420  40.899  33.314  1.00  0.00           C  
ATOM    681  CE2 PHE A 114      19.403  42.775  31.806  1.00  0.00           C  
ATOM    682  CZ  PHE A 114      19.094  41.468  32.095  1.00  0.00           C  
ATOM    683  N   SER A 115      25.039  44.136  35.195  1.00  0.00           N  
ATOM    684  CA  SER A 115      26.068  44.990  35.770  1.00  0.00           C  
ATOM    685  C   SER A 115      27.439  44.605  35.081  1.00  0.00           C  
ATOM    686  O   SER A 115      27.617  43.453  34.668  1.00  0.00           O  
ATOM    687  CB  SER A 115      26.176  44.760  37.312  1.00  0.00           C  
ATOM    688  OG  SER A 115      27.309  45.378  37.898  1.00  0.00           O  
ATOM    689  N   ASN A 116      28.298  45.610  34.845  1.00  0.00           N  
ATOM    690  CA  ASN A 116      29.678  45.430  34.215  1.00  0.00           C  
ATOM    691  C   ASN A 116      30.725  46.357  34.858  1.00  0.00           C  
ATOM    692  O   ASN A 116      30.503  47.443  35.282  1.00  0.00           O  
ATOM    693  CB  ASN A 116      29.633  45.637  32.736  1.00  0.00           C  
ATOM    694  CG  ASN A 116      30.682  44.589  32.150  1.00  0.00           C  
ATOM    695  ND2 ASN A 116      31.945  44.943  32.115  1.00  0.00           N  
ATOM    696  OD1 ASN A 116      30.445  43.564  31.504  1.00  0.00           O  
ATOM    697  N   GLY A 117      31.886  45.729  35.101  1.00  0.00           N  
ATOM    698  CA  GLY A 117      33.131  46.379  35.680  1.00  0.00           C  
ATOM    699  C   GLY A 117      33.897  45.616  36.759  1.00  0.00           C  
ATOM    700  O   GLY A 117      34.126  44.432  36.600  1.00  0.00           O  
ATOM    701  N   LYS A 118      34.343  46.264  37.835  1.00  0.00           N  
ATOM    702  CA  LYS A 118      35.195  45.606  38.866  1.00  0.00           C  
ATOM    703  C   LYS A 118      34.516  44.486  39.532  1.00  0.00           C  
ATOM    704  O   LYS A 118      35.072  43.439  39.829  1.00  0.00           O  
ATOM    705  CB  LYS A 118      35.849  46.743  39.703  1.00  0.00           C  
ATOM    706  CG  LYS A 118      36.643  46.273  40.882  1.00  0.00           C  
ATOM    707  CD  LYS A 118      37.556  47.305  41.481  1.00  0.00           C  
ATOM    708  CE  LYS A 118      37.903  46.902  42.895  1.00  0.00           C  
ATOM    709  NZ  LYS A 118      38.703  47.891  43.585  1.00  0.00           N1+
ATOM    710  N   LYS A 119      33.214  44.671  39.744  1.00  0.00           N  
ATOM    711  CA  LYS A 119      32.296  43.741  40.482  1.00  0.00           C  
ATOM    712  C   LYS A 119      31.934  42.504  39.681  1.00  0.00           C  
ATOM    713  O   LYS A 119      32.416  41.445  40.089  1.00  0.00           O  
ATOM    714  CB  LYS A 119      31.062  44.611  40.916  1.00  0.00           C  
ATOM    715  CG  LYS A 119      31.443  45.679  41.994  1.00  0.00           C  
ATOM    716  CD  LYS A 119      30.158  46.276  42.530  1.00  0.00           C  
ATOM    717  CE  LYS A 119      30.663  47.238  43.581  1.00  0.00           C  
ATOM    718  NZ  LYS A 119      29.456  47.823  44.182  1.00  0.00           N1+
ATOM    719  N   TRP A 120      31.551  42.765  38.388  1.00  0.00           N  
ATOM    720  CA  TRP A 120      31.395  41.683  37.413  1.00  0.00           C  
ATOM    721  C   TRP A 120      32.740  40.928  37.170  1.00  0.00           C  
ATOM    722  O   TRP A 120      32.742  39.687  37.333  1.00  0.00           O  
ATOM    723  CB  TRP A 120      30.828  42.143  36.030  1.00  0.00           C  
ATOM    724  CG  TRP A 120      30.847  41.082  34.877  1.00  0.00           C  
ATOM    725  CD1 TRP A 120      29.972  40.133  34.634  1.00  0.00           C  
ATOM    726  CD2 TRP A 120      31.708  41.109  33.742  1.00  0.00           C  
ATOM    727  CE2 TRP A 120      31.252  40.182  32.840  1.00  0.00           C  
ATOM    728  CE3 TRP A 120      32.777  41.884  33.543  1.00  0.00           C  
ATOM    729  NE1 TRP A 120      30.165  39.641  33.374  1.00  0.00           N  
ATOM    730  CZ2 TRP A 120      31.886  40.094  31.584  1.00  0.00           C  
ATOM    731  CZ3 TRP A 120      33.425  41.798  32.287  1.00  0.00           C  
ATOM    732  CH2 TRP A 120      32.990  40.890  31.338  1.00  0.00           C  
ATOM    733  N   LYS A 121      33.883  41.640  37.034  1.00  0.00           N  
ATOM    734  CA  LYS A 121      35.198  40.995  36.992  1.00  0.00           C  
ATOM    735  C   LYS A 121      35.338  39.970  38.154  1.00  0.00           C  
ATOM    736  O   LYS A 121      35.629  38.835  37.911  1.00  0.00           O  
ATOM    737  CB  LYS A 121      36.377  41.911  36.944  1.00  0.00           C  
ATOM    738  CG  LYS A 121      36.675  42.598  35.663  1.00  0.00           C  
ATOM    739  CD  LYS A 121      37.128  41.675  34.532  1.00  0.00           C  
ATOM    740  CE  LYS A 121      38.301  42.322  33.730  1.00  0.00           C  
ATOM    741  NZ  LYS A 121      39.585  42.120  34.266  1.00  0.00           N1+
ATOM    742  N   GLU A 122      35.242  40.400  39.415  1.00  0.00           N  
ATOM    743  CA  GLU A 122      35.323  39.494  40.558  1.00  0.00           C  
ATOM    744  C   GLU A 122      34.336  38.336  40.575  1.00  0.00           C  
ATOM    745  O   GLU A 122      34.844  37.228  40.777  1.00  0.00           O  
ATOM    746  CB  GLU A 122      35.345  40.356  41.855  1.00  0.00           C  
ATOM    747  CG  GLU A 122      36.659  41.033  42.218  1.00  0.00           C  
ATOM    748  CD  GLU A 122      37.687  40.114  42.916  1.00  0.00           C  
ATOM    749  OE1 GLU A 122      38.072  40.497  43.966  1.00  0.00           O  
ATOM    750  OE2 GLU A 122      38.350  39.286  42.254  1.00  0.00           O1-
ATOM    751  N   ILE A 123      33.056  38.606  40.357  1.00  0.00           N  
ATOM    752  CA  ILE A 123      32.067  37.541  40.216  1.00  0.00           C  
ATOM    753  C   ILE A 123      32.236  36.478  39.030  1.00  0.00           C  
ATOM    754  O   ILE A 123      31.976  35.285  39.266  1.00  0.00           O  
ATOM    755  CB  ILE A 123      30.591  38.090  40.255  1.00  0.00           C  
ATOM    756  CG1 ILE A 123      30.351  39.080  41.408  1.00  0.00           C  
ATOM    757  CG2 ILE A 123      29.552  36.998  40.560  1.00  0.00           C  
ATOM    758  CD  ILE A 123      30.818  38.620  42.803  1.00  0.00           C  
ATOM    759  N   ARG A 124      32.629  36.927  37.839  1.00  0.00           N  
ATOM    760  CA  ARG A 124      32.930  35.945  36.739  1.00  0.00           C  
ATOM    761  C   ARG A 124      34.237  35.174  37.014  1.00  0.00           C  
ATOM    762  O   ARG A 124      34.257  33.977  36.956  1.00  0.00           O  
ATOM    763  CB  ARG A 124      33.064  36.668  35.382  1.00  0.00           C  
ATOM    764  CG  ARG A 124      34.189  37.717  35.366  1.00  0.00           C  
ATOM    765  CD  ARG A 124      34.317  38.403  34.053  1.00  0.00           C  
ATOM    766  NE  ARG A 124      34.371  37.505  32.916  1.00  0.00           N  
ATOM    767  CZ  ARG A 124      35.271  36.603  32.563  1.00  0.00           C  
ATOM    768  NH1 ARG A 124      36.450  36.427  33.200  1.00  0.00           N1+
ATOM    769  NH2 ARG A 124      35.123  35.868  31.503  1.00  0.00           N  
ATOM    770  N   ARG A 125      35.284  35.791  37.627  1.00  0.00           N  
ATOM    771  CA  ARG A 125      36.546  35.154  38.064  1.00  0.00           C  
ATOM    772  C   ARG A 125      36.322  34.029  39.125  1.00  0.00           C  
ATOM    773  O   ARG A 125      36.915  32.945  39.068  1.00  0.00           O  
ATOM    774  CB  ARG A 125      37.492  36.295  38.636  1.00  0.00           C  
ATOM    775  CG  ARG A 125      38.909  35.795  38.353  1.00  0.00           C  
ATOM    776  CD  ARG A 125      39.816  36.789  39.010  1.00  0.00           C  
ATOM    777  NE  ARG A 125      41.138  36.153  39.126  1.00  0.00           N  
ATOM    778  CZ  ARG A 125      41.892  36.256  40.237  1.00  0.00           C  
ATOM    779  NH1 ARG A 125      41.353  36.695  41.368  1.00  0.00           N1+
ATOM    780  NH2 ARG A 125      43.224  36.054  40.231  1.00  0.00           N  
ATOM    781  N   PHE A 126      35.454  34.321  40.077  1.00  0.00           N  
ATOM    782  CA  PHE A 126      34.893  33.337  41.065  1.00  0.00           C  
ATOM    783  C   PHE A 126      34.115  32.269  40.379  1.00  0.00           C  
ATOM    784  O   PHE A 126      34.203  31.134  40.853  1.00  0.00           O  
ATOM    785  CB  PHE A 126      34.004  34.080  42.118  1.00  0.00           C  
ATOM    786  CG  PHE A 126      33.230  33.237  43.193  1.00  0.00           C  
ATOM    787  CD1 PHE A 126      33.941  32.569  44.206  1.00  0.00           C  
ATOM    788  CD2 PHE A 126      31.894  32.992  42.985  1.00  0.00           C  
ATOM    789  CE1 PHE A 126      33.236  31.663  45.060  1.00  0.00           C  
ATOM    790  CE2 PHE A 126      31.270  32.076  43.817  1.00  0.00           C  
ATOM    791  CZ  PHE A 126      31.941  31.452  44.857  1.00  0.00           C  
ATOM    792  N   SER A 127      33.237  32.615  39.452  1.00  0.00           N  
ATOM    793  CA  SER A 127      32.422  31.692  38.642  1.00  0.00           C  
ATOM    794  C   SER A 127      33.140  30.648  37.750  1.00  0.00           C  
ATOM    795  O   SER A 127      32.687  29.511  37.675  1.00  0.00           O  
ATOM    796  CB  SER A 127      31.384  32.447  37.806  1.00  0.00           C  
ATOM    797  OG  SER A 127      30.453  33.060  38.739  1.00  0.00           O  
ATOM    798  N   LEU A 128      34.310  31.031  37.238  1.00  0.00           N  
ATOM    799  CA  LEU A 128      35.337  30.279  36.552  1.00  0.00           C  
ATOM    800  C   LEU A 128      36.092  29.319  37.438  1.00  0.00           C  
ATOM    801  O   LEU A 128      36.456  28.204  37.099  1.00  0.00           O  
ATOM    802  CB  LEU A 128      36.195  31.322  35.836  1.00  0.00           C  
ATOM    803  CG  LEU A 128      35.506  31.621  34.506  1.00  0.00           C  
ATOM    804  CD1 LEU A 128      36.047  32.964  33.970  1.00  0.00           C  
ATOM    805  CD2 LEU A 128      35.794  30.650  33.322  1.00  0.00           C  
ATOM    806  N   MET A 129      36.398  29.803  38.651  1.00  0.00           N  
ATOM    807  CA  MET A 129      36.987  29.013  39.801  1.00  0.00           C  
ATOM    808  C   MET A 129      36.128  27.916  40.473  1.00  0.00           C  
ATOM    809  O   MET A 129      36.545  26.722  40.439  1.00  0.00           O  
ATOM    810  CB  MET A 129      37.588  30.045  40.778  1.00  0.00           C  
ATOM    811  CG  MET A 129      39.027  30.356  40.298  1.00  0.00           C  
ATOM    812  SD  MET A 129      40.134  28.913  40.036  1.00  0.00           S  
ATOM    813  CE  MET A 129      41.516  29.745  39.280  1.00  0.00           C  
ATOM    814  N   THR A 130      34.960  28.352  40.932  1.00  0.00           N  
ATOM    815  CA  THR A 130      33.906  27.366  41.409  1.00  0.00           C  
ATOM    816  C   THR A 130      33.175  26.332  40.514  1.00  0.00           C  
ATOM    817  O   THR A 130      33.388  25.130  40.616  1.00  0.00           O  
ATOM    818  CB  THR A 130      32.879  27.940  42.348  1.00  0.00           C  
ATOM    819  CG2 THR A 130      33.525  28.415  43.624  1.00  0.00           C  
ATOM    820  OG1 THR A 130      32.169  28.891  41.626  1.00  0.00           O  
ATOM    821  N   LEU A 131      32.323  26.847  39.626  1.00  0.00           N  
ATOM    822  CA  LEU A 131      31.520  26.090  38.662  1.00  0.00           C  
ATOM    823  C   LEU A 131      32.191  25.279  37.524  1.00  0.00           C  
ATOM    824  O   LEU A 131      32.344  25.764  36.425  1.00  0.00           O  
ATOM    825  CB  LEU A 131      30.515  27.049  38.042  1.00  0.00           C  
ATOM    826  CG  LEU A 131      29.306  27.470  38.869  1.00  0.00           C  
ATOM    827  CD1 LEU A 131      28.783  28.807  38.336  1.00  0.00           C  
ATOM    828  CD2 LEU A 131      28.171  26.440  38.537  1.00  0.00           C  
ATOM    829  N   ARG A 132      32.766  24.171  38.048  1.00  0.00           N  
ATOM    830  CA  ARG A 132      33.640  23.216  37.343  1.00  0.00           C  
ATOM    831  C   ARG A 132      33.175  21.769  37.374  1.00  0.00           C  
ATOM    832  O   ARG A 132      32.519  21.267  38.273  1.00  0.00           O  
ATOM    833  CB  ARG A 132      35.079  23.252  37.939  1.00  0.00           C  
ATOM    834  CG  ARG A 132      35.930  24.477  37.792  1.00  0.00           C  
ATOM    835  CD  ARG A 132      37.377  24.404  38.235  1.00  0.00           C  
ATOM    836  NE  ARG A 132      37.941  25.731  37.897  1.00  0.00           N  
ATOM    837  CZ  ARG A 132      39.173  26.056  37.614  1.00  0.00           C  
ATOM    838  NH1 ARG A 132      40.228  25.239  37.906  1.00  0.00           N1+
ATOM    839  NH2 ARG A 132      39.441  27.204  37.065  1.00  0.00           N  
ATOM    840  N   ASN A 133      33.868  20.959  36.601  1.00  0.00           N  
ATOM    841  CA  ASN A 133      33.851  19.487  36.673  1.00  0.00           C  
ATOM    842  C   ASN A 133      34.544  18.922  37.943  1.00  0.00           C  
ATOM    843  O   ASN A 133      33.866  18.505  38.868  1.00  0.00           O  
ATOM    844  CB  ASN A 133      34.377  18.761  35.415  1.00  0.00           C  
ATOM    845  CG  ASN A 133      33.533  19.246  34.173  1.00  0.00           C  
ATOM    846  ND2 ASN A 133      32.304  18.726  34.041  1.00  0.00           N  
ATOM    847  OD1 ASN A 133      33.943  20.136  33.460  1.00  0.00           O  
ATOM    848  N   PHE A 134      35.843  18.930  37.938  1.00  0.00           N  
ATOM    849  CA  PHE A 134      36.597  18.752  39.173  1.00  0.00           C  
ATOM    850  C   PHE A 134      36.754  20.079  39.926  1.00  0.00           C  
ATOM    851  O   PHE A 134      37.578  20.953  39.592  1.00  0.00           O  
ATOM    852  CB  PHE A 134      37.997  18.126  38.842  1.00  0.00           C  
ATOM    853  CG  PHE A 134      37.899  16.591  38.947  1.00  0.00           C  
ATOM    854  CD1 PHE A 134      37.691  15.836  37.846  1.00  0.00           C  
ATOM    855  CD2 PHE A 134      38.079  16.038  40.236  1.00  0.00           C  
ATOM    856  CE1 PHE A 134      37.574  14.448  37.907  1.00  0.00           C  
ATOM    857  CE2 PHE A 134      38.009  14.697  40.283  1.00  0.00           C  
ATOM    858  CZ  PHE A 134      37.769  13.900  39.169  1.00  0.00           C  
ATOM    859  N   GLY A 135      35.854  20.342  40.851  1.00  0.00           N  
ATOM    860  CA  GLY A 135      36.074  21.417  41.847  1.00  0.00           C  
ATOM    861  C   GLY A 135      35.449  21.340  43.266  1.00  0.00           C  
ATOM    862  O   GLY A 135      36.075  21.580  44.258  1.00  0.00           O  
ATOM    863  N   MET A 136      34.170  21.197  43.231  1.00  0.00           N  
ATOM    864  CA  MET A 136      33.318  21.177  44.466  1.00  0.00           C  
ATOM    865  C   MET A 136      33.542  19.822  45.076  1.00  0.00           C  
ATOM    866  O   MET A 136      33.724  18.859  44.476  1.00  0.00           O  
ATOM    867  CB  MET A 136      31.901  21.486  44.022  1.00  0.00           C  
ATOM    868  CG  MET A 136      31.770  22.923  43.605  1.00  0.00           C  
ATOM    869  SD  MET A 136      30.014  23.565  43.308  1.00  0.00           S  
ATOM    870  CE  MET A 136      30.336  25.243  43.344  1.00  0.00           C  
ATOM    871  N   GLY A 137      33.561  19.792  46.437  1.00  0.00           N  
ATOM    872  CA  GLY A 137      33.867  18.511  47.152  1.00  0.00           C  
ATOM    873  C   GLY A 137      32.724  17.775  47.741  1.00  0.00           C  
ATOM    874  O   GLY A 137      32.492  16.646  47.401  1.00  0.00           O  
ATOM    875  N   LYS A 138      31.936  18.543  48.464  1.00  0.00           N  
ATOM    876  CA  LYS A 138      30.576  18.082  48.902  1.00  0.00           C  
ATOM    877  C   LYS A 138      29.585  18.110  47.719  1.00  0.00           C  
ATOM    878  O   LYS A 138      28.912  19.115  47.421  1.00  0.00           O  
ATOM    879  CB  LYS A 138      30.071  18.921  50.092  1.00  0.00           C  
ATOM    880  CG  LYS A 138      30.877  18.532  51.347  1.00  0.00           C  
ATOM    881  CD  LYS A 138      30.219  19.129  52.641  1.00  0.00           C  
ATOM    882  CE  LYS A 138      30.204  20.676  52.521  1.00  0.00           C  
ATOM    883  NZ  LYS A 138      29.474  21.403  53.503  1.00  0.00           N1+
ATOM    884  N   ARG A 139      29.580  16.925  47.133  1.00  0.00           N  
ATOM    885  CA  ARG A 139      28.901  16.557  45.936  1.00  0.00           C  
ATOM    886  C   ARG A 139      29.170  17.465  44.722  1.00  0.00           C  
ATOM    887  O   ARG A 139      28.670  18.593  44.667  1.00  0.00           O  
ATOM    888  CB  ARG A 139      27.379  16.487  46.163  1.00  0.00           C  
ATOM    889  CG  ARG A 139      27.115  15.421  47.210  1.00  0.00           C  
ATOM    890  CD  ARG A 139      25.693  15.481  47.723  1.00  0.00           C  
ATOM    891  NE  ARG A 139      25.682  14.695  48.960  1.00  0.00           N  
ATOM    892  CZ  ARG A 139      24.961  13.618  49.295  1.00  0.00           C  
ATOM    893  NH1 ARG A 139      24.047  13.101  48.492  1.00  0.00           N1+
ATOM    894  NH2 ARG A 139      25.192  13.016  50.464  1.00  0.00           N  
ATOM    895  N   SER A 140      29.495  16.872  43.608  1.00  0.00           N  
ATOM    896  CA  SER A 140      30.058  17.584  42.394  1.00  0.00           C  
ATOM    897  C   SER A 140      28.897  17.939  41.433  1.00  0.00           C  
ATOM    898  O   SER A 140      27.829  17.353  41.517  1.00  0.00           O  
ATOM    899  CB  SER A 140      31.090  16.706  41.669  1.00  0.00           C  
ATOM    900  OG  SER A 140      31.878  17.485  40.770  1.00  0.00           O  
ATOM    901  N   ILE A 141      28.960  18.998  40.659  1.00  0.00           N  
ATOM    902  CA  ILE A 141      27.826  19.532  39.889  1.00  0.00           C  
ATOM    903  C   ILE A 141      27.018  18.514  39.109  1.00  0.00           C  
ATOM    904  O   ILE A 141      25.787  18.613  39.124  1.00  0.00           O  
ATOM    905  CB  ILE A 141      28.285  20.763  39.162  1.00  0.00           C  
ATOM    906  CG1 ILE A 141      28.517  21.923  40.207  1.00  0.00           C  
ATOM    907  CG2 ILE A 141      27.219  21.190  38.114  1.00  0.00           C  
ATOM    908  CD  ILE A 141      29.359  23.019  39.606  1.00  0.00           C  
ATOM    909  N   GLU A 142      27.733  17.521  38.566  1.00  0.00           N  
ATOM    910  CA  GLU A 142      27.130  16.361  37.778  1.00  0.00           C  
ATOM    911  C   GLU A 142      26.020  15.650  38.572  1.00  0.00           C  
ATOM    912  O   GLU A 142      24.950  15.436  38.031  1.00  0.00           O  
ATOM    913  CB  GLU A 142      28.289  15.392  37.492  1.00  0.00           C  
ATOM    914  CG  GLU A 142      28.000  14.294  36.476  1.00  0.00           C  
ATOM    915  CD  GLU A 142      29.247  13.545  35.982  1.00  0.00           C  
ATOM    916  OE1 GLU A 142      30.011  14.162  35.345  1.00  0.00           O  
ATOM    917  OE2 GLU A 142      29.399  12.348  36.226  1.00  0.00           O1-
ATOM    918  N   ASP A 143      26.268  15.388  39.854  1.00  0.00           N  
ATOM    919  CA  ASP A 143      25.473  14.629  40.899  1.00  0.00           C  
ATOM    920  C   ASP A 143      24.095  15.296  41.100  1.00  0.00           C  
ATOM    921  O   ASP A 143      23.034  14.669  40.900  1.00  0.00           O  
ATOM    922  CB  ASP A 143      26.121  14.528  42.306  1.00  0.00           C  
ATOM    923  CG  ASP A 143      27.478  13.759  42.383  1.00  0.00           C  
ATOM    924  OD1 ASP A 143      28.485  14.460  42.307  1.00  0.00           O  
ATOM    925  OD2 ASP A 143      27.484  12.601  42.823  1.00  0.00           O1-
ATOM    926  N   ARG A 144      24.109  16.605  41.104  1.00  0.00           N  
ATOM    927  CA  ARG A 144      22.941  17.475  41.296  1.00  0.00           C  
ATOM    928  C   ARG A 144      21.959  17.472  40.116  1.00  0.00           C  
ATOM    929  O   ARG A 144      20.724  17.632  40.333  1.00  0.00           O  
ATOM    930  CB  ARG A 144      23.354  18.919  41.536  1.00  0.00           C  
ATOM    931  CG  ARG A 144      24.009  18.910  42.943  1.00  0.00           C  
ATOM    932  CD  ARG A 144      24.625  20.264  43.303  1.00  0.00           C  
ATOM    933  NE  ARG A 144      25.191  20.236  44.641  1.00  0.00           N  
ATOM    934  CZ  ARG A 144      26.396  20.785  44.976  1.00  0.00           C  
ATOM    935  NH1 ARG A 144      27.274  21.466  44.179  1.00  0.00           N1+
ATOM    936  NH2 ARG A 144      26.786  20.611  46.239  1.00  0.00           N  
ATOM    937  N   VAL A 145      22.532  17.506  38.897  1.00  0.00           N  
ATOM    938  CA  VAL A 145      21.813  17.215  37.631  1.00  0.00           C  
ATOM    939  C   VAL A 145      21.242  15.822  37.503  1.00  0.00           C  
ATOM    940  O   VAL A 145      20.098  15.587  37.279  1.00  0.00           O  
ATOM    941  CB  VAL A 145      22.591  17.502  36.397  1.00  0.00           C  
ATOM    942  CG1 VAL A 145      21.697  17.652  35.198  1.00  0.00           C  
ATOM    943  CG2 VAL A 145      23.364  18.865  36.511  1.00  0.00           C  
ATOM    944  N   GLN A 146      22.127  14.806  37.654  1.00  0.00           N  
ATOM    945  CA  GLN A 146      21.741  13.333  37.704  1.00  0.00           C  
ATOM    946  C   GLN A 146      20.786  12.924  38.824  1.00  0.00           C  
ATOM    947  O   GLN A 146      19.980  12.072  38.590  1.00  0.00           O  
ATOM    948  CB  GLN A 146      22.896  12.360  37.947  1.00  0.00           C  
ATOM    949  CG  GLN A 146      23.879  12.381  36.793  1.00  0.00           C  
ATOM    950  CD  GLN A 146      25.115  11.625  37.054  1.00  0.00           C  
ATOM    951  NE2 GLN A 146      25.492  10.744  36.149  1.00  0.00           N  
ATOM    952  OE1 GLN A 146      25.681  11.787  38.127  1.00  0.00           O  
ATOM    953  N   GLU A 147      20.828  13.538  39.950  1.00  0.00           N  
ATOM    954  CA  GLU A 147      19.790  13.373  41.011  1.00  0.00           C  
ATOM    955  C   GLU A 147      18.407  13.809  40.485  1.00  0.00           C  
ATOM    956  O   GLU A 147      17.640  12.921  40.240  1.00  0.00           O  
ATOM    957  CB  GLU A 147      20.175  14.067  42.299  1.00  0.00           C  
ATOM    958  CG  GLU A 147      19.191  14.120  43.499  1.00  0.00           C  
ATOM    959  CD  GLU A 147      19.167  12.822  44.333  1.00  0.00           C  
ATOM    960  OE1 GLU A 147      18.091  12.210  44.520  1.00  0.00           O  
ATOM    961  OE2 GLU A 147      20.240  12.420  44.713  1.00  0.00           O1-
ATOM    962  N   GLU A 148      18.350  15.053  40.042  1.00  0.00           N  
ATOM    963  CA  GLU A 148      17.074  15.546  39.392  1.00  0.00           C  
ATOM    964  C   GLU A 148      16.634  14.618  38.225  1.00  0.00           C  
ATOM    965  O   GLU A 148      15.475  14.217  38.227  1.00  0.00           O  
ATOM    966  CB  GLU A 148      17.114  16.980  38.964  1.00  0.00           C  
ATOM    967  CG  GLU A 148      17.272  17.883  40.134  1.00  0.00           C  
ATOM    968  CD  GLU A 148      16.404  17.566  41.370  1.00  0.00           C  
ATOM    969  OE1 GLU A 148      15.180  17.661  41.199  1.00  0.00           O  
ATOM    970  OE2 GLU A 148      17.028  17.298  42.445  1.00  0.00           O1-
ATOM    971  N   ALA A 149      17.510  14.207  37.328  1.00  0.00           N  
ATOM    972  CA  ALA A 149      17.215  13.318  36.192  1.00  0.00           C  
ATOM    973  C   ALA A 149      16.631  11.956  36.547  1.00  0.00           C  
ATOM    974  O   ALA A 149      15.723  11.454  35.932  1.00  0.00           O  
ATOM    975  CB  ALA A 149      18.506  13.101  35.340  1.00  0.00           C  
ATOM    976  N   ARG A 150      17.177  11.234  37.548  1.00  0.00           N  
ATOM    977  CA  ARG A 150      16.651   9.969  38.046  1.00  0.00           C  
ATOM    978  C   ARG A 150      15.342  10.258  38.809  1.00  0.00           C  
ATOM    979  O   ARG A 150      14.333   9.619  38.587  1.00  0.00           O  
ATOM    980  CB  ARG A 150      17.751   9.378  38.915  1.00  0.00           C  
ATOM    981  CG  ARG A 150      18.997   8.880  38.228  1.00  0.00           C  
ATOM    982  CD  ARG A 150      19.999   8.264  39.133  1.00  0.00           C  
ATOM    983  NE  ARG A 150      20.263   8.984  40.372  1.00  0.00           N  
ATOM    984  CZ  ARG A 150      21.364   9.464  40.981  1.00  0.00           C  
ATOM    985  NH1 ARG A 150      22.501   9.396  40.339  1.00  0.00           N1+
ATOM    986  NH2 ARG A 150      21.325  10.108  42.131  1.00  0.00           N  
ATOM    987  N   CYS A 151      15.220  11.336  39.634  1.00  0.00           N  
ATOM    988  CA  CYS A 151      13.952  11.763  40.311  1.00  0.00           C  
ATOM    989  C   CYS A 151      12.670  11.896  39.479  1.00  0.00           C  
ATOM    990  O   CYS A 151      11.650  11.234  39.625  1.00  0.00           O  
ATOM    991  CB  CYS A 151      14.222  12.985  41.158  1.00  0.00           C  
ATOM    992  SG  CYS A 151      15.540  12.932  42.374  1.00  0.00           S  
ATOM    993  N   LEU A 152      12.932  12.668  38.432  1.00  0.00           N  
ATOM    994  CA  LEU A 152      11.995  12.929  37.348  1.00  0.00           C  
ATOM    995  C   LEU A 152      11.534  11.649  36.638  1.00  0.00           C  
ATOM    996  O   LEU A 152      10.374  11.251  36.697  1.00  0.00           O  
ATOM    997  CB  LEU A 152      12.644  14.012  36.433  1.00  0.00           C  
ATOM    998  CG  LEU A 152      11.627  14.730  35.506  1.00  0.00           C  
ATOM    999  CD1 LEU A 152      10.707  15.706  36.256  1.00  0.00           C  
ATOM   1000  CD2 LEU A 152      12.125  15.392  34.241  1.00  0.00           C  
ATOM   1001  N   VAL A 153      12.425  10.873  36.038  1.00  0.00           N  
ATOM   1002  CA  VAL A 153      12.129   9.522  35.650  1.00  0.00           C  
ATOM   1003  C   VAL A 153      11.408   8.585  36.642  1.00  0.00           C  
ATOM   1004  O   VAL A 153      10.514   7.843  36.222  1.00  0.00           O  
ATOM   1005  CB  VAL A 153      13.418   8.777  35.157  1.00  0.00           C  
ATOM   1006  CG1 VAL A 153      13.177   7.387  34.508  1.00  0.00           C  
ATOM   1007  CG2 VAL A 153      14.138   9.450  34.027  1.00  0.00           C  
ATOM   1008  N   GLU A 154      11.880   8.543  37.876  1.00  0.00           N  
ATOM   1009  CA  GLU A 154      11.103   7.828  38.905  1.00  0.00           C  
ATOM   1010  C   GLU A 154       9.632   8.204  39.027  1.00  0.00           C  
ATOM   1011  O   GLU A 154       8.706   7.369  38.949  1.00  0.00           O  
ATOM   1012  CB  GLU A 154      11.784   7.789  40.259  1.00  0.00           C  
ATOM   1013  CG  GLU A 154      13.112   7.067  40.198  1.00  0.00           C  
ATOM   1014  CD  GLU A 154      13.668   6.882  41.635  1.00  0.00           C  
ATOM   1015  OE1 GLU A 154      14.517   5.989  41.689  1.00  0.00           O  
ATOM   1016  OE2 GLU A 154      13.425   7.672  42.558  1.00  0.00           O1-
ATOM   1017  N   GLU A 155       9.330   9.491  39.192  1.00  0.00           N  
ATOM   1018  CA  GLU A 155       7.971  10.091  39.026  1.00  0.00           C  
ATOM   1019  C   GLU A 155       7.184   9.750  37.780  1.00  0.00           C  
ATOM   1020  O   GLU A 155       5.973   9.839  37.873  1.00  0.00           O  
ATOM   1021  CB  GLU A 155       8.013  11.674  39.185  1.00  0.00           C  
ATOM   1022  CG  GLU A 155       8.076  12.276  40.553  1.00  0.00           C  
ATOM   1023  CD  GLU A 155       6.903  12.009  41.460  1.00  0.00           C  
ATOM   1024  OE1 GLU A 155       6.737  10.863  41.926  1.00  0.00           O  
ATOM   1025  OE2 GLU A 155       6.236  12.951  41.967  1.00  0.00           O1-
ATOM   1026  N   LEU A 156       7.911   9.698  36.617  1.00  0.00           N  
ATOM   1027  CA  LEU A 156       7.264   9.327  35.320  1.00  0.00           C  
ATOM   1028  C   LEU A 156       6.894   7.862  35.328  1.00  0.00           C  
ATOM   1029  O   LEU A 156       5.831   7.448  34.851  1.00  0.00           O  
ATOM   1030  CB  LEU A 156       8.162   9.818  34.232  1.00  0.00           C  
ATOM   1031  CG  LEU A 156       8.218  11.332  34.180  1.00  0.00           C  
ATOM   1032  CD1 LEU A 156       9.417  11.909  33.390  1.00  0.00           C  
ATOM   1033  CD2 LEU A 156       6.907  11.866  33.578  1.00  0.00           C  
ATOM   1034  N   ARG A 157       7.760   7.061  35.882  1.00  0.00           N  
ATOM   1035  CA  ARG A 157       7.396   5.640  36.011  1.00  0.00           C  
ATOM   1036  C   ARG A 157       6.321   5.237  37.080  1.00  0.00           C  
ATOM   1037  O   ARG A 157       5.971   4.067  37.167  1.00  0.00           O  
ATOM   1038  CB  ARG A 157       8.681   4.879  36.266  1.00  0.00           C  
ATOM   1039  CG  ARG A 157       9.709   4.941  35.141  1.00  0.00           C  
ATOM   1040  CD  ARG A 157      10.676   3.749  35.233  1.00  0.00           C  
ATOM   1041  NE  ARG A 157      11.480   3.825  36.420  1.00  0.00           N  
ATOM   1042  CZ  ARG A 157      12.829   3.654  36.425  1.00  0.00           C  
ATOM   1043  NH1 ARG A 157      13.511   3.339  35.373  1.00  0.00           N1+
ATOM   1044  NH2 ARG A 157      13.419   3.591  37.601  1.00  0.00           N  
ATOM   1045  N   LYS A 158       6.173   6.111  38.110  1.00  0.00           N  
ATOM   1046  CA  LYS A 158       5.329   5.863  39.313  1.00  0.00           C  
ATOM   1047  C   LYS A 158       3.850   5.373  38.952  1.00  0.00           C  
ATOM   1048  O   LYS A 158       3.119   4.811  39.726  1.00  0.00           O  
ATOM   1049  CB  LYS A 158       5.309   7.104  40.271  1.00  0.00           C  
ATOM   1050  CG  LYS A 158       4.454   7.038  41.536  1.00  0.00           C  
ATOM   1051  CD  LYS A 158       4.851   8.117  42.544  1.00  0.00           C  
ATOM   1052  CE  LYS A 158       4.021   7.830  43.813  1.00  0.00           C  
ATOM   1053  NZ  LYS A 158       4.155   9.043  44.706  1.00  0.00           N1+
ATOM   1054  N   THR A 159       3.362   5.965  37.833  1.00  0.00           N  
ATOM   1055  CA  THR A 159       2.199   5.510  37.076  1.00  0.00           C  
ATOM   1056  C   THR A 159       2.565   5.151  35.632  1.00  0.00           C  
ATOM   1057  O   THR A 159       2.402   6.001  34.758  1.00  0.00           O  
ATOM   1058  CB  THR A 159       0.981   6.452  37.085  1.00  0.00           C  
ATOM   1059  CG2 THR A 159       0.322   6.317  38.394  1.00  0.00           C  
ATOM   1060  OG1 THR A 159       1.264   7.781  36.698  1.00  0.00           O  
ATOM   1061  N   LYS A 160       2.882   3.853  35.480  1.00  0.00           N  
ATOM   1062  CA  LYS A 160       3.310   3.189  34.221  1.00  0.00           C  
ATOM   1063  C   LYS A 160       2.197   3.430  33.166  1.00  0.00           C  
ATOM   1064  O   LYS A 160       1.001   2.998  33.298  1.00  0.00           O  
ATOM   1065  CB  LYS A 160       3.736   1.740  34.343  1.00  0.00           C  
ATOM   1066  CG  LYS A 160       4.966   1.613  35.238  1.00  0.00           C  
ATOM   1067  CD  LYS A 160       5.390   0.117  35.332  1.00  0.00           C  
ATOM   1068  CE  LYS A 160       6.734   0.076  35.985  1.00  0.00           C  
ATOM   1069  NZ  LYS A 160       7.375  -1.251  36.172  1.00  0.00           N1+
ATOM   1070  N   ALA A 161       2.460   4.417  32.322  1.00  0.00           N  
ATOM   1071  CA  ALA A 161       1.769   5.010  31.134  1.00  0.00           C  
ATOM   1072  C   ALA A 161       1.287   6.450  31.396  1.00  0.00           C  
ATOM   1073  O   ALA A 161       0.112   6.799  31.248  1.00  0.00           O  
ATOM   1074  CB  ALA A 161       0.617   4.180  30.595  1.00  0.00           C  
ATOM   1075  N   SER A 162       2.182   7.265  32.013  1.00  0.00           N  
ATOM   1076  CA  SER A 162       1.842   8.644  32.440  1.00  0.00           C  
ATOM   1077  C   SER A 162       1.871   9.683  31.284  1.00  0.00           C  
ATOM   1078  O   SER A 162       2.901   9.796  30.587  1.00  0.00           O  
ATOM   1079  CB  SER A 162       2.673   9.069  33.621  1.00  0.00           C  
ATOM   1080  OG  SER A 162       2.010  10.073  34.473  1.00  0.00           O  
ATOM   1081  N   PRO A 163       0.756  10.470  31.172  1.00  0.00           N  
ATOM   1082  CA  PRO A 163       0.682  11.622  30.229  1.00  0.00           C  
ATOM   1083  C   PRO A 163       1.274  12.875  30.924  1.00  0.00           C  
ATOM   1084  O   PRO A 163       1.478  12.822  32.136  1.00  0.00           O  
ATOM   1085  CB  PRO A 163      -0.857  11.959  30.151  1.00  0.00           C  
ATOM   1086  CG  PRO A 163      -1.491  10.581  30.373  1.00  0.00           C  
ATOM   1087  CD  PRO A 163      -0.602  10.039  31.472  1.00  0.00           C  
ATOM   1088  N   CYS A 164       2.161  13.520  30.173  1.00  0.00           N  
ATOM   1089  CA  CYS A 164       2.903  14.692  30.609  1.00  0.00           C  
ATOM   1090  C   CYS A 164       3.093  15.791  29.565  1.00  0.00           C  
ATOM   1091  O   CYS A 164       2.830  15.639  28.329  1.00  0.00           O  
ATOM   1092  CB  CYS A 164       4.243  14.390  31.239  1.00  0.00           C  
ATOM   1093  SG  CYS A 164       4.075  13.692  32.892  1.00  0.00           S  
ATOM   1094  N   ASP A 165       2.954  16.909  30.173  1.00  0.00           N  
ATOM   1095  CA  ASP A 165       3.170  18.193  29.557  1.00  0.00           C  
ATOM   1096  C   ASP A 165       4.597  18.782  29.753  1.00  0.00           C  
ATOM   1097  O   ASP A 165       5.065  18.897  30.887  1.00  0.00           O  
ATOM   1098  CB  ASP A 165       2.168  19.127  30.119  1.00  0.00           C  
ATOM   1099  CG  ASP A 165       2.029  20.372  29.189  1.00  0.00           C  
ATOM   1100  OD1 ASP A 165       0.917  20.665  28.770  1.00  0.00           O  
ATOM   1101  OD2 ASP A 165       3.014  21.111  29.053  1.00  0.00           O1-
ATOM   1102  N   PRO A 166       5.295  19.115  28.651  1.00  0.00           N  
ATOM   1103  CA  PRO A 166       6.575  19.856  28.609  1.00  0.00           C  
ATOM   1104  C   PRO A 166       6.750  20.955  29.622  1.00  0.00           C  
ATOM   1105  O   PRO A 166       7.815  21.149  30.153  1.00  0.00           O  
ATOM   1106  CB  PRO A 166       6.491  20.628  27.268  1.00  0.00           C  
ATOM   1107  CG  PRO A 166       5.885  19.544  26.376  1.00  0.00           C  
ATOM   1108  CD  PRO A 166       4.755  19.112  27.260  1.00  0.00           C  
ATOM   1109  N   THR A 167       5.699  21.615  30.009  1.00  0.00           N  
ATOM   1110  CA  THR A 167       5.716  22.758  30.967  1.00  0.00           C  
ATOM   1111  C   THR A 167       6.187  22.313  32.400  1.00  0.00           C  
ATOM   1112  O   THR A 167       7.310  22.630  32.814  1.00  0.00           O  
ATOM   1113  CB  THR A 167       4.374  23.565  30.990  1.00  0.00           C  
ATOM   1114  CG2 THR A 167       4.016  24.480  29.821  1.00  0.00           C  
ATOM   1115  OG1 THR A 167       3.269  22.718  31.385  1.00  0.00           O  
ATOM   1116  N   PHE A 168       5.378  21.400  33.022  1.00  0.00           N  
ATOM   1117  CA  PHE A 168       5.664  20.694  34.312  1.00  0.00           C  
ATOM   1118  C   PHE A 168       7.112  20.132  34.492  1.00  0.00           C  
ATOM   1119  O   PHE A 168       7.979  20.940  34.929  1.00  0.00           O  
ATOM   1120  CB  PHE A 168       4.545  19.705  34.630  1.00  0.00           C  
ATOM   1121  CG  PHE A 168       4.642  18.882  35.914  1.00  0.00           C  
ATOM   1122  CD1 PHE A 168       5.101  19.509  37.073  1.00  0.00           C  
ATOM   1123  CD2 PHE A 168       4.723  17.507  35.788  1.00  0.00           C  
ATOM   1124  CE1 PHE A 168       5.650  18.756  38.084  1.00  0.00           C  
ATOM   1125  CE2 PHE A 168       5.173  16.733  36.809  1.00  0.00           C  
ATOM   1126  CZ  PHE A 168       5.662  17.341  37.979  1.00  0.00           C  
ATOM   1127  N   ILE A 169       7.332  19.040  33.753  1.00  0.00           N  
ATOM   1128  CA  ILE A 169       8.494  18.098  33.922  1.00  0.00           C  
ATOM   1129  C   ILE A 169       9.846  18.855  33.604  1.00  0.00           C  
ATOM   1130  O   ILE A 169      10.631  19.170  34.532  1.00  0.00           O  
ATOM   1131  CB  ILE A 169       8.313  16.685  33.256  1.00  0.00           C  
ATOM   1132  CG1 ILE A 169       7.921  16.798  31.784  1.00  0.00           C  
ATOM   1133  CG2 ILE A 169       7.177  15.937  33.866  1.00  0.00           C  
ATOM   1134  CD  ILE A 169       8.690  15.720  30.952  1.00  0.00           C  
ATOM   1135  N   LEU A 170       9.871  19.389  32.367  1.00  0.00           N  
ATOM   1136  CA  LEU A 170      10.934  20.354  31.895  1.00  0.00           C  
ATOM   1137  C   LEU A 170      10.704  21.873  32.267  1.00  0.00           C  
ATOM   1138  O   LEU A 170      10.783  22.779  31.442  1.00  0.00           O  
ATOM   1139  CB  LEU A 170      11.456  20.070  30.458  1.00  0.00           C  
ATOM   1140  CG  LEU A 170      11.964  18.641  30.420  1.00  0.00           C  
ATOM   1141  CD1 LEU A 170      12.243  18.322  28.922  1.00  0.00           C  
ATOM   1142  CD2 LEU A 170      13.194  18.433  31.311  1.00  0.00           C  
ATOM   1143  N   GLY A 171      10.192  22.064  33.440  1.00  0.00           N  
ATOM   1144  CA  GLY A 171      10.305  23.341  34.164  1.00  0.00           C  
ATOM   1145  C   GLY A 171      10.970  22.986  35.514  1.00  0.00           C  
ATOM   1146  O   GLY A 171      12.064  23.359  35.807  1.00  0.00           O  
ATOM   1147  N   CYS A 172      10.121  22.300  36.296  1.00  0.00           N  
ATOM   1148  CA  CYS A 172      10.574  21.785  37.632  1.00  0.00           C  
ATOM   1149  C   CYS A 172      12.003  21.267  37.847  1.00  0.00           C  
ATOM   1150  O   CYS A 172      12.779  22.075  38.438  1.00  0.00           O  
ATOM   1151  CB  CYS A 172       9.445  20.790  38.056  1.00  0.00           C  
ATOM   1152  SG  CYS A 172       7.784  21.529  38.211  1.00  0.00           S  
ATOM   1153  N   ALA A 173      12.390  20.212  37.102  1.00  0.00           N  
ATOM   1154  CA  ALA A 173      13.783  19.664  37.212  1.00  0.00           C  
ATOM   1155  C   ALA A 173      14.827  20.747  36.763  1.00  0.00           C  
ATOM   1156  O   ALA A 173      15.757  20.870  37.488  1.00  0.00           O  
ATOM   1157  CB  ALA A 173      13.797  18.318  36.489  1.00  0.00           C  
ATOM   1158  N   PRO A 174      14.842  21.447  35.628  1.00  0.00           N  
ATOM   1159  CA  PRO A 174      15.727  22.557  35.387  1.00  0.00           C  
ATOM   1160  C   PRO A 174      15.891  23.498  36.499  1.00  0.00           C  
ATOM   1161  O   PRO A 174      17.020  23.699  37.025  1.00  0.00           O  
ATOM   1162  CB  PRO A 174      15.222  23.303  34.169  1.00  0.00           C  
ATOM   1163  CG  PRO A 174      14.717  22.083  33.366  1.00  0.00           C  
ATOM   1164  CD  PRO A 174      14.212  21.032  34.368  1.00  0.00           C  
ATOM   1165  N   CYS A 175      14.848  24.195  36.991  1.00  0.00           N  
ATOM   1166  CA  CYS A 175      14.825  25.144  38.142  1.00  0.00           C  
ATOM   1167  C   CYS A 175      15.380  24.462  39.371  1.00  0.00           C  
ATOM   1168  O   CYS A 175      16.334  24.899  40.049  1.00  0.00           O  
ATOM   1169  CB  CYS A 175      13.377  25.667  38.457  1.00  0.00           C  
ATOM   1170  SG  CYS A 175      12.548  26.398  36.993  1.00  0.00           S  
ATOM   1171  N   ASN A 176      15.075  23.184  39.672  1.00  0.00           N  
ATOM   1172  CA  ASN A 176      15.623  22.446  40.864  1.00  0.00           C  
ATOM   1173  C   ASN A 176      17.177  22.164  40.780  1.00  0.00           C  
ATOM   1174  O   ASN A 176      17.907  22.464  41.704  1.00  0.00           O  
ATOM   1175  CB  ASN A 176      14.886  21.127  41.243  1.00  0.00           C  
ATOM   1176  CG  ASN A 176      14.816  20.969  42.805  1.00  0.00           C  
ATOM   1177  ND2 ASN A 176      14.928  19.716  43.127  1.00  0.00           N  
ATOM   1178  OD1 ASN A 176      14.795  21.863  43.634  1.00  0.00           O  
ATOM   1179  N   VAL A 177      17.649  22.061  39.525  1.00  0.00           N  
ATOM   1180  CA  VAL A 177      19.100  22.088  39.197  1.00  0.00           C  
ATOM   1181  C   VAL A 177      19.672  23.456  39.572  1.00  0.00           C  
ATOM   1182  O   VAL A 177      20.620  23.488  40.384  1.00  0.00           O  
ATOM   1183  CB  VAL A 177      19.183  21.459  37.757  1.00  0.00           C  
ATOM   1184  CG1 VAL A 177      20.443  22.041  37.048  1.00  0.00           C  
ATOM   1185  CG2 VAL A 177      19.254  19.969  37.801  1.00  0.00           C  
ATOM   1186  N   ILE A 178      19.121  24.551  39.011  1.00  0.00           N  
ATOM   1187  CA  ILE A 178      19.545  25.895  39.386  1.00  0.00           C  
ATOM   1188  C   ILE A 178      19.644  26.279  40.888  1.00  0.00           C  
ATOM   1189  O   ILE A 178      20.662  26.593  41.470  1.00  0.00           O  
ATOM   1190  CB  ILE A 178      18.744  26.875  38.545  1.00  0.00           C  
ATOM   1191  CG1 ILE A 178      18.763  26.645  36.969  1.00  0.00           C  
ATOM   1192  CG2 ILE A 178      19.025  28.331  38.898  1.00  0.00           C  
ATOM   1193  CD  ILE A 178      20.209  26.625  36.477  1.00  0.00           C  
ATOM   1194  N   CYS A 179      18.574  25.823  41.548  1.00  0.00           N  
ATOM   1195  CA  CYS A 179      18.370  25.924  43.059  1.00  0.00           C  
ATOM   1196  C   CYS A 179      19.523  25.193  43.801  1.00  0.00           C  
ATOM   1197  O   CYS A 179      20.310  25.713  44.573  1.00  0.00           O  
ATOM   1198  CB  CYS A 179      17.021  25.344  43.480  1.00  0.00           C  
ATOM   1199  SG  CYS A 179      15.554  26.190  42.727  1.00  0.00           S  
ATOM   1200  N   SER A 180      19.782  23.929  43.374  1.00  0.00           N  
ATOM   1201  CA  SER A 180      20.776  23.016  44.007  1.00  0.00           C  
ATOM   1202  C   SER A 180      22.260  23.553  43.897  1.00  0.00           C  
ATOM   1203  O   SER A 180      23.173  23.335  44.729  1.00  0.00           O  
ATOM   1204  CB  SER A 180      20.827  21.625  43.343  1.00  0.00           C  
ATOM   1205  OG  SER A 180      20.108  20.616  44.052  1.00  0.00           O  
ATOM   1206  N   ILE A 181      22.586  24.045  42.717  1.00  0.00           N  
ATOM   1207  CA  ILE A 181      23.876  24.696  42.397  1.00  0.00           C  
ATOM   1208  C   ILE A 181      24.032  26.003  43.219  1.00  0.00           C  
ATOM   1209  O   ILE A 181      25.095  26.293  43.785  1.00  0.00           O  
ATOM   1210  CB  ILE A 181      24.015  24.856  40.866  1.00  0.00           C  
ATOM   1211  CG1 ILE A 181      23.955  23.417  40.249  1.00  0.00           C  
ATOM   1212  CG2 ILE A 181      25.269  25.638  40.450  1.00  0.00           C  
ATOM   1213  CD  ILE A 181      23.828  23.385  38.684  1.00  0.00           C  
ATOM   1214  N   ILE A 182      23.006  26.862  43.220  1.00  0.00           N  
ATOM   1215  CA  ILE A 182      23.164  28.049  44.103  1.00  0.00           C  
ATOM   1216  C   ILE A 182      23.190  27.858  45.669  1.00  0.00           C  
ATOM   1217  O   ILE A 182      24.189  28.082  46.375  1.00  0.00           O  
ATOM   1218  CB  ILE A 182      22.164  29.177  43.515  1.00  0.00           C  
ATOM   1219  CG1 ILE A 182      22.436  29.477  42.085  1.00  0.00           C  
ATOM   1220  CG2 ILE A 182      22.114  30.327  44.523  1.00  0.00           C  
ATOM   1221  CD  ILE A 182      23.838  30.065  41.987  1.00  0.00           C  
ATOM   1222  N   PHE A 183      22.274  27.028  46.065  1.00  0.00           N  
ATOM   1223  CA  PHE A 183      22.192  26.440  47.436  1.00  0.00           C  
ATOM   1224  C   PHE A 183      21.828  24.926  47.366  1.00  0.00           C  
ATOM   1225  O   PHE A 183      20.756  24.574  47.012  1.00  0.00           O  
ATOM   1226  CB  PHE A 183      21.300  27.244  48.411  1.00  0.00           C  
ATOM   1227  CG  PHE A 183      19.883  27.670  48.069  1.00  0.00           C  
ATOM   1228  CD1 PHE A 183      18.807  26.797  48.312  1.00  0.00           C  
ATOM   1229  CD2 PHE A 183      19.625  28.718  47.171  1.00  0.00           C  
ATOM   1230  CE1 PHE A 183      17.541  26.965  47.743  1.00  0.00           C  
ATOM   1231  CE2 PHE A 183      18.344  28.879  46.644  1.00  0.00           C  
ATOM   1232  CZ  PHE A 183      17.287  28.038  46.885  1.00  0.00           C  
ATOM   1233  N   HIS A 184      22.656  24.078  47.941  1.00  0.00           N  
ATOM   1234  CA  HIS A 184      22.410  22.724  48.168  1.00  0.00           C  
ATOM   1235  C   HIS A 184      21.452  22.560  49.345  1.00  0.00           C  
ATOM   1236  O   HIS A 184      21.900  22.189  50.459  1.00  0.00           O  
ATOM   1237  CB  HIS A 184      23.671  21.942  48.348  1.00  0.00           C  
ATOM   1238  CG  HIS A 184      23.437  20.444  48.390  1.00  0.00           C  
ATOM   1239  CD2 HIS A 184      23.381  19.681  49.436  1.00  0.00           C  
ATOM   1240  ND1 HIS A 184      23.483  19.689  47.310  1.00  0.00           N  
ATOM   1241  CE1 HIS A 184      23.486  18.438  47.694  1.00  0.00           C  
ATOM   1242  NE2 HIS A 184      23.349  18.408  49.023  1.00  0.00           N  
ATOM   1243  N   LYS A 185      20.147  22.733  49.076  1.00  0.00           N  
ATOM   1244  CA  LYS A 185      18.987  22.313  49.782  1.00  0.00           C  
ATOM   1245  C   LYS A 185      17.781  22.441  48.823  1.00  0.00           C  
ATOM   1246  O   LYS A 185      16.996  23.350  48.916  1.00  0.00           O  
ATOM   1247  CB  LYS A 185      18.797  23.293  50.970  1.00  0.00           C  
ATOM   1248  CG  LYS A 185      17.933  22.651  52.073  1.00  0.00           C  
ATOM   1249  CD  LYS A 185      18.512  21.270  52.522  1.00  0.00           C  
ATOM   1250  CE  LYS A 185      17.764  21.012  53.855  1.00  0.00           C  
ATOM   1251  NZ  LYS A 185      17.957  19.607  54.227  1.00  0.00           N1+
ATOM   1252  N   ARG A 186      17.634  21.476  47.887  1.00  0.00           N  
ATOM   1253  CA  ARG A 186      16.732  21.375  46.737  1.00  0.00           C  
ATOM   1254  C   ARG A 186      15.250  21.218  47.239  1.00  0.00           C  
ATOM   1255  O   ARG A 186      14.957  20.709  48.345  1.00  0.00           O  
ATOM   1256  CB  ARG A 186      17.155  20.185  45.896  1.00  0.00           C  
ATOM   1257  CG  ARG A 186      17.013  18.773  46.532  1.00  0.00           C  
ATOM   1258  CD  ARG A 186      17.404  17.645  45.656  1.00  0.00           C  
ATOM   1259  NE  ARG A 186      17.272  16.376  46.291  1.00  0.00           N  
ATOM   1260  CZ  ARG A 186      16.809  15.252  45.839  1.00  0.00           C  
ATOM   1261  NH1 ARG A 186      16.377  15.244  44.621  1.00  0.00           N1+
ATOM   1262  NH2 ARG A 186      16.944  14.198  46.633  1.00  0.00           N  
ATOM   1263  N   PHE A 187      14.387  21.697  46.388  1.00  0.00           N  
ATOM   1264  CA  PHE A 187      12.921  21.789  46.654  1.00  0.00           C  
ATOM   1265  C   PHE A 187      12.310  20.504  46.169  1.00  0.00           C  
ATOM   1266  O   PHE A 187      12.932  19.443  46.044  1.00  0.00           O  
ATOM   1267  CB  PHE A 187      12.479  22.929  45.702  1.00  0.00           C  
ATOM   1268  CG  PHE A 187      12.847  24.269  46.283  1.00  0.00           C  
ATOM   1269  CD1 PHE A 187      13.575  25.195  45.518  1.00  0.00           C  
ATOM   1270  CD2 PHE A 187      12.191  24.720  47.469  1.00  0.00           C  
ATOM   1271  CE1 PHE A 187      13.639  26.531  45.863  1.00  0.00           C  
ATOM   1272  CE2 PHE A 187      12.218  26.069  47.837  1.00  0.00           C  
ATOM   1273  CZ  PHE A 187      13.013  26.976  47.035  1.00  0.00           C  
ATOM   1274  N   ASP A 188      10.998  20.546  46.024  1.00  0.00           N  
ATOM   1275  CA  ASP A 188      10.102  19.458  45.475  1.00  0.00           C  
ATOM   1276  C   ASP A 188       9.387  19.960  44.195  1.00  0.00           C  
ATOM   1277  O   ASP A 188       8.894  21.115  44.244  1.00  0.00           O  
ATOM   1278  CB  ASP A 188       8.995  19.035  46.518  1.00  0.00           C  
ATOM   1279  CG  ASP A 188       8.184  17.871  45.981  1.00  0.00           C  
ATOM   1280  OD1 ASP A 188       7.241  18.155  45.236  1.00  0.00           O  
ATOM   1281  OD2 ASP A 188       8.504  16.719  46.372  1.00  0.00           O1-
ATOM   1282  N   TYR A 189       9.234  19.176  43.192  1.00  0.00           N  
ATOM   1283  CA  TYR A 189       8.633  19.659  41.912  1.00  0.00           C  
ATOM   1284  C   TYR A 189       7.280  20.386  42.065  1.00  0.00           C  
ATOM   1285  O   TYR A 189       7.043  21.345  41.377  1.00  0.00           O  
ATOM   1286  CB  TYR A 189       8.463  18.525  40.865  1.00  0.00           C  
ATOM   1287  CG  TYR A 189       9.764  17.852  40.447  1.00  0.00           C  
ATOM   1288  CD1 TYR A 189       9.778  16.432  40.520  1.00  0.00           C  
ATOM   1289  CD2 TYR A 189      10.971  18.474  40.342  1.00  0.00           C  
ATOM   1290  CE1 TYR A 189      10.919  15.735  40.667  1.00  0.00           C  
ATOM   1291  CE2 TYR A 189      12.172  17.799  40.365  1.00  0.00           C  
ATOM   1292  CZ  TYR A 189      12.197  16.414  40.637  1.00  0.00           C  
ATOM   1293  OH  TYR A 189      13.176  15.963  41.365  1.00  0.00           O  
ATOM   1294  N   LYS A 190       6.370  19.990  43.045  1.00  0.00           N  
ATOM   1295  CA  LYS A 190       4.964  20.622  43.119  1.00  0.00           C  
ATOM   1296  C   LYS A 190       4.869  21.523  44.419  1.00  0.00           C  
ATOM   1297  O   LYS A 190       3.791  21.768  45.002  1.00  0.00           O  
ATOM   1298  CB  LYS A 190       3.889  19.516  43.071  1.00  0.00           C  
ATOM   1299  CG  LYS A 190       3.430  19.268  41.602  1.00  0.00           C  
ATOM   1300  CD  LYS A 190       2.706  17.922  41.470  1.00  0.00           C  
ATOM   1301  CE  LYS A 190       2.346  17.729  40.033  1.00  0.00           C  
ATOM   1302  NZ  LYS A 190       1.276  18.627  39.596  1.00  0.00           N1+
ATOM   1303  N   ASP A 191       6.068  21.907  44.916  1.00  0.00           N  
ATOM   1304  CA  ASP A 191       6.187  22.732  46.175  1.00  0.00           C  
ATOM   1305  C   ASP A 191       5.773  24.216  46.030  1.00  0.00           C  
ATOM   1306  O   ASP A 191       6.321  24.954  45.191  1.00  0.00           O  
ATOM   1307  CB  ASP A 191       7.608  22.562  46.790  1.00  0.00           C  
ATOM   1308  CG  ASP A 191       7.668  23.093  48.225  1.00  0.00           C  
ATOM   1309  OD1 ASP A 191       7.408  22.280  49.131  1.00  0.00           O  
ATOM   1310  OD2 ASP A 191       7.746  24.333  48.399  1.00  0.00           O1-
ATOM   1311  N   GLN A 192       4.931  24.735  46.901  1.00  0.00           N  
ATOM   1312  CA  GLN A 192       4.336  26.077  46.781  1.00  0.00           C  
ATOM   1313  C   GLN A 192       5.298  27.192  46.978  1.00  0.00           C  
ATOM   1314  O   GLN A 192       5.069  28.302  46.512  1.00  0.00           O  
ATOM   1315  CB  GLN A 192       3.201  26.350  47.696  1.00  0.00           C  
ATOM   1316  CG  GLN A 192       3.310  26.503  49.257  1.00  0.00           C  
ATOM   1317  CD  GLN A 192       4.151  25.523  49.977  1.00  0.00           C  
ATOM   1318  NE2 GLN A 192       4.926  25.945  50.935  1.00  0.00           N  
ATOM   1319  OE1 GLN A 192       4.079  24.311  49.757  1.00  0.00           O  
ATOM   1320  N   GLN A 193       6.406  26.978  47.694  1.00  0.00           N  
ATOM   1321  CA  GLN A 193       7.495  27.961  47.832  1.00  0.00           C  
ATOM   1322  C   GLN A 193       8.349  28.131  46.547  1.00  0.00           C  
ATOM   1323  O   GLN A 193       8.181  29.129  45.837  1.00  0.00           O  
ATOM   1324  CB  GLN A 193       8.460  27.899  49.024  1.00  0.00           C  
ATOM   1325  CG  GLN A 193       7.660  28.278  50.262  1.00  0.00           C  
ATOM   1326  CD  GLN A 193       8.564  28.567  51.517  1.00  0.00           C  
ATOM   1327  NE2 GLN A 193       8.205  29.355  52.524  1.00  0.00           N  
ATOM   1328  OE1 GLN A 193       9.671  28.063  51.569  1.00  0.00           O  
ATOM   1329  N   PHE A 194       8.674  26.979  46.009  1.00  0.00           N  
ATOM   1330  CA  PHE A 194       9.153  26.765  44.617  1.00  0.00           C  
ATOM   1331  C   PHE A 194       8.276  27.262  43.490  1.00  0.00           C  
ATOM   1332  O   PHE A 194       8.718  27.646  42.497  1.00  0.00           O  
ATOM   1333  CB  PHE A 194       9.372  25.214  44.612  1.00  0.00           C  
ATOM   1334  CG  PHE A 194      10.132  24.809  43.384  1.00  0.00           C  
ATOM   1335  CD1 PHE A 194       9.487  24.006  42.488  1.00  0.00           C  
ATOM   1336  CD2 PHE A 194      11.480  25.168  43.159  1.00  0.00           C  
ATOM   1337  CE1 PHE A 194      10.184  23.443  41.408  1.00  0.00           C  
ATOM   1338  CE2 PHE A 194      12.177  24.603  42.092  1.00  0.00           C  
ATOM   1339  CZ  PHE A 194      11.493  23.742  41.216  1.00  0.00           C  
ATOM   1340  N   LEU A 195       7.025  27.171  43.748  1.00  0.00           N  
ATOM   1341  CA  LEU A 195       6.074  27.641  42.759  1.00  0.00           C  
ATOM   1342  C   LEU A 195       6.091  29.204  42.692  1.00  0.00           C  
ATOM   1343  O   LEU A 195       6.480  29.790  41.678  1.00  0.00           O  
ATOM   1344  CB  LEU A 195       4.662  27.090  43.090  1.00  0.00           C  
ATOM   1345  CG  LEU A 195       4.508  25.728  42.511  1.00  0.00           C  
ATOM   1346  CD1 LEU A 195       3.243  25.159  43.129  1.00  0.00           C  
ATOM   1347  CD2 LEU A 195       4.444  25.604  40.991  1.00  0.00           C  
ATOM   1348  N   ASN A 196       5.711  29.850  43.821  1.00  0.00           N  
ATOM   1349  CA  ASN A 196       6.137  31.235  44.059  1.00  0.00           C  
ATOM   1350  C   ASN A 196       7.449  31.746  43.448  1.00  0.00           C  
ATOM   1351  O   ASN A 196       7.386  32.700  42.691  1.00  0.00           O  
ATOM   1352  CB  ASN A 196       6.124  31.484  45.646  1.00  0.00           C  
ATOM   1353  CG  ASN A 196       4.646  31.819  46.047  1.00  0.00           C  
ATOM   1354  ND2 ASN A 196       3.918  30.902  46.605  1.00  0.00           N  
ATOM   1355  OD1 ASN A 196       4.164  32.924  45.738  1.00  0.00           O  
ATOM   1356  N   LEU A 197       8.559  31.020  43.775  1.00  0.00           N  
ATOM   1357  CA  LEU A 197       9.859  31.283  43.121  1.00  0.00           C  
ATOM   1358  C   LEU A 197       9.682  31.310  41.606  1.00  0.00           C  
ATOM   1359  O   LEU A 197       9.758  32.343  40.956  1.00  0.00           O  
ATOM   1360  CB  LEU A 197      10.990  30.389  43.639  1.00  0.00           C  
ATOM   1361  CG  LEU A 197      12.367  30.691  43.120  1.00  0.00           C  
ATOM   1362  CD1 LEU A 197      12.709  32.075  43.728  1.00  0.00           C  
ATOM   1363  CD2 LEU A 197      13.485  29.631  43.228  1.00  0.00           C  
ATOM   1364  N   MET A 198       9.325  30.187  40.999  1.00  0.00           N  
ATOM   1365  CA  MET A 198       9.266  29.975  39.538  1.00  0.00           C  
ATOM   1366  C   MET A 198       8.425  30.982  38.764  1.00  0.00           C  
ATOM   1367  O   MET A 198       8.959  31.589  37.835  1.00  0.00           O  
ATOM   1368  CB  MET A 198       8.585  28.588  39.293  1.00  0.00           C  
ATOM   1369  CG  MET A 198       9.542  27.477  39.662  1.00  0.00           C  
ATOM   1370  SD  MET A 198       9.391  26.061  38.539  1.00  0.00           S  
ATOM   1371  CE  MET A 198       7.726  25.418  38.994  1.00  0.00           C  
ATOM   1372  N   GLU A 199       7.291  31.368  39.381  1.00  0.00           N  
ATOM   1373  CA  GLU A 199       6.236  32.267  38.872  1.00  0.00           C  
ATOM   1374  C   GLU A 199       6.633  33.765  38.869  1.00  0.00           C  
ATOM   1375  O   GLU A 199       6.788  34.312  37.758  1.00  0.00           O  
ATOM   1376  CB  GLU A 199       4.946  32.154  39.692  1.00  0.00           C  
ATOM   1377  CG  GLU A 199       3.681  32.975  39.310  1.00  0.00           C  
ATOM   1378  CD  GLU A 199       2.555  32.435  40.171  1.00  0.00           C  
ATOM   1379  OE1 GLU A 199       2.335  32.981  41.253  1.00  0.00           O  
ATOM   1380  OE2 GLU A 199       1.990  31.583  39.528  1.00  0.00           O1-
ATOM   1381  N   LYS A 200       7.119  34.257  39.995  1.00  0.00           N  
ATOM   1382  CA  LYS A 200       7.387  35.719  40.084  1.00  0.00           C  
ATOM   1383  C   LYS A 200       8.578  36.093  39.221  1.00  0.00           C  
ATOM   1384  O   LYS A 200       8.647  37.128  38.551  1.00  0.00           O  
ATOM   1385  CB  LYS A 200       7.562  36.240  41.521  1.00  0.00           C  
ATOM   1386  CG  LYS A 200       6.217  36.098  42.156  1.00  0.00           C  
ATOM   1387  CD  LYS A 200       6.133  37.094  43.298  1.00  0.00           C  
ATOM   1388  CE  LYS A 200       5.048  36.682  44.279  1.00  0.00           C  
ATOM   1389  NZ  LYS A 200       3.765  36.701  43.539  1.00  0.00           N1+
ATOM   1390  N   LEU A 201       9.568  35.228  39.240  1.00  0.00           N  
ATOM   1391  CA  LEU A 201      10.727  35.248  38.347  1.00  0.00           C  
ATOM   1392  C   LEU A 201      10.371  35.218  36.834  1.00  0.00           C  
ATOM   1393  O   LEU A 201      10.805  36.099  36.056  1.00  0.00           O  
ATOM   1394  CB  LEU A 201      11.526  34.039  38.804  1.00  0.00           C  
ATOM   1395  CG  LEU A 201      12.940  33.876  38.362  1.00  0.00           C  
ATOM   1396  CD1 LEU A 201      13.872  35.089  38.773  1.00  0.00           C  
ATOM   1397  CD2 LEU A 201      13.482  32.542  38.961  1.00  0.00           C  
ATOM   1398  N   ASN A 202       9.385  34.371  36.453  1.00  0.00           N  
ATOM   1399  CA  ASN A 202       8.954  34.327  35.065  1.00  0.00           C  
ATOM   1400  C   ASN A 202       8.249  35.617  34.593  1.00  0.00           C  
ATOM   1401  O   ASN A 202       8.433  36.068  33.476  1.00  0.00           O  
ATOM   1402  CB  ASN A 202       8.055  33.081  34.829  1.00  0.00           C  
ATOM   1403  CG  ASN A 202       8.291  32.467  33.452  1.00  0.00           C  
ATOM   1404  ND2 ASN A 202       9.013  31.400  33.507  1.00  0.00           N  
ATOM   1405  OD1 ASN A 202       7.612  32.652  32.506  1.00  0.00           O  
ATOM   1406  N   GLU A 203       7.332  36.218  35.345  1.00  0.00           N  
ATOM   1407  CA  GLU A 203       6.751  37.607  35.118  1.00  0.00           C  
ATOM   1408  C   GLU A 203       7.902  38.524  34.684  1.00  0.00           C  
ATOM   1409  O   GLU A 203       7.805  39.212  33.709  1.00  0.00           O  
ATOM   1410  CB  GLU A 203       5.943  37.994  36.364  1.00  0.00           C  
ATOM   1411  CG  GLU A 203       5.308  39.361  36.326  1.00  0.00           C  
ATOM   1412  CD  GLU A 203       4.278  39.565  37.440  1.00  0.00           C  
ATOM   1413  OE1 GLU A 203       4.471  40.562  38.181  1.00  0.00           O  
ATOM   1414  OE2 GLU A 203       3.579  38.589  37.719  1.00  0.00           O1-
ATOM   1415  N   ASN A 204       8.939  38.669  35.543  1.00  0.00           N  
ATOM   1416  CA  ASN A 204      10.164  39.417  35.207  1.00  0.00           C  
ATOM   1417  C   ASN A 204      10.896  39.123  33.901  1.00  0.00           C  
ATOM   1418  O   ASN A 204      10.904  39.974  32.988  1.00  0.00           O  
ATOM   1419  CB  ASN A 204      11.248  39.342  36.285  1.00  0.00           C  
ATOM   1420  CG  ASN A 204      10.865  40.051  37.544  1.00  0.00           C  
ATOM   1421  ND2 ASN A 204      11.814  40.643  38.194  1.00  0.00           N  
ATOM   1422  OD1 ASN A 204       9.687  40.113  37.991  1.00  0.00           O  
ATOM   1423  N   ILE A 205      11.030  37.844  33.634  1.00  0.00           N  
ATOM   1424  CA  ILE A 205      11.494  37.283  32.320  1.00  0.00           C  
ATOM   1425  C   ILE A 205      10.604  37.655  31.060  1.00  0.00           C  
ATOM   1426  O   ILE A 205      11.116  38.128  30.061  1.00  0.00           O  
ATOM   1427  CB  ILE A 205      11.700  35.753  32.439  1.00  0.00           C  
ATOM   1428  CG1 ILE A 205      12.749  35.517  33.486  1.00  0.00           C  
ATOM   1429  CG2 ILE A 205      11.946  35.001  31.113  1.00  0.00           C  
ATOM   1430  CD  ILE A 205      12.965  34.094  33.864  1.00  0.00           C  
ATOM   1431  N   LYS A 206       9.262  37.739  31.249  1.00  0.00           N  
ATOM   1432  CA  LYS A 206       8.193  38.164  30.286  1.00  0.00           C  
ATOM   1433  C   LYS A 206       8.298  39.710  29.969  1.00  0.00           C  
ATOM   1434  O   LYS A 206       7.854  40.092  28.921  1.00  0.00           O  
ATOM   1435  CB  LYS A 206       6.794  37.948  30.831  1.00  0.00           C  
ATOM   1436  CG  LYS A 206       6.762  36.390  30.926  1.00  0.00           C  
ATOM   1437  CD  LYS A 206       5.588  36.040  31.842  1.00  0.00           C  
ATOM   1438  CE  LYS A 206       5.148  34.574  32.028  1.00  0.00           C  
ATOM   1439  NZ  LYS A 206       4.437  34.054  30.879  1.00  0.00           N1+
ATOM   1440  N   ILE A 207       8.475  40.545  30.980  1.00  0.00           N  
ATOM   1441  CA  ILE A 207       8.602  42.010  30.816  1.00  0.00           C  
ATOM   1442  C   ILE A 207       9.936  42.413  30.054  1.00  0.00           C  
ATOM   1443  O   ILE A 207       9.876  43.188  29.064  1.00  0.00           O  
ATOM   1444  CB  ILE A 207       8.503  42.788  32.127  1.00  0.00           C  
ATOM   1445  CG1 ILE A 207       7.220  42.384  32.854  1.00  0.00           C  
ATOM   1446  CG2 ILE A 207       8.408  44.316  31.874  1.00  0.00           C  
ATOM   1447  CD  ILE A 207       7.034  42.977  34.265  1.00  0.00           C  
ATOM   1448  N   LEU A 208      11.033  41.741  30.424  1.00  0.00           N  
ATOM   1449  CA  LEU A 208      12.342  41.858  29.656  1.00  0.00           C  
ATOM   1450  C   LEU A 208      12.368  41.106  28.333  1.00  0.00           C  
ATOM   1451  O   LEU A 208      13.260  41.224  27.505  1.00  0.00           O  
ATOM   1452  CB  LEU A 208      13.446  41.292  30.564  1.00  0.00           C  
ATOM   1453  CG  LEU A 208      14.249  42.375  31.310  1.00  0.00           C  
ATOM   1454  CD1 LEU A 208      13.485  43.313  32.350  1.00  0.00           C  
ATOM   1455  CD2 LEU A 208      15.338  41.753  32.174  1.00  0.00           C  
ATOM   1456  N   SER A 209      11.438  40.196  28.144  1.00  0.00           N  
ATOM   1457  CA  SER A 209      11.059  39.624  26.788  1.00  0.00           C  
ATOM   1458  C   SER A 209       9.587  39.893  26.380  1.00  0.00           C  
ATOM   1459  O   SER A 209       8.809  38.933  26.209  1.00  0.00           O  
ATOM   1460  CB  SER A 209      11.291  38.077  26.620  1.00  0.00           C  
ATOM   1461  OG  SER A 209      11.420  37.723  25.206  1.00  0.00           O  
ATOM   1462  N   SER A 210       9.204  41.172  26.056  1.00  0.00           N  
ATOM   1463  CA  SER A 210       7.768  41.536  25.783  1.00  0.00           C  
ATOM   1464  C   SER A 210       7.695  41.943  24.232  1.00  0.00           C  
ATOM   1465  O   SER A 210       8.302  42.950  23.891  1.00  0.00           O  
ATOM   1466  CB  SER A 210       7.257  42.646  26.704  1.00  0.00           C  
ATOM   1467  OG  SER A 210       5.936  43.048  26.311  1.00  0.00           O  
ATOM   1468  N   PRO A 211       6.762  41.376  23.486  1.00  0.00           N  
ATOM   1469  CA  PRO A 211       6.584  41.715  22.059  1.00  0.00           C  
ATOM   1470  C   PRO A 211       5.884  43.051  21.915  1.00  0.00           C  
ATOM   1471  O   PRO A 211       4.987  43.416  22.691  1.00  0.00           O  
ATOM   1472  CB  PRO A 211       5.708  40.570  21.488  1.00  0.00           C  
ATOM   1473  CG  PRO A 211       4.992  39.924  22.643  1.00  0.00           C  
ATOM   1474  CD  PRO A 211       6.048  40.093  23.706  1.00  0.00           C  
ATOM   1475  N   TRP A 212       6.100  43.704  20.821  1.00  0.00           N  
ATOM   1476  CA  TRP A 212       6.069  45.177  20.712  1.00  0.00           C  
ATOM   1477  C   TRP A 212       4.997  45.851  19.849  1.00  0.00           C  
ATOM   1478  O   TRP A 212       4.439  45.283  18.925  1.00  0.00           O  
ATOM   1479  CB  TRP A 212       7.450  45.738  20.438  1.00  0.00           C  
ATOM   1480  CG  TRP A 212       8.563  45.508  21.480  1.00  0.00           C  
ATOM   1481  CD1 TRP A 212       8.804  46.202  22.601  1.00  0.00           C  
ATOM   1482  CD2 TRP A 212       9.562  44.539  21.305  1.00  0.00           C  
ATOM   1483  CE2 TRP A 212      10.396  44.713  22.400  1.00  0.00           C  
ATOM   1484  CE3 TRP A 212       9.698  43.492  20.414  1.00  0.00           C  
ATOM   1485  NE1 TRP A 212       9.940  45.754  23.126  1.00  0.00           N  
ATOM   1486  CZ2 TRP A 212      11.374  43.749  22.604  1.00  0.00           C  
ATOM   1487  CZ3 TRP A 212      10.674  42.530  20.675  1.00  0.00           C  
ATOM   1488  CH2 TRP A 212      11.456  42.647  21.775  1.00  0.00           C  
ATOM   1489  N   ILE A 213       4.742  47.100  20.174  1.00  0.00           N  
ATOM   1490  CA  ILE A 213       3.574  47.797  19.584  1.00  0.00           C  
ATOM   1491  C   ILE A 213       3.596  48.079  18.046  1.00  0.00           C  
ATOM   1492  O   ILE A 213       4.598  48.466  17.474  1.00  0.00           O  
ATOM   1493  CB  ILE A 213       3.222  49.066  20.417  1.00  0.00           C  
ATOM   1494  CG1 ILE A 213       4.276  50.142  20.303  1.00  0.00           C  
ATOM   1495  CG2 ILE A 213       2.790  48.657  21.799  1.00  0.00           C  
ATOM   1496  CD  ILE A 213       3.949  51.531  20.954  1.00  0.00           C  
ATOM   1497  N   GLN A 214       2.460  47.827  17.455  1.00  0.00           N  
ATOM   1498  CA  GLN A 214       2.353  48.102  15.956  1.00  0.00           C  
ATOM   1499  C   GLN A 214       1.239  49.049  15.424  1.00  0.00           C  
ATOM   1500  O   GLN A 214       1.459  49.777  14.441  1.00  0.00           O  
ATOM   1501  CB  GLN A 214       2.280  46.790  15.221  1.00  0.00           C  
ATOM   1502  CG  GLN A 214       2.494  46.891  13.725  1.00  0.00           C  
ATOM   1503  CD  GLN A 214       2.752  45.557  13.074  1.00  0.00           C  
ATOM   1504  NE2 GLN A 214       1.877  44.569  13.326  1.00  0.00           N  
ATOM   1505  OE1 GLN A 214       3.522  45.339  12.109  1.00  0.00           O  
ATOM   1506  N   ILE A 215       0.142  49.036  16.163  1.00  0.00           N  
ATOM   1507  CA  ILE A 215      -0.968  49.871  15.787  1.00  0.00           C  
ATOM   1508  C   ILE A 215      -0.677  51.162  16.659  1.00  0.00           C  
ATOM   1509  O   ILE A 215      -1.182  51.277  17.808  1.00  0.00           O  
ATOM   1510  CB  ILE A 215      -2.266  49.134  16.137  1.00  0.00           C  
ATOM   1511  CG1 ILE A 215      -2.366  47.832  15.317  1.00  0.00           C  
ATOM   1512  CG2 ILE A 215      -3.512  49.960  15.807  1.00  0.00           C  
ATOM   1513  CD  ILE A 215      -3.522  46.856  15.658  1.00  0.00           C  
ATOM   1514  N   CYS A 216      -0.053  52.121  15.954  1.00  0.00           N  
ATOM   1515  CA  CYS A 216       0.380  53.405  16.621  1.00  0.00           C  
ATOM   1516  C   CYS A 216      -0.333  54.558  15.900  1.00  0.00           C  
ATOM   1517  O   CYS A 216       0.338  55.349  15.265  1.00  0.00           O  
ATOM   1518  CB  CYS A 216       1.917  53.635  16.775  1.00  0.00           C  
ATOM   1519  SG  CYS A 216       2.807  52.028  17.234  1.00  0.00           S  
ATOM   1520  N   ASN A 217      -1.640  54.644  16.097  1.00  0.00           N  
ATOM   1521  CA  ASN A 217      -2.608  55.218  15.144  1.00  0.00           C  
ATOM   1522  C   ASN A 217      -2.737  54.423  13.883  1.00  0.00           C  
ATOM   1523  O   ASN A 217      -3.772  53.890  13.539  1.00  0.00           O  
ATOM   1524  CB  ASN A 217      -2.516  56.725  14.878  1.00  0.00           C  
ATOM   1525  CG  ASN A 217      -3.023  57.628  15.976  1.00  0.00           C  
ATOM   1526  ND2 ASN A 217      -4.325  57.870  15.861  1.00  0.00           N  
ATOM   1527  OD1 ASN A 217      -2.439  57.931  16.998  1.00  0.00           O  
ATOM   1528  N   ASN A 218      -1.637  54.420  13.114  1.00  0.00           N  
ATOM   1529  CA  ASN A 218      -1.528  53.587  11.845  1.00  0.00           C  
ATOM   1530  C   ASN A 218      -0.657  52.412  12.181  1.00  0.00           C  
ATOM   1531  O   ASN A 218      -0.319  52.144  13.350  1.00  0.00           O  
ATOM   1532  CB  ASN A 218      -0.820  54.405  10.900  1.00  0.00           C  
ATOM   1533  CG  ASN A 218      -1.751  55.186  10.020  1.00  0.00           C  
ATOM   1534  ND2 ASN A 218      -2.272  54.629   9.035  1.00  0.00           N  
ATOM   1535  OD1 ASN A 218      -2.095  56.297  10.395  1.00  0.00           O  
ATOM   1536  N   PHE A 219      -0.632  51.443  11.234  1.00  0.00           N  
ATOM   1537  CA  PHE A 219       0.286  50.233  11.136  1.00  0.00           C  
ATOM   1538  C   PHE A 219       1.746  50.667  10.946  1.00  0.00           C  
ATOM   1539  O   PHE A 219       2.136  50.887   9.800  1.00  0.00           O  
ATOM   1540  CB  PHE A 219      -0.232  49.278  10.029  1.00  0.00           C  
ATOM   1541  CG  PHE A 219      -1.692  48.753  10.213  1.00  0.00           C  
ATOM   1542  CD1 PHE A 219      -2.392  48.272   9.084  1.00  0.00           C  
ATOM   1543  CD2 PHE A 219      -2.121  48.218  11.419  1.00  0.00           C  
ATOM   1544  CE1 PHE A 219      -3.424  47.352   9.185  1.00  0.00           C  
ATOM   1545  CE2 PHE A 219      -3.036  47.258  11.517  1.00  0.00           C  
ATOM   1546  CZ  PHE A 219      -3.736  46.841  10.434  1.00  0.00           C  
ATOM   1547  N   SER A 220       2.392  50.963  12.061  1.00  0.00           N  
ATOM   1548  CA  SER A 220       3.721  51.554  12.184  1.00  0.00           C  
ATOM   1549  C   SER A 220       4.405  51.086  13.482  1.00  0.00           C  
ATOM   1550  O   SER A 220       3.809  51.306  14.544  1.00  0.00           O  
ATOM   1551  CB  SER A 220       3.518  53.075  12.406  1.00  0.00           C  
ATOM   1552  OG  SER A 220       4.744  53.770  12.591  1.00  0.00           O  
ATOM   1553  N   PRO A 221       5.355  50.153  13.383  1.00  0.00           N  
ATOM   1554  CA  PRO A 221       5.943  49.387  14.507  1.00  0.00           C  
ATOM   1555  C   PRO A 221       7.002  50.088  15.390  1.00  0.00           C  
ATOM   1556  O   PRO A 221       7.976  50.631  14.840  1.00  0.00           O  
ATOM   1557  CB  PRO A 221       6.692  48.202  13.909  1.00  0.00           C  
ATOM   1558  CG  PRO A 221       7.147  48.757  12.514  1.00  0.00           C  
ATOM   1559  CD  PRO A 221       5.874  49.584  12.154  1.00  0.00           C  
ATOM   1560  N   ILE A 222       6.837  50.096  16.652  1.00  0.00           N  
ATOM   1561  CA  ILE A 222       7.652  50.794  17.615  1.00  0.00           C  
ATOM   1562  C   ILE A 222       8.044  49.875  18.834  1.00  0.00           C  
ATOM   1563  O   ILE A 222       7.145  49.257  19.461  1.00  0.00           O  
ATOM   1564  CB  ILE A 222       7.034  52.131  18.152  1.00  0.00           C  
ATOM   1565  CG1 ILE A 222       6.378  53.030  17.045  1.00  0.00           C  
ATOM   1566  CG2 ILE A 222       8.112  52.848  18.866  1.00  0.00           C  
ATOM   1567  CD  ILE A 222       7.400  53.522  16.031  1.00  0.00           C  
ATOM   1568  N   ILE A 223       9.307  49.521  18.926  1.00  0.00           N  
ATOM   1569  CA  ILE A 223       9.984  48.864  20.054  1.00  0.00           C  
ATOM   1570  C   ILE A 223      10.038  49.831  21.203  1.00  0.00           C  
ATOM   1571  O   ILE A 223      10.729  50.858  21.059  1.00  0.00           O  
ATOM   1572  CB  ILE A 223      11.429  48.413  19.664  1.00  0.00           C  
ATOM   1573  CG1 ILE A 223      11.598  47.623  18.410  1.00  0.00           C  
ATOM   1574  CG2 ILE A 223      11.888  47.686  20.927  1.00  0.00           C  
ATOM   1575  CD  ILE A 223      13.086  47.426  18.186  1.00  0.00           C  
ATOM   1576  N   ASP A 224       8.955  49.835  21.901  1.00  0.00           N  
ATOM   1577  CA  ASP A 224       8.771  50.778  22.998  1.00  0.00           C  
ATOM   1578  C   ASP A 224       8.566  50.123  24.399  1.00  0.00           C  
ATOM   1579  O   ASP A 224       7.946  49.104  24.531  1.00  0.00           O  
ATOM   1580  CB  ASP A 224       7.633  51.709  22.778  1.00  0.00           C  
ATOM   1581  CG  ASP A 224       7.769  53.063  23.470  1.00  0.00           C  
ATOM   1582  OD1 ASP A 224       6.689  53.611  23.768  1.00  0.00           O  
ATOM   1583  OD2 ASP A 224       8.920  53.463  23.890  1.00  0.00           O1-
ATOM   1584  N   TYR A 225       8.959  50.835  25.418  1.00  0.00           N  
ATOM   1585  CA  TYR A 225       8.730  50.390  26.757  1.00  0.00           C  
ATOM   1586  C   TYR A 225       7.268  50.335  27.273  1.00  0.00           C  
ATOM   1587  O   TYR A 225       6.598  51.397  27.362  1.00  0.00           O  
ATOM   1588  CB  TYR A 225       9.661  51.249  27.659  1.00  0.00           C  
ATOM   1589  CG  TYR A 225       9.085  52.630  28.132  1.00  0.00           C  
ATOM   1590  CD1 TYR A 225       8.619  53.600  27.290  1.00  0.00           C  
ATOM   1591  CD2 TYR A 225       8.912  52.749  29.532  1.00  0.00           C  
ATOM   1592  CE1 TYR A 225       8.000  54.720  27.788  1.00  0.00           C  
ATOM   1593  CE2 TYR A 225       8.302  53.845  30.063  1.00  0.00           C  
ATOM   1594  CZ  TYR A 225       7.882  54.864  29.193  1.00  0.00           C  
ATOM   1595  OH  TYR A 225       7.196  55.964  29.644  1.00  0.00           O  
ATOM   1596  N   PHE A 226       7.013  49.164  27.920  1.00  0.00           N  
ATOM   1597  CA  PHE A 226       5.737  48.812  28.505  1.00  0.00           C  
ATOM   1598  C   PHE A 226       5.311  49.422  29.856  1.00  0.00           C  
ATOM   1599  O   PHE A 226       6.077  49.151  30.756  1.00  0.00           O  
ATOM   1600  CB  PHE A 226       5.642  47.266  28.551  1.00  0.00           C  
ATOM   1601  CG  PHE A 226       5.226  46.599  27.266  1.00  0.00           C  
ATOM   1602  CD1 PHE A 226       3.948  46.219  26.982  1.00  0.00           C  
ATOM   1603  CD2 PHE A 226       6.260  46.444  26.316  1.00  0.00           C  
ATOM   1604  CE1 PHE A 226       3.695  45.717  25.717  1.00  0.00           C  
ATOM   1605  CE2 PHE A 226       5.986  45.843  25.094  1.00  0.00           C  
ATOM   1606  CZ  PHE A 226       4.676  45.611  24.738  1.00  0.00           C  
ATOM   1607  N   PRO A 227       4.297  50.317  29.834  1.00  0.00           N  
ATOM   1608  CA  PRO A 227       3.825  51.111  31.003  1.00  0.00           C  
ATOM   1609  C   PRO A 227       3.080  50.265  32.050  1.00  0.00           C  
ATOM   1610  O   PRO A 227       2.419  49.309  31.782  1.00  0.00           O  
ATOM   1611  CB  PRO A 227       2.934  52.063  30.370  1.00  0.00           C  
ATOM   1612  CG  PRO A 227       2.910  51.979  28.814  1.00  0.00           C  
ATOM   1613  CD  PRO A 227       3.611  50.629  28.556  1.00  0.00           C  
ATOM   1614  N   GLY A 228       3.341  50.690  33.289  1.00  0.00           N  
ATOM   1615  CA  GLY A 228       2.855  50.049  34.558  1.00  0.00           C  
ATOM   1616  C   GLY A 228       3.577  48.693  34.928  1.00  0.00           C  
ATOM   1617  O   GLY A 228       2.978  47.724  35.361  1.00  0.00           O  
ATOM   1618  N   THR A 229       4.893  48.725  34.977  1.00  0.00           N  
ATOM   1619  CA  THR A 229       5.814  47.587  35.226  1.00  0.00           C  
ATOM   1620  C   THR A 229       6.725  47.829  36.389  1.00  0.00           C  
ATOM   1621  O   THR A 229       7.111  46.878  37.046  1.00  0.00           O  
ATOM   1622  CB  THR A 229       6.664  47.296  33.974  1.00  0.00           C  
ATOM   1623  CG2 THR A 229       5.964  46.685  32.755  1.00  0.00           C  
ATOM   1624  OG1 THR A 229       7.388  48.456  33.557  1.00  0.00           O  
ATOM   1625  N   HIS A 230       7.001  49.089  36.763  1.00  0.00           N  
ATOM   1626  CA  HIS A 230       7.847  49.314  38.001  1.00  0.00           C  
ATOM   1627  C   HIS A 230       7.468  48.644  39.332  1.00  0.00           C  
ATOM   1628  O   HIS A 230       8.358  48.042  39.930  1.00  0.00           O  
ATOM   1629  CB  HIS A 230       7.943  50.852  38.162  1.00  0.00           C  
ATOM   1630  CG  HIS A 230       6.651  51.636  38.453  1.00  0.00           C  
ATOM   1631  CD2 HIS A 230       5.981  52.222  37.465  1.00  0.00           C  
ATOM   1632  ND1 HIS A 230       5.866  51.654  39.531  1.00  0.00           N  
ATOM   1633  CE1 HIS A 230       4.700  52.218  39.165  1.00  0.00           C  
ATOM   1634  NE2 HIS A 230       4.763  52.506  37.893  1.00  0.00           N  
ATOM   1635  N   ASN A 231       6.253  48.921  39.881  1.00  0.00           N  
ATOM   1636  CA  ASN A 231       5.771  48.192  41.058  1.00  0.00           C  
ATOM   1637  C   ASN A 231       5.791  46.661  40.994  1.00  0.00           C  
ATOM   1638  O   ASN A 231       6.311  46.016  41.942  1.00  0.00           O  
ATOM   1639  CB  ASN A 231       4.353  48.722  41.482  1.00  0.00           C  
ATOM   1640  CG  ASN A 231       3.409  48.713  40.294  1.00  0.00           C  
ATOM   1641  ND2 ASN A 231       2.674  49.776  40.196  1.00  0.00           N  
ATOM   1642  OD1 ASN A 231       3.168  47.854  39.550  1.00  0.00           O  
ATOM   1643  N   LYS A 232       5.148  46.076  39.916  1.00  0.00           N  
ATOM   1644  CA  LYS A 232       5.281  44.645  39.655  1.00  0.00           C  
ATOM   1645  C   LYS A 232       6.755  44.144  39.773  1.00  0.00           C  
ATOM   1646  O   LYS A 232       7.027  43.468  40.775  1.00  0.00           O  
ATOM   1647  CB  LYS A 232       4.837  44.278  38.248  1.00  0.00           C  
ATOM   1648  CG  LYS A 232       3.332  44.741  38.089  1.00  0.00           C  
ATOM   1649  CD  LYS A 232       2.628  43.590  37.313  1.00  0.00           C  
ATOM   1650  CE  LYS A 232       1.328  44.151  36.743  1.00  0.00           C  
ATOM   1651  NZ  LYS A 232       1.362  44.920  35.497  1.00  0.00           N1+
ATOM   1652  N   LEU A 233       7.665  44.746  39.052  1.00  0.00           N  
ATOM   1653  CA  LEU A 233       9.183  44.483  39.169  1.00  0.00           C  
ATOM   1654  C   LEU A 233       9.688  44.562  40.571  1.00  0.00           C  
ATOM   1655  O   LEU A 233      10.156  43.539  41.077  1.00  0.00           O  
ATOM   1656  CB  LEU A 233      10.077  45.261  38.266  1.00  0.00           C  
ATOM   1657  CG  LEU A 233       9.788  45.022  36.774  1.00  0.00           C  
ATOM   1658  CD1 LEU A 233      10.347  46.093  35.805  1.00  0.00           C  
ATOM   1659  CD2 LEU A 233      10.301  43.650  36.265  1.00  0.00           C  
ATOM   1660  N   LEU A 234       9.398  45.696  41.186  1.00  0.00           N  
ATOM   1661  CA  LEU A 234       9.737  45.961  42.604  1.00  0.00           C  
ATOM   1662  C   LEU A 234       9.173  45.013  43.626  1.00  0.00           C  
ATOM   1663  O   LEU A 234       9.774  44.936  44.693  1.00  0.00           O  
ATOM   1664  CB  LEU A 234       9.539  47.424  43.026  1.00  0.00           C  
ATOM   1665  CG  LEU A 234      10.693  48.415  42.716  1.00  0.00           C  
ATOM   1666  CD1 LEU A 234      10.172  49.794  43.025  1.00  0.00           C  
ATOM   1667  CD2 LEU A 234      11.906  48.236  43.611  1.00  0.00           C  
ATOM   1668  N   LYS A 235       8.003  44.422  43.393  1.00  0.00           N  
ATOM   1669  CA  LYS A 235       7.414  43.411  44.270  1.00  0.00           C  
ATOM   1670  C   LYS A 235       8.294  42.099  44.078  1.00  0.00           C  
ATOM   1671  O   LYS A 235       8.701  41.496  45.079  1.00  0.00           O  
ATOM   1672  CB  LYS A 235       5.970  43.007  44.114  1.00  0.00           C  
ATOM   1673  CG  LYS A 235       4.983  44.082  44.477  1.00  0.00           C  
ATOM   1674  CD  LYS A 235       4.523  44.217  45.943  1.00  0.00           C  
ATOM   1675  CE  LYS A 235       3.993  45.645  46.181  1.00  0.00           C  
ATOM   1676  NZ  LYS A 235       2.777  45.672  46.994  1.00  0.00           N1+
ATOM   1677  N   ASN A 236       8.531  41.756  42.798  1.00  0.00           N  
ATOM   1678  CA  ASN A 236       9.147  40.439  42.471  1.00  0.00           C  
ATOM   1679  C   ASN A 236      10.640  40.412  42.901  1.00  0.00           C  
ATOM   1680  O   ASN A 236      11.048  39.493  43.635  1.00  0.00           O  
ATOM   1681  CB  ASN A 236       8.881  39.991  41.028  1.00  0.00           C  
ATOM   1682  CG  ASN A 236       7.423  40.114  40.584  1.00  0.00           C  
ATOM   1683  ND2 ASN A 236       7.242  40.407  39.336  1.00  0.00           N  
ATOM   1684  OD1 ASN A 236       6.515  39.641  41.324  1.00  0.00           O  
ATOM   1685  N   VAL A 237      11.335  41.471  42.534  1.00  0.00           N  
ATOM   1686  CA  VAL A 237      12.780  41.692  42.913  1.00  0.00           C  
ATOM   1687  C   VAL A 237      13.053  41.626  44.403  1.00  0.00           C  
ATOM   1688  O   VAL A 237      13.850  40.776  44.827  1.00  0.00           O  
ATOM   1689  CB  VAL A 237      13.389  42.951  42.294  1.00  0.00           C  
ATOM   1690  CG1 VAL A 237      14.870  43.185  42.597  1.00  0.00           C  
ATOM   1691  CG2 VAL A 237      13.169  42.999  40.752  1.00  0.00           C  
ATOM   1692  N   ALA A 238      12.161  42.236  45.243  1.00  0.00           N  
ATOM   1693  CA  ALA A 238      12.086  42.197  46.679  1.00  0.00           C  
ATOM   1694  C   ALA A 238      11.806  40.841  47.256  1.00  0.00           C  
ATOM   1695  O   ALA A 238      12.559  40.396  48.159  1.00  0.00           O  
ATOM   1696  CB  ALA A 238      10.971  43.150  47.171  1.00  0.00           C  
ATOM   1697  N   PHE A 239      10.771  40.145  46.710  1.00  0.00           N  
ATOM   1698  CA  PHE A 239      10.408  38.725  46.975  1.00  0.00           C  
ATOM   1699  C   PHE A 239      11.622  37.785  46.874  1.00  0.00           C  
ATOM   1700  O   PHE A 239      12.040  37.304  47.886  1.00  0.00           O  
ATOM   1701  CB  PHE A 239       9.227  38.329  46.005  1.00  0.00           C  
ATOM   1702  CG  PHE A 239       8.582  36.941  46.154  1.00  0.00           C  
ATOM   1703  CD1 PHE A 239       9.319  35.812  45.722  1.00  0.00           C  
ATOM   1704  CD2 PHE A 239       7.499  36.692  47.059  1.00  0.00           C  
ATOM   1705  CE1 PHE A 239       8.965  34.550  46.167  1.00  0.00           C  
ATOM   1706  CE2 PHE A 239       7.189  35.416  47.489  1.00  0.00           C  
ATOM   1707  CZ  PHE A 239       7.924  34.343  47.021  1.00  0.00           C  
ATOM   1708  N   MET A 240      12.385  37.885  45.740  1.00  0.00           N  
ATOM   1709  CA  MET A 240      13.559  37.105  45.561  1.00  0.00           C  
ATOM   1710  C   MET A 240      14.685  37.417  46.511  1.00  0.00           C  
ATOM   1711  O   MET A 240      15.078  36.529  47.234  1.00  0.00           O  
ATOM   1712  CB  MET A 240      14.089  37.146  44.121  1.00  0.00           C  
ATOM   1713  CG  MET A 240      13.353  36.289  43.116  1.00  0.00           C  
ATOM   1714  SD  MET A 240      11.546  36.545  42.791  1.00  0.00           S  
ATOM   1715  CE  MET A 240      11.653  37.469  41.290  1.00  0.00           C  
ATOM   1716  N   LYS A 241      14.892  38.681  46.813  1.00  0.00           N  
ATOM   1717  CA  LYS A 241      15.900  39.319  47.685  1.00  0.00           C  
ATOM   1718  C   LYS A 241      15.820  38.890  49.215  1.00  0.00           C  
ATOM   1719  O   LYS A 241      16.786  38.396  49.815  1.00  0.00           O  
ATOM   1720  CB  LYS A 241      15.768  40.819  47.535  1.00  0.00           C  
ATOM   1721  CG  LYS A 241      16.597  41.406  46.366  1.00  0.00           C  
ATOM   1722  CD  LYS A 241      16.433  42.958  46.401  1.00  0.00           C  
ATOM   1723  CE  LYS A 241      17.606  43.777  45.967  1.00  0.00           C  
ATOM   1724  NZ  LYS A 241      17.496  45.157  46.314  1.00  0.00           N1+
ATOM   1725  N   SER A 242      14.615  38.967  49.756  1.00  0.00           N  
ATOM   1726  CA  SER A 242      14.318  38.558  51.148  1.00  0.00           C  
ATOM   1727  C   SER A 242      14.158  37.034  51.353  1.00  0.00           C  
ATOM   1728  O   SER A 242      14.551  36.456  52.314  1.00  0.00           O  
ATOM   1729  CB  SER A 242      13.087  39.148  51.770  1.00  0.00           C  
ATOM   1730  OG  SER A 242      11.848  38.986  51.047  1.00  0.00           O  
ATOM   1731  N   TYR A 243      13.624  36.319  50.330  1.00  0.00           N  
ATOM   1732  CA  TYR A 243      13.612  34.865  50.205  1.00  0.00           C  
ATOM   1733  C   TYR A 243      15.013  34.307  50.113  1.00  0.00           C  
ATOM   1734  O   TYR A 243      15.380  33.556  50.992  1.00  0.00           O  
ATOM   1735  CB  TYR A 243      12.669  34.391  49.086  1.00  0.00           C  
ATOM   1736  CG  TYR A 243      12.495  32.893  49.237  1.00  0.00           C  
ATOM   1737  CD1 TYR A 243      12.986  32.038  48.296  1.00  0.00           C  
ATOM   1738  CD2 TYR A 243      11.628  32.354  50.183  1.00  0.00           C  
ATOM   1739  CE1 TYR A 243      12.603  30.729  48.269  1.00  0.00           C  
ATOM   1740  CE2 TYR A 243      11.238  31.030  50.190  1.00  0.00           C  
ATOM   1741  CZ  TYR A 243      11.759  30.159  49.233  1.00  0.00           C  
ATOM   1742  OH  TYR A 243      11.680  28.838  49.483  1.00  0.00           O  
ATOM   1743  N   ILE A 244      15.857  34.849  49.203  1.00  0.00           N  
ATOM   1744  CA  ILE A 244      17.349  34.538  49.134  1.00  0.00           C  
ATOM   1745  C   ILE A 244      18.166  34.944  50.369  1.00  0.00           C  
ATOM   1746  O   ILE A 244      18.961  34.096  50.850  1.00  0.00           O  
ATOM   1747  CB  ILE A 244      18.070  34.939  47.851  1.00  0.00           C  
ATOM   1748  CG1 ILE A 244      17.392  34.246  46.592  1.00  0.00           C  
ATOM   1749  CG2 ILE A 244      19.626  34.914  47.889  1.00  0.00           C  
ATOM   1750  CD  ILE A 244      17.934  34.901  45.327  1.00  0.00           C  
ATOM   1751  N   LEU A 245      17.846  36.081  51.012  1.00  0.00           N  
ATOM   1752  CA  LEU A 245      18.497  36.399  52.331  1.00  0.00           C  
ATOM   1753  C   LEU A 245      18.228  35.299  53.395  1.00  0.00           C  
ATOM   1754  O   LEU A 245      19.184  34.829  54.034  1.00  0.00           O  
ATOM   1755  CB  LEU A 245      18.292  37.864  52.731  1.00  0.00           C  
ATOM   1756  CG  LEU A 245      19.560  38.575  53.112  1.00  0.00           C  
ATOM   1757  CD1 LEU A 245      20.526  38.542  51.972  1.00  0.00           C  
ATOM   1758  CD2 LEU A 245      19.370  39.925  53.768  1.00  0.00           C  
ATOM   1759  N   GLU A 246      17.002  34.769  53.412  1.00  0.00           N  
ATOM   1760  CA  GLU A 246      16.541  33.575  54.308  1.00  0.00           C  
ATOM   1761  C   GLU A 246      17.264  32.269  54.114  1.00  0.00           C  
ATOM   1762  O   GLU A 246      17.567  31.515  55.041  1.00  0.00           O  
ATOM   1763  CB  GLU A 246      15.041  33.297  54.227  1.00  0.00           C  
ATOM   1764  CG  GLU A 246      14.366  34.253  55.129  1.00  0.00           C  
ATOM   1765  CD  GLU A 246      12.898  34.025  55.213  1.00  0.00           C  
ATOM   1766  OE1 GLU A 246      12.065  34.770  54.652  1.00  0.00           O  
ATOM   1767  OE2 GLU A 246      12.493  33.135  56.004  1.00  0.00           O1-
ATOM   1768  N   LYS A 247      17.662  32.052  52.827  1.00  0.00           N  
ATOM   1769  CA  LYS A 247      18.408  30.851  52.341  1.00  0.00           C  
ATOM   1770  C   LYS A 247      19.922  30.972  52.607  1.00  0.00           C  
ATOM   1771  O   LYS A 247      20.577  30.039  53.023  1.00  0.00           O  
ATOM   1772  CB  LYS A 247      18.312  30.780  50.785  1.00  0.00           C  
ATOM   1773  CG  LYS A 247      16.931  30.339  50.361  1.00  0.00           C  
ATOM   1774  CD  LYS A 247      16.446  29.007  50.858  1.00  0.00           C  
ATOM   1775  CE  LYS A 247      14.938  28.867  50.446  1.00  0.00           C  
ATOM   1776  NZ  LYS A 247      14.493  27.677  51.108  1.00  0.00           N1+
ATOM   1777  N   VAL A 248      20.438  32.142  52.416  1.00  0.00           N  
ATOM   1778  CA  VAL A 248      21.779  32.542  52.890  1.00  0.00           C  
ATOM   1779  C   VAL A 248      21.811  32.364  54.437  1.00  0.00           C  
ATOM   1780  O   VAL A 248      22.609  31.620  54.976  1.00  0.00           O  
ATOM   1781  CB  VAL A 248      22.095  33.990  52.463  1.00  0.00           C  
ATOM   1782  CG1 VAL A 248      23.391  34.610  53.075  1.00  0.00           C  
ATOM   1783  CG2 VAL A 248      22.142  34.073  50.919  1.00  0.00           C  
ATOM   1784  N   LYS A 249      20.929  33.055  55.218  1.00  0.00           N  
ATOM   1785  CA  LYS A 249      20.826  32.987  56.692  1.00  0.00           C  
ATOM   1786  C   LYS A 249      20.759  31.623  57.329  1.00  0.00           C  
ATOM   1787  O   LYS A 249      21.337  31.337  58.351  1.00  0.00           O  
ATOM   1788  CB  LYS A 249      19.614  33.814  57.227  1.00  0.00           C  
ATOM   1789  CG  LYS A 249      19.763  35.287  57.029  1.00  0.00           C  
ATOM   1790  CD  LYS A 249      18.419  35.901  57.402  1.00  0.00           C  
ATOM   1791  CE  LYS A 249      18.548  37.410  57.502  1.00  0.00           C  
ATOM   1792  NZ  LYS A 249      17.305  38.105  58.018  1.00  0.00           N1+
ATOM   1793  N   GLU A 250      19.910  30.746  56.747  1.00  0.00           N  
ATOM   1794  CA  GLU A 250      19.945  29.314  57.063  1.00  0.00           C  
ATOM   1795  C   GLU A 250      21.311  28.737  56.796  1.00  0.00           C  
ATOM   1796  O   GLU A 250      21.960  28.119  57.635  1.00  0.00           O  
ATOM   1797  CB  GLU A 250      18.917  28.650  56.222  1.00  0.00           C  
ATOM   1798  CG  GLU A 250      18.492  27.198  56.531  1.00  0.00           C  
ATOM   1799  CD  GLU A 250      18.892  26.105  55.496  1.00  0.00           C  
ATOM   1800  OE1 GLU A 250      18.924  26.404  54.268  1.00  0.00           O  
ATOM   1801  OE2 GLU A 250      19.291  25.065  55.997  1.00  0.00           O1-
ATOM   1802  N   HIS A 251      21.779  28.915  55.560  1.00  0.00           N  
ATOM   1803  CA  HIS A 251      23.013  28.224  55.080  1.00  0.00           C  
ATOM   1804  C   HIS A 251      24.330  28.668  55.731  1.00  0.00           C  
ATOM   1805  O   HIS A 251      25.229  27.876  55.744  1.00  0.00           O  
ATOM   1806  CB  HIS A 251      23.108  28.396  53.578  1.00  0.00           C  
ATOM   1807  CG  HIS A 251      23.670  27.160  52.933  1.00  0.00           C  
ATOM   1808  CD2 HIS A 251      23.715  27.099  51.617  1.00  0.00           C  
ATOM   1809  ND1 HIS A 251      24.439  26.198  53.419  1.00  0.00           N  
ATOM   1810  CE1 HIS A 251      25.081  25.697  52.367  1.00  0.00           C  
ATOM   1811  NE2 HIS A 251      24.626  26.241  51.242  1.00  0.00           N  
ATOM   1812  N   GLN A 252      24.412  29.888  56.260  1.00  0.00           N  
ATOM   1813  CA  GLN A 252      25.301  30.316  57.385  1.00  0.00           C  
ATOM   1814  C   GLN A 252      25.489  29.394  58.564  1.00  0.00           C  
ATOM   1815  O   GLN A 252      26.652  28.980  58.802  1.00  0.00           O  
ATOM   1816  CB  GLN A 252      24.913  31.702  57.942  1.00  0.00           C  
ATOM   1817  CG  GLN A 252      25.220  32.809  56.994  1.00  0.00           C  
ATOM   1818  CD  GLN A 252      24.947  34.159  57.590  1.00  0.00           C  
ATOM   1819  NE2 GLN A 252      25.833  34.687  58.366  1.00  0.00           N  
ATOM   1820  OE1 GLN A 252      23.900  34.767  57.419  1.00  0.00           O  
ATOM   1821  N   GLU A 253      24.504  28.678  59.046  1.00  0.00           N  
ATOM   1822  CA  GLU A 253      24.575  27.541  60.019  1.00  0.00           C  
ATOM   1823  C   GLU A 253      25.385  26.348  59.515  1.00  0.00           C  
ATOM   1824  O   GLU A 253      26.403  26.055  60.160  1.00  0.00           O  
ATOM   1825  CB  GLU A 253      23.349  27.117  60.788  1.00  0.00           C  
ATOM   1826  CG  GLU A 253      22.142  28.136  60.901  1.00  0.00           C  
ATOM   1827  CD  GLU A 253      20.811  27.345  61.114  1.00  0.00           C  
ATOM   1828  OE1 GLU A 253      20.377  26.526  60.321  1.00  0.00           O  
ATOM   1829  OE2 GLU A 253      20.334  27.476  62.237  1.00  0.00           O1-
ATOM   1830  N   SER A 254      24.929  25.716  58.463  1.00  0.00           N  
ATOM   1831  CA  SER A 254      25.615  24.561  57.760  1.00  0.00           C  
ATOM   1832  C   SER A 254      26.975  24.791  57.088  1.00  0.00           C  
ATOM   1833  O   SER A 254      27.681  23.815  56.777  1.00  0.00           O  
ATOM   1834  CB  SER A 254      24.684  23.924  56.718  1.00  0.00           C  
ATOM   1835  OG  SER A 254      24.209  24.944  55.805  1.00  0.00           O  
ATOM   1836  N   MET A 255      27.227  26.038  56.753  1.00  0.00           N  
ATOM   1837  CA  MET A 255      28.469  26.448  55.954  1.00  0.00           C  
ATOM   1838  C   MET A 255      29.761  26.267  56.843  1.00  0.00           C  
ATOM   1839  O   MET A 255      29.901  26.851  57.888  1.00  0.00           O  
ATOM   1840  CB  MET A 255      28.395  27.959  55.556  1.00  0.00           C  
ATOM   1841  CG  MET A 255      29.372  28.514  54.494  1.00  0.00           C  
ATOM   1842  SD  MET A 255      31.021  28.786  55.206  1.00  0.00           S  
ATOM   1843  CE  MET A 255      30.746  30.291  56.075  1.00  0.00           C  
ATOM   1844  N   ASP A 256      30.559  25.221  56.509  1.00  0.00           N  
ATOM   1845  CA  ASP A 256      31.840  25.148  57.207  1.00  0.00           C  
ATOM   1846  C   ASP A 256      33.071  25.636  56.354  1.00  0.00           C  
ATOM   1847  O   ASP A 256      33.228  25.182  55.227  1.00  0.00           O  
ATOM   1848  CB  ASP A 256      31.982  23.756  57.809  1.00  0.00           C  
ATOM   1849  CG  ASP A 256      33.309  23.402  58.516  1.00  0.00           C  
ATOM   1850  OD1 ASP A 256      34.310  23.298  57.752  1.00  0.00           O  
ATOM   1851  OD2 ASP A 256      33.303  23.521  59.813  1.00  0.00           O1-
ATOM   1852  N   MET A 257      34.058  26.285  56.985  1.00  0.00           N  
ATOM   1853  CA  MET A 257      35.044  27.025  56.199  1.00  0.00           C  
ATOM   1854  C   MET A 257      36.231  26.184  55.604  1.00  0.00           C  
ATOM   1855  O   MET A 257      37.346  26.728  55.487  1.00  0.00           O  
ATOM   1856  CB  MET A 257      35.521  28.284  56.921  1.00  0.00           C  
ATOM   1857  CG  MET A 257      34.479  29.253  57.495  1.00  0.00           C  
ATOM   1858  SD  MET A 257      35.081  30.800  58.197  1.00  0.00           S  
ATOM   1859  CE  MET A 257      33.900  31.032  59.512  1.00  0.00           C  
ATOM   1860  N   ASN A 258      35.993  24.863  55.537  1.00  0.00           N  
ATOM   1861  CA  ASN A 258      36.879  23.770  55.020  1.00  0.00           C  
ATOM   1862  C   ASN A 258      36.387  23.325  53.558  1.00  0.00           C  
ATOM   1863  O   ASN A 258      37.120  23.594  52.641  1.00  0.00           O  
ATOM   1864  CB  ASN A 258      36.854  22.492  55.856  1.00  0.00           C  
ATOM   1865  CG  ASN A 258      38.323  22.072  56.121  1.00  0.00           C  
ATOM   1866  ND2 ASN A 258      38.802  22.452  57.316  1.00  0.00           N  
ATOM   1867  OD1 ASN A 258      38.860  21.176  55.561  1.00  0.00           O  
ATOM   1868  N   ASN A 259      35.412  22.494  53.430  1.00  0.00           N  
ATOM   1869  CA  ASN A 259      34.939  21.901  52.161  1.00  0.00           C  
ATOM   1870  C   ASN A 259      33.910  22.777  51.407  1.00  0.00           C  
ATOM   1871  O   ASN A 259      32.993  23.259  52.057  1.00  0.00           O  
ATOM   1872  CB  ASN A 259      34.400  20.539  52.474  1.00  0.00           C  
ATOM   1873  CG  ASN A 259      34.357  19.553  51.258  1.00  0.00           C  
ATOM   1874  ND2 ASN A 259      34.493  18.275  51.555  1.00  0.00           N  
ATOM   1875  OD1 ASN A 259      34.056  19.891  50.114  1.00  0.00           O  
ATOM   1876  N   PRO A 260      34.032  23.203  50.128  1.00  0.00           N  
ATOM   1877  CA  PRO A 260      32.963  23.820  49.314  1.00  0.00           C  
ATOM   1878  C   PRO A 260      31.824  22.889  48.854  1.00  0.00           C  
ATOM   1879  O   PRO A 260      32.121  21.712  48.548  1.00  0.00           O  
ATOM   1880  CB  PRO A 260      33.719  24.360  48.073  1.00  0.00           C  
ATOM   1881  CG  PRO A 260      34.992  23.486  47.975  1.00  0.00           C  
ATOM   1882  CD  PRO A 260      35.319  23.073  49.381  1.00  0.00           C  
ATOM   1883  N   GLN A 261      30.628  23.388  48.928  1.00  0.00           N  
ATOM   1884  CA  GLN A 261      29.390  22.660  48.545  1.00  0.00           C  
ATOM   1885  C   GLN A 261      28.839  23.242  47.237  1.00  0.00           C  
ATOM   1886  O   GLN A 261      29.061  22.665  46.165  1.00  0.00           O  
ATOM   1887  CB  GLN A 261      28.496  22.553  49.788  1.00  0.00           C  
ATOM   1888  CG  GLN A 261      27.412  21.486  49.531  1.00  0.00           C  
ATOM   1889  CD  GLN A 261      26.545  21.295  50.813  1.00  0.00           C  
ATOM   1890  NE2 GLN A 261      25.597  22.131  50.891  1.00  0.00           N  
ATOM   1891  OE1 GLN A 261      26.824  20.649  51.755  1.00  0.00           O  
ATOM   1892  N   ASP A 262      28.070  24.315  47.475  1.00  0.00           N  
ATOM   1893  CA  ASP A 262      27.396  25.130  46.449  1.00  0.00           C  
ATOM   1894  C   ASP A 262      27.935  26.571  46.362  1.00  0.00           C  
ATOM   1895  O   ASP A 262      28.719  26.905  47.293  1.00  0.00           O  
ATOM   1896  CB  ASP A 262      25.943  25.086  46.888  1.00  0.00           C  
ATOM   1897  CG  ASP A 262      25.669  25.517  48.388  1.00  0.00           C  
ATOM   1898  OD1 ASP A 262      25.319  24.643  49.169  1.00  0.00           O  
ATOM   1899  OD2 ASP A 262      25.879  26.721  48.753  1.00  0.00           O1-
ATOM   1900  N   PHE A 263      27.317  27.415  45.520  1.00  0.00           N  
ATOM   1901  CA  PHE A 263      27.815  28.767  45.176  1.00  0.00           C  
ATOM   1902  C   PHE A 263      27.739  29.719  46.420  1.00  0.00           C  
ATOM   1903  O   PHE A 263      28.734  30.387  46.782  1.00  0.00           O  
ATOM   1904  CB  PHE A 263      27.023  29.275  44.024  1.00  0.00           C  
ATOM   1905  CG  PHE A 263      27.529  30.474  43.266  1.00  0.00           C  
ATOM   1906  CD1 PHE A 263      28.195  30.161  42.049  1.00  0.00           C  
ATOM   1907  CD2 PHE A 263      27.290  31.753  43.674  1.00  0.00           C  
ATOM   1908  CE1 PHE A 263      28.515  31.248  41.170  1.00  0.00           C  
ATOM   1909  CE2 PHE A 263      27.640  32.824  42.793  1.00  0.00           C  
ATOM   1910  CZ  PHE A 263      28.204  32.569  41.526  1.00  0.00           C  
ATOM   1911  N   ILE A 264      26.610  29.663  47.158  1.00  0.00           N  
ATOM   1912  CA  ILE A 264      26.294  30.346  48.422  1.00  0.00           C  
ATOM   1913  C   ILE A 264      27.288  29.985  49.528  1.00  0.00           C  
ATOM   1914  O   ILE A 264      28.076  30.844  50.056  1.00  0.00           O  
ATOM   1915  CB  ILE A 264      24.828  30.280  48.872  1.00  0.00           C  
ATOM   1916  CG1 ILE A 264      23.707  30.870  47.996  1.00  0.00           C  
ATOM   1917  CG2 ILE A 264      24.752  30.812  50.355  1.00  0.00           C  
ATOM   1918  CD  ILE A 264      22.272  30.825  48.529  1.00  0.00           C  
ATOM   1919  N   ASP A 265      27.527  28.687  49.753  1.00  0.00           N  
ATOM   1920  CA  ASP A 265      28.581  28.212  50.630  1.00  0.00           C  
ATOM   1921  C   ASP A 265      30.039  28.657  50.291  1.00  0.00           C  
ATOM   1922  O   ASP A 265      30.672  29.407  51.057  1.00  0.00           O  
ATOM   1923  CB  ASP A 265      28.344  26.718  50.566  1.00  0.00           C  
ATOM   1924  CG  ASP A 265      29.330  25.932  51.518  1.00  0.00           C  
ATOM   1925  OD1 ASP A 265      28.972  25.894  52.698  1.00  0.00           O  
ATOM   1926  OD2 ASP A 265      30.259  25.230  51.065  1.00  0.00           O1-
ATOM   1927  N   CYS A 266      30.466  28.337  49.040  1.00  0.00           N  
ATOM   1928  CA  CYS A 266      31.817  28.753  48.552  1.00  0.00           C  
ATOM   1929  C   CYS A 266      32.060  30.313  48.725  1.00  0.00           C  
ATOM   1930  O   CYS A 266      33.172  30.682  49.125  1.00  0.00           O  
ATOM   1931  CB  CYS A 266      31.883  28.517  47.054  1.00  0.00           C  
ATOM   1932  SG  CYS A 266      31.465  26.870  46.242  1.00  0.00           S  
ATOM   1933  N   PHE A 267      31.022  31.132  48.570  1.00  0.00           N  
ATOM   1934  CA  PHE A 267      31.125  32.593  48.706  1.00  0.00           C  
ATOM   1935  C   PHE A 267      31.150  33.106  50.174  1.00  0.00           C  
ATOM   1936  O   PHE A 267      31.975  33.965  50.445  1.00  0.00           O  
ATOM   1937  CB  PHE A 267      29.951  33.239  47.979  1.00  0.00           C  
ATOM   1938  CG  PHE A 267      30.075  34.721  47.475  1.00  0.00           C  
ATOM   1939  CD1 PHE A 267      29.953  34.951  46.140  1.00  0.00           C  
ATOM   1940  CD2 PHE A 267      30.011  35.739  48.407  1.00  0.00           C  
ATOM   1941  CE1 PHE A 267      29.809  36.236  45.644  1.00  0.00           C  
ATOM   1942  CE2 PHE A 267      29.809  37.033  47.953  1.00  0.00           C  
ATOM   1943  CZ  PHE A 267      29.755  37.304  46.583  1.00  0.00           C  
ATOM   1944  N   LEU A 268      30.225  32.646  50.958  1.00  0.00           N  
ATOM   1945  CA  LEU A 268      30.316  32.973  52.423  1.00  0.00           C  
ATOM   1946  C   LEU A 268      31.590  32.572  53.137  1.00  0.00           C  
ATOM   1947  O   LEU A 268      32.110  33.298  53.925  1.00  0.00           O  
ATOM   1948  CB  LEU A 268      29.257  32.344  53.380  1.00  0.00           C  
ATOM   1949  CG  LEU A 268      27.895  33.037  53.056  1.00  0.00           C  
ATOM   1950  CD1 LEU A 268      26.707  32.081  53.234  1.00  0.00           C  
ATOM   1951  CD2 LEU A 268      27.768  34.353  53.844  1.00  0.00           C  
ATOM   1952  N   MET A 269      32.255  31.473  52.664  1.00  0.00           N  
ATOM   1953  CA  MET A 269      33.608  30.975  52.965  1.00  0.00           C  
ATOM   1954  C   MET A 269      34.628  32.019  52.703  1.00  0.00           C  
ATOM   1955  O   MET A 269      35.561  32.180  53.455  1.00  0.00           O  
ATOM   1956  CB  MET A 269      33.738  29.646  52.340  1.00  0.00           C  
ATOM   1957  CG  MET A 269      34.705  28.676  53.079  1.00  0.00           C  
ATOM   1958  SD  MET A 269      34.771  27.045  52.180  1.00  0.00           S  
ATOM   1959  CE  MET A 269      33.117  26.442  52.434  1.00  0.00           C  
ATOM   1960  N   LYS A 270      34.643  32.524  51.447  1.00  0.00           N  
ATOM   1961  CA  LYS A 270      35.487  33.605  51.023  1.00  0.00           C  
ATOM   1962  C   LYS A 270      35.349  34.845  51.913  1.00  0.00           C  
ATOM   1963  O   LYS A 270      36.363  35.297  52.452  1.00  0.00           O  
ATOM   1964  CB  LYS A 270      35.400  33.914  49.507  1.00  0.00           C  
ATOM   1965  CG  LYS A 270      36.617  34.671  49.180  1.00  0.00           C  
ATOM   1966  CD  LYS A 270      36.645  34.717  47.665  1.00  0.00           C  
ATOM   1967  CE  LYS A 270      37.997  35.310  47.145  1.00  0.00           C  
ATOM   1968  NZ  LYS A 270      39.215  34.435  47.167  1.00  0.00           N1+
ATOM   1969  N   MET A 271      34.137  35.411  52.075  1.00  0.00           N  
ATOM   1970  CA  MET A 271      33.960  36.637  52.892  1.00  0.00           C  
ATOM   1971  C   MET A 271      34.445  36.448  54.312  1.00  0.00           C  
ATOM   1972  O   MET A 271      34.845  37.370  55.004  1.00  0.00           O  
ATOM   1973  CB  MET A 271      32.449  36.901  52.989  1.00  0.00           C  
ATOM   1974  CG  MET A 271      32.054  38.288  53.538  1.00  0.00           C  
ATOM   1975  SD  MET A 271      30.260  38.371  53.867  1.00  0.00           S  
ATOM   1976  CE  MET A 271      30.143  36.986  54.965  1.00  0.00           C  
ATOM   1977  N   GLU A 272      34.221  35.335  54.932  1.00  0.00           N  
ATOM   1978  CA  GLU A 272      34.745  34.964  56.305  1.00  0.00           C  
ATOM   1979  C   GLU A 272      36.265  34.673  56.404  1.00  0.00           C  
ATOM   1980  O   GLU A 272      36.860  35.214  57.332  1.00  0.00           O  
ATOM   1981  CB  GLU A 272      33.760  33.878  56.890  1.00  0.00           C  
ATOM   1982  CG  GLU A 272      32.316  34.381  57.131  1.00  0.00           C  
ATOM   1983  CD  GLU A 272      32.015  35.233  58.362  1.00  0.00           C  
ATOM   1984  OE1 GLU A 272      31.239  36.256  58.300  1.00  0.00           O  
ATOM   1985  OE2 GLU A 272      32.757  35.202  59.339  1.00  0.00           O1-
ATOM   1986  N   LYS A 273      36.888  33.905  55.507  1.00  0.00           N  
ATOM   1987  CA  LYS A 273      38.266  33.496  55.486  1.00  0.00           C  
ATOM   1988  C   LYS A 273      39.225  34.630  55.121  1.00  0.00           C  
ATOM   1989  O   LYS A 273      40.327  34.549  55.685  1.00  0.00           O  
ATOM   1990  CB  LYS A 273      38.542  32.354  54.498  1.00  0.00           C  
ATOM   1991  CG  LYS A 273      38.384  31.056  55.321  1.00  0.00           C  
ATOM   1992  CD  LYS A 273      39.406  30.874  56.397  1.00  0.00           C  
ATOM   1993  CE  LYS A 273      39.241  29.532  57.100  1.00  0.00           C  
ATOM   1994  NZ  LYS A 273      40.251  29.278  58.101  1.00  0.00           N1+
ATOM   1995  N   GLU A 274      38.889  35.570  54.292  1.00  0.00           N  
ATOM   1996  CA  GLU A 274      39.576  36.942  54.213  1.00  0.00           C  
ATOM   1997  C   GLU A 274      38.634  38.133  54.428  1.00  0.00           C  
ATOM   1998  O   GLU A 274      37.675  38.355  53.681  1.00  0.00           O  
ATOM   1999  CB  GLU A 274      40.221  37.098  52.821  1.00  0.00           C  
ATOM   2000  CG  GLU A 274      39.398  36.582  51.641  1.00  0.00           C  
ATOM   2001  CD  GLU A 274      40.145  36.778  50.321  1.00  0.00           C  
ATOM   2002  OE1 GLU A 274      40.506  37.886  50.040  1.00  0.00           O  
ATOM   2003  OE2 GLU A 274      40.522  35.829  49.607  1.00  0.00           O1-
ATOM   2004  N   LYS A 275      38.899  38.830  55.471  1.00  0.00           N  
ATOM   2005  CA  LYS A 275      37.927  39.843  55.996  1.00  0.00           C  
ATOM   2006  C   LYS A 275      38.310  41.226  55.433  1.00  0.00           C  
ATOM   2007  O   LYS A 275      39.376  41.714  55.828  1.00  0.00           O  
ATOM   2008  CB  LYS A 275      37.954  39.902  57.520  1.00  0.00           C  
ATOM   2009  CG  LYS A 275      38.002  38.540  58.282  1.00  0.00           C  
ATOM   2010  CD  LYS A 275      37.834  38.661  59.746  1.00  0.00           C  
ATOM   2011  CE  LYS A 275      38.033  37.327  60.408  1.00  0.00           C  
ATOM   2012  NZ  LYS A 275      37.045  36.258  60.017  1.00  0.00           N1+
ATOM   2013  N   HIS A 276      37.727  41.538  54.293  1.00  0.00           N  
ATOM   2014  CA  HIS A 276      37.905  42.864  53.645  1.00  0.00           C  
ATOM   2015  C   HIS A 276      36.776  43.708  54.185  1.00  0.00           C  
ATOM   2016  O   HIS A 276      35.821  43.265  54.764  1.00  0.00           O  
ATOM   2017  CB  HIS A 276      37.742  42.732  52.122  1.00  0.00           C  
ATOM   2018  CG  HIS A 276      37.705  41.343  51.527  1.00  0.00           C  
ATOM   2019  CD2 HIS A 276      38.654  40.699  50.962  1.00  0.00           C  
ATOM   2020  ND1 HIS A 276      36.605  40.543  51.451  1.00  0.00           N  
ATOM   2021  CE1 HIS A 276      36.939  39.358  50.944  1.00  0.00           C  
ATOM   2022  NE2 HIS A 276      38.211  39.497  50.571  1.00  0.00           N  
ATOM   2023  N   ASN A 277      37.093  44.994  54.121  1.00  0.00           N  
ATOM   2024  CA  ASN A 277      36.309  46.028  54.689  1.00  0.00           C  
ATOM   2025  C   ASN A 277      35.565  47.015  53.836  1.00  0.00           C  
ATOM   2026  O   ASN A 277      36.061  47.507  52.839  1.00  0.00           O  
ATOM   2027  CB  ASN A 277      37.417  46.620  55.657  1.00  0.00           C  
ATOM   2028  CG  ASN A 277      36.694  47.246  56.918  1.00  0.00           C  
ATOM   2029  ND2 ASN A 277      36.599  48.456  56.840  1.00  0.00           N  
ATOM   2030  OD1 ASN A 277      36.099  46.502  57.704  1.00  0.00           O  
ATOM   2031  N   GLN A 278      34.420  47.505  54.288  1.00  0.00           N  
ATOM   2032  CA  GLN A 278      33.555  48.495  53.619  1.00  0.00           C  
ATOM   2033  C   GLN A 278      34.136  49.786  52.904  1.00  0.00           C  
ATOM   2034  O   GLN A 278      34.803  50.479  53.662  1.00  0.00           O  
ATOM   2035  CB  GLN A 278      32.388  48.801  54.566  1.00  0.00           C  
ATOM   2036  CG  GLN A 278      31.417  49.861  53.904  1.00  0.00           C  
ATOM   2037  CD  GLN A 278      30.248  50.022  54.873  1.00  0.00           C  
ATOM   2038  NE2 GLN A 278      29.894  51.239  55.070  1.00  0.00           N  
ATOM   2039  OE1 GLN A 278      29.498  49.052  55.145  1.00  0.00           O  
ATOM   2040  N   PRO A 279      34.150  49.753  51.577  1.00  0.00           N  
ATOM   2041  CA  PRO A 279      33.534  48.777  50.701  1.00  0.00           C  
ATOM   2042  C   PRO A 279      34.453  47.687  50.042  1.00  0.00           C  
ATOM   2043  O   PRO A 279      35.633  47.825  49.688  1.00  0.00           O  
ATOM   2044  CB  PRO A 279      32.861  49.663  49.677  1.00  0.00           C  
ATOM   2045  CG  PRO A 279      33.974  50.707  49.396  1.00  0.00           C  
ATOM   2046  CD  PRO A 279      34.489  50.988  50.813  1.00  0.00           C  
ATOM   2047  N   SER A 280      33.783  46.535  49.939  1.00  0.00           N  
ATOM   2048  CA  SER A 280      34.219  45.215  49.450  1.00  0.00           C  
ATOM   2049  C   SER A 280      33.317  44.573  48.394  1.00  0.00           C  
ATOM   2050  O   SER A 280      32.064  44.467  48.543  1.00  0.00           O  
ATOM   2051  CB  SER A 280      34.434  44.174  50.555  1.00  0.00           C  
ATOM   2052  OG  SER A 280      33.448  44.228  51.606  1.00  0.00           O  
ATOM   2053  N   GLU A 281      33.979  43.877  47.436  1.00  0.00           N  
ATOM   2054  CA  GLU A 281      33.284  43.144  46.371  1.00  0.00           C  
ATOM   2055  C   GLU A 281      32.601  41.895  46.868  1.00  0.00           C  
ATOM   2056  O   GLU A 281      31.393  41.857  46.786  1.00  0.00           O  
ATOM   2057  CB  GLU A 281      34.306  42.760  45.310  1.00  0.00           C  
ATOM   2058  CG  GLU A 281      34.882  43.983  44.499  1.00  0.00           C  
ATOM   2059  CD  GLU A 281      35.815  44.821  45.413  1.00  0.00           C  
ATOM   2060  OE1 GLU A 281      35.489  46.035  45.653  1.00  0.00           O  
ATOM   2061  OE2 GLU A 281      36.661  44.217  46.066  1.00  0.00           O1-
ATOM   2062  N   PHE A 282      33.156  41.173  47.806  1.00  0.00           N  
ATOM   2063  CA  PHE A 282      32.469  40.000  48.407  1.00  0.00           C  
ATOM   2064  C   PHE A 282      31.708  40.326  49.687  1.00  0.00           C  
ATOM   2065  O   PHE A 282      32.394  40.422  50.738  1.00  0.00           O  
ATOM   2066  CB  PHE A 282      33.542  38.873  48.539  1.00  0.00           C  
ATOM   2067  CG  PHE A 282      34.045  38.178  47.264  1.00  0.00           C  
ATOM   2068  CD1 PHE A 282      35.138  38.764  46.630  1.00  0.00           C  
ATOM   2069  CD2 PHE A 282      33.246  37.255  46.605  1.00  0.00           C  
ATOM   2070  CE1 PHE A 282      35.338  38.558  45.282  1.00  0.00           C  
ATOM   2071  CE2 PHE A 282      33.572  36.896  45.281  1.00  0.00           C  
ATOM   2072  CZ  PHE A 282      34.558  37.574  44.644  1.00  0.00           C  
ATOM   2073  N   THR A 283      30.392  40.381  49.601  1.00  0.00           N  
ATOM   2074  CA  THR A 283      29.536  40.759  50.809  1.00  0.00           C  
ATOM   2075  C   THR A 283      28.196  40.031  50.716  1.00  0.00           C  
ATOM   2076  O   THR A 283      27.754  39.846  49.593  1.00  0.00           O  
ATOM   2077  CB  THR A 283      29.236  42.284  50.944  1.00  0.00           C  
ATOM   2078  CG2 THR A 283      30.518  43.064  51.136  1.00  0.00           C  
ATOM   2079  OG1 THR A 283      28.423  42.826  49.896  1.00  0.00           O  
ATOM   2080  N   ILE A 284      27.451  39.879  51.871  1.00  0.00           N  
ATOM   2081  CA  ILE A 284      26.064  39.336  51.875  1.00  0.00           C  
ATOM   2082  C   ILE A 284      25.158  40.102  50.901  1.00  0.00           C  
ATOM   2083  O   ILE A 284      24.333  39.578  50.206  1.00  0.00           O  
ATOM   2084  CB  ILE A 284      25.577  39.432  53.379  1.00  0.00           C  
ATOM   2085  CG1 ILE A 284      26.436  38.520  54.210  1.00  0.00           C  
ATOM   2086  CG2 ILE A 284      24.192  38.829  53.446  1.00  0.00           C  
ATOM   2087  CD  ILE A 284      26.316  38.638  55.725  1.00  0.00           C  
ATOM   2088  N   GLU A 285      25.388  41.410  50.838  1.00  0.00           N  
ATOM   2089  CA  GLU A 285      24.826  42.323  49.835  1.00  0.00           C  
ATOM   2090  C   GLU A 285      25.107  41.874  48.398  1.00  0.00           C  
ATOM   2091  O   GLU A 285      24.216  41.444  47.715  1.00  0.00           O  
ATOM   2092  CB  GLU A 285      25.321  43.723  50.078  1.00  0.00           C  
ATOM   2093  CG  GLU A 285      24.460  44.801  49.507  1.00  0.00           C  
ATOM   2094  CD  GLU A 285      25.137  46.223  49.356  1.00  0.00           C  
ATOM   2095  OE1 GLU A 285      25.957  46.516  48.538  1.00  0.00           O  
ATOM   2096  OE2 GLU A 285      24.642  47.185  49.977  1.00  0.00           O1-
ATOM   2097  N   SER A 286      26.391  41.889  47.978  1.00  0.00           N  
ATOM   2098  CA  SER A 286      26.809  41.460  46.632  1.00  0.00           C  
ATOM   2099  C   SER A 286      26.426  39.936  46.332  1.00  0.00           C  
ATOM   2100  O   SER A 286      26.640  39.480  45.191  1.00  0.00           O  
ATOM   2101  CB  SER A 286      28.258  41.735  46.347  1.00  0.00           C  
ATOM   2102  OG  SER A 286      29.123  40.938  47.152  1.00  0.00           O  
ATOM   2103  N   LEU A 287      26.190  39.114  47.394  1.00  0.00           N  
ATOM   2104  CA  LEU A 287      25.622  37.746  47.305  1.00  0.00           C  
ATOM   2105  C   LEU A 287      24.067  37.628  46.995  1.00  0.00           C  
ATOM   2106  O   LEU A 287      23.668  36.957  46.039  1.00  0.00           O  
ATOM   2107  CB  LEU A 287      25.899  37.043  48.646  1.00  0.00           C  
ATOM   2108  CG  LEU A 287      25.451  35.626  48.909  1.00  0.00           C  
ATOM   2109  CD1 LEU A 287      25.825  34.620  47.807  1.00  0.00           C  
ATOM   2110  CD2 LEU A 287      25.942  35.076  50.234  1.00  0.00           C  
ATOM   2111  N   GLU A 288      23.305  38.588  47.524  1.00  0.00           N  
ATOM   2112  CA  GLU A 288      21.931  38.767  47.169  1.00  0.00           C  
ATOM   2113  C   GLU A 288      21.819  39.115  45.652  1.00  0.00           C  
ATOM   2114  O   GLU A 288      21.185  38.257  45.006  1.00  0.00           O  
ATOM   2115  CB  GLU A 288      21.512  39.973  48.049  1.00  0.00           C  
ATOM   2116  CG  GLU A 288      20.061  40.338  48.040  1.00  0.00           C  
ATOM   2117  CD  GLU A 288      19.668  41.643  48.735  1.00  0.00           C  
ATOM   2118  OE1 GLU A 288      19.357  41.637  49.928  1.00  0.00           O  
ATOM   2119  OE2 GLU A 288      19.688  42.610  48.011  1.00  0.00           O1-
ATOM   2120  N   ASN A 289      22.310  40.266  45.222  1.00  0.00           N  
ATOM   2121  CA  ASN A 289      22.207  40.725  43.785  1.00  0.00           C  
ATOM   2122  C   ASN A 289      22.514  39.656  42.730  1.00  0.00           C  
ATOM   2123  O   ASN A 289      21.802  39.481  41.795  1.00  0.00           O  
ATOM   2124  CB  ASN A 289      23.034  41.994  43.595  1.00  0.00           C  
ATOM   2125  CG  ASN A 289      22.863  43.226  44.448  1.00  0.00           C  
ATOM   2126  ND2 ASN A 289      21.967  44.074  44.186  1.00  0.00           N  
ATOM   2127  OD1 ASN A 289      23.624  43.407  45.377  1.00  0.00           O  
ATOM   2128  N   THR A 290      23.586  38.925  42.927  1.00  0.00           N  
ATOM   2129  CA  THR A 290      24.088  37.939  41.981  1.00  0.00           C  
ATOM   2130  C   THR A 290      23.195  36.714  41.891  1.00  0.00           C  
ATOM   2131  O   THR A 290      23.009  36.102  40.805  1.00  0.00           O  
ATOM   2132  CB  THR A 290      25.521  37.579  42.297  1.00  0.00           C  
ATOM   2133  CG2 THR A 290      26.433  38.860  42.081  1.00  0.00           C  
ATOM   2134  OG1 THR A 290      25.582  37.213  43.696  1.00  0.00           O  
ATOM   2135  N   ALA A 291      22.711  36.262  43.044  1.00  0.00           N  
ATOM   2136  CA  ALA A 291      21.898  35.028  43.140  1.00  0.00           C  
ATOM   2137  C   ALA A 291      20.516  35.284  42.453  1.00  0.00           C  
ATOM   2138  O   ALA A 291      20.044  34.480  41.668  1.00  0.00           O  
ATOM   2139  CB  ALA A 291      21.803  34.544  44.626  1.00  0.00           C  
ATOM   2140  N   VAL A 292      19.981  36.530  42.685  1.00  0.00           N  
ATOM   2141  CA  VAL A 292      18.789  37.067  41.929  1.00  0.00           C  
ATOM   2142  C   VAL A 292      19.045  36.958  40.368  1.00  0.00           C  
ATOM   2143  O   VAL A 292      18.319  36.289  39.612  1.00  0.00           O  
ATOM   2144  CB  VAL A 292      18.597  38.558  42.304  1.00  0.00           C  
ATOM   2145  CG1 VAL A 292      17.449  39.265  41.516  1.00  0.00           C  
ATOM   2146  CG2 VAL A 292      18.280  38.833  43.795  1.00  0.00           C  
ATOM   2147  N   ASP A 293      19.920  37.830  39.792  1.00  0.00           N  
ATOM   2148  CA  ASP A 293      20.400  37.716  38.335  1.00  0.00           C  
ATOM   2149  C   ASP A 293      20.590  36.277  37.881  1.00  0.00           C  
ATOM   2150  O   ASP A 293      20.281  35.956  36.735  1.00  0.00           O  
ATOM   2151  CB  ASP A 293      21.770  38.332  38.241  1.00  0.00           C  
ATOM   2152  CG  ASP A 293      21.707  39.820  37.790  1.00  0.00           C  
ATOM   2153  OD1 ASP A 293      20.799  40.555  38.169  1.00  0.00           O  
ATOM   2154  OD2 ASP A 293      22.596  40.061  36.959  1.00  0.00           O1-
ATOM   2155  N   LEU A 294      21.335  35.425  38.575  1.00  0.00           N  
ATOM   2156  CA  LEU A 294      21.630  33.992  38.353  1.00  0.00           C  
ATOM   2157  C   LEU A 294      20.379  33.172  38.185  1.00  0.00           C  
ATOM   2158  O   LEU A 294      20.192  32.541  37.153  1.00  0.00           O  
ATOM   2159  CB  LEU A 294      22.663  33.308  39.335  1.00  0.00           C  
ATOM   2160  CG  LEU A 294      24.075  33.646  38.937  1.00  0.00           C  
ATOM   2161  CD1 LEU A 294      25.057  33.181  40.050  1.00  0.00           C  
ATOM   2162  CD2 LEU A 294      24.431  33.152  37.509  1.00  0.00           C  
ATOM   2163  N   PHE A 295      19.431  33.331  39.094  1.00  0.00           N  
ATOM   2164  CA  PHE A 295      18.125  32.630  38.971  1.00  0.00           C  
ATOM   2165  C   PHE A 295      17.305  33.097  37.733  1.00  0.00           C  
ATOM   2166  O   PHE A 295      16.733  32.271  37.044  1.00  0.00           O  
ATOM   2167  CB  PHE A 295      17.422  32.849  40.259  1.00  0.00           C  
ATOM   2168  CG  PHE A 295      17.449  31.646  41.243  1.00  0.00           C  
ATOM   2169  CD1 PHE A 295      18.301  31.778  42.360  1.00  0.00           C  
ATOM   2170  CD2 PHE A 295      16.660  30.554  40.924  1.00  0.00           C  
ATOM   2171  CE1 PHE A 295      18.421  30.640  43.163  1.00  0.00           C  
ATOM   2172  CE2 PHE A 295      16.842  29.479  41.823  1.00  0.00           C  
ATOM   2173  CZ  PHE A 295      17.701  29.456  42.897  1.00  0.00           C  
ATOM   2174  N   GLY A 296      17.460  34.399  37.382  1.00  0.00           N  
ATOM   2175  CA  GLY A 296      16.936  34.897  36.113  1.00  0.00           C  
ATOM   2176  C   GLY A 296      17.641  34.144  34.877  1.00  0.00           C  
ATOM   2177  O   GLY A 296      17.011  33.273  34.322  1.00  0.00           O  
ATOM   2178  N   ALA A 297      18.986  34.354  34.687  1.00  0.00           N  
ATOM   2179  CA  ALA A 297      19.812  33.787  33.580  1.00  0.00           C  
ATOM   2180  C   ALA A 297      19.818  32.200  33.472  1.00  0.00           C  
ATOM   2181  O   ALA A 297      20.014  31.596  32.425  1.00  0.00           O  
ATOM   2182  CB  ALA A 297      21.294  34.225  33.591  1.00  0.00           C  
ATOM   2183  N   GLY A 298      19.714  31.551  34.613  1.00  0.00           N  
ATOM   2184  CA  GLY A 298      19.533  30.058  34.728  1.00  0.00           C  
ATOM   2185  C   GLY A 298      18.212  29.395  34.331  1.00  0.00           C  
ATOM   2186  O   GLY A 298      18.137  28.299  33.721  1.00  0.00           O  
ATOM   2187  N   THR A 299      17.132  29.899  34.944  1.00  0.00           N  
ATOM   2188  CA  THR A 299      15.856  29.164  35.081  1.00  0.00           C  
ATOM   2189  C   THR A 299      15.046  28.852  33.831  1.00  0.00           C  
ATOM   2190  O   THR A 299      14.741  27.685  33.641  1.00  0.00           O  
ATOM   2191  CB  THR A 299      14.862  29.617  36.175  1.00  0.00           C  
ATOM   2192  CG2 THR A 299      15.144  29.225  37.611  1.00  0.00           C  
ATOM   2193  OG1 THR A 299      14.652  31.037  36.039  1.00  0.00           O  
ATOM   2194  N   GLU A 300      14.718  29.852  33.011  1.00  0.00           N  
ATOM   2195  CA  GLU A 300      14.039  29.626  31.669  1.00  0.00           C  
ATOM   2196  C   GLU A 300      14.857  29.207  30.441  1.00  0.00           C  
ATOM   2197  O   GLU A 300      14.400  28.549  29.499  1.00  0.00           O  
ATOM   2198  CB  GLU A 300      13.270  30.867  31.296  1.00  0.00           C  
ATOM   2199  CG  GLU A 300      11.933  30.861  31.972  1.00  0.00           C  
ATOM   2200  CD  GLU A 300      10.892  29.934  31.336  1.00  0.00           C  
ATOM   2201  OE1 GLU A 300      10.276  30.486  30.337  1.00  0.00           O  
ATOM   2202  OE2 GLU A 300      10.577  28.830  31.905  1.00  0.00           O1-
ATOM   2203  N   THR A 301      16.131  29.668  30.443  1.00  0.00           N  
ATOM   2204  CA  THR A 301      17.171  29.188  29.497  1.00  0.00           C  
ATOM   2205  C   THR A 301      17.273  27.626  29.423  1.00  0.00           C  
ATOM   2206  O   THR A 301      16.953  27.081  28.344  1.00  0.00           O  
ATOM   2207  CB  THR A 301      18.567  29.789  29.737  1.00  0.00           C  
ATOM   2208  CG2 THR A 301      18.597  31.300  29.613  1.00  0.00           C  
ATOM   2209  OG1 THR A 301      19.041  29.444  31.034  1.00  0.00           O  
ATOM   2210  N   THR A 302      17.806  26.943  30.494  1.00  0.00           N  
ATOM   2211  CA  THR A 302      17.758  25.484  30.597  1.00  0.00           C  
ATOM   2212  C   THR A 302      16.397  24.782  30.236  1.00  0.00           C  
ATOM   2213  O   THR A 302      16.393  23.973  29.297  1.00  0.00           O  
ATOM   2214  CB  THR A 302      18.067  25.089  32.076  1.00  0.00           C  
ATOM   2215  CG2 THR A 302      19.597  25.145  32.447  1.00  0.00           C  
ATOM   2216  OG1 THR A 302      17.449  25.718  33.168  1.00  0.00           O  
ATOM   2217  N   SER A 303      15.280  25.294  30.842  1.00  0.00           N  
ATOM   2218  CA  SER A 303      13.874  24.892  30.624  1.00  0.00           C  
ATOM   2219  C   SER A 303      13.427  24.843  29.113  1.00  0.00           C  
ATOM   2220  O   SER A 303      13.149  23.729  28.638  1.00  0.00           O  
ATOM   2221  CB  SER A 303      12.874  25.698  31.440  1.00  0.00           C  
ATOM   2222  OG  SER A 303      11.549  25.200  31.166  1.00  0.00           O  
ATOM   2223  N   THR A 304      13.487  25.979  28.442  1.00  0.00           N  
ATOM   2224  CA  THR A 304      12.975  26.128  27.073  1.00  0.00           C  
ATOM   2225  C   THR A 304      13.846  25.226  26.126  1.00  0.00           C  
ATOM   2226  O   THR A 304      13.178  24.425  25.488  1.00  0.00           O  
ATOM   2227  CB  THR A 304      12.789  27.529  26.514  1.00  0.00           C  
ATOM   2228  CG2 THR A 304      11.886  27.701  25.297  1.00  0.00           C  
ATOM   2229  OG1 THR A 304      12.223  28.313  27.551  1.00  0.00           O  
ATOM   2230  N   THR A 305      15.190  25.370  26.127  1.00  0.00           N  
ATOM   2231  CA  THR A 305      16.163  24.505  25.417  1.00  0.00           C  
ATOM   2232  C   THR A 305      15.935  22.987  25.535  1.00  0.00           C  
ATOM   2233  O   THR A 305      15.715  22.438  24.471  1.00  0.00           O  
ATOM   2234  CB  THR A 305      17.678  24.805  25.637  1.00  0.00           C  
ATOM   2235  CG2 THR A 305      17.973  26.204  25.117  1.00  0.00           C  
ATOM   2236  OG1 THR A 305      17.958  24.706  27.008  1.00  0.00           O  
ATOM   2237  N   LEU A 306      15.846  22.460  26.750  1.00  0.00           N  
ATOM   2238  CA  LEU A 306      15.447  21.062  26.982  1.00  0.00           C  
ATOM   2239  C   LEU A 306      14.043  20.545  26.575  1.00  0.00           C  
ATOM   2240  O   LEU A 306      13.920  19.504  25.972  1.00  0.00           O  
ATOM   2241  CB  LEU A 306      15.719  20.694  28.457  1.00  0.00           C  
ATOM   2242  CG  LEU A 306      16.887  19.676  28.450  1.00  0.00           C  
ATOM   2243  CD1 LEU A 306      17.388  19.875  29.863  1.00  0.00           C  
ATOM   2244  CD2 LEU A 306      16.405  18.275  28.223  1.00  0.00           C  
ATOM   2245  N   ARG A 307      13.072  21.402  26.842  1.00  0.00           N  
ATOM   2246  CA  ARG A 307      11.715  21.354  26.168  1.00  0.00           C  
ATOM   2247  C   ARG A 307      11.822  21.145  24.647  1.00  0.00           C  
ATOM   2248  O   ARG A 307      11.458  20.124  24.177  1.00  0.00           O  
ATOM   2249  CB  ARG A 307      10.921  22.634  26.429  1.00  0.00           C  
ATOM   2250  CG  ARG A 307      10.287  22.691  27.752  1.00  0.00           C  
ATOM   2251  CD  ARG A 307       9.683  24.052  27.849  1.00  0.00           C  
ATOM   2252  NE  ARG A 307       9.155  24.024  29.205  1.00  0.00           N  
ATOM   2253  CZ  ARG A 307       8.315  24.926  29.667  1.00  0.00           C  
ATOM   2254  NH1 ARG A 307       7.594  25.834  28.953  1.00  0.00           N1+
ATOM   2255  NH2 ARG A 307       8.196  24.948  30.997  1.00  0.00           N  
ATOM   2256  N   TYR A 308      12.532  22.061  24.009  1.00  0.00           N  
ATOM   2257  CA  TYR A 308      12.912  22.011  22.610  1.00  0.00           C  
ATOM   2258  C   TYR A 308      13.447  20.633  22.094  1.00  0.00           C  
ATOM   2259  O   TYR A 308      12.922  20.032  21.138  1.00  0.00           O  
ATOM   2260  CB  TYR A 308      13.899  23.168  22.385  1.00  0.00           C  
ATOM   2261  CG  TYR A 308      13.616  24.130  21.217  1.00  0.00           C  
ATOM   2262  CD1 TYR A 308      14.008  25.424  21.428  1.00  0.00           C  
ATOM   2263  CD2 TYR A 308      13.185  23.700  19.973  1.00  0.00           C  
ATOM   2264  CE1 TYR A 308      13.852  26.314  20.424  1.00  0.00           C  
ATOM   2265  CE2 TYR A 308      13.191  24.552  18.910  1.00  0.00           C  
ATOM   2266  CZ  TYR A 308      13.509  25.892  19.111  1.00  0.00           C  
ATOM   2267  OH  TYR A 308      13.350  26.726  18.135  1.00  0.00           O  
ATOM   2268  N   ALA A 309      14.433  20.164  22.884  1.00  0.00           N  
ATOM   2269  CA  ALA A 309      15.021  18.791  22.649  1.00  0.00           C  
ATOM   2270  C   ALA A 309      13.955  17.661  22.633  1.00  0.00           C  
ATOM   2271  O   ALA A 309      13.831  16.850  21.698  1.00  0.00           O  
ATOM   2272  CB  ALA A 309      16.068  18.488  23.736  1.00  0.00           C  
ATOM   2273  N   LEU A 310      13.297  17.566  23.805  1.00  0.00           N  
ATOM   2274  CA  LEU A 310      12.153  16.671  24.014  1.00  0.00           C  
ATOM   2275  C   LEU A 310      11.218  16.731  22.780  1.00  0.00           C  
ATOM   2276  O   LEU A 310      10.811  15.720  22.282  1.00  0.00           O  
ATOM   2277  CB  LEU A 310      11.505  17.047  25.369  1.00  0.00           C  
ATOM   2278  CG  LEU A 310      10.233  16.280  25.665  1.00  0.00           C  
ATOM   2279  CD1 LEU A 310      10.586  14.890  26.108  1.00  0.00           C  
ATOM   2280  CD2 LEU A 310       9.358  17.071  26.596  1.00  0.00           C  
ATOM   2281  N   LEU A 311      10.842  17.965  22.350  1.00  0.00           N  
ATOM   2282  CA  LEU A 311       9.909  18.136  21.189  1.00  0.00           C  
ATOM   2283  C   LEU A 311      10.459  17.572  19.876  1.00  0.00           C  
ATOM   2284  O   LEU A 311       9.716  16.900  19.205  1.00  0.00           O  
ATOM   2285  CB  LEU A 311       9.384  19.577  21.064  1.00  0.00           C  
ATOM   2286  CG  LEU A 311       8.645  20.173  22.241  1.00  0.00           C  
ATOM   2287  CD1 LEU A 311       8.430  21.637  21.933  1.00  0.00           C  
ATOM   2288  CD2 LEU A 311       7.314  19.409  22.193  1.00  0.00           C  
ATOM   2289  N   LEU A 312      11.811  17.690  19.702  1.00  0.00           N  
ATOM   2290  CA  LEU A 312      12.425  17.158  18.495  1.00  0.00           C  
ATOM   2291  C   LEU A 312      12.402  15.643  18.433  1.00  0.00           C  
ATOM   2292  O   LEU A 312      11.949  15.050  17.394  1.00  0.00           O  
ATOM   2293  CB  LEU A 312      13.905  17.633  18.247  1.00  0.00           C  
ATOM   2294  CG  LEU A 312      13.770  18.987  17.554  1.00  0.00           C  
ATOM   2295  CD1 LEU A 312      14.365  20.105  18.486  1.00  0.00           C  
ATOM   2296  CD2 LEU A 312      14.428  19.082  16.174  1.00  0.00           C  
ATOM   2297  N   LEU A 313      12.812  15.044  19.556  1.00  0.00           N  
ATOM   2298  CA  LEU A 313      12.740  13.568  19.763  1.00  0.00           C  
ATOM   2299  C   LEU A 313      11.459  12.805  19.309  1.00  0.00           C  
ATOM   2300  O   LEU A 313      11.625  11.828  18.585  1.00  0.00           O  
ATOM   2301  CB  LEU A 313      12.837  13.309  21.285  1.00  0.00           C  
ATOM   2302  CG  LEU A 313      14.185  13.644  21.929  1.00  0.00           C  
ATOM   2303  CD1 LEU A 313      14.129  13.372  23.374  1.00  0.00           C  
ATOM   2304  CD2 LEU A 313      15.367  12.878  21.301  1.00  0.00           C  
ATOM   2305  N   LEU A 314      10.309  13.402  19.648  1.00  0.00           N  
ATOM   2306  CA  LEU A 314       9.016  12.825  19.242  1.00  0.00           C  
ATOM   2307  C   LEU A 314       8.662  12.582  17.799  1.00  0.00           C  
ATOM   2308  O   LEU A 314       7.839  11.738  17.429  1.00  0.00           O  
ATOM   2309  CB  LEU A 314       7.907  13.675  19.819  1.00  0.00           C  
ATOM   2310  CG  LEU A 314       7.904  13.659  21.353  1.00  0.00           C  
ATOM   2311  CD1 LEU A 314       6.803  14.580  21.941  1.00  0.00           C  
ATOM   2312  CD2 LEU A 314       7.573  12.180  21.697  1.00  0.00           C  
ATOM   2313  N   LYS A 315       9.310  13.403  16.939  1.00  0.00           N  
ATOM   2314  CA  LYS A 315       9.100  13.230  15.458  1.00  0.00           C  
ATOM   2315  C   LYS A 315       9.720  11.895  14.836  1.00  0.00           C  
ATOM   2316  O   LYS A 315       9.185  11.337  13.850  1.00  0.00           O  
ATOM   2317  CB  LYS A 315       9.592  14.450  14.617  1.00  0.00           C  
ATOM   2318  CG  LYS A 315       8.872  15.643  15.173  1.00  0.00           C  
ATOM   2319  CD  LYS A 315       9.505  16.937  14.617  1.00  0.00           C  
ATOM   2320  CE  LYS A 315       8.892  18.181  15.241  1.00  0.00           C  
ATOM   2321  NZ  LYS A 315       9.291  19.253  14.383  1.00  0.00           N1+
ATOM   2322  N   HIS A 316      10.902  11.385  15.396  1.00  0.00           N  
ATOM   2323  CA  HIS A 316      11.596  10.166  15.000  1.00  0.00           C  
ATOM   2324  C   HIS A 316      10.883   8.971  15.597  1.00  0.00           C  
ATOM   2325  O   HIS A 316      10.572   9.127  16.799  1.00  0.00           O  
ATOM   2326  CB  HIS A 316      13.031  10.201  15.323  1.00  0.00           C  
ATOM   2327  CG  HIS A 316      13.958   9.383  14.396  1.00  0.00           C  
ATOM   2328  CD2 HIS A 316      14.583   9.868  13.387  1.00  0.00           C  
ATOM   2329  ND1 HIS A 316      14.374   8.105  14.593  1.00  0.00           N  
ATOM   2330  CE1 HIS A 316      15.284   7.865  13.728  1.00  0.00           C  
ATOM   2331  NE2 HIS A 316      15.456   8.958  13.004  1.00  0.00           N  
ATOM   2332  N   PRO A 317      10.773   7.828  14.865  1.00  0.00           N  
ATOM   2333  CA  PRO A 317      10.509   6.501  15.539  1.00  0.00           C  
ATOM   2334  C   PRO A 317      11.694   5.707  16.108  1.00  0.00           C  
ATOM   2335  O   PRO A 317      11.574   5.255  17.205  1.00  0.00           O  
ATOM   2336  CB  PRO A 317       9.635   5.732  14.614  1.00  0.00           C  
ATOM   2337  CG  PRO A 317       9.980   6.322  13.257  1.00  0.00           C  
ATOM   2338  CD  PRO A 317      10.557   7.694  13.461  1.00  0.00           C  
ATOM   2339  N   GLU A 318      12.781   5.758  15.382  1.00  0.00           N  
ATOM   2340  CA  GLU A 318      14.000   4.910  15.708  1.00  0.00           C  
ATOM   2341  C   GLU A 318      14.852   5.237  16.947  1.00  0.00           C  
ATOM   2342  O   GLU A 318      15.361   4.387  17.686  1.00  0.00           O  
ATOM   2343  CB  GLU A 318      14.945   4.634  14.546  1.00  0.00           C  
ATOM   2344  CG  GLU A 318      14.332   3.933  13.309  1.00  0.00           C  
ATOM   2345  CD  GLU A 318      15.386   3.999  12.242  1.00  0.00           C  
ATOM   2346  OE1 GLU A 318      15.275   5.005  11.520  1.00  0.00           O  
ATOM   2347  OE2 GLU A 318      16.315   3.127  12.194  1.00  0.00           O1-
ATOM   2348  N   VAL A 319      15.019   6.513  17.135  1.00  0.00           N  
ATOM   2349  CA  VAL A 319      15.789   7.093  18.258  1.00  0.00           C  
ATOM   2350  C   VAL A 319      15.944   6.382  19.646  1.00  0.00           C  
ATOM   2351  O   VAL A 319      17.072   5.901  19.830  1.00  0.00           O  
ATOM   2352  CB  VAL A 319      15.365   8.530  18.507  1.00  0.00           C  
ATOM   2353  CG1 VAL A 319      13.934   8.835  18.862  1.00  0.00           C  
ATOM   2354  CG2 VAL A 319      16.355   9.414  19.272  1.00  0.00           C  
ATOM   2355  N   THR A 320      14.858   5.886  20.221  1.00  0.00           N  
ATOM   2356  CA  THR A 320      14.738   5.116  21.493  1.00  0.00           C  
ATOM   2357  C   THR A 320      15.539   3.818  21.502  1.00  0.00           C  
ATOM   2358  O   THR A 320      16.393   3.627  22.323  1.00  0.00           O  
ATOM   2359  CB  THR A 320      13.255   4.860  21.909  1.00  0.00           C  
ATOM   2360  CG2 THR A 320      12.776   6.101  22.571  1.00  0.00           C  
ATOM   2361  OG1 THR A 320      12.416   4.416  20.790  1.00  0.00           O  
ATOM   2362  N   ALA A 321      15.050   2.888  20.742  1.00  0.00           N  
ATOM   2363  CA  ALA A 321      15.643   1.614  20.314  1.00  0.00           C  
ATOM   2364  C   ALA A 321      17.130   1.716  19.984  1.00  0.00           C  
ATOM   2365  O   ALA A 321      18.002   1.208  20.687  1.00  0.00           O  
ATOM   2366  CB  ALA A 321      14.836   1.335  19.119  1.00  0.00           C  
ATOM   2367  N   LYS A 322      17.458   2.709  19.134  1.00  0.00           N  
ATOM   2368  CA  LYS A 322      18.833   3.127  18.790  1.00  0.00           C  
ATOM   2369  C   LYS A 322      19.836   3.429  20.021  1.00  0.00           C  
ATOM   2370  O   LYS A 322      20.853   2.816  20.276  1.00  0.00           O  
ATOM   2371  CB  LYS A 322      18.860   4.237  17.707  1.00  0.00           C  
ATOM   2372  CG  LYS A 322      18.309   3.922  16.363  1.00  0.00           C  
ATOM   2373  CD  LYS A 322      19.075   2.837  15.644  1.00  0.00           C  
ATOM   2374  CE  LYS A 322      18.525   2.430  14.308  1.00  0.00           C  
ATOM   2375  NZ  LYS A 322      19.159   1.258  13.681  1.00  0.00           N1+
ATOM   2376  N   VAL A 323      19.277   4.302  20.863  1.00  0.00           N  
ATOM   2377  CA  VAL A 323      19.976   4.860  22.025  1.00  0.00           C  
ATOM   2378  C   VAL A 323      20.177   3.808  23.128  1.00  0.00           C  
ATOM   2379  O   VAL A 323      21.266   3.665  23.617  1.00  0.00           O  
ATOM   2380  CB  VAL A 323      19.316   6.109  22.583  1.00  0.00           C  
ATOM   2381  CG1 VAL A 323      19.858   6.495  23.995  1.00  0.00           C  
ATOM   2382  CG2 VAL A 323      19.762   7.234  21.670  1.00  0.00           C  
ATOM   2383  N   GLN A 324      19.039   3.162  23.373  1.00  0.00           N  
ATOM   2384  CA  GLN A 324      18.994   2.092  24.446  1.00  0.00           C  
ATOM   2385  C   GLN A 324      19.778   0.817  24.072  1.00  0.00           C  
ATOM   2386  O   GLN A 324      20.532   0.299  24.915  1.00  0.00           O  
ATOM   2387  CB  GLN A 324      17.594   1.646  24.758  1.00  0.00           C  
ATOM   2388  CG  GLN A 324      16.732   2.703  25.470  1.00  0.00           C  
ATOM   2389  CD  GLN A 324      15.258   2.314  25.331  1.00  0.00           C  
ATOM   2390  NE2 GLN A 324      14.341   3.202  25.410  1.00  0.00           N  
ATOM   2391  OE1 GLN A 324      14.891   1.224  24.915  1.00  0.00           O  
ATOM   2392  N   GLU A 325      19.877   0.621  22.738  1.00  0.00           N  
ATOM   2393  CA  GLU A 325      20.777  -0.380  22.228  1.00  0.00           C  
ATOM   2394  C   GLU A 325      22.279  -0.099  22.431  1.00  0.00           C  
ATOM   2395  O   GLU A 325      22.998  -0.965  22.915  1.00  0.00           O  
ATOM   2396  CB  GLU A 325      20.504  -0.636  20.720  1.00  0.00           C  
ATOM   2397  CG  GLU A 325      21.184  -1.955  20.373  1.00  0.00           C  
ATOM   2398  CD  GLU A 325      20.487  -2.609  19.176  1.00  0.00           C  
ATOM   2399  OE1 GLU A 325      20.985  -2.465  17.993  1.00  0.00           O  
ATOM   2400  OE2 GLU A 325      19.721  -3.518  19.371  1.00  0.00           O1-
ATOM   2401  N   GLU A 326      22.718   1.175  22.168  1.00  0.00           N  
ATOM   2402  CA  GLU A 326      24.120   1.528  22.443  1.00  0.00           C  
ATOM   2403  C   GLU A 326      24.446   1.494  23.954  1.00  0.00           C  
ATOM   2404  O   GLU A 326      25.393   0.802  24.368  1.00  0.00           O  
ATOM   2405  CB  GLU A 326      24.491   2.960  21.880  1.00  0.00           C  
ATOM   2406  CG  GLU A 326      26.022   3.243  21.877  1.00  0.00           C  
ATOM   2407  CD  GLU A 326      26.347   4.260  20.852  1.00  0.00           C  
ATOM   2408  OE1 GLU A 326      26.310   5.457  21.189  1.00  0.00           O  
ATOM   2409  OE2 GLU A 326      26.963   3.957  19.821  1.00  0.00           O1-
ATOM   2410  N   ILE A 327      23.520   2.026  24.753  1.00  0.00           N  
ATOM   2411  CA  ILE A 327      23.628   2.002  26.196  1.00  0.00           C  
ATOM   2412  C   ILE A 327      23.578   0.553  26.728  1.00  0.00           C  
ATOM   2413  O   ILE A 327      24.447   0.286  27.517  1.00  0.00           O  
ATOM   2414  CB  ILE A 327      22.588   3.016  26.812  1.00  0.00           C  
ATOM   2415  CG1 ILE A 327      22.638   4.452  26.306  1.00  0.00           C  
ATOM   2416  CG2 ILE A 327      22.632   2.954  28.341  1.00  0.00           C  
ATOM   2417  CD  ILE A 327      21.597   5.391  26.947  1.00  0.00           C  
ATOM   2418  N   GLU A 328      22.913  -0.467  26.130  1.00  0.00           N  
ATOM   2419  CA  GLU A 328      23.099  -1.931  26.480  1.00  0.00           C  
ATOM   2420  C   GLU A 328      24.424  -2.617  26.024  1.00  0.00           C  
ATOM   2421  O   GLU A 328      25.159  -2.939  26.909  1.00  0.00           O  
ATOM   2422  CB  GLU A 328      21.821  -2.570  25.808  1.00  0.00           C  
ATOM   2423  CG  GLU A 328      21.603  -3.881  26.535  1.00  0.00           C  
ATOM   2424  CD  GLU A 328      20.772  -3.669  27.862  1.00  0.00           C  
ATOM   2425  OE1 GLU A 328      19.571  -3.977  27.826  1.00  0.00           O  
ATOM   2426  OE2 GLU A 328      21.300  -3.320  28.954  1.00  0.00           O1-
ATOM   2427  N   ARG A 329      24.827  -2.356  24.813  1.00  0.00           N  
ATOM   2428  CA  ARG A 329      26.051  -2.893  24.241  1.00  0.00           C  
ATOM   2429  C   ARG A 329      27.382  -2.575  24.996  1.00  0.00           C  
ATOM   2430  O   ARG A 329      28.161  -3.508  25.143  1.00  0.00           O  
ATOM   2431  CB  ARG A 329      26.287  -2.272  22.879  1.00  0.00           C  
ATOM   2432  CG  ARG A 329      25.439  -2.861  21.774  1.00  0.00           C  
ATOM   2433  CD  ARG A 329      26.237  -2.577  20.575  1.00  0.00           C  
ATOM   2434  NE  ARG A 329      25.802  -1.323  19.968  1.00  0.00           N  
ATOM   2435  CZ  ARG A 329      26.507  -0.198  19.789  1.00  0.00           C  
ATOM   2436  NH1 ARG A 329      27.804  -0.072  20.165  1.00  0.00           N1+
ATOM   2437  NH2 ARG A 329      25.943   0.887  19.212  1.00  0.00           N  
ATOM   2438  N   VAL A 330      27.526  -1.313  25.482  1.00  0.00           N  
ATOM   2439  CA  VAL A 330      28.759  -0.946  26.263  1.00  0.00           C  
ATOM   2440  C   VAL A 330      28.658  -0.727  27.794  1.00  0.00           C  
ATOM   2441  O   VAL A 330      29.604  -1.056  28.575  1.00  0.00           O  
ATOM   2442  CB  VAL A 330      29.451   0.262  25.632  1.00  0.00           C  
ATOM   2443  CG1 VAL A 330      29.801   0.002  24.194  1.00  0.00           C  
ATOM   2444  CG2 VAL A 330      28.638   1.589  25.691  1.00  0.00           C  
ATOM   2445  N   ILE A 331      27.499  -0.270  28.327  1.00  0.00           N  
ATOM   2446  CA  ILE A 331      27.315  -0.119  29.781  1.00  0.00           C  
ATOM   2447  C   ILE A 331      26.176  -0.743  30.580  1.00  0.00           C  
ATOM   2448  O   ILE A 331      26.258  -1.238  31.689  1.00  0.00           O  
ATOM   2449  CB  ILE A 331      27.486   1.426  30.008  1.00  0.00           C  
ATOM   2450  CG1 ILE A 331      27.858   1.874  31.446  1.00  0.00           C  
ATOM   2451  CG2 ILE A 331      26.136   2.096  29.782  1.00  0.00           C  
ATOM   2452  CD  ILE A 331      29.123   2.723  31.562  1.00  0.00           C  
ATOM   2453  N   GLY A 332      24.917  -0.736  30.009  1.00  0.00           N  
ATOM   2454  CA  GLY A 332      23.663  -1.327  30.574  1.00  0.00           C  
ATOM   2455  C   GLY A 332      22.550  -0.282  30.572  1.00  0.00           C  
ATOM   2456  O   GLY A 332      22.767   0.891  30.804  1.00  0.00           O  
ATOM   2457  N   ARG A 333      21.339  -0.759  30.440  1.00  0.00           N  
ATOM   2458  CA  ARG A 333      20.112   0.102  30.301  1.00  0.00           C  
ATOM   2459  C   ARG A 333      19.809   1.087  31.444  1.00  0.00           C  
ATOM   2460  O   ARG A 333      19.486   2.293  31.390  1.00  0.00           O  
ATOM   2461  CB  ARG A 333      18.873  -0.701  29.943  1.00  0.00           C  
ATOM   2462  CG  ARG A 333      18.199  -0.048  28.700  1.00  0.00           C  
ATOM   2463  CD  ARG A 333      16.673  -0.133  28.889  1.00  0.00           C  
ATOM   2464  NE  ARG A 333      16.296   0.879  29.870  1.00  0.00           N  
ATOM   2465  CZ  ARG A 333      15.975   0.791  31.137  1.00  0.00           C  
ATOM   2466  NH1 ARG A 333      15.890  -0.338  31.886  1.00  0.00           N1+
ATOM   2467  NH2 ARG A 333      15.336   1.864  31.735  1.00  0.00           N  
ATOM   2468  N   ASN A 334      19.953   0.570  32.673  1.00  0.00           N  
ATOM   2469  CA  ASN A 334      19.698   1.376  33.899  1.00  0.00           C  
ATOM   2470  C   ASN A 334      20.941   2.142  34.445  1.00  0.00           C  
ATOM   2471  O   ASN A 334      20.906   2.863  35.485  1.00  0.00           O  
ATOM   2472  CB  ASN A 334      19.134   0.608  35.083  1.00  0.00           C  
ATOM   2473  CG  ASN A 334      17.824  -0.090  34.660  1.00  0.00           C  
ATOM   2474  ND2 ASN A 334      17.689  -1.412  34.880  1.00  0.00           N  
ATOM   2475  OD1 ASN A 334      16.827   0.563  34.346  1.00  0.00           O  
ATOM   2476  N   ARG A 335      22.087   1.869  33.824  1.00  0.00           N  
ATOM   2477  CA  ARG A 335      23.266   2.707  33.965  1.00  0.00           C  
ATOM   2478  C   ARG A 335      23.338   4.051  33.267  1.00  0.00           C  
ATOM   2479  O   ARG A 335      23.098   4.188  32.081  1.00  0.00           O  
ATOM   2480  CB  ARG A 335      24.405   1.982  33.450  1.00  0.00           C  
ATOM   2481  CG  ARG A 335      24.629   0.563  34.014  1.00  0.00           C  
ATOM   2482  CD  ARG A 335      25.223   0.683  35.403  1.00  0.00           C  
ATOM   2483  NE  ARG A 335      24.910  -0.483  36.270  1.00  0.00           N  
ATOM   2484  CZ  ARG A 335      25.285  -0.520  37.624  1.00  0.00           C  
ATOM   2485  NH1 ARG A 335      26.239   0.330  38.104  1.00  0.00           N1+
ATOM   2486  NH2 ARG A 335      24.823  -1.565  38.391  1.00  0.00           N  
ATOM   2487  N   SER A 336      23.960   5.017  34.000  1.00  0.00           N  
ATOM   2488  CA  SER A 336      24.256   6.393  33.505  1.00  0.00           C  
ATOM   2489  C   SER A 336      25.759   6.557  33.177  1.00  0.00           C  
ATOM   2490  O   SER A 336      26.473   5.887  33.925  1.00  0.00           O  
ATOM   2491  CB  SER A 336      23.726   7.484  34.402  1.00  0.00           C  
ATOM   2492  OG  SER A 336      23.683   8.757  33.699  1.00  0.00           O  
ATOM   2493  N   PRO A 337      26.016   6.814  31.898  1.00  0.00           N  
ATOM   2494  CA  PRO A 337      27.329   7.330  31.466  1.00  0.00           C  
ATOM   2495  C   PRO A 337      27.645   8.695  32.056  1.00  0.00           C  
ATOM   2496  O   PRO A 337      26.726   9.495  32.187  1.00  0.00           O  
ATOM   2497  CB  PRO A 337      27.297   7.238  29.958  1.00  0.00           C  
ATOM   2498  CG  PRO A 337      25.863   7.523  29.667  1.00  0.00           C  
ATOM   2499  CD  PRO A 337      25.066   6.768  30.755  1.00  0.00           C  
ATOM   2500  N   CYS A 338      28.956   8.917  32.190  1.00  0.00           N  
ATOM   2501  CA  CYS A 338      29.379  10.128  32.932  1.00  0.00           C  
ATOM   2502  C   CYS A 338      29.747  11.282  31.971  1.00  0.00           C  
ATOM   2503  O   CYS A 338      29.912  11.001  30.776  1.00  0.00           O  
ATOM   2504  CB  CYS A 338      30.518   9.805  33.861  1.00  0.00           C  
ATOM   2505  SG  CYS A 338      31.539  11.145  34.650  1.00  0.00           S  
ATOM   2506  N   MET A 339      29.809  12.482  32.489  1.00  0.00           N  
ATOM   2507  CA  MET A 339      30.331  13.780  31.831  1.00  0.00           C  
ATOM   2508  C   MET A 339      31.870  14.043  32.039  1.00  0.00           C  
ATOM   2509  O   MET A 339      32.627  14.150  31.064  1.00  0.00           O  
ATOM   2510  CB  MET A 339      29.488  14.999  32.202  1.00  0.00           C  
ATOM   2511  CG  MET A 339      29.772  16.173  31.335  1.00  0.00           C  
ATOM   2512  SD  MET A 339      29.716  15.907  29.537  1.00  0.00           S  
ATOM   2513  CE  MET A 339      29.948  17.608  29.067  1.00  0.00           C  
ATOM   2514  N   GLN A 340      32.378  13.911  33.289  1.00  0.00           N  
ATOM   2515  CA  GLN A 340      33.832  14.194  33.663  1.00  0.00           C  
ATOM   2516  C   GLN A 340      34.949  13.236  33.128  1.00  0.00           C  
ATOM   2517  O   GLN A 340      36.019  13.550  32.819  1.00  0.00           O  
ATOM   2518  CB  GLN A 340      33.850  14.098  35.200  1.00  0.00           C  
ATOM   2519  CG  GLN A 340      33.023  15.201  35.827  1.00  0.00           C  
ATOM   2520  CD  GLN A 340      33.007  15.030  37.296  1.00  0.00           C  
ATOM   2521  NE2 GLN A 340      31.972  14.219  37.627  1.00  0.00           N  
ATOM   2522  OE1 GLN A 340      33.732  15.612  38.089  1.00  0.00           O  
ATOM   2523  N   ASP A 341      34.497  12.029  32.772  1.00  0.00           N  
ATOM   2524  CA  ASP A 341      35.300  10.935  32.210  1.00  0.00           C  
ATOM   2525  C   ASP A 341      34.451  10.399  31.013  1.00  0.00           C  
ATOM   2526  O   ASP A 341      33.335  10.054  31.295  1.00  0.00           O  
ATOM   2527  CB  ASP A 341      35.627   9.865  33.234  1.00  0.00           C  
ATOM   2528  CG  ASP A 341      36.520   8.788  32.684  1.00  0.00           C  
ATOM   2529  OD1 ASP A 341      37.756   8.823  33.017  1.00  0.00           O  
ATOM   2530  OD2 ASP A 341      36.087   8.053  31.868  1.00  0.00           O1-
ATOM   2531  N   ARG A 342      34.935  10.851  29.860  1.00  0.00           N  
ATOM   2532  CA  ARG A 342      34.137  10.825  28.602  1.00  0.00           C  
ATOM   2533  C   ARG A 342      34.492   9.609  27.755  1.00  0.00           C  
ATOM   2534  O   ARG A 342      35.554   9.450  27.206  1.00  0.00           O  
ATOM   2535  CB  ARG A 342      34.460  12.162  27.830  1.00  0.00           C  
ATOM   2536  CG  ARG A 342      33.545  12.460  26.645  1.00  0.00           C  
ATOM   2537  CD  ARG A 342      32.094  12.737  27.046  1.00  0.00           C  
ATOM   2538  NE  ARG A 342      31.129  12.764  25.949  1.00  0.00           N  
ATOM   2539  CZ  ARG A 342      29.839  13.274  26.029  1.00  0.00           C  
ATOM   2540  NH1 ARG A 342      29.413  13.711  27.176  1.00  0.00           N1+
ATOM   2541  NH2 ARG A 342      29.060  13.017  24.988  1.00  0.00           N  
ATOM   2542  N   SER A 343      33.410   8.952  27.407  1.00  0.00           N  
ATOM   2543  CA  SER A 343      33.477   7.844  26.398  1.00  0.00           C  
ATOM   2544  C   SER A 343      32.697   8.126  25.056  1.00  0.00           C  
ATOM   2545  O   SER A 343      31.557   8.529  24.988  1.00  0.00           O  
ATOM   2546  CB  SER A 343      32.823   6.556  26.975  1.00  0.00           C  
ATOM   2547  OG  SER A 343      33.013   5.387  26.260  1.00  0.00           O  
ATOM   2548  N   HIS A 344      33.519   8.330  24.010  1.00  0.00           N  
ATOM   2549  CA  HIS A 344      32.980   8.551  22.615  1.00  0.00           C  
ATOM   2550  C   HIS A 344      32.141   7.316  22.060  1.00  0.00           C  
ATOM   2551  O   HIS A 344      32.564   6.225  21.805  1.00  0.00           O  
ATOM   2552  CB  HIS A 344      34.207   8.788  21.670  1.00  0.00           C  
ATOM   2553  CG  HIS A 344      34.617  10.232  21.831  1.00  0.00           C  
ATOM   2554  CD2 HIS A 344      35.494  10.652  22.719  1.00  0.00           C  
ATOM   2555  ND1 HIS A 344      34.108  11.278  21.213  1.00  0.00           N  
ATOM   2556  CE1 HIS A 344      34.672  12.369  21.676  1.00  0.00           C  
ATOM   2557  NE2 HIS A 344      35.534  11.975  22.575  1.00  0.00           N  
ATOM   2558  N   MET A 345      30.864   7.659  21.967  1.00  0.00           N  
ATOM   2559  CA  MET A 345      29.714   6.762  21.754  1.00  0.00           C  
ATOM   2560  C   MET A 345      28.783   7.028  20.500  1.00  0.00           C  
ATOM   2561  O   MET A 345      27.844   7.832  20.595  1.00  0.00           O  
ATOM   2562  CB  MET A 345      28.830   6.451  23.018  1.00  0.00           C  
ATOM   2563  CG  MET A 345      29.572   5.657  24.078  1.00  0.00           C  
ATOM   2564  SD  MET A 345      28.713   5.054  25.551  1.00  0.00           S  
ATOM   2565  CE  MET A 345      28.828   6.539  26.519  1.00  0.00           C  
ATOM   2566  N   PRO A 346      29.094   6.370  19.340  1.00  0.00           N  
ATOM   2567  CA  PRO A 346      28.531   6.680  18.014  1.00  0.00           C  
ATOM   2568  C   PRO A 346      27.056   7.171  17.966  1.00  0.00           C  
ATOM   2569  O   PRO A 346      26.839   8.304  17.489  1.00  0.00           O  
ATOM   2570  CB  PRO A 346      28.770   5.386  17.217  1.00  0.00           C  
ATOM   2571  CG  PRO A 346      30.200   5.056  17.745  1.00  0.00           C  
ATOM   2572  CD  PRO A 346      30.200   5.454  19.218  1.00  0.00           C  
ATOM   2573  N   TYR A 347      26.125   6.283  18.331  1.00  0.00           N  
ATOM   2574  CA  TYR A 347      24.669   6.583  18.213  1.00  0.00           C  
ATOM   2575  C   TYR A 347      24.226   7.717  19.153  1.00  0.00           C  
ATOM   2576  O   TYR A 347      23.706   8.688  18.624  1.00  0.00           O  
ATOM   2577  CB  TYR A 347      23.926   5.271  18.543  1.00  0.00           C  
ATOM   2578  CG  TYR A 347      24.151   4.262  17.444  1.00  0.00           C  
ATOM   2579  CD1 TYR A 347      23.063   4.147  16.553  1.00  0.00           C  
ATOM   2580  CD2 TYR A 347      25.312   3.516  17.155  1.00  0.00           C  
ATOM   2581  CE1 TYR A 347      23.194   3.514  15.385  1.00  0.00           C  
ATOM   2582  CE2 TYR A 347      25.420   2.900  15.996  1.00  0.00           C  
ATOM   2583  CZ  TYR A 347      24.361   2.847  15.122  1.00  0.00           C  
ATOM   2584  OH  TYR A 347      24.462   1.936  14.106  1.00  0.00           O  
ATOM   2585  N   THR A 348      24.816   7.793  20.349  1.00  0.00           N  
ATOM   2586  CA  THR A 348      24.314   8.762  21.336  1.00  0.00           C  
ATOM   2587  C   THR A 348      24.856  10.208  21.150  1.00  0.00           C  
ATOM   2588  O   THR A 348      24.051  11.148  21.153  1.00  0.00           O  
ATOM   2589  CB  THR A 348      24.689   8.305  22.722  1.00  0.00           C  
ATOM   2590  CG2 THR A 348      24.063   7.039  23.232  1.00  0.00           C  
ATOM   2591  OG1 THR A 348      26.117   8.178  22.821  1.00  0.00           O  
ATOM   2592  N   ASP A 349      26.119  10.324  20.716  1.00  0.00           N  
ATOM   2593  CA  ASP A 349      26.748  11.551  20.200  1.00  0.00           C  
ATOM   2594  C   ASP A 349      25.993  12.075  18.959  1.00  0.00           C  
ATOM   2595  O   ASP A 349      25.904  13.290  18.697  1.00  0.00           O  
ATOM   2596  CB  ASP A 349      28.271  11.391  19.876  1.00  0.00           C  
ATOM   2597  CG  ASP A 349      29.001  10.983  21.148  1.00  0.00           C  
ATOM   2598  OD1 ASP A 349      29.830  10.087  20.987  1.00  0.00           O  
ATOM   2599  OD2 ASP A 349      28.992  11.769  22.098  1.00  0.00           O1-
ATOM   2600  N   ALA A 350      25.456  11.181  18.053  1.00  0.00           N  
ATOM   2601  CA  ALA A 350      24.719  11.492  16.823  1.00  0.00           C  
ATOM   2602  C   ALA A 350      23.370  12.170  17.177  1.00  0.00           C  
ATOM   2603  O   ALA A 350      23.117  13.259  16.635  1.00  0.00           O  
ATOM   2604  CB  ALA A 350      24.570  10.329  15.851  1.00  0.00           C  
ATOM   2605  N   VAL A 351      22.726  11.703  18.260  1.00  0.00           N  
ATOM   2606  CA  VAL A 351      21.509  12.352  18.762  1.00  0.00           C  
ATOM   2607  C   VAL A 351      21.694  13.739  19.396  1.00  0.00           C  
ATOM   2608  O   VAL A 351      21.102  14.692  18.948  1.00  0.00           O  
ATOM   2609  CB  VAL A 351      20.769  11.472  19.762  1.00  0.00           C  
ATOM   2610  CG1 VAL A 351      19.387  12.038  20.098  1.00  0.00           C  
ATOM   2611  CG2 VAL A 351      20.634  10.029  19.271  1.00  0.00           C  
ATOM   2612  N   VAL A 352      22.500  13.846  20.444  1.00  0.00           N  
ATOM   2613  CA  VAL A 352      23.010  15.124  20.983  1.00  0.00           C  
ATOM   2614  C   VAL A 352      23.499  16.141  19.927  1.00  0.00           C  
ATOM   2615  O   VAL A 352      23.017  17.258  19.963  1.00  0.00           O  
ATOM   2616  CB  VAL A 352      24.065  14.964  22.070  1.00  0.00           C  
ATOM   2617  CG1 VAL A 352      24.535  16.271  22.663  1.00  0.00           C  
ATOM   2618  CG2 VAL A 352      23.447  14.242  23.253  1.00  0.00           C  
ATOM   2619  N   HIS A 353      24.263  15.662  18.938  1.00  0.00           N  
ATOM   2620  CA  HIS A 353      24.864  16.537  17.878  1.00  0.00           C  
ATOM   2621  C   HIS A 353      23.783  17.083  16.989  1.00  0.00           C  
ATOM   2622  O   HIS A 353      23.812  18.329  16.727  1.00  0.00           O  
ATOM   2623  CB  HIS A 353      25.961  15.808  17.154  1.00  0.00           C  
ATOM   2624  CG  HIS A 353      26.729  16.815  16.273  1.00  0.00           C  
ATOM   2625  CD2 HIS A 353      26.841  16.708  14.960  1.00  0.00           C  
ATOM   2626  ND1 HIS A 353      27.456  17.815  16.770  1.00  0.00           N  
ATOM   2627  CE1 HIS A 353      27.989  18.413  15.690  1.00  0.00           C  
ATOM   2628  NE2 HIS A 353      27.602  17.742  14.598  1.00  0.00           N  
ATOM   2629  N   GLU A 354      22.773  16.278  16.578  1.00  0.00           N  
ATOM   2630  CA  GLU A 354      21.608  16.887  15.897  1.00  0.00           C  
ATOM   2631  C   GLU A 354      20.822  17.866  16.850  1.00  0.00           C  
ATOM   2632  O   GLU A 354      20.445  18.945  16.440  1.00  0.00           O  
ATOM   2633  CB  GLU A 354      20.614  15.825  15.457  1.00  0.00           C  
ATOM   2634  CG  GLU A 354      20.883  15.050  14.164  1.00  0.00           C  
ATOM   2635  CD  GLU A 354      20.425  15.764  12.914  1.00  0.00           C  
ATOM   2636  OE1 GLU A 354      21.264  16.094  12.066  1.00  0.00           O  
ATOM   2637  OE2 GLU A 354      19.207  15.738  12.675  1.00  0.00           O1-
ATOM   2638  N   VAL A 355      20.598  17.484  18.105  1.00  0.00           N  
ATOM   2639  CA  VAL A 355      20.007  18.315  19.155  1.00  0.00           C  
ATOM   2640  C   VAL A 355      20.651  19.715  19.422  1.00  0.00           C  
ATOM   2641  O   VAL A 355      20.006  20.707  19.165  1.00  0.00           O  
ATOM   2642  CB  VAL A 355      19.650  17.700  20.537  1.00  0.00           C  
ATOM   2643  CG1 VAL A 355      18.995  18.638  21.501  1.00  0.00           C  
ATOM   2644  CG2 VAL A 355      18.713  16.516  20.202  1.00  0.00           C  
ATOM   2645  N   GLN A 356      21.989  19.673  19.653  1.00  0.00           N  
ATOM   2646  CA  GLN A 356      22.897  20.863  19.781  1.00  0.00           C  
ATOM   2647  C   GLN A 356      22.966  21.864  18.570  1.00  0.00           C  
ATOM   2648  O   GLN A 356      23.233  23.072  18.729  1.00  0.00           O  
ATOM   2649  CB  GLN A 356      24.318  20.533  20.166  1.00  0.00           C  
ATOM   2650  CG  GLN A 356      24.547  20.147  21.666  1.00  0.00           C  
ATOM   2651  CD  GLN A 356      26.007  19.889  21.990  1.00  0.00           C  
ATOM   2652  NE2 GLN A 356      26.818  20.814  22.500  1.00  0.00           N  
ATOM   2653  OE1 GLN A 356      26.505  18.834  21.527  1.00  0.00           O  
ATOM   2654  N   ARG A 357      22.817  21.201  17.363  1.00  0.00           N  
ATOM   2655  CA  ARG A 357      22.713  21.946  16.053  1.00  0.00           C  
ATOM   2656  C   ARG A 357      21.458  22.689  15.797  1.00  0.00           C  
ATOM   2657  O   ARG A 357      21.418  23.839  15.319  1.00  0.00           O  
ATOM   2658  CB  ARG A 357      22.986  21.118  14.782  1.00  0.00           C  
ATOM   2659  CG  ARG A 357      24.391  20.624  14.592  1.00  0.00           C  
ATOM   2660  CD  ARG A 357      24.721  20.190  13.150  1.00  0.00           C  
ATOM   2661  NE  ARG A 357      26.132  19.917  13.271  1.00  0.00           N  
ATOM   2662  CZ  ARG A 357      27.179  20.644  12.828  1.00  0.00           C  
ATOM   2663  NH1 ARG A 357      26.966  21.820  12.336  1.00  0.00           N1+
ATOM   2664  NH2 ARG A 357      28.292  19.990  12.866  1.00  0.00           N  
ATOM   2665  N   TYR A 358      20.392  21.935  16.064  1.00  0.00           N  
ATOM   2666  CA  TYR A 358      19.039  22.407  16.009  1.00  0.00           C  
ATOM   2667  C   TYR A 358      18.503  23.446  16.990  1.00  0.00           C  
ATOM   2668  O   TYR A 358      18.313  24.650  16.603  1.00  0.00           O  
ATOM   2669  CB  TYR A 358      17.994  21.265  16.027  1.00  0.00           C  
ATOM   2670  CG  TYR A 358      17.159  21.249  14.749  1.00  0.00           C  
ATOM   2671  CD1 TYR A 358      17.424  20.325  13.713  1.00  0.00           C  
ATOM   2672  CD2 TYR A 358      15.983  21.999  14.638  1.00  0.00           C  
ATOM   2673  CE1 TYR A 358      16.562  20.135  12.644  1.00  0.00           C  
ATOM   2674  CE2 TYR A 358      15.217  21.893  13.469  1.00  0.00           C  
ATOM   2675  CZ  TYR A 358      15.495  20.992  12.423  1.00  0.00           C  
ATOM   2676  OH  TYR A 358      14.595  20.880  11.422  1.00  0.00           O  
ATOM   2677  N   ILE A 359      18.541  23.128  18.317  1.00  0.00           N  
ATOM   2678  CA  ILE A 359      17.916  23.939  19.342  1.00  0.00           C  
ATOM   2679  C   ILE A 359      18.578  25.303  19.590  1.00  0.00           C  
ATOM   2680  O   ILE A 359      19.828  25.483  19.559  1.00  0.00           O  
ATOM   2681  CB  ILE A 359      17.704  23.158  20.633  1.00  0.00           C  
ATOM   2682  CG1 ILE A 359      19.009  22.957  21.383  1.00  0.00           C  
ATOM   2683  CG2 ILE A 359      16.801  21.970  20.555  1.00  0.00           C  
ATOM   2684  CD  ILE A 359      18.812  22.102  22.627  1.00  0.00           C  
ATOM   2685  N   ASP A 360      17.767  26.369  19.633  1.00  0.00           N  
ATOM   2686  CA  ASP A 360      18.194  27.791  19.749  1.00  0.00           C  
ATOM   2687  C   ASP A 360      17.456  28.460  20.915  1.00  0.00           C  
ATOM   2688  O   ASP A 360      16.286  28.175  21.169  1.00  0.00           O  
ATOM   2689  CB  ASP A 360      18.070  28.394  18.354  1.00  0.00           C  
ATOM   2690  CG  ASP A 360      16.646  28.655  17.816  1.00  0.00           C  
ATOM   2691  OD1 ASP A 360      16.583  29.577  16.934  1.00  0.00           O  
ATOM   2692  OD2 ASP A 360      15.646  28.058  18.236  1.00  0.00           O1-
ATOM   2693  N   LEU A 361      17.937  29.628  21.352  1.00  0.00           N  
ATOM   2694  CA  LEU A 361      17.437  30.438  22.466  1.00  0.00           C  
ATOM   2695  C   LEU A 361      17.334  31.939  21.902  1.00  0.00           C  
ATOM   2696  O   LEU A 361      16.254  32.566  21.789  1.00  0.00           O  
ATOM   2697  CB  LEU A 361      18.338  30.350  23.731  1.00  0.00           C  
ATOM   2698  CG  LEU A 361      17.529  30.720  25.031  1.00  0.00           C  
ATOM   2699  CD1 LEU A 361      16.757  29.535  25.657  1.00  0.00           C  
ATOM   2700  CD2 LEU A 361      18.279  31.546  26.118  1.00  0.00           C  
ATOM   2701  N   LEU A 362      18.465  32.582  21.677  1.00  0.00           N  
ATOM   2702  CA  LEU A 362      18.567  34.012  21.314  1.00  0.00           C  
ATOM   2703  C   LEU A 362      19.037  34.343  19.865  1.00  0.00           C  
ATOM   2704  O   LEU A 362      20.168  33.983  19.488  1.00  0.00           O  
ATOM   2705  CB  LEU A 362      19.432  34.764  22.357  1.00  0.00           C  
ATOM   2706  CG  LEU A 362      18.705  34.915  23.678  1.00  0.00           C  
ATOM   2707  CD1 LEU A 362      19.713  35.217  24.766  1.00  0.00           C  
ATOM   2708  CD2 LEU A 362      17.690  36.095  23.783  1.00  0.00           C  
ATOM   2709  N   PRO A 363      18.056  34.714  18.982  1.00  0.00           N  
ATOM   2710  CA  PRO A 363      18.297  35.329  17.668  1.00  0.00           C  
ATOM   2711  C   PRO A 363      19.096  36.615  17.837  1.00  0.00           C  
ATOM   2712  O   PRO A 363      19.799  37.012  16.859  1.00  0.00           O  
ATOM   2713  CB  PRO A 363      16.908  35.623  17.058  1.00  0.00           C  
ATOM   2714  CG  PRO A 363      16.115  34.436  17.690  1.00  0.00           C  
ATOM   2715  CD  PRO A 363      16.669  34.370  19.080  1.00  0.00           C  
ATOM   2716  N   THR A 364      18.750  37.459  18.737  1.00  0.00           N  
ATOM   2717  CA  THR A 364      19.611  38.628  19.061  1.00  0.00           C  
ATOM   2718  C   THR A 364      20.115  38.458  20.506  1.00  0.00           C  
ATOM   2719  O   THR A 364      19.245  38.387  21.369  1.00  0.00           O  
ATOM   2720  CB  THR A 364      19.006  40.016  18.898  1.00  0.00           C  
ATOM   2721  CG2 THR A 364      18.777  40.383  17.453  1.00  0.00           C  
ATOM   2722  OG1 THR A 364      17.753  40.188  19.588  1.00  0.00           O  
ATOM   2723  N   SER A 365      21.407  38.692  20.755  1.00  0.00           N  
ATOM   2724  CA  SER A 365      21.894  38.571  22.135  1.00  0.00           C  
ATOM   2725  C   SER A 365      21.661  39.825  23.075  1.00  0.00           C  
ATOM   2726  O   SER A 365      21.746  40.896  22.446  1.00  0.00           O  
ATOM   2727  CB  SER A 365      23.358  38.019  22.245  1.00  0.00           C  
ATOM   2728  OG  SER A 365      24.257  38.466  21.251  1.00  0.00           O  
ATOM   2729  N   LEU A 366      21.442  39.690  24.380  1.00  0.00           N  
ATOM   2730  CA  LEU A 366      21.039  40.765  25.334  1.00  0.00           C  
ATOM   2731  C   LEU A 366      21.952  42.033  25.131  1.00  0.00           C  
ATOM   2732  O   LEU A 366      23.179  41.981  25.287  1.00  0.00           O  
ATOM   2733  CB  LEU A 366      21.257  40.270  26.811  1.00  0.00           C  
ATOM   2734  CG  LEU A 366      20.847  41.186  27.942  1.00  0.00           C  
ATOM   2735  CD1 LEU A 366      19.320  41.234  27.836  1.00  0.00           C  
ATOM   2736  CD2 LEU A 366      21.346  40.770  29.337  1.00  0.00           C  
ATOM   2737  N   PRO A 367      21.353  43.101  24.586  1.00  0.00           N  
ATOM   2738  CA  PRO A 367      22.107  44.229  23.987  1.00  0.00           C  
ATOM   2739  C   PRO A 367      23.277  44.797  24.881  1.00  0.00           C  
ATOM   2740  O   PRO A 367      23.358  44.842  26.105  1.00  0.00           O  
ATOM   2741  CB  PRO A 367      21.142  45.397  23.712  1.00  0.00           C  
ATOM   2742  CG  PRO A 367      20.164  45.073  24.859  1.00  0.00           C  
ATOM   2743  CD  PRO A 367      19.945  43.530  24.802  1.00  0.00           C  
ATOM   2744  N   HIS A 368      24.257  45.428  24.137  1.00  0.00           N  
ATOM   2745  CA  HIS A 368      25.472  46.086  24.717  1.00  0.00           C  
ATOM   2746  C   HIS A 368      25.704  47.531  24.260  1.00  0.00           C  
ATOM   2747  O   HIS A 368      25.555  47.917  23.097  1.00  0.00           O  
ATOM   2748  CB  HIS A 368      26.776  45.287  24.538  1.00  0.00           C  
ATOM   2749  CG  HIS A 368      26.847  44.070  25.507  1.00  0.00           C  
ATOM   2750  CD2 HIS A 368      27.242  44.251  26.771  1.00  0.00           C  
ATOM   2751  ND1 HIS A 368      27.057  42.769  25.166  1.00  0.00           N  
ATOM   2752  CE1 HIS A 368      27.699  42.154  26.192  1.00  0.00           C  
ATOM   2753  NE2 HIS A 368      27.794  43.033  27.201  1.00  0.00           N  
ATOM   2754  N   ALA A 369      26.148  48.341  25.194  1.00  0.00           N  
ATOM   2755  CA  ALA A 369      26.634  49.696  24.822  1.00  0.00           C  
ATOM   2756  C   ALA A 369      28.053  49.679  24.287  1.00  0.00           C  
ATOM   2757  O   ALA A 369      28.919  48.861  24.675  1.00  0.00           O  
ATOM   2758  CB  ALA A 369      26.660  50.717  26.000  1.00  0.00           C  
ATOM   2759  N   VAL A 370      28.323  50.611  23.406  1.00  0.00           N  
ATOM   2760  CA  VAL A 370      29.644  50.862  22.772  1.00  0.00           C  
ATOM   2761  C   VAL A 370      30.534  51.792  23.648  1.00  0.00           C  
ATOM   2762  O   VAL A 370      30.106  52.881  24.061  1.00  0.00           O  
ATOM   2763  CB  VAL A 370      29.349  51.338  21.312  1.00  0.00           C  
ATOM   2764  CG1 VAL A 370      30.488  52.222  20.679  1.00  0.00           C  
ATOM   2765  CG2 VAL A 370      29.231  50.007  20.466  1.00  0.00           C  
ATOM   2766  N   THR A 371      31.812  51.414  23.780  1.00  0.00           N  
ATOM   2767  CA  THR A 371      32.596  52.217  24.764  1.00  0.00           C  
ATOM   2768  C   THR A 371      33.825  52.877  24.129  1.00  0.00           C  
ATOM   2769  O   THR A 371      34.401  53.790  24.710  1.00  0.00           O  
ATOM   2770  CB  THR A 371      32.984  51.430  25.981  1.00  0.00           C  
ATOM   2771  CG2 THR A 371      31.816  50.669  26.731  1.00  0.00           C  
ATOM   2772  OG1 THR A 371      33.881  50.381  25.663  1.00  0.00           O  
ATOM   2773  N   CYS A 372      34.305  52.412  22.930  1.00  0.00           N  
ATOM   2774  CA  CYS A 372      35.359  53.184  22.179  1.00  0.00           C  
ATOM   2775  C   CYS A 372      34.777  53.558  20.819  1.00  0.00           C  
ATOM   2776  O   CYS A 372      33.856  52.902  20.346  1.00  0.00           O  
ATOM   2777  CB  CYS A 372      36.523  52.172  22.051  1.00  0.00           C  
ATOM   2778  SG  CYS A 372      38.014  52.846  21.196  1.00  0.00           S  
ATOM   2779  N   ASP A 373      35.350  54.482  20.037  1.00  0.00           N  
ATOM   2780  CA  ASP A 373      34.679  54.943  18.795  1.00  0.00           C  
ATOM   2781  C   ASP A 373      35.185  54.066  17.657  1.00  0.00           C  
ATOM   2782  O   ASP A 373      36.224  54.305  17.001  1.00  0.00           O  
ATOM   2783  CB  ASP A 373      35.057  56.381  18.625  1.00  0.00           C  
ATOM   2784  CG  ASP A 373      34.211  57.243  19.574  1.00  0.00           C  
ATOM   2785  OD1 ASP A 373      32.945  57.208  19.505  1.00  0.00           O  
ATOM   2786  OD2 ASP A 373      34.856  58.126  20.267  1.00  0.00           O1-
ATOM   2787  N   ILE A 374      34.603  52.874  17.536  1.00  0.00           N  
ATOM   2788  CA  ILE A 374      35.197  51.739  16.771  1.00  0.00           C  
ATOM   2789  C   ILE A 374      34.773  51.805  15.327  1.00  0.00           C  
ATOM   2790  O   ILE A 374      33.547  51.895  15.048  1.00  0.00           O  
ATOM   2791  CB  ILE A 374      34.957  50.369  17.475  1.00  0.00           C  
ATOM   2792  CG1 ILE A 374      33.502  50.234  17.773  1.00  0.00           C  
ATOM   2793  CG2 ILE A 374      35.776  50.196  18.647  1.00  0.00           C  
ATOM   2794  CD  ILE A 374      32.927  49.078  18.614  1.00  0.00           C  
ATOM   2795  N   LYS A 375      35.756  51.650  14.412  1.00  0.00           N  
ATOM   2796  CA  LYS A 375      35.563  51.754  12.986  1.00  0.00           C  
ATOM   2797  C   LYS A 375      35.546  50.392  12.360  1.00  0.00           C  
ATOM   2798  O   LYS A 375      36.549  49.744  12.282  1.00  0.00           O  
ATOM   2799  CB  LYS A 375      36.670  52.585  12.352  1.00  0.00           C  
ATOM   2800  CG  LYS A 375      36.474  53.071  10.882  1.00  0.00           C  
ATOM   2801  CD  LYS A 375      37.733  53.693  10.314  1.00  0.00           C  
ATOM   2802  CE  LYS A 375      38.948  52.823  10.008  1.00  0.00           C  
ATOM   2803  NZ  LYS A 375      40.132  53.655   9.841  1.00  0.00           N1+
ATOM   2804  N   PHE A 376      34.369  50.081  11.860  1.00  0.00           N  
ATOM   2805  CA  PHE A 376      34.173  48.826  11.009  1.00  0.00           C  
ATOM   2806  C   PHE A 376      34.437  49.093   9.517  1.00  0.00           C  
ATOM   2807  O   PHE A 376      33.515  49.458   8.785  1.00  0.00           O  
ATOM   2808  CB  PHE A 376      32.794  48.247  11.266  1.00  0.00           C  
ATOM   2809  CG  PHE A 376      32.785  47.345  12.536  1.00  0.00           C  
ATOM   2810  CD1 PHE A 376      32.730  47.976  13.770  1.00  0.00           C  
ATOM   2811  CD2 PHE A 376      32.556  46.009  12.445  1.00  0.00           C  
ATOM   2812  CE1 PHE A 376      32.538  47.184  14.930  1.00  0.00           C  
ATOM   2813  CE2 PHE A 376      32.336  45.221  13.562  1.00  0.00           C  
ATOM   2814  CZ  PHE A 376      32.354  45.830  14.780  1.00  0.00           C  
ATOM   2815  N   ARG A 377      35.719  49.251   9.233  1.00  0.00           N  
ATOM   2816  CA  ARG A 377      36.205  49.590   7.878  1.00  0.00           C  
ATOM   2817  C   ARG A 377      35.760  50.904   7.201  1.00  0.00           C  
ATOM   2818  O   ARG A 377      36.533  51.811   7.235  1.00  0.00           O  
ATOM   2819  CB  ARG A 377      36.028  48.444   6.837  1.00  0.00           C  
ATOM   2820  CG  ARG A 377      36.737  47.105   7.152  1.00  0.00           C  
ATOM   2821  CD  ARG A 377      38.253  46.898   7.370  1.00  0.00           C  
ATOM   2822  NE  ARG A 377      38.467  45.457   7.653  1.00  0.00           N  
ATOM   2823  CZ  ARG A 377      39.036  44.639   6.790  1.00  0.00           C  
ATOM   2824  NH1 ARG A 377      39.599  44.928   5.622  1.00  0.00           N1+
ATOM   2825  NH2 ARG A 377      39.191  43.444   7.156  1.00  0.00           N  
ATOM   2826  N   ASN A 378      34.572  50.916   6.633  1.00  0.00           N  
ATOM   2827  CA  ASN A 378      33.883  52.146   6.030  1.00  0.00           C  
ATOM   2828  C   ASN A 378      32.901  52.809   7.083  1.00  0.00           C  
ATOM   2829  O   ASN A 378      32.746  54.014   6.925  1.00  0.00           O  
ATOM   2830  CB  ASN A 378      32.966  51.830   4.813  1.00  0.00           C  
ATOM   2831  CG  ASN A 378      31.993  50.693   4.984  1.00  0.00           C  
ATOM   2832  ND2 ASN A 378      31.106  50.576   4.026  1.00  0.00           N  
ATOM   2833  OD1 ASN A 378      32.174  49.717   5.683  1.00  0.00           O  
ATOM   2834  N   TYR A 379      32.336  52.066   8.021  1.00  0.00           N  
ATOM   2835  CA  TYR A 379      31.323  52.656   8.919  1.00  0.00           C  
ATOM   2836  C   TYR A 379      31.891  52.640  10.395  1.00  0.00           C  
ATOM   2837  O   TYR A 379      32.596  51.793  10.810  1.00  0.00           O  
ATOM   2838  CB  TYR A 379      29.930  51.977   8.811  1.00  0.00           C  
ATOM   2839  CG  TYR A 379      29.073  52.141   7.536  1.00  0.00           C  
ATOM   2840  CD1 TYR A 379      29.015  51.120   6.623  1.00  0.00           C  
ATOM   2841  CD2 TYR A 379      28.431  53.365   7.220  1.00  0.00           C  
ATOM   2842  CE1 TYR A 379      28.181  51.125   5.483  1.00  0.00           C  
ATOM   2843  CE2 TYR A 379      27.679  53.438   6.006  1.00  0.00           C  
ATOM   2844  CZ  TYR A 379      27.486  52.298   5.201  1.00  0.00           C  
ATOM   2845  OH  TYR A 379      26.461  52.361   4.315  1.00  0.00           O  
ATOM   2846  N   LEU A 380      31.359  53.624  11.190  1.00  0.00           N  
ATOM   2847  CA  LEU A 380      31.695  53.915  12.640  1.00  0.00           C  
ATOM   2848  C   LEU A 380      30.523  53.543  13.568  1.00  0.00           C  
ATOM   2849  O   LEU A 380      29.381  53.817  13.260  1.00  0.00           O  
ATOM   2850  CB  LEU A 380      31.923  55.454  12.661  1.00  0.00           C  
ATOM   2851  CG  LEU A 380      32.822  55.960  13.740  1.00  0.00           C  
ATOM   2852  CD1 LEU A 380      34.295  55.521  13.710  1.00  0.00           C  
ATOM   2853  CD2 LEU A 380      32.880  57.479  13.797  1.00  0.00           C  
ATOM   2854  N   ILE A 381      30.919  53.009  14.721  1.00  0.00           N  
ATOM   2855  CA  ILE A 381      29.916  52.844  15.804  1.00  0.00           C  
ATOM   2856  C   ILE A 381      30.510  53.844  16.855  1.00  0.00           C  
ATOM   2857  O   ILE A 381      31.552  53.540  17.449  1.00  0.00           O  
ATOM   2858  CB  ILE A 381      29.731  51.454  16.399  1.00  0.00           C  
ATOM   2859  CG1 ILE A 381      29.422  50.469  15.285  1.00  0.00           C  
ATOM   2860  CG2 ILE A 381      28.343  51.548  17.060  1.00  0.00           C  
ATOM   2861  CD  ILE A 381      29.307  49.051  15.770  1.00  0.00           C  
ATOM   2862  N   PRO A 382      29.785  54.884  17.132  1.00  0.00           N  
ATOM   2863  CA  PRO A 382      30.243  55.809  18.198  1.00  0.00           C  
ATOM   2864  C   PRO A 382      29.861  55.379  19.614  1.00  0.00           C  
ATOM   2865  O   PRO A 382      28.891  54.632  19.749  1.00  0.00           O  
ATOM   2866  CB  PRO A 382      29.554  57.122  17.794  1.00  0.00           C  
ATOM   2867  CG  PRO A 382      28.314  56.840  16.982  1.00  0.00           C  
ATOM   2868  CD  PRO A 382      28.728  55.488  16.417  1.00  0.00           C  
ATOM   2869  N   LYS A 383      30.567  56.012  20.608  1.00  0.00           N  
ATOM   2870  CA  LYS A 383      30.386  56.041  22.066  1.00  0.00           C  
ATOM   2871  C   LYS A 383      28.978  56.284  22.519  1.00  0.00           C  
ATOM   2872  O   LYS A 383      28.160  56.775  21.750  1.00  0.00           O  
ATOM   2873  CB  LYS A 383      31.283  57.053  22.732  1.00  0.00           C  
ATOM   2874  CG  LYS A 383      31.706  56.410  24.021  1.00  0.00           C  
ATOM   2875  CD  LYS A 383      32.474  57.429  24.908  1.00  0.00           C  
ATOM   2876  CE  LYS A 383      33.078  56.825  26.192  1.00  0.00           C  
ATOM   2877  NZ  LYS A 383      33.217  57.991  27.064  1.00  0.00           N1+
ATOM   2878  N   GLY A 384      28.627  55.382  23.424  1.00  0.00           N  
ATOM   2879  CA  GLY A 384      27.377  55.536  24.248  1.00  0.00           C  
ATOM   2880  C   GLY A 384      26.145  55.036  23.554  1.00  0.00           C  
ATOM   2881  O   GLY A 384      25.117  54.841  24.189  1.00  0.00           O  
ATOM   2882  N   THR A 385      26.366  54.730  22.279  1.00  0.00           N  
ATOM   2883  CA  THR A 385      25.339  54.059  21.422  1.00  0.00           C  
ATOM   2884  C   THR A 385      25.221  52.537  21.850  1.00  0.00           C  
ATOM   2885  O   THR A 385      26.052  52.008  22.535  1.00  0.00           O  
ATOM   2886  CB  THR A 385      25.500  54.226  19.856  1.00  0.00           C  
ATOM   2887  CG2 THR A 385      25.508  55.695  19.447  1.00  0.00           C  
ATOM   2888  OG1 THR A 385      26.567  53.420  19.364  1.00  0.00           O  
ATOM   2889  N   THR A 386      24.156  52.027  21.259  1.00  0.00           N  
ATOM   2890  CA  THR A 386      23.685  50.687  21.605  1.00  0.00           C  
ATOM   2891  C   THR A 386      23.772  49.734  20.447  1.00  0.00           C  
ATOM   2892  O   THR A 386      23.374  50.113  19.314  1.00  0.00           O  
ATOM   2893  CB  THR A 386      22.280  50.625  22.136  1.00  0.00           C  
ATOM   2894  CG2 THR A 386      21.806  49.220  22.508  1.00  0.00           C  
ATOM   2895  OG1 THR A 386      22.142  51.501  23.296  1.00  0.00           O  
ATOM   2896  N   ILE A 387      24.384  48.559  20.684  1.00  0.00           N  
ATOM   2897  CA  ILE A 387      24.574  47.546  19.591  1.00  0.00           C  
ATOM   2898  C   ILE A 387      23.795  46.244  19.900  1.00  0.00           C  
ATOM   2899  O   ILE A 387      23.449  46.091  21.035  1.00  0.00           O  
ATOM   2900  CB  ILE A 387      26.022  47.165  19.133  1.00  0.00           C  
ATOM   2901  CG1 ILE A 387      26.969  46.983  20.307  1.00  0.00           C  
ATOM   2902  CG2 ILE A 387      26.513  48.329  18.262  1.00  0.00           C  
ATOM   2903  CD  ILE A 387      26.952  45.466  20.694  1.00  0.00           C  
ATOM   2904  N   LEU A 388      23.429  45.604  18.748  1.00  0.00           N  
ATOM   2905  CA  LEU A 388      22.753  44.285  18.600  1.00  0.00           C  
ATOM   2906  C   LEU A 388      23.590  43.343  17.710  1.00  0.00           C  
ATOM   2907  O   LEU A 388      23.879  43.665  16.556  1.00  0.00           O  
ATOM   2908  CB  LEU A 388      21.407  44.507  17.958  1.00  0.00           C  
ATOM   2909  CG  LEU A 388      20.287  45.127  18.795  1.00  0.00           C  
ATOM   2910  CD1 LEU A 388      18.893  44.841  18.129  1.00  0.00           C  
ATOM   2911  CD2 LEU A 388      20.426  44.713  20.296  1.00  0.00           C  
ATOM   2912  N   ILE A 389      23.908  42.225  18.285  1.00  0.00           N  
ATOM   2913  CA  ILE A 389      24.582  41.180  17.434  1.00  0.00           C  
ATOM   2914  C   ILE A 389      23.597  40.086  17.011  1.00  0.00           C  
ATOM   2915  O   ILE A 389      22.969  39.384  17.831  1.00  0.00           O  
ATOM   2916  CB  ILE A 389      25.688  40.599  18.311  1.00  0.00           C  
ATOM   2917  CG1 ILE A 389      26.701  41.730  18.640  1.00  0.00           C  
ATOM   2918  CG2 ILE A 389      26.334  39.346  17.766  1.00  0.00           C  
ATOM   2919  CD  ILE A 389      28.072  41.347  19.359  1.00  0.00           C  
ATOM   2920  N   SER A 390      23.467  39.988  15.693  1.00  0.00           N  
ATOM   2921  CA  SER A 390      22.520  39.034  15.091  1.00  0.00           C  
ATOM   2922  C   SER A 390      23.016  37.553  14.909  1.00  0.00           C  
ATOM   2923  O   SER A 390      23.761  37.291  13.952  1.00  0.00           O  
ATOM   2924  CB  SER A 390      21.892  39.585  13.813  1.00  0.00           C  
ATOM   2925  OG  SER A 390      21.112  38.758  12.989  1.00  0.00           O  
ATOM   2926  N   LEU A 391      22.527  36.660  15.669  1.00  0.00           N  
ATOM   2927  CA  LEU A 391      23.232  35.376  15.950  1.00  0.00           C  
ATOM   2928  C   LEU A 391      23.001  34.116  15.105  1.00  0.00           C  
ATOM   2929  O   LEU A 391      23.916  33.340  15.020  1.00  0.00           O  
ATOM   2930  CB  LEU A 391      23.093  35.004  17.401  1.00  0.00           C  
ATOM   2931  CG  LEU A 391      23.614  36.061  18.359  1.00  0.00           C  
ATOM   2932  CD1 LEU A 391      22.866  35.660  19.627  1.00  0.00           C  
ATOM   2933  CD2 LEU A 391      25.114  35.841  18.661  1.00  0.00           C  
ATOM   2934  N   THR A 392      21.935  34.187  14.355  1.00  0.00           N  
ATOM   2935  CA  THR A 392      21.566  33.222  13.271  1.00  0.00           C  
ATOM   2936  C   THR A 392      22.633  32.572  12.400  1.00  0.00           C  
ATOM   2937  O   THR A 392      23.163  31.572  12.918  1.00  0.00           O  
ATOM   2938  CB  THR A 392      20.409  33.641  12.434  1.00  0.00           C  
ATOM   2939  CG2 THR A 392      20.669  35.091  11.963  1.00  0.00           C  
ATOM   2940  OG1 THR A 392      20.159  32.813  11.258  1.00  0.00           O  
ATOM   2941  N   SER A 393      23.058  33.127  11.268  1.00  0.00           N  
ATOM   2942  CA  SER A 393      24.073  32.601  10.343  1.00  0.00           C  
ATOM   2943  C   SER A 393      25.381  32.242  10.999  1.00  0.00           C  
ATOM   2944  O   SER A 393      25.952  31.258  10.513  1.00  0.00           O  
ATOM   2945  CB  SER A 393      24.232  33.272   9.014  1.00  0.00           C  
ATOM   2946  OG  SER A 393      24.156  34.709   9.056  1.00  0.00           O  
ATOM   2947  N   VAL A 394      25.858  33.059  11.972  1.00  0.00           N  
ATOM   2948  CA  VAL A 394      27.058  32.630  12.837  1.00  0.00           C  
ATOM   2949  C   VAL A 394      26.965  31.414  13.838  1.00  0.00           C  
ATOM   2950  O   VAL A 394      27.812  30.519  13.756  1.00  0.00           O  
ATOM   2951  CB  VAL A 394      27.671  33.960  13.365  1.00  0.00           C  
ATOM   2952  CG1 VAL A 394      28.312  34.731  12.205  1.00  0.00           C  
ATOM   2953  CG2 VAL A 394      26.612  34.714  14.151  1.00  0.00           C  
ATOM   2954  N   LEU A 395      25.884  31.318  14.529  1.00  0.00           N  
ATOM   2955  CA  LEU A 395      25.584  30.225  15.458  1.00  0.00           C  
ATOM   2956  C   LEU A 395      25.056  28.888  14.752  1.00  0.00           C  
ATOM   2957  O   LEU A 395      25.658  27.851  14.937  1.00  0.00           O  
ATOM   2958  CB  LEU A 395      24.534  30.677  16.521  1.00  0.00           C  
ATOM   2959  CG  LEU A 395      24.527  29.900  17.838  1.00  0.00           C  
ATOM   2960  CD1 LEU A 395      25.719  30.398  18.666  1.00  0.00           C  
ATOM   2961  CD2 LEU A 395      23.248  29.995  18.630  1.00  0.00           C  
ATOM   2962  N   HIS A 396      24.065  29.043  13.880  1.00  0.00           N  
ATOM   2963  CA  HIS A 396      23.597  27.862  13.113  1.00  0.00           C  
ATOM   2964  C   HIS A 396      24.302  27.668  11.729  1.00  0.00           C  
ATOM   2965  O   HIS A 396      24.478  28.719  11.013  1.00  0.00           O  
ATOM   2966  CB  HIS A 396      22.047  28.035  12.967  1.00  0.00           C  
ATOM   2967  CG  HIS A 396      21.445  26.718  12.499  1.00  0.00           C  
ATOM   2968  CD2 HIS A 396      21.060  26.426  11.247  1.00  0.00           C  
ATOM   2969  ND1 HIS A 396      21.281  25.617  13.215  1.00  0.00           N  
ATOM   2970  CE1 HIS A 396      20.659  24.733  12.473  1.00  0.00           C  
ATOM   2971  NE2 HIS A 396      20.583  25.208  11.232  1.00  0.00           N  
ATOM   2972  N   ASP A 397      24.795  26.449  11.413  1.00  0.00           N  
ATOM   2973  CA  ASP A 397      25.527  26.127  10.161  1.00  0.00           C  
ATOM   2974  C   ASP A 397      24.711  25.723   8.912  1.00  0.00           C  
ATOM   2975  O   ASP A 397      23.786  24.890   8.971  1.00  0.00           O  
ATOM   2976  CB  ASP A 397      26.501  24.945  10.398  1.00  0.00           C  
ATOM   2977  CG  ASP A 397      27.730  24.820   9.500  1.00  0.00           C  
ATOM   2978  OD1 ASP A 397      27.783  25.516   8.494  1.00  0.00           O  
ATOM   2979  OD2 ASP A 397      28.683  24.121   9.963  1.00  0.00           O1-
ATOM   2980  N   ASN A 398      24.907  26.559   7.944  1.00  0.00           N  
ATOM   2981  CA  ASN A 398      24.379  26.388   6.600  1.00  0.00           C  
ATOM   2982  C   ASN A 398      25.501  25.972   5.607  1.00  0.00           C  
ATOM   2983  O   ASN A 398      25.240  25.674   4.472  1.00  0.00           O  
ATOM   2984  CB  ASN A 398      23.857  27.763   6.151  1.00  0.00           C  
ATOM   2985  CG  ASN A 398      22.482  28.170   6.679  1.00  0.00           C  
ATOM   2986  ND2 ASN A 398      21.388  27.570   6.346  1.00  0.00           N  
ATOM   2987  OD1 ASN A 398      22.475  29.270   7.217  1.00  0.00           O  
ATOM   2988  N   LYS A 399      26.801  25.878   6.037  1.00  0.00           N  
ATOM   2989  CA  LYS A 399      27.996  25.782   5.200  1.00  0.00           C  
ATOM   2990  C   LYS A 399      28.671  24.450   5.230  1.00  0.00           C  
ATOM   2991  O   LYS A 399      29.320  24.355   4.180  1.00  0.00           O  
ATOM   2992  CB  LYS A 399      28.929  26.829   5.780  1.00  0.00           C  
ATOM   2993  CG  LYS A 399      28.444  28.304   5.439  1.00  0.00           C  
ATOM   2994  CD  LYS A 399      29.322  29.385   6.101  1.00  0.00           C  
ATOM   2995  CE  LYS A 399      28.949  29.596   7.517  1.00  0.00           C  
ATOM   2996  NZ  LYS A 399      29.410  28.613   8.514  1.00  0.00           N1+
ATOM   2997  N   GLU A 400      29.014  23.946   6.422  1.00  0.00           N  
ATOM   2998  CA  GLU A 400      29.804  22.774   6.614  1.00  0.00           C  
ATOM   2999  C   GLU A 400      28.841  21.592   6.814  1.00  0.00           C  
ATOM   3000  O   GLU A 400      28.695  20.747   5.967  1.00  0.00           O  
ATOM   3001  CB  GLU A 400      30.848  22.968   7.773  1.00  0.00           C  
ATOM   3002  CG  GLU A 400      31.866  21.813   7.915  1.00  0.00           C  
ATOM   3003  CD  GLU A 400      32.800  22.052   9.042  1.00  0.00           C  
ATOM   3004  OE1 GLU A 400      33.634  22.965   8.936  1.00  0.00           O  
ATOM   3005  OE2 GLU A 400      32.604  21.427  10.105  1.00  0.00           O1-
ATOM   3006  N   PHE A 401      28.101  21.582   7.904  1.00  0.00           N  
ATOM   3007  CA  PHE A 401      27.033  20.606   8.160  1.00  0.00           C  
ATOM   3008  C   PHE A 401      25.616  21.234   8.326  1.00  0.00           C  
ATOM   3009  O   PHE A 401      25.196  21.804   9.393  1.00  0.00           O  
ATOM   3010  CB  PHE A 401      27.403  19.648   9.288  1.00  0.00           C  
ATOM   3011  CG  PHE A 401      28.394  18.575   8.769  1.00  0.00           C  
ATOM   3012  CD1 PHE A 401      29.763  18.572   9.028  1.00  0.00           C  
ATOM   3013  CD2 PHE A 401      27.829  17.374   8.218  1.00  0.00           C  
ATOM   3014  CE1 PHE A 401      30.537  17.409   8.863  1.00  0.00           C  
ATOM   3015  CE2 PHE A 401      28.616  16.210   8.067  1.00  0.00           C  
ATOM   3016  CZ  PHE A 401      29.970  16.196   8.396  1.00  0.00           C  
ATOM   3017  N   PRO A 402      24.859  21.291   7.296  1.00  0.00           N  
ATOM   3018  CA  PRO A 402      23.486  21.894   7.309  1.00  0.00           C  
ATOM   3019  C   PRO A 402      22.380  20.931   7.809  1.00  0.00           C  
ATOM   3020  O   PRO A 402      22.673  19.747   8.045  1.00  0.00           O  
ATOM   3021  CB  PRO A 402      23.396  22.272   5.882  1.00  0.00           C  
ATOM   3022  CG  PRO A 402      23.991  21.061   5.084  1.00  0.00           C  
ATOM   3023  CD  PRO A 402      25.149  20.682   5.992  1.00  0.00           C  
ATOM   3024  N   ASN A 403      21.293  21.504   8.211  1.00  0.00           N  
ATOM   3025  CA  ASN A 403      20.174  20.723   8.845  1.00  0.00           C  
ATOM   3026  C   ASN A 403      18.773  20.774   8.163  1.00  0.00           C  
ATOM   3027  O   ASN A 403      18.247  21.898   8.049  1.00  0.00           O  
ATOM   3028  CB  ASN A 403      20.073  21.149  10.276  1.00  0.00           C  
ATOM   3029  CG  ASN A 403      20.949  20.374  11.291  1.00  0.00           C  
ATOM   3030  ND2 ASN A 403      20.405  19.270  11.720  1.00  0.00           N  
ATOM   3031  OD1 ASN A 403      22.103  20.779  11.612  1.00  0.00           O  
ATOM   3032  N   PRO A 404      18.286  19.590   7.759  1.00  0.00           N  
ATOM   3033  CA  PRO A 404      16.968  19.524   7.020  1.00  0.00           C  
ATOM   3034  C   PRO A 404      15.841  19.661   8.043  1.00  0.00           C  
ATOM   3035  O   PRO A 404      16.095  19.955   9.199  1.00  0.00           O  
ATOM   3036  CB  PRO A 404      17.216  18.160   6.363  1.00  0.00           C  
ATOM   3037  CG  PRO A 404      17.897  17.304   7.463  1.00  0.00           C  
ATOM   3038  CD  PRO A 404      18.958  18.306   7.946  1.00  0.00           C  
ATOM   3039  N   GLU A 405      14.637  19.741   7.563  1.00  0.00           N  
ATOM   3040  CA  GLU A 405      13.408  19.736   8.371  1.00  0.00           C  
ATOM   3041  C   GLU A 405      13.206  18.682   9.443  1.00  0.00           C  
ATOM   3042  O   GLU A 405      12.575  18.932  10.415  1.00  0.00           O  
ATOM   3043  CB  GLU A 405      12.185  19.859   7.511  1.00  0.00           C  
ATOM   3044  CG  GLU A 405      11.835  21.290   7.274  1.00  0.00           C  
ATOM   3045  CD  GLU A 405      10.459  21.286   6.635  1.00  0.00           C  
ATOM   3046  OE1 GLU A 405       9.377  21.008   7.178  1.00  0.00           O  
ATOM   3047  OE2 GLU A 405      10.394  21.850   5.486  1.00  0.00           O1-
ATOM   3048  N   MET A 406      13.785  17.514   9.187  1.00  0.00           N  
ATOM   3049  CA  MET A 406      13.544  16.449  10.171  1.00  0.00           C  
ATOM   3050  C   MET A 406      14.750  16.174  11.095  1.00  0.00           C  
ATOM   3051  O   MET A 406      15.856  16.377  10.663  1.00  0.00           O  
ATOM   3052  CB  MET A 406      13.153  15.123   9.406  1.00  0.00           C  
ATOM   3053  CG  MET A 406      11.855  14.548   9.972  1.00  0.00           C  
ATOM   3054  SD  MET A 406      12.032  13.884  11.617  1.00  0.00           S  
ATOM   3055  CE  MET A 406      12.854  12.342  11.219  1.00  0.00           C  
ATOM   3056  N   PHE A 407      14.438  15.746  12.333  1.00  0.00           N  
ATOM   3057  CA  PHE A 407      15.391  15.323  13.351  1.00  0.00           C  
ATOM   3058  C   PHE A 407      15.890  13.909  13.129  1.00  0.00           C  
ATOM   3059  O   PHE A 407      15.015  13.010  13.180  1.00  0.00           O  
ATOM   3060  CB  PHE A 407      14.855  15.622  14.747  1.00  0.00           C  
ATOM   3061  CG  PHE A 407      15.469  14.867  15.888  1.00  0.00           C  
ATOM   3062  CD1 PHE A 407      14.821  13.734  16.303  1.00  0.00           C  
ATOM   3063  CD2 PHE A 407      16.806  15.173  16.306  1.00  0.00           C  
ATOM   3064  CE1 PHE A 407      15.484  12.924  17.216  1.00  0.00           C  
ATOM   3065  CE2 PHE A 407      17.436  14.394  17.265  1.00  0.00           C  
ATOM   3066  CZ  PHE A 407      16.756  13.214  17.708  1.00  0.00           C  
ATOM   3067  N   ASP A 408      17.189  13.717  13.031  1.00  0.00           N  
ATOM   3068  CA  ASP A 408      17.733  12.346  12.823  1.00  0.00           C  
ATOM   3069  C   ASP A 408      19.169  11.890  13.104  1.00  0.00           C  
ATOM   3070  O   ASP A 408      20.069  12.304  12.341  1.00  0.00           O  
ATOM   3071  CB  ASP A 408      17.469  12.070  11.320  1.00  0.00           C  
ATOM   3072  CG  ASP A 408      17.971  10.734  10.837  1.00  0.00           C  
ATOM   3073  OD1 ASP A 408      18.983  10.804  10.141  1.00  0.00           O  
ATOM   3074  OD2 ASP A 408      17.417   9.712  11.320  1.00  0.00           O1-
ATOM   3075  N   PRO A 409      19.320  11.061  14.102  1.00  0.00           N  
ATOM   3076  CA  PRO A 409      20.696  10.580  14.521  1.00  0.00           C  
ATOM   3077  C   PRO A 409      21.392   9.941  13.258  1.00  0.00           C  
ATOM   3078  O   PRO A 409      22.627  10.055  13.181  1.00  0.00           O  
ATOM   3079  CB  PRO A 409      20.293   9.502  15.492  1.00  0.00           C  
ATOM   3080  CG  PRO A 409      18.935   9.863  16.072  1.00  0.00           C  
ATOM   3081  CD  PRO A 409      18.269  10.408  14.885  1.00  0.00           C  
ATOM   3082  N   HIS A 410      20.719   9.232  12.326  1.00  0.00           N  
ATOM   3083  CA  HIS A 410      21.452   8.598  11.193  1.00  0.00           C  
ATOM   3084  C   HIS A 410      22.297   9.478  10.260  1.00  0.00           C  
ATOM   3085  O   HIS A 410      23.296   9.085   9.675  1.00  0.00           O  
ATOM   3086  CB  HIS A 410      20.484   7.944  10.254  1.00  0.00           C  
ATOM   3087  CG  HIS A 410      19.800   6.711  10.918  1.00  0.00           C  
ATOM   3088  CD2 HIS A 410      18.473   6.722  11.062  1.00  0.00           C  
ATOM   3089  ND1 HIS A 410      20.195   5.479  11.206  1.00  0.00           N  
ATOM   3090  CE1 HIS A 410      19.145   4.664  11.344  1.00  0.00           C  
ATOM   3091  NE2 HIS A 410      18.105   5.471  11.273  1.00  0.00           N  
ATOM   3092  N   HIS A 411      21.952  10.755  10.258  1.00  0.00           N  
ATOM   3093  CA  HIS A 411      22.694  11.761   9.513  1.00  0.00           C  
ATOM   3094  C   HIS A 411      24.198  11.845   9.745  1.00  0.00           C  
ATOM   3095  O   HIS A 411      25.026  11.498   8.870  1.00  0.00           O  
ATOM   3096  CB  HIS A 411      22.183  13.190   9.830  1.00  0.00           C  
ATOM   3097  CG  HIS A 411      20.749  13.647   9.478  1.00  0.00           C  
ATOM   3098  CD2 HIS A 411      20.149  13.311   8.386  1.00  0.00           C  
ATOM   3099  ND1 HIS A 411      20.091  14.601  10.115  1.00  0.00           N  
ATOM   3100  CE1 HIS A 411      19.015  14.849   9.398  1.00  0.00           C  
ATOM   3101  NE2 HIS A 411      19.031  14.031   8.315  1.00  0.00           N  
ATOM   3102  N   PHE A 412      24.536  11.938  11.016  1.00  0.00           N  
ATOM   3103  CA  PHE A 412      25.955  11.961  11.409  1.00  0.00           C  
ATOM   3104  C   PHE A 412      26.650  10.562  11.637  1.00  0.00           C  
ATOM   3105  O   PHE A 412      27.778  10.529  12.165  1.00  0.00           O  
ATOM   3106  CB  PHE A 412      26.157  12.847  12.578  1.00  0.00           C  
ATOM   3107  CG  PHE A 412      26.196  14.338  12.251  1.00  0.00           C  
ATOM   3108  CD1 PHE A 412      27.336  15.010  11.895  1.00  0.00           C  
ATOM   3109  CD2 PHE A 412      24.981  15.075  12.273  1.00  0.00           C  
ATOM   3110  CE1 PHE A 412      27.392  16.364  11.614  1.00  0.00           C  
ATOM   3111  CE2 PHE A 412      24.955  16.455  12.044  1.00  0.00           C  
ATOM   3112  CZ  PHE A 412      26.186  17.067  11.667  1.00  0.00           C  
ATOM   3113  N   LEU A 413      26.093   9.468  11.194  1.00  0.00           N  
ATOM   3114  CA  LEU A 413      26.641   8.108  11.274  1.00  0.00           C  
ATOM   3115  C   LEU A 413      27.061   7.724   9.749  1.00  0.00           C  
ATOM   3116  O   LEU A 413      26.231   7.677   8.837  1.00  0.00           O  
ATOM   3117  CB  LEU A 413      25.629   7.170  11.866  1.00  0.00           C  
ATOM   3118  CG  LEU A 413      25.418   7.528  13.343  1.00  0.00           C  
ATOM   3119  CD1 LEU A 413      24.237   6.845  13.889  1.00  0.00           C  
ATOM   3120  CD2 LEU A 413      26.538   7.077  14.310  1.00  0.00           C  
ATOM   3121  N   ASP A 414      28.344   7.489   9.594  1.00  0.00           N  
ATOM   3122  CA  ASP A 414      28.973   6.979   8.305  1.00  0.00           C  
ATOM   3123  C   ASP A 414      29.512   5.560   8.362  1.00  0.00           C  
ATOM   3124  O   ASP A 414      29.896   5.192   9.482  1.00  0.00           O  
ATOM   3125  CB  ASP A 414      30.169   7.898   7.965  1.00  0.00           C  
ATOM   3126  CG  ASP A 414      30.583   7.810   6.503  1.00  0.00           C  
ATOM   3127  OD1 ASP A 414      29.708   7.597   5.652  1.00  0.00           O  
ATOM   3128  OD2 ASP A 414      31.734   8.104   6.172  1.00  0.00           O1-
ATOM   3129  N   GLU A 415      28.982   4.733   7.494  1.00  0.00           N  
ATOM   3130  CA  GLU A 415      29.263   3.253   7.380  1.00  0.00           C  
ATOM   3131  C   GLU A 415      28.966   2.476   8.654  1.00  0.00           C  
ATOM   3132  O   GLU A 415      29.760   1.832   9.272  1.00  0.00           O  
ATOM   3133  CB  GLU A 415      30.616   2.855   6.845  1.00  0.00           C  
ATOM   3134  CG  GLU A 415      30.742   3.149   5.361  1.00  0.00           C  
ATOM   3135  CD  GLU A 415      32.155   2.656   4.957  1.00  0.00           C  
ATOM   3136  OE1 GLU A 415      32.401   1.447   4.988  1.00  0.00           O  
ATOM   3137  OE2 GLU A 415      32.963   3.451   4.454  1.00  0.00           O1-
ATOM   3138  N   GLY A 416      27.687   2.319   8.867  1.00  0.00           N  
ATOM   3139  CA  GLY A 416      27.170   1.933  10.179  1.00  0.00           C  
ATOM   3140  C   GLY A 416      27.400   3.028  11.250  1.00  0.00           C  
ATOM   3141  O   GLY A 416      26.708   4.035  11.287  1.00  0.00           O  
ATOM   3142  N   GLY A 417      28.270   2.690  12.185  1.00  0.00           N  
ATOM   3143  CA  GLY A 417      28.525   3.639  13.307  1.00  0.00           C  
ATOM   3144  C   GLY A 417      29.921   4.241  13.326  1.00  0.00           C  
ATOM   3145  O   GLY A 417      30.733   3.804  14.131  1.00  0.00           O  
ATOM   3146  N   ASN A 418      30.255   5.144  12.328  1.00  0.00           N  
ATOM   3147  CA  ASN A 418      31.396   6.053  12.371  1.00  0.00           C  
ATOM   3148  C   ASN A 418      30.846   7.501  12.325  1.00  0.00           C  
ATOM   3149  O   ASN A 418      30.477   7.934  11.250  1.00  0.00           O  
ATOM   3150  CB  ASN A 418      32.388   5.730  11.217  1.00  0.00           C  
ATOM   3151  CG  ASN A 418      32.812   4.263  11.036  1.00  0.00           C  
ATOM   3152  ND2 ASN A 418      32.155   3.504  10.182  1.00  0.00           N  
ATOM   3153  OD1 ASN A 418      33.554   3.727  11.861  1.00  0.00           O  
ATOM   3154  N   PHE A 419      31.183   8.270  13.401  1.00  0.00           N  
ATOM   3155  CA  PHE A 419      30.713   9.634  13.495  1.00  0.00           C  
ATOM   3156  C   PHE A 419      31.296  10.612  12.485  1.00  0.00           C  
ATOM   3157  O   PHE A 419      32.478  10.717  12.155  1.00  0.00           O  
ATOM   3158  CB  PHE A 419      30.860  10.088  14.886  1.00  0.00           C  
ATOM   3159  CG  PHE A 419      30.128  11.401  15.310  1.00  0.00           C  
ATOM   3160  CD1 PHE A 419      30.973  12.526  15.356  1.00  0.00           C  
ATOM   3161  CD2 PHE A 419      28.743  11.588  15.241  1.00  0.00           C  
ATOM   3162  CE1 PHE A 419      30.385  13.786  15.460  1.00  0.00           C  
ATOM   3163  CE2 PHE A 419      28.177  12.855  15.312  1.00  0.00           C  
ATOM   3164  CZ  PHE A 419      29.012  13.987  15.451  1.00  0.00           C  
ATOM   3165  N   LYS A 420      30.302  11.285  11.824  1.00  0.00           N  
ATOM   3166  CA  LYS A 420      30.674  12.310  10.851  1.00  0.00           C  
ATOM   3167  C   LYS A 420      31.231  13.545  11.578  1.00  0.00           C  
ATOM   3168  O   LYS A 420      30.551  14.493  11.821  1.00  0.00           O  
ATOM   3169  CB  LYS A 420      29.572  12.646   9.846  1.00  0.00           C  
ATOM   3170  CG  LYS A 420      29.545  11.607   8.723  1.00  0.00           C  
ATOM   3171  CD  LYS A 420      28.444  11.852   7.726  1.00  0.00           C  
ATOM   3172  CE  LYS A 420      28.860  11.181   6.438  1.00  0.00           C  
ATOM   3173  NZ  LYS A 420      27.741  11.449   5.472  1.00  0.00           N1+
ATOM   3174  N   LYS A 421      32.534  13.471  11.868  1.00  0.00           N  
ATOM   3175  CA  LYS A 421      33.493  14.523  12.285  1.00  0.00           C  
ATOM   3176  C   LYS A 421      33.504  15.876  11.481  1.00  0.00           C  
ATOM   3177  O   LYS A 421      33.485  15.857  10.255  1.00  0.00           O  
ATOM   3178  CB  LYS A 421      34.860  13.823  12.315  1.00  0.00           C  
ATOM   3179  CG  LYS A 421      34.981  12.629  13.224  1.00  0.00           C  
ATOM   3180  CD  LYS A 421      36.322  12.027  13.324  1.00  0.00           C  
ATOM   3181  CE  LYS A 421      37.256  12.938  14.006  1.00  0.00           C  
ATOM   3182  NZ  LYS A 421      38.619  12.644  13.744  1.00  0.00           N1+
ATOM   3183  N   SER A 422      33.390  16.978  12.216  1.00  0.00           N  
ATOM   3184  CA  SER A 422      33.458  18.378  11.691  1.00  0.00           C  
ATOM   3185  C   SER A 422      34.492  19.304  12.334  1.00  0.00           C  
ATOM   3186  O   SER A 422      35.149  18.859  13.314  1.00  0.00           O  
ATOM   3187  CB  SER A 422      32.043  19.032  11.747  1.00  0.00           C  
ATOM   3188  OG  SER A 422      31.490  19.136  13.079  1.00  0.00           O  
ATOM   3189  N   LYS A 423      34.772  20.425  11.688  1.00  0.00           N  
ATOM   3190  CA  LYS A 423      35.809  21.449  12.003  1.00  0.00           C  
ATOM   3191  C   LYS A 423      35.207  22.734  12.632  1.00  0.00           C  
ATOM   3192  O   LYS A 423      35.629  23.280  13.628  1.00  0.00           O  
ATOM   3193  CB  LYS A 423      36.539  21.722  10.772  1.00  0.00           C  
ATOM   3194  CG  LYS A 423      37.504  20.630  10.443  1.00  0.00           C  
ATOM   3195  CD  LYS A 423      38.240  21.077   9.202  1.00  0.00           C  
ATOM   3196  CE  LYS A 423      39.595  20.355   8.800  1.00  0.00           C  
ATOM   3197  NZ  LYS A 423      40.203  21.085   7.697  1.00  0.00           N1+
ATOM   3198  N   TYR A 424      34.093  23.148  12.003  1.00  0.00           N  
ATOM   3199  CA  TYR A 424      33.525  24.520  12.260  1.00  0.00           C  
ATOM   3200  C   TYR A 424      32.091  24.594  12.881  1.00  0.00           C  
ATOM   3201  O   TYR A 424      31.220  25.352  12.343  1.00  0.00           O  
ATOM   3202  CB  TYR A 424      33.616  25.508  11.083  1.00  0.00           C  
ATOM   3203  CG  TYR A 424      35.094  25.858  10.995  1.00  0.00           C  
ATOM   3204  CD1 TYR A 424      35.921  25.215  10.063  1.00  0.00           C  
ATOM   3205  CD2 TYR A 424      35.664  26.975  11.634  1.00  0.00           C  
ATOM   3206  CE1 TYR A 424      37.211  25.629   9.909  1.00  0.00           C  
ATOM   3207  CE2 TYR A 424      36.970  27.371  11.478  1.00  0.00           C  
ATOM   3208  CZ  TYR A 424      37.785  26.647  10.677  1.00  0.00           C  
ATOM   3209  OH  TYR A 424      39.130  26.686  10.906  1.00  0.00           O  
ATOM   3210  N   PHE A 425      31.843  23.693  13.853  1.00  0.00           N  
ATOM   3211  CA  PHE A 425      30.533  23.764  14.577  1.00  0.00           C  
ATOM   3212  C   PHE A 425      30.658  24.711  15.768  1.00  0.00           C  
ATOM   3213  O   PHE A 425      31.570  24.741  16.643  1.00  0.00           O  
ATOM   3214  CB  PHE A 425      30.143  22.347  15.021  1.00  0.00           C  
ATOM   3215  CG  PHE A 425      29.129  22.219  16.116  1.00  0.00           C  
ATOM   3216  CD1 PHE A 425      29.529  21.386  17.098  1.00  0.00           C  
ATOM   3217  CD2 PHE A 425      27.770  22.503  15.890  1.00  0.00           C  
ATOM   3218  CE1 PHE A 425      28.601  20.778  17.918  1.00  0.00           C  
ATOM   3219  CE2 PHE A 425      26.817  21.916  16.763  1.00  0.00           C  
ATOM   3220  CZ  PHE A 425      27.240  21.049  17.776  1.00  0.00           C  
ATOM   3221  N   MET A 426      29.631  25.574  15.812  1.00  0.00           N  
ATOM   3222  CA  MET A 426      29.336  26.359  17.020  1.00  0.00           C  
ATOM   3223  C   MET A 426      27.921  26.072  17.561  1.00  0.00           C  
ATOM   3224  O   MET A 426      27.008  26.743  17.030  1.00  0.00           O  
ATOM   3225  CB  MET A 426      29.477  27.848  16.624  1.00  0.00           C  
ATOM   3226  CG  MET A 426      30.864  28.393  17.034  1.00  0.00           C  
ATOM   3227  SD  MET A 426      31.322  29.960  16.299  1.00  0.00           S  
ATOM   3228  CE  MET A 426      30.314  31.005  17.356  1.00  0.00           C  
ATOM   3229  N   PRO A 427      27.766  25.216  18.627  1.00  0.00           N  
ATOM   3230  CA  PRO A 427      26.489  24.879  19.243  1.00  0.00           C  
ATOM   3231  C   PRO A 427      25.963  26.116  20.046  1.00  0.00           C  
ATOM   3232  O   PRO A 427      26.701  27.000  20.512  1.00  0.00           O  
ATOM   3233  CB  PRO A 427      26.793  23.705  20.130  1.00  0.00           C  
ATOM   3234  CG  PRO A 427      28.226  24.034  20.596  1.00  0.00           C  
ATOM   3235  CD  PRO A 427      28.935  24.763  19.424  1.00  0.00           C  
ATOM   3236  N   PHE A 428      24.643  26.014  20.273  1.00  0.00           N  
ATOM   3237  CA  PHE A 428      23.926  27.004  21.050  1.00  0.00           C  
ATOM   3238  C   PHE A 428      24.562  27.937  22.100  1.00  0.00           C  
ATOM   3239  O   PHE A 428      24.379  29.146  22.106  1.00  0.00           O  
ATOM   3240  CB  PHE A 428      22.675  26.432  21.697  1.00  0.00           C  
ATOM   3241  CG  PHE A 428      22.907  25.139  22.523  1.00  0.00           C  
ATOM   3242  CD1 PHE A 428      22.629  23.846  22.094  1.00  0.00           C  
ATOM   3243  CD2 PHE A 428      23.186  25.386  23.887  1.00  0.00           C  
ATOM   3244  CE1 PHE A 428      22.753  22.751  22.881  1.00  0.00           C  
ATOM   3245  CE2 PHE A 428      23.180  24.291  24.729  1.00  0.00           C  
ATOM   3246  CZ  PHE A 428      22.912  22.986  24.248  1.00  0.00           C  
ATOM   3247  N   SER A 429      25.375  27.378  22.981  1.00  0.00           N  
ATOM   3248  CA  SER A 429      26.184  28.023  24.028  1.00  0.00           C  
ATOM   3249  C   SER A 429      27.165  29.103  23.556  1.00  0.00           C  
ATOM   3250  O   SER A 429      27.286  30.142  24.245  1.00  0.00           O  
ATOM   3251  CB  SER A 429      26.900  26.953  24.876  1.00  0.00           C  
ATOM   3252  OG  SER A 429      27.747  26.178  24.097  1.00  0.00           O  
ATOM   3253  N   ALA A 430      27.788  28.874  22.358  1.00  0.00           N  
ATOM   3254  CA  ALA A 430      29.097  29.522  21.924  1.00  0.00           C  
ATOM   3255  C   ALA A 430      28.978  30.946  21.398  1.00  0.00           C  
ATOM   3256  O   ALA A 430      28.568  31.209  20.284  1.00  0.00           O  
ATOM   3257  CB  ALA A 430      29.872  28.678  20.947  1.00  0.00           C  
ATOM   3258  N   GLY A 431      29.270  31.906  22.251  1.00  0.00           N  
ATOM   3259  CA  GLY A 431      29.220  33.293  21.879  1.00  0.00           C  
ATOM   3260  C   GLY A 431      30.537  33.944  22.210  1.00  0.00           C  
ATOM   3261  O   GLY A 431      31.619  33.649  21.634  1.00  0.00           O  
ATOM   3262  N   LYS A 432      30.447  34.989  23.002  1.00  0.00           N  
ATOM   3263  CA  LYS A 432      31.641  35.786  23.445  1.00  0.00           C  
ATOM   3264  C   LYS A 432      31.970  35.656  24.920  1.00  0.00           C  
ATOM   3265  O   LYS A 432      33.011  35.054  25.263  1.00  0.00           O  
ATOM   3266  CB  LYS A 432      31.494  37.239  23.044  1.00  0.00           C  
ATOM   3267  CG  LYS A 432      32.820  38.015  23.222  1.00  0.00           C  
ATOM   3268  CD  LYS A 432      34.091  37.210  22.784  1.00  0.00           C  
ATOM   3269  CE  LYS A 432      35.227  38.078  22.263  1.00  0.00           C  
ATOM   3270  NZ  LYS A 432      36.546  37.452  22.231  1.00  0.00           N1+
ATOM   3271  N   ARG A 433      30.975  35.808  25.777  1.00  0.00           N  
ATOM   3272  CA  ARG A 433      31.174  35.788  27.258  1.00  0.00           C  
ATOM   3273  C   ARG A 433      30.742  34.440  27.896  1.00  0.00           C  
ATOM   3274  O   ARG A 433      29.589  34.072  27.674  1.00  0.00           O  
ATOM   3275  CB  ARG A 433      30.387  36.934  27.820  1.00  0.00           C  
ATOM   3276  CG  ARG A 433      30.737  38.243  27.189  1.00  0.00           C  
ATOM   3277  CD  ARG A 433      29.809  39.406  27.679  1.00  0.00           C  
ATOM   3278  NE  ARG A 433      30.478  40.737  27.808  1.00  0.00           N  
ATOM   3279  CZ  ARG A 433      30.410  41.611  28.819  1.00  0.00           C  
ATOM   3280  NH1 ARG A 433      29.789  41.337  29.987  1.00  0.00           N1+
ATOM   3281  NH2 ARG A 433      31.084  42.788  28.754  1.00  0.00           N  
ATOM   3282  N   ILE A 434      31.415  34.116  28.965  1.00  0.00           N  
ATOM   3283  CA  ILE A 434      31.541  32.761  29.515  1.00  0.00           C  
ATOM   3284  C   ILE A 434      30.327  32.208  30.266  1.00  0.00           C  
ATOM   3285  O   ILE A 434      30.202  32.434  31.446  1.00  0.00           O  
ATOM   3286  CB  ILE A 434      32.953  32.677  30.157  1.00  0.00           C  
ATOM   3287  CG1 ILE A 434      34.073  32.814  29.058  1.00  0.00           C  
ATOM   3288  CG2 ILE A 434      33.192  31.434  31.061  1.00  0.00           C  
ATOM   3289  CD  ILE A 434      33.925  31.916  27.796  1.00  0.00           C  
ATOM   3290  N   CYS A 435      29.428  31.529  29.618  1.00  0.00           N  
ATOM   3291  CA  CYS A 435      28.217  30.902  30.251  1.00  0.00           C  
ATOM   3292  C   CYS A 435      28.629  30.037  31.385  1.00  0.00           C  
ATOM   3293  O   CYS A 435      29.064  28.905  31.282  1.00  0.00           O  
ATOM   3294  CB  CYS A 435      27.519  30.033  29.209  1.00  0.00           C  
ATOM   3295  SG  CYS A 435      25.932  29.334  29.822  1.00  0.00           S  
ATOM   3296  N   VAL A 436      28.456  30.492  32.569  1.00  0.00           N  
ATOM   3297  CA  VAL A 436      28.711  29.799  33.890  1.00  0.00           C  
ATOM   3298  C   VAL A 436      29.802  28.735  34.161  1.00  0.00           C  
ATOM   3299  O   VAL A 436      29.486  27.561  34.505  1.00  0.00           O  
ATOM   3300  CB  VAL A 436      27.444  29.287  34.609  1.00  0.00           C  
ATOM   3301  CG1 VAL A 436      26.708  30.477  35.251  1.00  0.00           C  
ATOM   3302  CG2 VAL A 436      26.433  28.420  33.782  1.00  0.00           C  
ATOM   3303  N   GLY A 437      30.908  29.354  34.511  1.00  0.00           N  
ATOM   3304  CA  GLY A 437      32.168  28.660  34.710  1.00  0.00           C  
ATOM   3305  C   GLY A 437      32.634  27.789  33.502  1.00  0.00           C  
ATOM   3306  O   GLY A 437      32.596  28.112  32.354  1.00  0.00           O  
ATOM   3307  N   GLU A 438      32.974  26.551  33.938  1.00  0.00           N  
ATOM   3308  CA  GLU A 438      33.353  25.535  32.913  1.00  0.00           C  
ATOM   3309  C   GLU A 438      32.645  24.163  33.192  1.00  0.00           C  
ATOM   3310  O   GLU A 438      33.321  23.095  33.360  1.00  0.00           O  
ATOM   3311  CB  GLU A 438      34.904  25.515  32.695  1.00  0.00           C  
ATOM   3312  CG  GLU A 438      35.716  25.520  34.036  1.00  0.00           C  
ATOM   3313  CD  GLU A 438      37.229  25.385  33.750  1.00  0.00           C  
ATOM   3314  OE1 GLU A 438      37.733  24.249  33.719  1.00  0.00           O  
ATOM   3315  OE2 GLU A 438      37.711  26.494  33.464  1.00  0.00           O1-
ATOM   3316  N   ALA A 439      31.338  24.182  33.358  1.00  0.00           N  
ATOM   3317  CA  ALA A 439      30.541  22.981  33.731  1.00  0.00           C  
ATOM   3318  C   ALA A 439      29.259  22.869  32.914  1.00  0.00           C  
ATOM   3319  O   ALA A 439      28.997  21.789  32.495  1.00  0.00           O  
ATOM   3320  CB  ALA A 439      30.241  22.973  35.231  1.00  0.00           C  
ATOM   3321  N   LEU A 440      28.415  23.896  32.779  1.00  0.00           N  
ATOM   3322  CA  LEU A 440      27.090  23.748  32.042  1.00  0.00           C  
ATOM   3323  C   LEU A 440      27.103  24.034  30.540  1.00  0.00           C  
ATOM   3324  O   LEU A 440      28.236  24.201  30.025  1.00  0.00           O  
ATOM   3325  CB  LEU A 440      26.089  24.681  32.755  1.00  0.00           C  
ATOM   3326  CG  LEU A 440      25.607  24.115  34.134  1.00  0.00           C  
ATOM   3327  CD1 LEU A 440      25.951  25.100  35.271  1.00  0.00           C  
ATOM   3328  CD2 LEU A 440      24.104  23.769  34.107  1.00  0.00           C  
ATOM   3329  N   ALA A 441      25.924  24.174  30.012  1.00  0.00           N  
ATOM   3330  CA  ALA A 441      25.528  24.321  28.588  1.00  0.00           C  
ATOM   3331  C   ALA A 441      26.198  23.153  27.748  1.00  0.00           C  
ATOM   3332  O   ALA A 441      27.247  23.346  27.135  1.00  0.00           O  
ATOM   3333  CB  ALA A 441      25.920  25.639  27.915  1.00  0.00           C  
ATOM   3334  N   GLY A 442      25.470  22.058  27.702  1.00  0.00           N  
ATOM   3335  CA  GLY A 442      25.980  20.761  27.311  1.00  0.00           C  
ATOM   3336  C   GLY A 442      25.646  19.693  28.328  1.00  0.00           C  
ATOM   3337  O   GLY A 442      24.784  18.870  27.997  1.00  0.00           O  
ATOM   3338  N   MET A 443      26.166  19.841  29.541  1.00  0.00           N  
ATOM   3339  CA  MET A 443      26.001  18.917  30.654  1.00  0.00           C  
ATOM   3340  C   MET A 443      24.575  18.552  31.091  1.00  0.00           C  
ATOM   3341  O   MET A 443      24.304  17.328  31.322  1.00  0.00           O  
ATOM   3342  CB  MET A 443      26.765  19.345  31.912  1.00  0.00           C  
ATOM   3343  CG  MET A 443      26.841  18.275  32.995  1.00  0.00           C  
ATOM   3344  SD  MET A 443      27.865  18.807  34.468  1.00  0.00           S  
ATOM   3345  CE  MET A 443      27.185  20.411  34.734  1.00  0.00           C  
ATOM   3346  N   GLU A 444      23.738  19.562  31.225  1.00  0.00           N  
ATOM   3347  CA  GLU A 444      22.309  19.380  31.510  1.00  0.00           C  
ATOM   3348  C   GLU A 444      21.473  18.631  30.468  1.00  0.00           C  
ATOM   3349  O   GLU A 444      20.732  17.710  30.761  1.00  0.00           O  
ATOM   3350  CB  GLU A 444      21.587  20.651  31.949  1.00  0.00           C  
ATOM   3351  CG  GLU A 444      21.554  21.829  30.997  1.00  0.00           C  
ATOM   3352  CD  GLU A 444      22.879  22.073  30.276  1.00  0.00           C  
ATOM   3353  OE1 GLU A 444      23.001  21.728  29.078  1.00  0.00           O  
ATOM   3354  OE2 GLU A 444      23.891  22.411  30.976  1.00  0.00           O1-
ATOM   3355  N   LEU A 445      21.622  19.042  29.244  1.00  0.00           N  
ATOM   3356  CA  LEU A 445      21.087  18.419  28.006  1.00  0.00           C  
ATOM   3357  C   LEU A 445      21.691  17.013  28.016  1.00  0.00           C  
ATOM   3358  O   LEU A 445      20.856  16.187  28.364  1.00  0.00           O  
ATOM   3359  CB  LEU A 445      21.631  19.122  26.769  1.00  0.00           C  
ATOM   3360  CG  LEU A 445      20.780  18.769  25.570  1.00  0.00           C  
ATOM   3361  CD1 LEU A 445      19.446  19.483  25.400  1.00  0.00           C  
ATOM   3362  CD2 LEU A 445      21.631  19.192  24.357  1.00  0.00           C  
ATOM   3363  N   PHE A 446      23.007  16.767  27.953  1.00  0.00           N  
ATOM   3364  CA  PHE A 446      23.652  15.446  28.026  1.00  0.00           C  
ATOM   3365  C   PHE A 446      22.972  14.520  29.035  1.00  0.00           C  
ATOM   3366  O   PHE A 446      22.302  13.578  28.598  1.00  0.00           O  
ATOM   3367  CB  PHE A 446      25.150  15.376  28.200  1.00  0.00           C  
ATOM   3368  CG  PHE A 446      25.748  13.939  28.270  1.00  0.00           C  
ATOM   3369  CD1 PHE A 446      25.417  12.998  27.262  1.00  0.00           C  
ATOM   3370  CD2 PHE A 446      26.585  13.685  29.310  1.00  0.00           C  
ATOM   3371  CE1 PHE A 446      25.940  11.722  27.439  1.00  0.00           C  
ATOM   3372  CE2 PHE A 446      27.188  12.400  29.466  1.00  0.00           C  
ATOM   3373  CZ  PHE A 446      26.843  11.457  28.457  1.00  0.00           C  
ATOM   3374  N   LEU A 447      22.839  14.952  30.331  1.00  0.00           N  
ATOM   3375  CA  LEU A 447      22.272  14.098  31.402  1.00  0.00           C  
ATOM   3376  C   LEU A 447      20.779  13.901  31.540  1.00  0.00           C  
ATOM   3377  O   LEU A 447      20.350  12.794  31.706  1.00  0.00           O  
ATOM   3378  CB  LEU A 447      22.982  14.485  32.696  1.00  0.00           C  
ATOM   3379  CG  LEU A 447      24.429  13.865  32.639  1.00  0.00           C  
ATOM   3380  CD1 LEU A 447      25.412  14.647  33.475  1.00  0.00           C  
ATOM   3381  CD2 LEU A 447      24.454  12.370  32.974  1.00  0.00           C  
ATOM   3382  N   PHE A 448      20.013  14.887  31.108  1.00  0.00           N  
ATOM   3383  CA  PHE A 448      18.552  14.835  30.961  1.00  0.00           C  
ATOM   3384  C   PHE A 448      18.110  14.036  29.735  1.00  0.00           C  
ATOM   3385  O   PHE A 448      17.364  13.039  29.781  1.00  0.00           O  
ATOM   3386  CB  PHE A 448      17.908  16.174  30.833  1.00  0.00           C  
ATOM   3387  CG  PHE A 448      17.548  16.826  32.219  1.00  0.00           C  
ATOM   3388  CD1 PHE A 448      18.412  17.542  32.943  1.00  0.00           C  
ATOM   3389  CD2 PHE A 448      16.429  16.241  32.753  1.00  0.00           C  
ATOM   3390  CE1 PHE A 448      18.183  17.753  34.304  1.00  0.00           C  
ATOM   3391  CE2 PHE A 448      16.301  16.429  34.128  1.00  0.00           C  
ATOM   3392  CZ  PHE A 448      17.123  17.175  34.976  1.00  0.00           C  
ATOM   3393  N   LEU A 449      18.757  14.381  28.656  1.00  0.00           N  
ATOM   3394  CA  LEU A 449      18.562  13.800  27.345  1.00  0.00           C  
ATOM   3395  C   LEU A 449      18.731  12.295  27.267  1.00  0.00           C  
ATOM   3396  O   LEU A 449      17.727  11.613  26.996  1.00  0.00           O  
ATOM   3397  CB  LEU A 449      19.460  14.454  26.252  1.00  0.00           C  
ATOM   3398  CG  LEU A 449      18.907  14.345  24.880  1.00  0.00           C  
ATOM   3399  CD1 LEU A 449      17.565  15.135  24.736  1.00  0.00           C  
ATOM   3400  CD2 LEU A 449      19.937  14.760  23.842  1.00  0.00           C  
ATOM   3401  N   THR A 450      19.820  11.853  27.864  1.00  0.00           N  
ATOM   3402  CA  THR A 450      20.142  10.419  28.099  1.00  0.00           C  
ATOM   3403  C   THR A 450      19.248   9.665  29.114  1.00  0.00           C  
ATOM   3404  O   THR A 450      18.490   8.817  28.531  1.00  0.00           O  
ATOM   3405  CB  THR A 450      21.602  10.131  28.491  1.00  0.00           C  
ATOM   3406  CG2 THR A 450      22.417  10.355  27.162  1.00  0.00           C  
ATOM   3407  OG1 THR A 450      22.047  10.948  29.591  1.00  0.00           O  
ATOM   3408  N   SER A 451      18.864  10.390  30.182  1.00  0.00           N  
ATOM   3409  CA  SER A 451      17.972   9.856  31.221  1.00  0.00           C  
ATOM   3410  C   SER A 451      16.571   9.587  30.714  1.00  0.00           C  
ATOM   3411  O   SER A 451      16.029   8.573  31.077  1.00  0.00           O  
ATOM   3412  CB  SER A 451      18.080  10.846  32.388  1.00  0.00           C  
ATOM   3413  OG  SER A 451      17.713  10.179  33.556  1.00  0.00           O  
ATOM   3414  N   ILE A 452      16.027  10.419  29.800  1.00  0.00           N  
ATOM   3415  CA  ILE A 452      14.680  10.163  29.161  1.00  0.00           C  
ATOM   3416  C   ILE A 452      14.815   9.011  28.155  1.00  0.00           C  
ATOM   3417  O   ILE A 452      14.230   7.930  28.249  1.00  0.00           O  
ATOM   3418  CB  ILE A 452      14.202  11.457  28.459  1.00  0.00           C  
ATOM   3419  CG1 ILE A 452      14.049  12.465  29.545  1.00  0.00           C  
ATOM   3420  CG2 ILE A 452      12.814  11.367  27.771  1.00  0.00           C  
ATOM   3421  CD  ILE A 452      14.026  13.933  29.192  1.00  0.00           C  
ATOM   3422  N   LEU A 453      15.745   9.202  27.267  1.00  0.00           N  
ATOM   3423  CA  LEU A 453      15.951   8.265  26.150  1.00  0.00           C  
ATOM   3424  C   LEU A 453      16.247   6.783  26.628  1.00  0.00           C  
ATOM   3425  O   LEU A 453      15.892   5.826  25.931  1.00  0.00           O  
ATOM   3426  CB  LEU A 453      16.999   8.645  25.078  1.00  0.00           C  
ATOM   3427  CG  LEU A 453      16.507   9.855  24.177  1.00  0.00           C  
ATOM   3428  CD1 LEU A 453      17.688  10.433  23.294  1.00  0.00           C  
ATOM   3429  CD2 LEU A 453      15.371   9.401  23.285  1.00  0.00           C  
ATOM   3430  N   GLN A 454      17.107   6.508  27.687  1.00  0.00           N  
ATOM   3431  CA  GLN A 454      17.294   5.187  28.250  1.00  0.00           C  
ATOM   3432  C   GLN A 454      16.094   4.571  28.956  1.00  0.00           C  
ATOM   3433  O   GLN A 454      15.797   3.396  28.758  1.00  0.00           O  
ATOM   3434  CB  GLN A 454      18.642   5.075  28.979  1.00  0.00           C  
ATOM   3435  CG  GLN A 454      18.810   6.000  30.210  1.00  0.00           C  
ATOM   3436  CD  GLN A 454      20.194   5.913  30.850  1.00  0.00           C  
ATOM   3437  NE2 GLN A 454      20.631   4.719  31.252  1.00  0.00           N  
ATOM   3438  OE1 GLN A 454      20.770   6.862  31.322  1.00  0.00           O  
ATOM   3439  N   ASN A 455      15.298   5.393  29.579  1.00  0.00           N  
ATOM   3440  CA  ASN A 455      14.328   4.895  30.528  1.00  0.00           C  
ATOM   3441  C   ASN A 455      12.941   4.835  29.924  1.00  0.00           C  
ATOM   3442  O   ASN A 455      12.278   3.839  30.222  1.00  0.00           O  
ATOM   3443  CB  ASN A 455      14.424   5.852  31.705  1.00  0.00           C  
ATOM   3444  CG  ASN A 455      15.734   5.625  32.574  1.00  0.00           C  
ATOM   3445  ND2 ASN A 455      16.512   6.655  32.747  1.00  0.00           N  
ATOM   3446  OD1 ASN A 455      15.975   4.649  33.174  1.00  0.00           O  
ATOM   3447  N   PHE A 456      12.696   5.700  28.893  1.00  0.00           N  
ATOM   3448  CA  PHE A 456      11.341   5.698  28.247  1.00  0.00           C  
ATOM   3449  C   PHE A 456      11.426   5.578  26.724  1.00  0.00           C  
ATOM   3450  O   PHE A 456      12.411   5.540  26.062  1.00  0.00           O  
ATOM   3451  CB  PHE A 456      10.566   7.002  28.490  1.00  0.00           C  
ATOM   3452  CG  PHE A 456      10.345   7.157  29.965  1.00  0.00           C  
ATOM   3453  CD1 PHE A 456       9.545   6.273  30.677  1.00  0.00           C  
ATOM   3454  CD2 PHE A 456      11.014   8.189  30.630  1.00  0.00           C  
ATOM   3455  CE1 PHE A 456       9.409   6.473  32.032  1.00  0.00           C  
ATOM   3456  CE2 PHE A 456      10.806   8.418  31.945  1.00  0.00           C  
ATOM   3457  CZ  PHE A 456       9.980   7.552  32.723  1.00  0.00           C  
ATOM   3458  N   ASN A 457      10.305   5.014  26.267  1.00  0.00           N  
ATOM   3459  CA  ASN A 457       9.838   4.989  24.859  1.00  0.00           C  
ATOM   3460  C   ASN A 457       8.699   6.027  24.813  1.00  0.00           C  
ATOM   3461  O   ASN A 457       7.820   6.003  25.632  1.00  0.00           O  
ATOM   3462  CB  ASN A 457       9.384   3.647  24.305  1.00  0.00           C  
ATOM   3463  CG  ASN A 457      10.560   2.698  24.101  1.00  0.00           C  
ATOM   3464  ND2 ASN A 457      10.530   1.772  23.181  1.00  0.00           N  
ATOM   3465  OD1 ASN A 457      11.530   2.590  24.844  1.00  0.00           O  
ATOM   3466  N   LEU A 458       8.651   6.647  23.636  1.00  0.00           N  
ATOM   3467  CA  LEU A 458       8.052   8.008  23.384  1.00  0.00           C  
ATOM   3468  C   LEU A 458       6.774   7.915  22.577  1.00  0.00           C  
ATOM   3469  O   LEU A 458       6.830   7.259  21.590  1.00  0.00           O  
ATOM   3470  CB  LEU A 458       8.941   8.987  22.566  1.00  0.00           C  
ATOM   3471  CG  LEU A 458      10.277   9.232  23.339  1.00  0.00           C  
ATOM   3472  CD1 LEU A 458      11.147  10.077  22.380  1.00  0.00           C  
ATOM   3473  CD2 LEU A 458       9.879  10.012  24.658  1.00  0.00           C  
ATOM   3474  N   LYS A 459       5.777   8.706  22.933  1.00  0.00           N  
ATOM   3475  CA  LYS A 459       4.522   8.749  22.182  1.00  0.00           C  
ATOM   3476  C   LYS A 459       3.864  10.187  22.418  1.00  0.00           C  
ATOM   3477  O   LYS A 459       3.402  10.552  23.540  1.00  0.00           O  
ATOM   3478  CB  LYS A 459       3.568   7.605  22.624  1.00  0.00           C  
ATOM   3479  CG  LYS A 459       2.394   7.615  21.656  1.00  0.00           C  
ATOM   3480  CD  LYS A 459       1.273   6.674  22.131  1.00  0.00           C  
ATOM   3481  CE  LYS A 459       1.607   5.255  21.983  1.00  0.00           C  
ATOM   3482  NZ  LYS A 459       0.594   4.343  22.536  1.00  0.00           N1+
ATOM   3483  N   SER A 460       4.104  11.089  21.439  1.00  0.00           N  
ATOM   3484  CA  SER A 460       3.188  12.295  21.286  1.00  0.00           C  
ATOM   3485  C   SER A 460       1.680  11.925  21.277  1.00  0.00           C  
ATOM   3486  O   SER A 460       1.163  11.060  20.533  1.00  0.00           O  
ATOM   3487  CB  SER A 460       3.421  12.944  19.941  1.00  0.00           C  
ATOM   3488  OG  SER A 460       2.444  13.883  19.555  1.00  0.00           O  
ATOM   3489  N   LEU A 461       0.908  12.631  22.091  1.00  0.00           N  
ATOM   3490  CA  LEU A 461      -0.550  12.470  22.142  1.00  0.00           C  
ATOM   3491  C   LEU A 461      -1.506  13.059  21.026  1.00  0.00           C  
ATOM   3492  O   LEU A 461      -2.614  12.671  20.759  1.00  0.00           O  
ATOM   3493  CB  LEU A 461      -1.098  12.815  23.566  1.00  0.00           C  
ATOM   3494  CG  LEU A 461      -0.741  11.765  24.687  1.00  0.00           C  
ATOM   3495  CD1 LEU A 461      -0.916  12.405  26.062  1.00  0.00           C  
ATOM   3496  CD2 LEU A 461      -1.697  10.609  24.427  1.00  0.00           C  
ATOM   3497  N   VAL A 462      -1.046  14.103  20.330  1.00  0.00           N  
ATOM   3498  CA  VAL A 462      -1.756  14.603  19.071  1.00  0.00           C  
ATOM   3499  C   VAL A 462      -0.734  14.329  17.947  1.00  0.00           C  
ATOM   3500  O   VAL A 462       0.116  15.207  17.672  1.00  0.00           O  
ATOM   3501  CB  VAL A 462      -2.198  16.073  19.146  1.00  0.00           C  
ATOM   3502  CG1 VAL A 462      -3.001  16.487  17.930  1.00  0.00           C  
ATOM   3503  CG2 VAL A 462      -3.004  16.330  20.451  1.00  0.00           C  
ATOM   3504  N   ASP A 463      -1.023  13.353  17.063  1.00  0.00           N  
ATOM   3505  CA  ASP A 463      -0.128  12.811  15.962  1.00  0.00           C  
ATOM   3506  C   ASP A 463       1.333  12.468  16.460  1.00  0.00           C  
ATOM   3507  O   ASP A 463       2.028  13.378  16.857  1.00  0.00           O  
ATOM   3508  CB  ASP A 463      -0.004  13.756  14.751  1.00  0.00           C  
ATOM   3509  CG  ASP A 463       0.393  13.053  13.464  1.00  0.00           C  
ATOM   3510  OD1 ASP A 463       1.626  12.894  13.305  1.00  0.00           O  
ATOM   3511  OD2 ASP A 463      -0.483  13.027  12.583  1.00  0.00           O1-
ATOM   3512  N   PRO A 464       1.879  11.302  16.096  1.00  0.00           N  
ATOM   3513  CA  PRO A 464       3.317  10.907  16.378  1.00  0.00           C  
ATOM   3514  C   PRO A 464       4.374  11.719  15.626  1.00  0.00           C  
ATOM   3515  O   PRO A 464       5.580  11.665  15.996  1.00  0.00           O  
ATOM   3516  CB  PRO A 464       3.417   9.453  15.899  1.00  0.00           C  
ATOM   3517  CG  PRO A 464       1.954   8.935  16.170  1.00  0.00           C  
ATOM   3518  CD  PRO A 464       1.074  10.112  15.677  1.00  0.00           C  
ATOM   3519  N   LYS A 465       4.135  12.331  14.452  1.00  0.00           N  
ATOM   3520  CA  LYS A 465       5.162  13.004  13.665  1.00  0.00           C  
ATOM   3521  C   LYS A 465       4.974  14.495  13.540  1.00  0.00           C  
ATOM   3522  O   LYS A 465       5.893  15.262  13.801  1.00  0.00           O  
ATOM   3523  CB  LYS A 465       5.345  12.358  12.267  1.00  0.00           C  
ATOM   3524  CG  LYS A 465       5.487  10.863  12.312  1.00  0.00           C  
ATOM   3525  CD  LYS A 465       5.577  10.313  10.898  1.00  0.00           C  
ATOM   3526  CE  LYS A 465       5.523   8.763  10.987  1.00  0.00           C  
ATOM   3527  NZ  LYS A 465       6.209   8.296   9.798  1.00  0.00           N1+
ATOM   3528  N   ASN A 466       3.731  14.922  13.310  1.00  0.00           N  
ATOM   3529  CA  ASN A 466       3.333  16.340  13.063  1.00  0.00           C  
ATOM   3530  C   ASN A 466       3.320  17.200  14.352  1.00  0.00           C  
ATOM   3531  O   ASN A 466       2.215  17.454  14.849  1.00  0.00           O  
ATOM   3532  CB  ASN A 466       2.071  16.362  12.316  1.00  0.00           C  
ATOM   3533  CG  ASN A 466       2.094  15.764  10.908  1.00  0.00           C  
ATOM   3534  ND2 ASN A 466       1.242  14.785  10.682  1.00  0.00           N  
ATOM   3535  OD1 ASN A 466       2.952  16.094  10.138  1.00  0.00           O  
ATOM   3536  N   LEU A 467       4.424  17.472  15.002  1.00  0.00           N  
ATOM   3537  CA  LEU A 467       4.499  18.474  16.063  1.00  0.00           C  
ATOM   3538  C   LEU A 467       5.230  19.798  15.635  1.00  0.00           C  
ATOM   3539  O   LEU A 467       6.430  19.940  15.911  1.00  0.00           O  
ATOM   3540  CB  LEU A 467       5.148  17.910  17.375  1.00  0.00           C  
ATOM   3541  CG  LEU A 467       4.522  16.658  17.859  1.00  0.00           C  
ATOM   3542  CD1 LEU A 467       5.007  16.163  19.221  1.00  0.00           C  
ATOM   3543  CD2 LEU A 467       3.015  16.788  17.973  1.00  0.00           C  
ATOM   3544  N   ASP A 468       4.430  20.772  15.193  1.00  0.00           N  
ATOM   3545  CA  ASP A 468       5.007  21.922  14.544  1.00  0.00           C  
ATOM   3546  C   ASP A 468       5.724  22.825  15.570  1.00  0.00           C  
ATOM   3547  O   ASP A 468       5.011  23.437  16.364  1.00  0.00           O  
ATOM   3548  CB  ASP A 468       4.087  22.721  13.681  1.00  0.00           C  
ATOM   3549  CG  ASP A 468       4.798  23.571  12.584  1.00  0.00           C  
ATOM   3550  OD1 ASP A 468       5.984  23.339  12.341  1.00  0.00           O  
ATOM   3551  OD2 ASP A 468       4.164  24.527  12.093  1.00  0.00           O1-
ATOM   3552  N   THR A 469       6.992  22.761  15.617  1.00  0.00           N  
ATOM   3553  CA  THR A 469       7.798  23.493  16.549  1.00  0.00           C  
ATOM   3554  C   THR A 469       8.236  24.903  15.977  1.00  0.00           C  
ATOM   3555  O   THR A 469       9.290  25.451  16.151  1.00  0.00           O  
ATOM   3556  CB  THR A 469       9.069  22.732  17.011  1.00  0.00           C  
ATOM   3557  CG2 THR A 469       8.765  21.748  18.169  1.00  0.00           C  
ATOM   3558  OG1 THR A 469       9.675  22.054  15.969  1.00  0.00           O  
ATOM   3559  N   THR A 470       7.350  25.391  15.120  1.00  0.00           N  
ATOM   3560  CA  THR A 470       7.421  26.763  14.577  1.00  0.00           C  
ATOM   3561  C   THR A 470       7.103  27.915  15.537  1.00  0.00           C  
ATOM   3562  O   THR A 470       5.937  28.046  15.865  1.00  0.00           O  
ATOM   3563  CB  THR A 470       6.593  26.921  13.287  1.00  0.00           C  
ATOM   3564  CG2 THR A 470       7.165  26.148  12.038  1.00  0.00           C  
ATOM   3565  OG1 THR A 470       5.200  26.615  13.476  1.00  0.00           O  
ATOM   3566  N   PRO A 471       8.166  28.591  15.958  1.00  0.00           N  
ATOM   3567  CA  PRO A 471       8.046  29.380  17.249  1.00  0.00           C  
ATOM   3568  C   PRO A 471       6.943  30.418  17.374  1.00  0.00           C  
ATOM   3569  O   PRO A 471       6.890  31.295  16.521  1.00  0.00           O  
ATOM   3570  CB  PRO A 471       9.449  29.908  17.435  1.00  0.00           C  
ATOM   3571  CG  PRO A 471      10.376  28.978  16.586  1.00  0.00           C  
ATOM   3572  CD  PRO A 471       9.475  28.740  15.330  1.00  0.00           C  
ATOM   3573  N   VAL A 472       6.415  30.529  18.600  1.00  0.00           N  
ATOM   3574  CA  VAL A 472       5.333  31.506  18.882  1.00  0.00           C  
ATOM   3575  C   VAL A 472       5.858  32.983  19.100  1.00  0.00           C  
ATOM   3576  O   VAL A 472       6.982  33.258  19.387  1.00  0.00           O  
ATOM   3577  CB  VAL A 472       4.441  31.101  20.011  1.00  0.00           C  
ATOM   3578  CG1 VAL A 472       3.671  29.772  19.730  1.00  0.00           C  
ATOM   3579  CG2 VAL A 472       5.170  30.902  21.378  1.00  0.00           C  
ATOM   3580  N   VAL A 473       4.899  33.900  19.097  1.00  0.00           N  
ATOM   3581  CA  VAL A 473       5.211  35.317  19.459  1.00  0.00           C  
ATOM   3582  C   VAL A 473       5.758  35.644  20.862  1.00  0.00           C  
ATOM   3583  O   VAL A 473       5.057  35.809  21.814  1.00  0.00           O  
ATOM   3584  CB  VAL A 473       4.113  36.236  18.924  1.00  0.00           C  
ATOM   3585  CG1 VAL A 473       2.729  36.208  19.589  1.00  0.00           C  
ATOM   3586  CG2 VAL A 473       4.669  37.635  18.860  1.00  0.00           C  
ATOM   3587  N   ASN A 474       7.051  35.640  20.862  1.00  0.00           N  
ATOM   3588  CA  ASN A 474       7.902  36.172  22.016  1.00  0.00           C  
ATOM   3589  C   ASN A 474       8.770  37.331  21.560  1.00  0.00           C  
ATOM   3590  O   ASN A 474       9.119  37.615  20.430  1.00  0.00           O  
ATOM   3591  CB  ASN A 474       8.624  34.974  22.631  1.00  0.00           C  
ATOM   3592  CG  ASN A 474       9.118  35.172  24.050  1.00  0.00           C  
ATOM   3593  ND2 ASN A 474       8.343  34.644  24.978  1.00  0.00           N  
ATOM   3594  OD1 ASN A 474      10.199  35.634  24.277  1.00  0.00           O  
ATOM   3595  N   GLY A 475       9.314  38.035  22.517  1.00  0.00           N  
ATOM   3596  CA  GLY A 475      10.077  39.304  22.361  1.00  0.00           C  
ATOM   3597  C   GLY A 475      11.542  38.998  21.820  1.00  0.00           C  
ATOM   3598  O   GLY A 475      11.928  39.425  20.705  1.00  0.00           O  
ATOM   3599  N   PHE A 476      12.300  38.346  22.679  1.00  0.00           N  
ATOM   3600  CA  PHE A 476      13.699  37.904  22.554  1.00  0.00           C  
ATOM   3601  C   PHE A 476      14.070  36.386  22.407  1.00  0.00           C  
ATOM   3602  O   PHE A 476      15.124  36.054  21.925  1.00  0.00           O  
ATOM   3603  CB  PHE A 476      14.538  38.428  23.678  1.00  0.00           C  
ATOM   3604  CG  PHE A 476      15.291  39.726  23.311  1.00  0.00           C  
ATOM   3605  CD1 PHE A 476      16.637  39.687  22.885  1.00  0.00           C  
ATOM   3606  CD2 PHE A 476      14.657  40.934  23.607  1.00  0.00           C  
ATOM   3607  CE1 PHE A 476      17.299  40.916  22.656  1.00  0.00           C  
ATOM   3608  CE2 PHE A 476      15.417  42.070  23.460  1.00  0.00           C  
ATOM   3609  CZ  PHE A 476      16.757  42.115  23.003  1.00  0.00           C  
ATOM   3610  N   ALA A 477      13.235  35.473  22.942  1.00  0.00           N  
ATOM   3611  CA  ALA A 477      13.551  34.042  22.935  1.00  0.00           C  
ATOM   3612  C   ALA A 477      12.650  33.150  22.071  1.00  0.00           C  
ATOM   3613  O   ALA A 477      11.425  33.328  21.741  1.00  0.00           O  
ATOM   3614  CB  ALA A 477      13.619  33.354  24.324  1.00  0.00           C  
ATOM   3615  N   SER A 478      13.367  32.089  21.648  1.00  0.00           N  
ATOM   3616  CA  SER A 478      12.930  31.023  20.734  1.00  0.00           C  
ATOM   3617  C   SER A 478      12.128  30.016  21.592  1.00  0.00           C  
ATOM   3618  O   SER A 478      12.688  29.396  22.530  1.00  0.00           O  
ATOM   3619  CB  SER A 478      14.119  30.301  20.020  1.00  0.00           C  
ATOM   3620  OG  SER A 478      13.618  29.564  18.894  1.00  0.00           O  
ATOM   3621  N   VAL A 479      10.806  30.384  21.723  1.00  0.00           N  
ATOM   3622  CA  VAL A 479       9.719  29.617  22.423  1.00  0.00           C  
ATOM   3623  C   VAL A 479       8.791  28.797  21.534  1.00  0.00           C  
ATOM   3624  O   VAL A 479       8.009  29.363  20.762  1.00  0.00           O  
ATOM   3625  CB  VAL A 479       9.064  30.525  23.455  1.00  0.00           C  
ATOM   3626  CG1 VAL A 479       7.959  29.792  24.189  1.00  0.00           C  
ATOM   3627  CG2 VAL A 479      10.150  31.058  24.400  1.00  0.00           C  
ATOM   3628  N   PRO A 480       9.011  27.440  21.442  1.00  0.00           N  
ATOM   3629  CA  PRO A 480       8.113  26.557  20.658  1.00  0.00           C  
ATOM   3630  C   PRO A 480       6.751  26.211  21.285  1.00  0.00           C  
ATOM   3631  O   PRO A 480       6.463  26.416  22.509  1.00  0.00           O  
ATOM   3632  CB  PRO A 480       8.928  25.270  20.462  1.00  0.00           C  
ATOM   3633  CG  PRO A 480       9.971  25.238  21.567  1.00  0.00           C  
ATOM   3634  CD  PRO A 480      10.306  26.712  21.759  1.00  0.00           C  
ATOM   3635  N   PRO A 481       5.829  25.980  20.395  1.00  0.00           N  
ATOM   3636  CA  PRO A 481       4.584  25.307  20.905  1.00  0.00           C  
ATOM   3637  C   PRO A 481       4.939  23.964  21.584  1.00  0.00           C  
ATOM   3638  O   PRO A 481       5.673  23.165  21.049  1.00  0.00           O  
ATOM   3639  CB  PRO A 481       3.862  25.077  19.562  1.00  0.00           C  
ATOM   3640  CG  PRO A 481       4.202  26.282  18.658  1.00  0.00           C  
ATOM   3641  CD  PRO A 481       5.614  26.680  19.119  1.00  0.00           C  
ATOM   3642  N   PHE A 482       4.351  23.712  22.763  1.00  0.00           N  
ATOM   3643  CA  PHE A 482       4.796  22.623  23.716  1.00  0.00           C  
ATOM   3644  C   PHE A 482       3.813  21.450  23.839  1.00  0.00           C  
ATOM   3645  O   PHE A 482       2.869  21.402  24.568  1.00  0.00           O  
ATOM   3646  CB  PHE A 482       4.959  23.213  25.085  1.00  0.00           C  
ATOM   3647  CG  PHE A 482       5.858  24.469  25.322  1.00  0.00           C  
ATOM   3648  CD1 PHE A 482       7.177  24.514  24.858  1.00  0.00           C  
ATOM   3649  CD2 PHE A 482       5.447  25.567  26.036  1.00  0.00           C  
ATOM   3650  CE1 PHE A 482       7.968  25.585  25.174  1.00  0.00           C  
ATOM   3651  CE2 PHE A 482       6.196  26.683  26.229  1.00  0.00           C  
ATOM   3652  CZ  PHE A 482       7.504  26.667  25.827  1.00  0.00           C  
ATOM   3653  N   TYR A 483       3.945  20.569  22.850  1.00  0.00           N  
ATOM   3654  CA  TYR A 483       3.031  19.452  22.703  1.00  0.00           C  
ATOM   3655  C   TYR A 483       3.278  18.372  23.818  1.00  0.00           C  
ATOM   3656  O   TYR A 483       4.380  17.874  24.178  1.00  0.00           O  
ATOM   3657  CB  TYR A 483       3.370  18.860  21.382  1.00  0.00           C  
ATOM   3658  CG  TYR A 483       3.144  19.897  20.219  1.00  0.00           C  
ATOM   3659  CD1 TYR A 483       2.067  19.945  19.409  1.00  0.00           C  
ATOM   3660  CD2 TYR A 483       4.230  20.724  19.813  1.00  0.00           C  
ATOM   3661  CE1 TYR A 483       1.987  20.805  18.373  1.00  0.00           C  
ATOM   3662  CE2 TYR A 483       4.124  21.556  18.745  1.00  0.00           C  
ATOM   3663  CZ  TYR A 483       2.987  21.618  18.006  1.00  0.00           C  
ATOM   3664  OH  TYR A 483       2.770  22.365  16.902  1.00  0.00           O  
ATOM   3665  N   GLN A 484       2.083  17.772  24.133  1.00  0.00           N  
ATOM   3666  CA  GLN A 484       1.828  16.705  25.116  1.00  0.00           C  
ATOM   3667  C   GLN A 484       2.324  15.360  24.625  1.00  0.00           C  
ATOM   3668  O   GLN A 484       2.183  15.013  23.414  1.00  0.00           O  
ATOM   3669  CB  GLN A 484       0.381  16.687  25.524  1.00  0.00           C  
ATOM   3670  CG  GLN A 484       0.078  17.989  26.299  1.00  0.00           C  
ATOM   3671  CD  GLN A 484      -1.251  18.008  27.093  1.00  0.00           C  
ATOM   3672  NE2 GLN A 484      -1.285  18.784  28.177  1.00  0.00           N  
ATOM   3673  OE1 GLN A 484      -2.285  17.572  26.643  1.00  0.00           O  
ATOM   3674  N   LEU A 485       2.736  14.665  25.713  1.00  0.00           N  
ATOM   3675  CA  LEU A 485       3.448  13.388  25.588  1.00  0.00           C  
ATOM   3676  C   LEU A 485       3.088  12.337  26.685  1.00  0.00           C  
ATOM   3677  O   LEU A 485       2.531  12.616  27.714  1.00  0.00           O  
ATOM   3678  CB  LEU A 485       4.951  13.493  25.394  1.00  0.00           C  
ATOM   3679  CG  LEU A 485       5.775  14.148  26.593  1.00  0.00           C  
ATOM   3680  CD1 LEU A 485       7.272  13.787  26.310  1.00  0.00           C  
ATOM   3681  CD2 LEU A 485       5.584  15.622  26.802  1.00  0.00           C  
ATOM   3682  N   CYS A 486       3.229  11.120  26.277  1.00  0.00           N  
ATOM   3683  CA  CYS A 486       3.148   9.955  27.214  1.00  0.00           C  
ATOM   3684  C   CYS A 486       4.527   9.214  27.173  1.00  0.00           C  
ATOM   3685  O   CYS A 486       5.190   9.352  26.136  1.00  0.00           O  
ATOM   3686  CB  CYS A 486       1.999   9.010  26.844  1.00  0.00           C  
ATOM   3687  SG  CYS A 486       1.792   7.629  28.069  1.00  0.00           S  
ATOM   3688  N   PHE A 487       4.876   8.816  28.339  1.00  0.00           N  
ATOM   3689  CA  PHE A 487       6.132   8.112  28.679  1.00  0.00           C  
ATOM   3690  C   PHE A 487       5.905   6.665  29.008  1.00  0.00           C  
ATOM   3691  O   PHE A 487       5.775   6.296  30.160  1.00  0.00           O  
ATOM   3692  CB  PHE A 487       6.787   8.844  29.865  1.00  0.00           C  
ATOM   3693  CG  PHE A 487       7.454  10.221  29.529  1.00  0.00           C  
ATOM   3694  CD1 PHE A 487       8.589  10.240  28.700  1.00  0.00           C  
ATOM   3695  CD2 PHE A 487       6.895  11.323  30.190  1.00  0.00           C  
ATOM   3696  CE1 PHE A 487       9.244  11.489  28.616  1.00  0.00           C  
ATOM   3697  CE2 PHE A 487       7.546  12.508  29.983  1.00  0.00           C  
ATOM   3698  CZ  PHE A 487       8.734  12.606  29.274  1.00  0.00           C  
ATOM   3699  N   ILE A 488       6.130   5.757  28.053  1.00  0.00           N  
ATOM   3700  CA  ILE A 488       5.853   4.297  28.221  1.00  0.00           C  
ATOM   3701  C   ILE A 488       7.224   3.670  28.733  1.00  0.00           C  
ATOM   3702  O   ILE A 488       8.224   3.669  27.962  1.00  0.00           O  
ATOM   3703  CB  ILE A 488       5.368   3.507  26.981  1.00  0.00           C  
ATOM   3704  CG1 ILE A 488       4.190   4.090  26.117  1.00  0.00           C  
ATOM   3705  CG2 ILE A 488       4.883   2.175  27.478  1.00  0.00           C  
ATOM   3706  CD  ILE A 488       4.406   5.455  25.505  1.00  0.00           C  
ATOM   3707  N   PRO A 489       7.194   3.043  29.914  1.00  0.00           N  
ATOM   3708  CA  PRO A 489       8.344   2.387  30.553  1.00  0.00           C  
ATOM   3709  C   PRO A 489       8.998   1.334  29.679  1.00  0.00           C  
ATOM   3710  O   PRO A 489       8.298   0.429  29.175  1.00  0.00           O  
ATOM   3711  CB  PRO A 489       7.805   1.784  31.804  1.00  0.00           C  
ATOM   3712  CG  PRO A 489       6.605   2.708  32.168  1.00  0.00           C  
ATOM   3713  CD  PRO A 489       6.027   2.960  30.812  1.00  0.00           C  
ATOM   3714  N   ILE A 490      10.355   1.330  29.659  1.00  0.00           N  
ATOM   3715  CA  ILE A 490      11.054   0.151  29.054  1.00  0.00           C  
ATOM   3716  C   ILE A 490      11.835  -0.492  30.222  1.00  0.00           C  
ATOM   3717  O   ILE A 490      12.347   0.207  31.128  1.00  0.00           O  
ATOM   3718  CB  ILE A 490      11.857   0.694  27.893  1.00  0.00           C  
ATOM   3719  CG1 ILE A 490      11.973  -0.268  26.748  1.00  0.00           C  
ATOM   3720  CG2 ILE A 490      13.296   1.112  28.164  1.00  0.00           C  
ATOM   3721  CD  ILE A 490      10.661  -0.248  26.050  1.00  0.00           C  
ATOM   3722  N   HIS A 491      11.661  -1.850  30.243  1.00  0.00           N  
ATOM   3723  CA  HIS A 491      12.393  -2.839  31.038  1.00  0.00           C  
ATOM   3724  C   HIS A 491      12.129  -2.787  32.562  1.00  0.00           C  
ATOM   3725  O   HIS A 491      12.734  -2.023  33.286  1.00  0.00           O  
ATOM   3726  CB  HIS A 491      13.907  -2.727  30.724  1.00  0.00           C  
ATOM   3727  CG  HIS A 491      14.898  -3.729  31.273  1.00  0.00           C  
ATOM   3728  CD2 HIS A 491      14.657  -4.962  31.654  1.00  0.00           C  
ATOM   3729  ND1 HIS A 491      16.104  -3.408  31.718  1.00  0.00           N  
ATOM   3730  CE1 HIS A 491      16.666  -4.410  32.344  1.00  0.00           C  
ATOM   3731  NE2 HIS A 491      15.789  -5.418  32.307  1.00  0.00           N  
ATOM   3732  N   HIS A 492      11.084  -3.493  32.937  1.00  0.00           N  
ATOM   3733  CA  HIS A 492      10.431  -3.484  34.302  1.00  0.00           C  
ATOM   3734  C   HIS A 492      11.334  -4.291  35.278  1.00  0.00           C  
ATOM   3735  CB  HIS A 492       8.976  -4.017  34.193  1.00  0.00           C  
ATOM   3736  CG  HIS A 492       8.140  -3.235  33.222  1.00  0.00           C  
ATOM   3737  CD2 HIS A 492       7.970  -3.543  31.930  1.00  0.00           C  
ATOM   3738  ND1 HIS A 492       7.426  -2.123  33.424  1.00  0.00           N  
ATOM   3739  CE1 HIS A 492       6.767  -1.783  32.329  1.00  0.00           C  
ATOM   3740  NE2 HIS A 492       7.098  -2.685  31.399  1.00  0.00           N  
ATOM   3741  O1  HIS A 492      11.614  -5.438  34.961  1.00  0.00           O  
ATOM   3742  O2  HIS A 492      11.690  -3.752  36.350  1.00  0.00           O  
TER   
ATOM   3743  CAA HEM A 500      25.858  35.058  26.332  1.00  0.00           C  
ATOM   3744  CAB HEM A 500      21.333  26.495  28.429  1.00  0.00           C  
ATOM   3745  CAC HEM A 500      22.968  30.067  35.372  1.00  0.00           C  
ATOM   3746  CAD HEM A 500      27.001  35.820  31.542  1.00  0.00           C  
ATOM   3747  NA  HEM A 500      24.693  32.075  28.226  1.00  0.00           N  
ATOM   3748  CBA HEM A 500      27.036  35.041  25.363  1.00  0.00           C  
ATOM   3749  CBB HEM A 500      21.803  25.266  28.176  1.00  0.00           C  
ATOM   3750  CBC HEM A 500      23.305  29.280  36.416  1.00  0.00           C  
ATOM   3751  CBD HEM A 500      28.500  35.695  31.243  1.00  0.00           C  
ATOM   3752  NB  HEM A 500      23.191  29.782  28.904  1.00  0.00           N  
ATOM   3753  CGA HEM A 500      27.501  36.413  24.929  1.00  0.00           C  
ATOM   3754  CGD HEM A 500      29.213  37.090  31.168  1.00  0.00           C  
ATOM   3755  ND  HEM A 500      25.222  32.484  30.962  1.00  0.00           N  
ATOM   3756  CHA HEM A 500      26.067  33.795  29.141  1.00  0.00           C  
ATOM   3757  CHB HEM A 500      23.426  30.710  26.606  1.00  0.00           C  
ATOM   3758  CHC HEM A 500      22.514  28.172  30.728  1.00  0.00           C  
ATOM   3759  CHD HEM A 500      24.559  31.837  33.226  1.00  0.00           C  
ATOM   3760  CMA HEM A 500      24.595  32.498  24.490  1.00  0.00           C  
ATOM   3761  CMB HEM A 500      21.489  28.436  25.876  1.00  0.00           C  
ATOM   3762  CMC HEM A 500      22.453  27.203  33.645  1.00  0.00           C  
ATOM   3763  CMD HEM A 500      25.865  34.333  34.196  1.00  0.00           C  
ATOM   3764  C1A HEM A 500      25.440  33.178  28.088  1.00  0.00           C  
ATOM   3765  C1B HEM A 500      22.934  29.770  27.545  1.00  0.00           C  
ATOM   3766  C1C HEM A 500      23.053  28.982  31.793  1.00  0.00           C  
ATOM   3767  C1D HEM A 500      25.218  32.712  32.346  1.00  0.00           C  
ATOM   3768  O1A HEM A 500      27.271  37.401  25.602  1.00  0.00           O  
ATOM   3769  O1D HEM A 500      30.251  37.276  31.876  1.00  0.00           O  
ATOM   3770  C2A HEM A 500      25.443  33.615  26.729  1.00  0.00           C  
ATOM   3771  C2B HEM A 500      22.131  28.691  27.200  1.00  0.00           C  
ATOM   3772  C2C HEM A 500      22.795  28.625  33.137  1.00  0.00           C  
ATOM   3773  C2D HEM A 500      25.934  33.794  32.761  1.00  0.00           C  
ATOM   3774  O2A HEM A 500      28.014  36.516  23.826  1.00  0.00           O  
ATOM   3775  O2D HEM A 500      28.643  38.005  30.573  1.00  0.00           O  
ATOM   3776  C3A HEM A 500      24.657  32.734  26.005  1.00  0.00           C  
ATOM   3777  C3B HEM A 500      21.965  27.922  28.364  1.00  0.00           C  
ATOM   3778  C3C HEM A 500      23.272  29.708  33.890  1.00  0.00           C  
ATOM   3779  C3D HEM A 500      26.375  34.419  31.576  1.00  0.00           C  
ATOM   3780  C4A HEM A 500      24.199  31.804  26.968  1.00  0.00           C  
ATOM   3781  C4B HEM A 500      22.560  28.590  29.396  1.00  0.00           C  
ATOM   3782  C4C HEM A 500      23.819  30.650  32.967  1.00  0.00           C  
ATOM   3783  C4D HEM A 500      25.970  33.541  30.503  1.00  0.00           C  
ATOM   3784  NC  HEM A 500      23.640  30.229  31.608  1.00  0.00           N  
ATOM   3785 FE   HEM A 500      24.259  31.060  29.949  1.00  0.00          Fe  
ATOM   3786  C1  _NBYB 501      15.846  39.460  38.121  1.00  0.00           C  
ATOM   3787  O1  _NBYB 501      17.924  37.111  31.032  1.00  0.00           O  
ATOM   3788  C2  _NBYB 501      16.081  39.222  36.670  1.00  0.00           C  
ATOM   3789  O2  _NBYB 501      16.386  41.717  38.645  1.00  0.00           O  
ATOM   3790  C3  _NBYB 501      17.478  38.325  34.892  1.00  0.00           C  
ATOM   3791  O3  _NBYB 501      14.349  41.371  37.842  1.00  0.00           O  
ATOM   3792  C4  _NBYB 501      16.309  38.327  33.987  1.00  0.00           C  
ATOM   3793  C5  _NBYB 501      17.378  38.844  36.244  1.00  0.00           C  
ATOM   3794  C6  _NBYB 501      14.956  39.128  35.759  1.00  0.00           C  
ATOM   3795  C7  _NBYB 501      15.096  38.792  34.434  1.00  0.00           C  
ATOM   3796  C8  _NBYB 501      14.748  38.553  38.658  1.00  0.00           C  
ATOM   3797  C9  _NBYB 501      18.803  37.849  34.531  1.00  0.00           C  
ATOM   3798  C10 _NBYB 501      16.621  37.788  32.708  1.00  0.00           C  
ATOM   3799  C11 _NBYB 501      17.832  37.311  32.345  1.00  0.00           C  
ATOM   3800  C12 _NBYB 501      15.515  40.944  38.242  1.00  0.00           C  
ATOM   3801  C13 _NBYB 501      18.917  37.357  33.291  1.00  0.00           C  
ATOM   3802  C14 _NBYB 501      19.010  36.328  30.535  1.00  0.00           C  
ATOM   3803  CA  _NWNC 502      12.456  33.338  27.954  1.00  0.00           C  
ATOM   3804  CB  _NWNC 502      15.682  38.996  27.330  1.00  0.00           C  
ATOM   3805  C1  _NWNC 502      15.852  36.343  28.194  1.00  0.00           C  
ATOM   3806  N1  _NWNC 502      15.779  40.327  26.953  1.00  0.00           N  
ATOM   3807  O1  _NWNC 502      17.441  34.066  28.393  1.00  0.00           O  
ATOM   3808  C2  _NWNC 502      14.857  33.613  28.062  1.00  0.00           C  
ATOM   3809  N2  _NWNC 502      11.541  31.210  27.712  1.00  0.00           N  
ATOM   3810  O2  _NWNC 502      15.715  34.748  30.183  1.00  0.00           O  
ATOM   3811  C3  _NWNC 502      16.646  36.806  27.092  1.00  0.00           C  
ATOM   3812  C4  _NWNC 502      15.017  32.241  27.903  1.00  0.00           C  
ATOM   3813  C5  _NWNC 502      15.061  37.247  28.886  1.00  0.00           C  
ATOM   3814  C6  _NWNC 502      13.563  34.151  28.011  1.00  0.00           C  
ATOM   3815  C7  _NWNC 502      16.508  38.096  26.633  1.00  0.00           C  
ATOM   3816  C8  _NWNC 502      13.893  31.447  27.699  1.00  0.00           C  
ATOM   3817  C9  _NWNC 502      14.930  38.553  28.393  1.00  0.00           C  
ATOM   3818  CC  _NWNC 502      12.622  31.995  27.735  1.00  0.00           C  
ATOM   3819  S   _NWNC 502      16.128  34.640  28.790  1.00  0.00           S  
END
